# Supplementary material for: Mammalian RNA Decay Pathways Are Highly Specialized and Widely Linked to Translation
Source: Mol Cell. 2020 Mar 19;77(6):1222–1236.e13. doi: 10.1016/j.molcel.2020.01.007 (PMC7083229; doi:10.1016/j.molcel.2020.01.007)
Supplement: Table S1. Cell Lines, qRT-PCR Primers, and Cas9 Guides/TALENs Used in This Study, Related to STAR Methods [file mmc2.xlsx]

## Sheet: Cell Lines
Supplementary Table S1. List of mES cell lines used in this study
cMB number	Genotype	Source	Clone	Endogenously tagged protein
cMB052	Rosa26Cre-ERT2/-	Flemr et al., 2015
cMB063	Rosa26Cre-ERT2/BirA-V5	Ostapcuk et al., 2018
cMB315	Rosa26Cre-ERT2/BirA-V5 Xrn13xFLAG-Avi/3xFLAG-Avi	This study	Clone 4F	3xFLAG-AviTag-XRN1 (C-term)
cMB323	Rosa26Cre-ERT2/BirA-V5 Aven3xFLAG-Avi/3xFLAG-Avi	This study	Clone 2B	3xFLAG-AviTag-AVEN (N-term)
cMB331	Rosa26Cre-ERT2/BirA-V5 Skiv2l3xFLAG-Avi/3xFLAG-Avi	This study	Clone 8F	3xFLAG-AviTag-SKIV2L (N-term)
cMB376	Rosa26Cre-ERT2/BirA-V5 Mtr41xFlag-Avi/1xFlag-Avi	Tuck et al., 2018		1xFLAG-AviTag-MTR4 (N-term)
cMB395	Rosa26Cre-ERT2/BirA-V5 Rps103xFLAG-Avi/3xFLAG-Avi	This study	Clone 4E	3xFLAG-AviTag-RPS10 (C-term)
cMB396	Rosa26Cre-ERT2/BirA-V5 Skiv2l3xFLAG-Avi/3xFLAG-AviFocad-/-	This study	Clone 2F	3xFLAG-AviTag-SKIV2L (N-term)
cMB397	Rosa26Cre-ERT2/BirA-V5 Skiv2l3xFLAG-Avi/3xFLAG-AviFocad-/-	This study	Clone 4B	3xFLAG-AviTag-SKIV2L (N-term)
cMB399	Rosa26Cre-ERT2/BirA-V5 Skiv2l3xFLAG-Avi/3xFLAG-AviAven-/-	This study	Clone 4H	3xFLAG-AviTag-SKIV2L (N-term)
cMB400	Rosa26Cre-ERT2/BirA-V5 Skiv2l3xFLAG-Avi/3xFLAG-AviAven-/-	This study	Clone 6G	3xFLAG-AviTag-SKIV2L (N-term)
cMB434	Rosa26Cre-ERT2/- Skiv2lfl/fl	This study	Clone 5F	-
cMB435	Rosa26Cre-ERT2/- Skiv2lfl/fl	This study	Clone 9E	-
cMB471	Rosa26Cre-ERT2/BirA-V5 Skiv2l3xFLAG-Avi/3xFLAG-Avi Aven-/- Skiv2lfl/fl	This study	Clone 7E	3xFLAG-AviTag-SKIV2L (N-term)
cMB472	Rosa26Cre-ERT2/BirA-V5 Skiv2l3xFLAG-Avi/3xFLAG-Avi Aven-/- Skiv2lfl/fl	This study	Clone 12E	3xFLAG-AviTag-SKIV2L (N-term)
cMB503	Rosa26Cre-ERT2/BirA-V5 Mtr43xFlag-Avi/3xFlag-Avi	Tuck et al., 2018		3xFLAG-AviTag-MTR4 (N-term)
cMB510	Rosa26Cre-ERT2/BirA-V5 Skiv2l3xFLAG-Avi/3xFLAG-Avi Dis3l2xHA-FKBP12(F36V)/2xHA-FKBP12(F36V)	This study	Clone 8B	3xFLAG-AviTag-SKIV2L (N-term); 2xHA-FKBP12(F36V)-DIS3L (N-trem)

## Sheet: RT-qPCR primers
Supplementary Table S1. RT-qPCR primer sequences
Gene	Primer sequence	Target
Focad	GAACCATCTCAGCTAGAGGAATATGCCAAG	Exon 7
	ACAGCATCATTTCTGTTGTCTGCATCAG	Exon 8
	GCTGTAGGTCATCTTATTGCTGCTGT	Exon 3
	CATAGCTGAACTCTGCATGACCCTG	Exon 4
Skiv2l	GCCCAGAAACACATGACTCG	Exon 10
	CGAAGGATCTCCGTGGTC	Exon 11

## Sheet: TALENS-gRNAs-ssODNs
Supplementary Table S1. Sequence of TALENs or Cas9-gRNA and integration ssODNs used in this study
Gene Editing Event	Description	Target Sequence	Donor Sequence	TALEN units
Skiv2l N-terminal tagging with 3xFLAG-Avi Tag	TALEN ELD for N-terminal tagging of Skiv2l	GCTCGGGAGCTGCCGCGG		NN1 HD2 NG3 N*4 NN5 NN6 NN7 NI8 NN9 HD10 NG1 NN2 HD3 N*4 NN5 N*6 NN7 LR-NN
	TALEN KKR for N-terminal tagging of Skiv2l	CTCACCGAGTCGCTCCGT		HD1 NG2 HD3 NI4 HD5 N*6 NN7 NI8 NN9 NG10 N*1 NN2 HD3 NG4 HD5 N*6 NN7 LR-NG
	ssODN donor encoding 3xFLAG-AviTag flanked by 5' and 3' homology arms for N-terminal tagging of Skiv2l		AGTTTCCGGGCTGCTCGGGAGCTGCCGCGGCTCCAGGATGgactataaggaccacgacggagactacaaggatcatgatattgattacaaagacgatgacgataaggctGGCCTGAACGACATCTTCGAGGCTCAGAAAATCGAATGGCACGAAggtcctATGGAGACGGAGCGACTCGGTGAGGGGGAGGGGAGGAGAG	n/a
Skiv2l conditional knock out	Skiv2l Intron 10 Cas9 target sequence	GACCTGGGCTAACTTAGGAA		n/a
	Skiv2l Intron 17 Cas9 target sequence	TCTCCCCTTAACCTTAAATG		n/a
	ssODN donor containing LoxP site flanked by 5' and 3' homology arms for integration into Skiv2l Intron 10		CCAGAGAAGAGGGGCAGAGAGAAGACCTGGGCTAACTTAGCCATAACTTCGTATAATGTATGCTATACGAAGTTATGAAAGGATGGTGTCATGAAGGAGTATGCAAGAGTCATTAG	n/a
	ssODN donor containing LoxP site flanked by 5' and 3' homology arms for integration into Skiv2l Intron 17		ATAACCCTGCTGAACTCTAGGTTTCTCCCCTTAACCTTAACCATAACTTCGTATAATGTATGCTATACGAAGTTATATGGGGATGTATATAATACAACATAATAAACACGGACATA	n/a
Xrn1 C-terminal tagging with 3xFLAG-Avi Tag	Xrn1 C-terminus Cas9 target sequence	AGGTACCAAATTTATTCCGA		n/a
	ssODN donor encoding 3xFLAG-AviTag flanked by 5' and 3' homology arms for C-terminal tagging of Xrn1		AAAACTGGCCGTCAACTTCAGCGTTTCTAAACCTTCGGAAcctggtGGCCTGAACGACATCTTCGAGGCTCAGAAAATCGAATGGCACGAAgctgactataaggaccacgacggagactacaaggatcatgatattgattacaaagacgatgacgataagTAAATTTGGTACCTGGGAATTCATTTCTTTTATCTCCATC	n/a
AvenN-termina tagging with 3xFLAG-Avi Tag	Aven N-terminus Cas9 target sequence	CCCCGCGCTCAGCCTGCATG		n/a
	ssODN donor encoding 3xFLAG-AviTag flanked by 5' and 3' homology arms for N-terminal tagging of Aven		CCGCGGCGGCTCGCGCGTTCTGCTCGCCGGCGGCCTCatggactataaggaccacgacggagactacaaggatcatgatattgattacaaagacgatgacgataaggctGGCCTGAACGACATCTTCGAGGCTCAGAAAATCGAATGGCACGAAggtcctCAGGCTGAGCGCGGGGCtaggggcggccgcgggcggcggg	n/a
Aven knock out	Aven Exon3 Cas9 target sequence	GCTGAGGAGAAAGAATGGGA		n/a
	Aven Exon6 Cas9 target sequence	AGAGTGCCTGAAGCAAATGC		n/a
Focad knock out	Focad Intron2 Cas9 target sequence	AAATAGTAGGGTCTAGAGGA		n/a
	Focad Intron4 Cas9 target sequence	TTAAAGCCGACTAATAACTA		n/a
Rsp10 C-terminal tagging with 3xFLAG-Avi Tag	Rsp10 C-terminus Cas9 target sequence	CATAAACTCCAACTTCACTG		n/a
	ssODN donor encoding 3xFLAG-AviTag flanked by 5' and 3' homology arms for C-terminal tagging of Rsp10		GAGAGGCGGCTTTGGTCGTGGACGTGGTCAGCCACCTCAGcctggtGGCCTGAACGACATCTTCGAGGCTCAGAAAATCGAATGGCACGAAgctgactataaggaccacgacggagactacaaggatcatgatattgattacaaagacgatgacgataagTGAAGTTGGAGTTTATGTTGTATTGAATAAACTTTAAAGA	n/a
Dis3l N-terminal tagging with 2xHA-FKBP12(F36V) Tag	Dis3l N-terminus Cas9 target sequence	CCGCCAGCATGCTGCAGAAG		n/a
	donor sequence encoding the 2xHA-FKBP12(F36V) tag flanked by 5' and 3' homology arms for N-terminal tagging of Dis3l		CAAGGACGAGAAAACTCTACAGTTATTACCTCTGgtttttgttttgttttttgtttgttttttgttttggtttttcgagacagggtttctctgtgtagccctggctgtcctagaactcactctgtagaccgggctggccttgaactcagaaatccacctgcctctgcctcccaagtgctgggattaaaggcatgagccatcactgcccggcATTACCTCTGTTGCTATGGCAGCCCTTCGCACACGGGCCTGTGGGTAGAAACAAAGtaaaaaaaataataataaaaataaaaataataatcCTTTTACACTCGACTCTTAGACTACCTGCCACATCCTACCTTCACACCCGAGGATTCTTCGGGTGAAGTTTATCTACACTTTTCCCGCCCGGGGACA…	n/a
