# Supplementary material for: Mammalian RNA Decay Pathways Are Highly Specialized and Widely Linked to Translation
Source: Mol Cell. 2020 Mar 19;77(6):1222–1236.e13. doi: 10.1016/j.molcel.2020.01.007 (PMC7083229; doi:10.1016/j.molcel.2020.01.007)
Supplement: Table S2. Summary of CRAC Samples and Replicates, Related to Figures 1, 2, 4, 5, 6, and 7 — The following columns are included: Column 1: Sample descriptive name. Column 2: Data source. Column 3: In-house experiment number (samples with the same experiment number were processed at the same time). Column 4: Cell line (see Table S1). Columns 5 and 6: Barcode used for CRAC library construction. Column 7: CRAC protocol used (short = omitting radiolabeling, SDS-PAGE and transfer to nitrocellulose; long = including these steps). Column 8: Pooling of CRAC samples after proteinase K step. NA = samples not pooled. The letter indicates which pool each pooled sample contributed to. Column 9: Sample name and replicate number, as used for all analyses in this study. [file mmc3.xlsx]

## Sheet: Table S2
1	2	3	4	5	6	7	8	9
Sample descriptive name	Data source	Experiment number	Cell line ID	CRAC barcode	CRAC barcode sequence	CRAC protocol version	CRAC sample pooling	Sample name used in figures
Aven_CHX30_exp36	this study	36	cMB323	Bb	NNNNGTGAGC	short	A	Aven CHX30
Aven_exp20	this study	20	cMB323	Bc	NNNNCACTAGC	short	NA	Aven 1
Aven_exp31	this study	31	cMB323	Bb	NNNNGTGAGC	short	NA	Aven 2
Aven_exp36	this study	36	cMB323	Ba	NNNNAGAGC	short	A	Aven 3
Mtr4_1xFLBio_exp16	GSE107493_Mtr4_CRAC_rep1	16	cMB376	Bb	NNNNGTGAGC	long	NA	Mtr4 1
Mtr4_exp16	GSE107493_Mtr4_CRAC_rep2	16	cMB503	Ca	NNNNCTAGC	long	NA	Mtr4 4
Mtr4_exp23	GSE107493_Mtr4_CRAC_rep3	23	cMB503	Bb	NNNNGTGAGC	long	NA	Mtr4 2
Mtr4_exp24	this study	24	cMB503	Aa	NNNNTAAGC	long	NA	Mtr4 5
Mtr4_rep1_exp27	this study	27	cMB503	Aa	NNNNTAAGC	long	NA	Mtr4 3
Mtr4_rep2_exp27	this study	27	cMB503	Ab	NNNNATTAGC	long	NA	Mtr4 6
Rps10_exp34	this study	34	cMB395	Cd	NNNNGACTTAGC	short	NA	Rps10 1
Skiv2l_CHX30_exp18	this study	18	cMB331	Cb	NNNNTGGAGC	long	J	Skiv2l CHX30
Skiv2l_CHX5_exp18	this study	18	cMB331	Ca	NNNNCTAGC	long	J	Skiv2l CHX5
Skiv2l_exp17	this study	17	cMB331	Cd	NNNNGACTTAGC	long	NA	Skiv2l 1
Skiv2l_exp18	this study	18	cMB331	Bc	NNNNCACTAGC	long	I	Skiv2l 2
Skiv2l_exp23	this study	23	cMB331	Ca	NNNNCTAGC	short	E	Skiv2l 3
Skiv2l_exp31	this study	31	cMB331	Bc	NNNNCACTAGC	short	NA	Skiv2l 4
Skiv2l_HAR30_exp18	this study	18	cMB331	Cd	NNNNGACTTAGC	long	J	Skiv2l HAR30
Skiv2l_HAR5_exp18	this study	18	cMB331	Cc	NNNNACTCAGC	long	J	Skiv2l HAR5
Skiv2l_IDT3L_exp29	this study	29	cMB331	Cc	NNNNACTCAGC	short	NA	Skiv2l 5
Skiv2l_Illumina3L_exp29	this study	29	cMB331	Cd	NNNNGACTTAGC	short	NA	Skiv2l 6
Skiv2ldeltaAven4F_exp23	this study	23	cMB399	Cb	NNNNTGGAGC	short	E	Skiv2l Aven -/- 4F 1
Skiv2ldeltaAven4F_exp24	this study	24	cMB399	Cc	NNNNACTCAGC	long	D	Skiv2l Aven -/- 4F 3
Skiv2ldeltaAven4F_exp31	this study	31	cMB399	Ca	NNNNCTAGC	short	NA	Skiv2l Aven -/- 4F 2
Skiv2ldeltaAven6G_exp23	this study	23	cMB400	Cc	NNNNACTCAGC	short	E	Skiv2l Aven -/- 6G 1
Skiv2ldeltaAven6G_exp24	this study	24	cMB400	Cb	NNNNTGGAGC	long	D	Skiv2l Aven -/- 6G 3
Skiv2ldeltaAven6G_exp31	this study	31	cMB400	Bd	NNNNTCTCTAGC	short	NA	Skiv2l Aven -/- 6G 2
Skiv2ldeltaFocad2F_exp34	this study	34	cMB396	Bd	NNNNTCTCTAGC	short	B	Skiv2l Focad -/- 2F 1
Skiv2ldeltaFocad4B_exp34	this study	34	cMB397	Cb	NNNNTGGAGC	short	B	Skiv2l Focad -/- 4B 1
Trim71_exp30	GSE130248_Trim71_CRAC_rep1	30	3xFLAG-Avi_Trim71	Ad	NNNNCGCTTAGC	short	NA	Trim71 1
Trim71_exp31	GSE130248_Trim71_CRAC_rep2	31	3xFLAG-Avi_Trim71	Ab	NNNNATTAGC	short	NA	Trim71 2
Trim71_exp33	GSE130248_Trim71_CRAC_rep3	33	3xFLAG-Avi_Trim71	Bb	NNNNGTGAGC	short	NA	Trim71 3
Trim71_exp34	GSE130248_Trim71_CRAC_rep4	34	3xFLAG-Avi_Trim71	Aa	NNNNTAAGC	short	NA	Trim71 4
Xrn1_exp19	this study	19	cMB315	Ca	NNNNCTAGC	long	G	Xrn1 1
Xrn1_exp20	this study	20	cMB315	Cd	NNNNGACTTAGC	short	NA	Xrn1 2
Xrn1_exp30	this study	30	cMB315	Aa	NNNNTAAGC	short	NA	Xrn1 3
Xrn1_exp32	this study	32	cMB315	Ab	NNNNATTAGC	short	NA	Xrn1 4
Xrn1_exp33	this study	33	cMB315	Aa	NNNNTAAGC	short	NA	Xrn1 5
3xFLAG-Avi-Skiv2l_rep3	this study	RNA3	cMB331
3xFLAG-Avi-Skiv2l_rep4	this study	RNA3	cMB331
3xFLAG-Avi-Skiv2l_deltaAven_4H_rep2	this study	RNA3	cMB399
3xFLAG-Avi-Skiv2l_deltaAven_6G_rep2	this study	RNA3	cMB400
Skiv2l_conditional_KO_5F_d0_rep2	this study	RNA3	cMB434
Skiv2l_conditional_KO_5F_d2_rep2	this study	RNA3	cMB434
Skiv2l_conditional_KO_5F_d4_rep2	this study	RNA3	cMB434
Skiv2l_conditional_KO_9E_d0_rep2	this study	RNA3	cMB435
Skiv2l_conditional_KO_9E_d2_rep2	this study	RNA3	cMB435
Skiv2l_conditional_KO_9E_d4_rep2	this study	RNA3	cMB435
Skiv2l_conditional_KO_Aven_KO_7E_d0	this study	RNA3	cMB471
Skiv2l_conditional_KO_Aven_KO_7E_d2	this study	RNA3	cMB471
Skiv2l_conditional_KO_Aven_KO_7E_d4	this study	RNA3	cMB471
Skiv2l_conditional_KO_Aven_KO_12E_d0	this study	RNA3	cMB472
Skiv2l_conditional_KO_Aven_KO_12E_d2	this study	RNA3	cMB472
Skiv2l_conditional_KO_Aven_KO_12E_d4	this study	RNA3	cMB472
3xFLAG-Avi-Mtr4	this study	RNA1	cMB503
3xFLAG-Avi-Skiv2l_rep2	this study	RNA1	cMB331
3xFLAG-Avi-Skiv2l_deltaAven_4H_rep1	this study	RNA1	cMB399
3xFLAG-Avi-Skiv2l_deltaAven_6G_rep1	this study	RNA1	cMB400
3xFLAG-Avi-Skiv2l_rep1	this study	RNA1	cMB331
3xFLAG-Avi-Xrn1	this study	RNA1	cMB315
Skiv2l_conditional_KO_5F_d0_rep1	this study	RNA2	cMB434
Skiv2l_conditional_KO_5F_d2_rep1	this study	RNA2	cMB434
Skiv2l_conditional_KO_5F_d4_rep1	this study	RNA2	cMB434
Skiv2l_conditional_KO_5F_d6_rep1	this study	RNA2	cMB434
Skiv2l_conditional_KO_9E_d0_rep1	this study	RNA2	cMB435
Skiv2l_conditional_KO_9E_d2_rep1	this study	RNA2	cMB435
Skiv2l_conditional_KO_9E_d4_rep1	this study	RNA2	cMB435
Skiv2l_conditional_KO_9E_d6_rep1	this study	RNA2	cMB435
