# Supplementary material for: Mammalian RNA Decay Pathways Are Highly Specialized and Widely Linked to Translation
Source: Mol Cell. 2020 Mar 19;77(6):1222–1236.e13. doi: 10.1016/j.molcel.2020.01.007 (PMC7083229; doi:10.1016/j.molcel.2020.01.007)
Supplement: Table S3. CRAC and RNA-Seq Read Counts and Differential Expression/Binding Analysis for Protein Coding Transcripts, Related to Figures 1, 4, and 5 — The following columns are included: Column 1: Gene ID. Columns 2–5: Relative CRAC counts for AVEN, MTR4, XRN1, and SKIV2L. Columns 6 and 7: tSNE x and y coordinates based on relative CRAC counts for MTR4, XRN1, and SKIV2L. Column 8: Transcript ID. Column 9: Gene name. Columns 10–12: CDS and transcript length details. Columns 13–16: RNA-seq RPKM values for MTR4, XRN1, and SKIV2L tagged cell lines used for CRAC. Columns 17–19: Relative CRAC counts for MTR4, XRN,1 and SKIV2L normalized to RNA-seq. Columns 20–28: DESeq2 base mean, log2-fold change, and adjusted p value for Skiv2lfl/fl knockout after 2, 4, or 6 days of 4OHT addition, versus untreated. Columns 29–31: DESeq2 base mean, log2-fold change, and adjusted p value for Aven−/− versus wild-type mESCs. Columns 32–37: DESeq2 base mean, log2-fold change, and adjusted p value for Skiv2lfl/flAven−/− knockout after 2 or 4 days of 4OHT addition, versus untreated. Columns 38–40: SKIV2L CRAC versus RNA-seq (binding) base mean, log2 fold change, and adjusted p value for Aven−/− versus wild-type mESCs, calculated using the DESeq2 interaction term method. Columns 41–48: Half-life analysis for Skiv2lfl/fl (DMSO control), Skiv2lfl/fl (4 days 4OHT), Skiv2lfl/flAven−/− (DMSO control), Skiv2lfl/flAven−/− (4 days 4OHT), using the approach described in Tuck et al. (2018). Half-lives are given in minutes, and the residual standard error is included (from the linear regression model used to calculate each half-life). [file mmc4.xlsx]

## Sheet: Table S3 v2
1	2	3	4	5	6	7	8	9	10	11	12	13	14	15	16	17	18	19	20	21	22	23	24	25	26	27	28	29	30	31	32	33	34	35	36	37	38	39	40	41	42	43	44	45	46	47	48
gene_id	Aven	Mtr4	Ski2	Xrn1	x	y	tx_id	gene_name	start	stop	tx_len	Xrn1_RPKM	Ski2_RPKM	Mtr4_RPKM	median.RPKM	n.Mtr4	n.Ski2	n.Xrn1	baseMean.Ski2.d2	LFC.Ski2.d2	padj.Ski2.d2	baseMean.Ski2.d4	LFC.Ski2.d4	padj.Ski2.d4	baseMean.Ski2.d6	LFC.Ski2.d6	padj.Ski2.d6	baseMean.Aven.KO	LFC.Aven.KO	padj.Aven.KO	baseMean.Ski2Aven.d2	LFC.Ski2Aven.d2	padj.Ski2Aven.d2	baseMean.Ski2Aven.d4	LFC.Ski2Aven.d4	padj.Ski2Aven.d4	Ski2.CRAC.KOvsWT.baseMean	Ski2.CRAC.KOvsWT.LFC.BE	Ski2.CRAC.KOvsWT.padj.BE	half.life_Ski2.d0	half.life_Ski2.d4	half.life_Ski2Aven.d0	half.life_Ski2Aven.d4	residual.standard.error_Ski2.d0	residual.standard.error_Ski2.d4	residual.standard.error_Ski2Aven.d0	residual.standard.error_Ski2Aven.d4
ENSMUSG00000000001	0.274765	0.164316	0.40474	0.430944	12.2253	26.6234	ENSMUST00000000001.4	Gnai3	142	1206	3262	71.8437	77.3302	62.6886	71.8437	0.188313	0.376024	0.430944	6514.75	0.17103	1	6514.75	0.0352707	0.876102	6514.75	-0.0368703	0.86128	4468.08	-0.141555	0.269634	7266.58	-0.23754	0.00305804	7266.58	-0.180525	0.0134127	878.232	-0.814554	0.129303	510.918	504.853	498.527	397.366	0.072532	0.0774182	0.0615655	0.0756843
ENSMUSG00000000028	0.155313	0.299283	0.376338	0.324379	-3.1417	10.8215	ENSMUST00000000028.13	Cdc45	314	2014	2143	38.1607	39.8337	32.2577	38.1607	0.354051	0.360532	0.324379	1800.8	0.0896326	1	1800.8	0.0764353	0.702178	1800.8	-0.141816	0.419824	1306.72	-0.23934	0.0938155	1921.72	0.0498121	0.758358	1921.72	-0.116749	0.328942	299.031	0.0134666	0.991799	227.1	242.455	248.11	257.767	0.0848879	0.0817601	0.093273	0.0823991
ENSMUSG00000000078	0.168665	0.440121	0.251648	0.308232	-6.16546	-4.17656	ENSMUST00000000080.7	Klf6	158	1114	4225	14.4542	17.1749	15.9138	15.9138	0.440121	0.23317	0.339358	3910.54	0.0993812	1	3910.54	0.489232	2.42e-05	3910.54	0.901116	7.91e-12	2324.36	1.05015	2.32e-08	5180.06	0.350788	0.239605	5180.06	1.1572	6.95e-08	534.591	-0.651775	0.401353	79.4744	78.6529	92.4109	79.8994	0.294624	0.350527	0.299335	0.321505
ENSMUSG00000000088	0.367923	0.107015	0.627983	0.265002	-22.5337	26.0711	ENSMUST00000000090.7	Cox5a	50	490	645	153.221	155.549	115.805	153.221	0.141592	0.618583	0.265002	2111.56	0.0392596	1	2111.56	-0.175233	0.149474	2111.56	-0.409064	0.000547583	2157.94	-0.326464	0.0206455	3758.32	-0.254449	0.00681142	3758.32	-0.464085	2.8e-09	700.07	-1.02573	0.305306	602.607	715.491	526.433	429.142	0.051093	0.0376017	0.0434464	0.0420851
ENSMUSG00000000120	0.338321	0.298803	0.185969	0.515228	18.4933	-6.44484	ENSMUST00000000122.6	Ngfr	178	1461	3446	7.35142	6.25724	6.26686	6.26686	0.298803	0.186255	0.439216	601.072	-0.144826	1	601.072	0.00477591	0.99024	601.072	0.382605	0.156805	484.026	0.367778	0.105377	926.886	0.143674	0.497382	926.886	0.519054	0.000245156	108.054	0.123958	0.939669	250.803	297.054	253.434	467.105	0.295208	0.302609	0.287426	0.336421
ENSMUSG00000000131	0.522089	0.373675	0.178047	0.448278	11.2444	-12.998	ENSMUST00000009344.15	Xpo6	508	3882	4455	30.3996	29.5928	30.8091	30.3996	0.368709	0.182901	0.448278	3536.03	-0.101712	1	3536.03	-0.191395	0.107434	3536.03	-0.146388	0.301726	3245.48	0.0233984	0.937145	6219.06	-0.0170247	0.904324	6219.06	-0.128367	0.160209	679.572	0.558303	0.465723	242.503	223.327	253.223	254.042	0.148756	0.191941	0.0975753	0.187498
ENSMUSG00000000134	0.178906	0.329075	0.234997	0.435928	11.458	1.25943	ENSMUST00000077680.9	Tfe3	288	2006	3277	15.7256	17.3963	21.5366	17.3963	0.265812	0.234997	0.482239	1952.28	-0.224831	1	1952.28	-0.122063	0.545404	1952.28	0.0971468	0.653987	1437.49	0.0775468	0.730705	3439.18	0.193077	0.0564912	3439.18	0.249863	0.00294712	390.47	-0.194478	0.841374	277.193	248.869	270.789	241.221	0.0850298	0.129967	0.0878892	0.1361
ENSMUSG00000000149	0.162182	0.173622	0.101884	0.724494	33.5766	-10.085	ENSMUST00000000153.8	Gna12	136	1275	3416	8.29011	8.67566	6.90846	8.29011	0.208345	0.0973563	0.724494	1088.2	-0.111156	1	1088.2	-0.256162	0.104088	1088.2	-0.141003	0.486411	733.49	0.168248	0.262694	1537.06	0.0948884	0.548423	1537.06	0.052984	0.728183	131.776	-0.646862	0.731394	468.542	473.134	438.591	375.286	0.083826	0.131793	0.0613925	0.129502
ENSMUSG00000000168	0.315629	0.223009	0.366819	0.410172	9.44225	20.34	ENSMUST00000034567.3	Dlat	315	2243	4035	37.3834	37.895	35.892	37.3834	0.232276	0.361867	0.410172	2540.1	0.0829222	1	2540.1	-0.061108	0.70414	2540.1	-0.151743	0.25846	2488.96	-0.257408	0.054182	3350.78	-0.194019	0.0870905	3350.78	-0.442984	4.81e-07	547.789	0.712223	0.192977	406.287	406.507	431.104	356.083	0.0780769	0.0639326	0.0895367	0.0808835
ENSMUSG00000000171	0.330912	0.106276	0.389779	0.503945	17.6499	24.8498	ENSMUST00000000175.5	Sdhd	24	503	1231	165.651	160.445	145.319	160.445	0.117339	0.389779	0.488109	3333.94	0.0128286	1	3333.94	-0.176515	0.280642	3333.94	-0.314882	0.0451673	2655.02	-0.399663	0.00801243	3203.71	-0.195511	0.0534003	3203.71	-0.453276	1.35e-08	507.381	-0.00498061	0.9985	390.41	437.37	339.56	349.436	0.0731283	0.0654202	0.0575139	0.0756263
ENSMUSG00000000184	0.0757104	0.615986	0.15854	0.225474	-14.5154	-18.5291	ENSMUST00000000188.11	Ccnd2	288	1157	6330	5.37157	9.51922	19.696	9.51922	0.297711	0.15854	0.399573	1128.42	-0.148762	1	1128.42	-0.326519	0.0784449	1128.42	-0.330935	0.118454	838.911	-0.353904	0.602477	2362.64	-0.37127	0.465227	2362.64	-1.02935	0.00380482	160.525	-0.251133	0.896261	432.57	486.735	390.81	477.721	0.111216	0.104684	0.110612	0.134601
ENSMUSG00000000194	0.24863	0.463892	0.238006	0.298102	-15.1418	-6.78132	ENSMUST00000056433.6	Gpr107	44	1699	6134	8.58962	8.37878	8.71086	8.58962	0.457436	0.243995	0.298102	1419.34	0.0336262	1	1419.34	0.14689	0.215161	1419.34	0.322202	0.0039665	1040.42	0.106567	0.522521	1730.06	0.0785591	0.635001	1730.06	0.27552	0.0119732	298.989	0.237504	0.730508	290.791	280.337	263.401	271.995	0.0975952	0.0840255	0.112905	0.123362
ENSMUSG00000000275	0.303018	0.171464	0.172229	0.656306	31.1133	-1.41565	ENSMUST00000107896.9	Trim25	114	2018	5590	25.4851	20.8894	25.609	25.4851	0.170635	0.21012	0.656306	2930.13	-0.136356	1	2930.13	-0.192837	0.420603	2930.13	0.139728	0.60369	2033.55	-0.076911	0.747955	3980.83	0.000957609	0.995147	3980.83	0.0630822	0.581617	502.58	0.805101	0.163168	324.782	298.792	288.257	302.159	0.159607	0.164748	0.157154	0.202515
ENSMUSG00000000276	0.901552	0.274821	0.278382	0.446797	13.8686	8.31255	ENSMUST00000107894.7	Dgke	1100	2794	8347	5.72377	5.22549	4.22758	5.22549	0.339691	0.278382	0.407902	1131.98	0.0310663	1	1131.98	0.114216	0.651765	1131.98	0.335978	0.102546	859.078	-0.0355474	0.917637	1464.44	-0.0654497	0.709831	1464.44	-0.0988768	0.480913	300.186	1.00427	0.116645	105.57	105.273	116.069	105.457	0.20261	0.228541	0.245815	0.16985
ENSMUSG00000000278	0.327917	0.225155	0.490139	0.284706	-10.6903	17.5069	ENSMUST00000000287.8	Scpep1	97	1455	2097	83.0942	72.8697	54.1989	72.8697	0.302717	0.490139	0.249674	3490.13	0.0358923	1	3490.13	-0.0833409	0.478001	3490.13	-0.281541	0.003895	2934.67	0.105376	0.613252	4704.15	-0.0429487	0.750226	4704.15	-0.126948	0.176031	723.132	-0.0336936	0.96591	1299.57	875.432	1217.87	516.587	0.0331212	0.0472125	0.0525965	0.0661121
ENSMUSG00000000282	0.215389	0.313106	0.106823	0.58007	21.7715	-18.187	ENSMUST00000000291.8	Mnt	410	2185	4590	3.3157	2.38103	3.92885	3.3157	0.264242	0.148757	0.58007	402.961	-0.352306	1	402.961	-0.27641	0.295636	402.961	-0.0440748	0.906683	260.187	0.354223	0.18046	847.593	0.29771	0.0813809	847.593	0.330454	0.0218254	107.705	0.129864	0.918203	147.984	137.602	156.165	156.362	0.315139	0.327472	0.281134	0.354494
ENSMUSG00000000295	0.146222	0.211324	0.551149	0.237527	-18.3286	15.991	ENSMUST00000000304.13	Hddc2	33	632	858	55.3465	55.9998	57.2156	55.9998	0.206833	0.551149	0.240331	797.559	0.15139	1	797.559	0.130248	0.54635	797.559	-0.297503	0.114356	656.471	-0.30053	0.0141764	741.522	-0.135736	0.514751	741.522	-0.320313	0.0330545	186.001	-0.0270357	0.985757	466.117	466.182	489.421	352.151	0.110916	0.0994488	0.0767324	0.11645
ENSMUSG00000000303	0.414998	0.212782	0.633468	0.15375	-26.6966	15.1989	ENSMUST00000167688.1	Cdh1	117	2771	3203	119.058	145.736	193.789	145.736	0.16002	0.633468	0.188201	10139.9	-0.0779511	1	10139.9	-0.0719439	0.741591	10139.9	0.141247	0.446376	9188.01	0.374982	0.0369495	18246	0.12425	0.226621	18246	0.284449	0.000214547	2302.59	-0.967007	0.113838	480.342	372.958	413.737	301.572	0.134074	0.161587	0.133705	0.170719
ENSMUSG00000000317	0.0597296	0.671399	0.0375227	0.291079	-10.6761	-5.14452	ENSMUST00000000326.11	Bcl6b	43	1467	3366	4.89342	4.29989	7.80479	4.89342	0.420951	0.0427021	0.291079	233.01	-0.0376992	1	233.01	-0.315932	0.0568629	233.01	-0.347897	0.0754761	254.662	0.207016	0.448974	361.78	0.00959355	0.977733	361.78	-0.510886	0.0108708	49.0117	0.400086	0.876802	110.145	124.879	141.243	137.81	0.640454	0.600948	0.636922	0.534491
ENSMUSG00000000325	0.465852	0.38472	0.236909	0.378371	6.53304	-3.84003	ENSMUST00000090103.9	Arvcf	254	3142	4620	9.98675	10.9327	9.05961	9.98675	0.424092	0.21641	0.378371	798.608	-0.144689	1	798.608	-0.233211	0.130369	798.608	-0.50969	0.000722661	870.442	-0.162728	0.518518	1105.16	0.196447	0.316571	1105.16	-0.293014	0.0606102	276.095	1.90437	0.0015229	587.1	569.682	522.557	447.551	0.0844538	0.117949	0.0912831	0.1027
ENSMUSG00000000339	1.03224	0.177886	0.474485	0.347629	-3.86886	30.4463	ENSMUST00000000348.14	Rtca	220	1320	1594	35.5924	38.8523	40.714	38.8523	0.169752	0.474485	0.379467	1099.96	-0.0116332	1	1099.96	-0.0930973	0.567434	1099.96	-0.323875	0.0136456	909.186	-0.135818	0.357917	1176.02	-0.118506	0.490678	1176.02	-0.380966	0.00134262	308.743	1.00839	0.0633114	451.913	443.644	399.295	361.098	0.0462627	0.0476259	0.0360198	0.064757
ENSMUSG00000000340	0.223302	0.233076	0.24549	0.521434	22.4336	6.8589	ENSMUST00000000349.10	Dbt	72	1520	3301	20.5135	15.6591	17.131	17.131	0.233076	0.268564	0.435452	1404.01	0.115641	1	1404.01	-0.0301552	0.89415	1404.01	-0.272595	0.0684056	951.357	0.129881	0.577484	1240.29	-0.159631	0.307587	1240.29	-0.304414	0.0102533	198.622	-0.291239	0.794781	875.187	602.749	696.368	396.635	0.0959982	0.0736281	0.0976985	0.0643818
ENSMUSG00000000346	0.0784669	0.201604	0.320408	0.477988	19.151	16.4936	ENSMUST00000000356.8	Dazap2	85	591	1826	22.6829	20.975	22.0684	22.0684	0.201604	0.33711	0.46504	757.144	-0.0988498	1	757.144	-0.124458	0.393444	757.144	-0.0541059	0.765383	620.356	0.0198791	0.94256	1206.72	0.00395319	0.984737	1206.72	0.0513742	0.764555	129.64	-1.62248	0.119142	170.878	177.933	177.267	181.176	0.0869286	0.105137	0.0665054	0.0879221
ENSMUSG00000000355	0.296962	0.324266	0.410418	0.265315	-9.67734	10.5255	ENSMUST00000000365.2	Mcts1	114	659	783	21.5282	28.67	24.3107	24.3107	0.324266	0.348015	0.299608	855.61	0.224808	1	855.61	0.108233	0.680331	855.61	0.0688244	0.803428	619.434	0.112112	0.693692	962.951	-0.277734	0.0736902	962.951	-0.50305	4.98e-05	158.993	-1.22326	0.252581	748.43	693.517	564.257	450.825	0.0856519	0.12429	0.0904865	0.133699
ENSMUSG00000000365	0.20952	0.493457	0.336368	0.170175	-27.8495	-8.37588	ENSMUST00000095793.2	Rnf17	121	5043	5264	14.2362	9.98802	8.92401	9.98802	0.552292	0.336368	0.119393	4463.87	0.193738	1	4463.87	0.405214	0.0304523	4463.87	0.395901	0.0677568	1460.55	0.36741	0.0993386	3081.64	-0.146387	0.18374	3081.64	0.0406709	0.740809	325.061	0.0195919	0.989119	588.134	482.94	586.179	371.496	0.0864712	0.100844	0.0703396	0.104871
ENSMUSG00000000374	0.153587	0.147979	0.0723636	0.779658	36.2611	-9.67488	ENSMUST00000000384.7	Trappc10	140	3916	5047	5.72557	5.50136	4.69796	5.50136	0.173284	0.0723636	0.749127	896.417	-0.0689514	1	896.417	-0.1274	0.362145	896.417	0.00974261	0.963774	800.18	0.101499	0.623447	1590.38	0.00327009	0.985801	1590.38	0.0430108	0.785603	136.507	0.475795	0.836523	208.501	203.324	214.12	220.802	0.0998385	0.11702	0.0676673	0.095368
ENSMUSG00000000378	0.317887	0.229709	0.124812	0.645479	28.8022	-9.6645	ENSMUST00000000388.14	Ccm2	114	1475	1858	16.123	20.5078	17.794	17.794	0.229709	0.108296	0.712379	821.608	-0.0971693	1	821.608	-0.0217635	0.934074	821.608	-0.0767283	0.721258	696.212	0.105523	0.659548	1125.58	0.242833	0.106684	1125.58	0.246734	0.0560461	124.776	-0.323069	0.864933	311.879	309.969	297.916	304.212	0.249293	0.21467	0.248929	0.192908
ENSMUSG00000000384	0.817489	0.34599	0.350331	0.303678	-5.62347	6.66775	ENSMUST00000189268.6	Tbrg4	232	2124	2347	35.5825	33.309	31.3036	33.309	0.368155	0.350331	0.284275	2316.4	-0.129317	1	2316.4	-0.077788	0.764051	2316.4	-0.0202704	0.944951	1984.99	-0.030841	0.904461	4394.91	0.135159	0.188366	4394.91	-0.0176616	0.890421	983.3	1.5298	0.0769316	238.367	216.851	233.867	237.795	0.0976243	0.0962988	0.0766601	0.125872
ENSMUSG00000000399	0.385568	0.224072	0.507502	0.268425	-12.9175	17.7285	ENSMUST00000205002.2	Ndufa9	14	1147	1445	99.1895	103.024	84.6629	99.1895	0.262519	0.488614	0.268425	3304.08	0.0850135	1	3304.08	0.0461891	0.824812	3304.08	-0.162839	0.300856	2469.9	-0.230098	0.102747	3663.6	-0.0708669	0.561567	3663.6	-0.242277	0.0032999	515.724	-0.501642	0.512644	702.258	626.304	615.283	446.324	0.0611511	0.0846788	0.065295	0.0689178
ENSMUSG00000000409	0.055727	0.626407	0.192545	0.181048	-15.2356	-25.4655	ENSMUST00000067240.10	Lck	207	1736	2185	14.4595	18.5652	17.067	17.067	0.626407	0.177007	0.213697	754.998	-0.0212504	1	754.998	-0.16464	0.405822	754.998	-0.561974	0.000931138	699.174	-0.501795	0.000193791	1137.27	-0.138236	0.424951	1137.27	-0.395994	0.00119811	158.137	1.0309	0.271216	621.969	476.189	794.533	413.819	0.0720005	0.0714715	0.0925924	0.0816777
ENSMUSG00000000420	0.0947553	0.223166	0.238104	0.53873	23.7728	5.18508	ENSMUST00000178605.1	Galnt1	163	1842	3796	25.5525	28.2718	29.6475	28.2718	0.212811	0.238104	0.596062	2820.25	0.117544	1	2820.25	0.110918	0.359406	2820.25	0.194095	0.0914446	2008.46	0.00773033	0.978431	3264.6	-0.168118	0.13447	3264.6	0.0430278	0.736262	354.798	-0.143303	0.910825	329.312	310.456	312.241	279.057	0.0623466	0.0778557	0.0654747	0.0830937
ENSMUSG00000000441	1.13629	0.398106	0.308242	0.293651	-6.49114	1.48076	ENSMUST00000000451.13	Raf1	427	2373	3070	53.6209	55.387	48.0442	53.6209	0.444316	0.298414	0.293651	4108.5	-0.0303518	1	4108.5	0.00806346	0.959751	4108.5	0.00138941	0.994261	3571.17	-0.241947	0.0148902	5902.54	0.00807348	0.952938	5902.54	-0.0428539	0.67505	669.715	1.53398	0.0652327	260.332	256.523	272.616	264.263	0.0543554	0.0474199	0.0520451	0.0599083
ENSMUSG00000000486	0.157618	0.265759	0.334182	0.400059	7.76021	14.6153	ENSMUST00000106314.7	Sept1	90	1190	1486	66.1816	62.8121	66.6706	66.1816	0.263809	0.352109	0.400059	1593.74	-0.0625579	1	1593.74	-0.100307	0.576721	1593.74	-0.333006	0.023331	1190.75	-0.335041	0.13822	1206.88	0.128151	0.471949	1206.88	0.0459127	0.804432	293.882	0.527034	0.52246	1065.99	943.06	600.198	666.988	0.0454915	0.0643183	0.0562757	0.0693751
ENSMUSG00000000489	0.0493565	0.69746	0.0620123	0.240527	-9.53118	-6.78105	ENSMUST00000000500.6	Pdgfb	811	1536	2918	1.55147	1.38341	2.28891	1.55147	0.472752	0.0695454	0.240527	120.47	-0.0587081	1	120.47	-0.0323882	0.950528	120.47	0.291894	0.397759	75.9876	0.663635	0.0738459	166.068	0.310441	NA	166.068	1.09478	5.58e-05	46.3734	2.26004	0.209892	72.4962	76.5229	81.5445	91.3719	0.268502	0.439194	0.652495	0.427516
ENSMUSG00000000531	0.115302	0.350105	0.164621	0.485273	14.9733	-13.7642	ENSMUST00000000543.4	Grasp	96	1274	2013	20.48	24.3579	25.9354	24.3579	0.32881	0.164621	0.577159	469.226	-0.0775499	1	469.226	-0.0831983	0.793396	469.226	-0.455094	0.0345258	627.726	0.309518	0.123519	524.157	-0.084367	0.750323	524.157	-0.184948	0.349847	234.866	0.487672	0.783355	114.76	121.37	113.587	147.178	0.343998	0.380997	0.297884	0.375513
ENSMUSG00000000532	0.293321	0.228071	0.232758	0.539171	23.5082	4.07157	ENSMUST00000000544.10	Acvr1b	79	1596	4413	11.6339	10.4193	12.7134	11.6339	0.208705	0.259891	0.539171	796.269	-0.129506	1	796.269	-0.18158	0.195551	796.269	-0.418326	0.00165399	719.261	-0.119719	0.631825	1115.84	0.0509532	0.799131	1115.84	0.0470437	0.793425	200.485	0.0186843	0.98906	181.257	179.054	187.986	219.745	0.244365	0.256566	0.254534	0.222867
ENSMUSG00000000552	0.189744	0.121877	0.158932	0.719191	35.1609	-3.20802	ENSMUST00000168828.1	Zfp385a	31	1191	2291	2.1863	1.97691	2.28369	2.1863	0.116679	0.175765	0.719191	93.5351	-0.386556	1	93.5351	-0.162633	0.785758	93.5351	-0.224975	0.685699	66.3063	0.135816	0.777134	182.691	0.637458	0.0501451	182.691	0.857126	0.00138159	40.3347	-0.143379	NA	166.023	181.612	143.646	187.493	0.377618	0.301049	0.266374	0.316391
ENSMUSG00000000555	0.554837	0.129975	0.323949	0.546075	26.4851	17.3659	ENSMUST00000023128.7	Itga5	238	3399	4382	10.5731	10.3357	13.413	10.5731	0.102456	0.331391	0.546075	1131.71	-0.160771	1	1131.71	0.176901	0.510154	1131.71	0.384989	0.108138	1086.23	0.321582	0.101443	2402.14	0.354019	0.000600834	2402.14	0.520079	2.6e-09	575.445	0.40369	0.489506	215.394	188.236	208.395	208.872	0.17341	0.214946	0.218255	0.223406
ENSMUSG00000000561	0.220516	0.317622	0.264466	0.417913	9.57149	4.38859	ENSMUST00000010278.11	Wdr77	216	1244	3682	29.6661	30.8853	20.8002	29.6661	0.453004	0.254026	0.417913	2808.83	0.0737388	1	2808.83	-0.0306803	0.876102	2808.83	0.0569483	0.738242	2514.42	-0.301565	0.0202328	4993.99	-0.190006	0.0586678	4993.99	-0.265816	0.00131014	667.757	0.669951	0.475684	282.712	290.917	306.496	279.723	0.0551508	0.0743728	0.0468113	0.062256
ENSMUSG00000000563	0.512473	0.20669	0.464193	0.329117	-5.52869	21.7302	ENSMUST00000118209.7	Atp5f1	546	1316	1604	250.656	250.443	195.916	250.443	0.264216	0.464193	0.328838	7054.96	0.0679561	1	7054.96	-0.0732827	0.726314	7054.96	-0.363275	0.0149653	5162.85	-0.301186	0.0468789	6084.12	-0.204	0.0280446	6084.12	-0.3635	1.62e-06	955.538	-1.23835	0.0264741	762.703	809.815	682.522	498.637	0.0926303	0.0893218	0.0790645	0.0916347
ENSMUSG00000000568	0.274651	0.180649	0.49277	0.326582	-7.38431	24.8629	ENSMUST00000172361.7	Hnrnpd	315	1382	6811	43.4027	27.654	46.1875	43.4027	0.169756	0.773397	0.326582	3936.75	-0.107574	1	3936.75	-0.0689094	0.752233	3936.75	0.0421284	0.849949	2680.75	-0.0336858	0.894423	5440.86	-0.0649631	0.569182	5440.86	0.114292	0.185541	1352.58	-1.31619	0.0841939	369.116	312.069	346.167	276.358	0.169591	0.178637	0.213555	0.211564
ENSMUSG00000000581	0.333546	0.194767	0.361926	0.443307	16.1143	20.4935	ENSMUST00000000594.8	C1d	75	500	2981	23.8142	23.4174	20.4636	23.4174	0.22288	0.361926	0.43592	1349	0.215461	1	1349	-0.00381119	0.989268	1349	-0.243141	0.181619	973.011	-0.420315	0.00122377	1116.24	-0.456176	0.000749095	1116.24	-0.522081	8.51e-06	205.047	-0.457621	0.624775	330.98	364.514	358.985	281.683	0.117201	0.101635	0.088594	0.114992
ENSMUSG00000000600	0.432997	0.476783	0.272013	0.251204	-19.3011	-6.56629	ENSMUST00000080085.8	Krit1	303	2513	2930	21.27	24.7323	24.0871	24.0871	0.476783	0.264917	0.284475	1593.19	0.0756161	1	1593.19	-0.0213918	0.934441	1593.19	0.0564144	0.798611	1272.74	-0.149764	0.363517	2008.92	-0.112344	0.44167	2008.92	-0.0267853	0.865182	252.521	0.142625	0.903425	219.089	221.595	247.596	262.89	0.0652122	0.0683555	0.0735684	0.110284
ENSMUSG00000000628	0.351822	0.269125	0.458109	0.272765	-13.5397	10.9402	ENSMUST00000000642.10	Hk2	475	3228	5513	41.8454	88.5467	89.47	88.5467	0.266348	0.458109	0.577183	10257.7	-0.0329628	1	10257.7	-0.212885	0.257364	10257.7	-0.395312	0.0267663	8425.68	0.132407	0.37826	13755.9	-0.0659278	0.513319	13755.9	-0.226767	0.000913515	1987.79	-1.00064	0.0250963	311.515	279.083	315.247	252.274	0.215577	0.244256	0.177104	0.219695
ENSMUSG00000000631	0.41815	0.268587	0.120085	0.611328	24.8109	-15.2981	ENSMUST00000092887.10	Myo18a	52	6159	7304	11.1173	9.63827	13.6708	11.1173	0.218418	0.138512	0.611328	1877.87	-0.0899554	1	1877.87	-0.0435357	0.871741	1877.87	-0.0236354	0.928455	1552.87	0.485171	0.0183576	2408.84	0.331292	0.00510759	2408.84	0.717207	9.79e-14	314.629	-0.0172958	0.992986	945.328	505.323	519.161	531.246	0.123321	0.151882	0.107415	0.169297
ENSMUSG00000000708	0.79952	0.446565	0.327564	0.225871	-23.8649	-5.3923	ENSMUST00000000724.14	Kat2b	360	2801	4653	26.8496	20.5043	18.0864	20.5043	0.506264	0.327564	0.172492	1639.18	0.156522	1	1639.18	0.0824695	0.568171	1639.18	-0.14127	0.298789	1974.35	-0.140511	0.533966	2435.2	-0.233335	0.0326845	2435.2	-0.636364	2.62e-13	363.66	0.273863	0.788876	544.482	409.858	548.39	417.646	0.0781516	0.0734548	0.128238	0.106191
ENSMUSG00000000730	0.511213	0.261198	0.634998	0.103803	-29.2245	11.8049	ENSMUST00000151242.7	Dnmt3l	125	1390	1657	64.6417	36.2461	24.5879	36.2461	0.385043	0.634998	0.0582049	8305.96	-0.0315022	1	8305.96	0.214413	0.048177	8305.96	0.430643	8.39e-05	3985.16	0.912318	0.170322	8624.22	0.345286	1.99e-05	8624.22	0.56226	8.28e-16	935.405	-1.01574	0.298181	566.507	429.371	568.51	379.867	0.0190825	0.0393549	0.0380952	0.0341056
ENSMUSG00000000738	0.607941	0.419965	0.309855	0.27018	-9.78041	-0.187604	ENSMUST00000149248.8	Spg7	349	2694	2896	30.8327	35.1881	31.9807	31.9807	0.419965	0.281612	0.28024	1430.72	-0.00997815	1	1430.72	0.0133136	0.948853	1430.72	-0.108148	0.455769	1819.68	0.0615923	0.72848	2621.28	0.0742486	0.581532	2621.28	-0.0651415	0.58719	495.186	0.563713	0.24601	850.339	496.939	513.055	411.66	0.0771612	0.0535251	0.0832682	0.0427301
ENSMUSG00000000740	0.486316	0.127263	0.316823	0.555914	26.8145	17.1294	ENSMUST00000000756.5	Rpl13	103	738	780	99.1634	92.3997	70.9292	92.3997	0.165785	0.316823	0.517996	1888.47	0.0685003	1	1888.47	0.00347096	0.988708	1888.47	-0.203578	0.204139	2598.06	-0.165151	0.244941	5726.82	-0.191535	0.0713813	5726.82	-0.297159	0.000545349	473.064	-0.711796	0.691767	530.979	500.824	469.472	373.873	0.103778	0.153449	0.0835294	0.164141
ENSMUSG00000000743	0.362804	0.105926	0.331515	0.562559	27.5303	17.301	ENSMUST00000000759.8	Chmp1a	89	679	2140	29.302	27.5592	23.4079	27.5592	0.124712	0.331515	0.529099	1049.04	-0.120172	1	1049.04	-0.168816	0.376917	1049.04	-0.141275	0.513911	1399.59	-0.239411	0.103584	2556.72	0.0479822	0.751599	2556.72	0.134064	0.208332	269.179	0.155458	0.937847	294.48	299.327	254.484	259.707	0.0770353	0.0554637	0.0661062	0.0693321
ENSMUSG00000000751	0.286744	0.133622	0.409718	0.45666	15.0039	25.4974	ENSMUST00000092907.11	Rpa1	67	1938	5077	85.0535	88.5682	73.2542	85.0535	0.155145	0.393459	0.45666	9884.92	0.0537445	1	9884.92	-0.111046	0.352563	9884.92	-0.376974	0.000205892	7999.78	-0.275061	0.00829425	11544.6	-0.105007	0.258029	11544.6	-0.390171	3.59e-09	1591.37	-0.314965	0.537597	883.763	664.67	802.165	500.781	0.0475413	0.0554704	0.0537738	0.0504569
ENSMUSG00000000759	0.283098	0.373251	0.215286	0.411464	9.39582	-5.83306	ENSMUST00000000776.14	Tubgcp3	219	2936	3797	31.6849	29.172	27.7341	29.172	0.392602	0.215286	0.37883	1327.66	-0.042904	1	1327.66	-0.0552072	0.803106	1327.66	0.0930612	0.629844	1623.45	-0.238558	0.128905	3119.77	0.00999066	0.952728	3119.77	0.0596571	0.626058	344.1	0.340953	0.671036	219.385	230.238	234.009	264.175	0.0275214	0.0615813	0.057012	0.0851799
ENSMUSG00000000776	0.260605	0.322828	0.268959	0.408213	8.52553	4.4126	ENSMUST00000180358.2	Polr3d	176	1372	2032	62.6195	67.7388	67.7108	67.7108	0.322828	0.268848	0.441404	2163.52	-0.00553124	1	2163.52	0.111382	0.36146	2163.52	-0.00651009	0.971839	2009.67	-0.201953	0.118951	2745.28	0.0436625	0.761648	2745.28	-0.0834501	0.452353	429.203	1.03349	0.0952356	121.779	122.113	136.584	143.626	0.084999	0.0845014	0.0886302	0.120594
ENSMUSG00000000787	0.373829	0.249779	0.542568	0.207654	-20.7124	12.2668	ENSMUST00000000804.6	Ddx3x	144	2132	4692	413.007	443.631	405.981	413.007	0.254101	0.505114	0.207654	44739.9	0.095055	1	44739.9	0.164987	0.183394	44739.9	0.0836614	0.591946	28990.5	0.269793	0.177195	51781.2	0.0155957	0.880992	51781.2	-0.086851	0.206014	5643.55	-1.35849	0.113443	341.753	271.54	333.763	260.714	0.168328	0.19087	0.121332	0.194165
ENSMUSG00000000804	0.175462	0.413246	0.159217	0.427538	8.19895	-16.5137	ENSMUST00000108075.8	Usp32	271	5085	7053	10.4886	11.0422	13.0052	11.0422	0.350871	0.159217	0.450104	1996.81	0.0248742	1	1996.81	-0.130941	0.318668	1996.81	-0.112112	0.441187	1592.34	-0.0350927	0.88759	2565.33	-0.12758	0.301311	2565.33	-0.0895753	0.432188	288.473	-0.477117	0.650689	202.146	197.976	229.247	220.75	0.107532	0.122591	0.135919	0.143185
ENSMUSG00000000823	0.212728	0.497758	0.181365	0.320877	-1.65973	-19.6182	ENSMUST00000108789.8	Zfp512b	386	2995	5714	9.30528	8.01247	11.8253	9.30528	0.391684	0.210628	0.320877	1013.91	-0.16766	1	1013.91	-0.091531	0.616908	1013.91	0.0220232	0.923136	1022.75	-0.13013	0.651244	2167.14	0.216582	0.0841796	2167.14	0.145011	0.21734	235.29	0.376097	0.736796	144.249	148.818	147.754	168.667	0.0976956	0.113802	0.0842747	0.125267
ENSMUSG00000000826	0.264972	0.389022	0.293282	0.317696	-2.67326	1.7573	ENSMUST00000108797.7	Dnajc5	212	808	3664	30.9159	30.9564	36.2754	30.9564	0.331981	0.293282	0.318112	2438.1	0.119062	1	2438.1	-0.0116126	0.952926	2438.1	0.202996	0.0926248	2113.37	-0.114584	0.439939	3537.36	-0.0897862	0.450337	3537.36	-0.020352	0.87556	519.394	0.881965	0.186671	218.041	215.328	244.405	261.544	0.0300056	0.0461187	0.0381654	0.0643742
ENSMUSG00000000827	0.344946	0.221566	0.472795	0.305639	-8.33855	18.9529	ENSMUST00000108800.7	Tpd52l2	128	688	3475	63.6703	63.5519	61.8893	63.5519	0.227518	0.472795	0.30507	3261.57	0.0850496	1	3261.57	-0.00591489	0.982972	3261.57	-0.119773	0.53119	2517.72	-0.323127	0.0600854	3003.85	-0.120978	0.310791	3003.85	-0.250469	0.00495931	619.606	-0.282989	0.710899	303.139	325.442	316.795	302.056	0.0868943	0.069347	0.0787788	0.0832682
ENSMUSG00000000838	0.197246	0.343887	0.22127	0.434843	11.2865	-2.32999	ENSMUST00000114655.7	Fmr1	16	1911	4199	51.4993	57.3541	56.2817	56.2817	0.343887	0.217133	0.475224	4676.59	0.117687	1	4676.59	-0.0503083	0.762586	4676.59	-0.243604	0.0411793	3653.65	-0.210103	0.0946179	5250.16	-0.309501	0.000156808	5250.16	-0.401493	1.43e-08	644.241	-0.311068	0.744068	360.981	342.75	387.778	302.045	0.0553193	0.0813223	0.0703077	0.0627881
ENSMUSG00000000901	0.322254	0.351884	0.33403	0.314086	-3.81154	6.20435	ENSMUST00000000924.12	Mmp11	50	1528	2288	11.03	9.29505	13.2822	11.03	0.292217	0.396378	0.314086	322.56	-0.215011	1	322.56	-0.310987	0.101374	322.56	-0.532252	0.00973357	405.226	-0.106209	0.758117	629.166	0.182446	0.451636	629.166	0.0866314	0.718886	196.201	0.270073	0.781495	317.226	248.553	433.794	224.251	0.0764468	0.13254	0.0730023	0.099354
ENSMUSG00000000902	0.304384	0.238281	0.406335	0.355384	0.787011	19.7617	ENSMUST00000000925.9	Smarcb1	223	1380	1660	74.3893	65.7775	64.1082	65.7775	0.244485	0.406335	0.314243	2657.35	-0.0247374	1	2657.35	-0.099046	0.508815	2657.35	-0.215806	0.106825	2198.75	-0.0758224	0.770874	3955.53	0.0186691	0.901678	3955.53	-0.0946938	0.37338	607.113	0.101537	0.878541	560.58	429.771	483.584	377.091	0.117257	0.137109	0.0945528	0.131009
ENSMUSG00000000915	0.561287	0.300439	0.205686	0.493874	17.3664	-4.22414	ENSMUST00000000939.14	Hip1r	136	3342	6735	2.3026	3.53779	4.23122	3.53779	0.251202	0.205686	0.758803	378.287	-0.0103871	1	378.287	-0.0994004	0.676108	378.287	-0.348626	0.060853	300.452	0.0832337	0.831087	475.388	0.251535	0.277946	475.388	0.173799	0.421149	85.8708	0.94812	0.42971	378.374	377.653	292.527	371.92	0.134874	0.166135	0.139421	0.135086
ENSMUSG00000000916	0.594237	0.341514	0.353657	0.304829	-5.81017	6.79735	ENSMUST00000000940.14	Nsun5	32	1429	2243	23.2756	23.8355	20.993	23.2756	0.378646	0.345349	0.304829	1002.28	-0.0536822	1	1002.28	-0.0525527	0.821447	1002.28	-0.190258	0.283542	812.376	-0.271285	0.135022	1243.84	0.0969206	0.588714	1243.84	-0.060314	0.723384	288.857	2.16753	5.39e-05	262.15	273.833	246.752	312.381	0.0710152	0.0675491	0.0904506	0.0987008
ENSMUSG00000000934	0.13244	0.595486	0.332801	0.0717131	-31.6373	-14.8716	ENSMUST00000000958.8	Top1mt	45	1826	1903	6.68137	10.1925	10.4123	10.1925	0.582919	0.332801	0.109399	339.507	-0.0222601	1	339.507	-0.056859	0.863831	339.507	-0.482565	0.0251875	276.675	0.127753	0.642969	362.864	-0.00608592	0.985627	362.864	-0.0602489	0.840957	118.396	1.0494	0.2715	534.105	482.862	395.503	408.658	0.076062	0.085649	0.0872061	0.0706802
ENSMUSG00000000957	0.29642	0.242324	0.626355	0.131321	-28.5736	11.7481	ENSMUST00000089688.5	Mmp14	255	2003	2596	19.6282	22.7183	31.8173	22.7183	0.173025	0.626355	0.151995	1177.07	-0.0249316	1	1177.07	0.0575039	0.850371	1177.07	0.403051	0.0439865	956.669	0.252236	0.243764	1235.28	0.177701	0.258029	1235.28	0.41165	0.000378465	254.722	-1.16825	0.1033	225.651	228.548	239.282	280.146	0.201585	0.192836	0.24551	0.163267
ENSMUSG00000000958	0.47606	0.305784	0.234402	0.459814	14.2482	0.583057	ENSMUST00000226753.1	Slc7a7	250	1782	2126	49.4755	57.4265	59.1145	57.4265	0.297052	0.234402	0.533709	4366.73	-0.0508442	1	4366.73	0.0197458	0.909778	4366.73	0.186227	0.103394	3397.61	0.335844	0.023783	6621.78	0.108351	0.344678	6621.78	0.205855	0.0164357	707.565	0.978506	0.286859	238.187	232.073	224.406	271.26	0.16604	0.11516	0.25897	0.0984271
ENSMUSG00000000959	0.275786	0.141715	0.511091	0.347195	-8.83866	28.9386	ENSMUST00000000985.6	Oxa1l	15	1316	2538	42.5826	40.2292	47.9832	42.5826	0.125764	0.540989	0.347195	1893.81	-0.111666	1	1893.81	-0.0552208	0.813482	1893.81	-0.0429187	0.849526	1710.04	-0.162001	0.327702	2771.02	0.154839	0.167969	2771.02	-0.0216027	0.875788	525.933	0.59311	0.262937	330.231	327.025	321.552	346.519	0.0878687	0.0918941	0.0495467	0.0820925
ENSMUSG00000000976	0.875107	0.395552	0.18325	0.421198	8.55167	-13.0557	ENSMUST00000001002.7	Heatr6	28	3582	5614	6.6057	6.13832	6.46411	6.46411	0.395552	0.192976	0.41217	937.262	-0.0246454	1	937.262	-0.0558869	0.78674	937.262	0.068571	0.721987	753.474	-0.0578905	0.850613	1522.84	0.11669	0.448997	1522.84	0.0757007	0.599517	242.744	2.70222	0.000273795	378.348	326.649	335.125	346.576	0.105664	0.115728	0.0805712	0.104517
ENSMUSG00000001016	0.288873	0.240371	0.519671	0.239958	-17.5418	13.1317	ENSMUST00000001042.9	Ilf2	95	1267	2027	240.404	259.14	245.481	245.481	0.240371	0.492279	0.245026	8061.97	0.0718222	1	8061.97	-0.0899488	0.547745	8061.97	-0.340753	0.003895	7447.72	-0.213882	0.0449655	8401.88	-0.182551	0.0343711	8401.88	-0.454809	3.17e-11	1570.12	-0.271805	0.657263	540.866	563.878	491.578	432.342	0.0753624	0.0668005	0.063144	0.0685392
ENSMUSG00000001017	0.293277	0.247866	0.513931	0.238203	-17.3904	12.7403	ENSMUST00000049937.12	Chtop	326	1075	2012	59.7471	57.5973	57.1526	57.5973	0.249795	0.513931	0.229632	2993	0.0192095	1	2993	-0.058584	0.710442	2993	-0.0270199	0.87555	2493.83	-0.143342	0.195366	4490.79	-0.0437497	0.73577	4490.79	-0.107564	0.245799	543.221	-0.566759	0.479857	286.67	277.858	288.497	279.145	0.0451949	0.0435332	0.0344423	0.068432
ENSMUSG00000001018	0.32591	0.662907	0.204739	0.132354	-11.9153	-29.9481	ENSMUST00000149884.1	Snapin	60	470	1928	22.0824	25.4828	23.73	23.73	0.662907	0.190657	0.142229	733.049	0.011137	1	733.049	-0.10996	0.502357	733.049	-0.434775	0.000992975	639.831	-0.00564931	0.98372	815.403	-0.170921	0.401765	815.403	-0.278224	0.0755597	125.817	0.415331	0.812686	283.872	273.039	299.729	281.107	0.0506779	0.0663734	0.0507429	0.0738543
ENSMUSG00000001025	0.344379	0.186276	0.740117	0.0736075	-30.7806	16.1932	ENSMUST00000198128.1	S100a6	103	372	464	35.4984	56.8684	23.0312	35.4984	0.28711	0.461996	0.0736075	1787.59	0.158482	1	1787.59	0.647964	0.000400921	1787.59	1.26149	4.37e-10	1395.85	0.891329	0.0890328	3743.12	0.208455	0.456465	3743.12	1.58126	7.78e-19	448.231	-1.19625	0.162515	742.283	771.56	590.91	418.598	0.0934493	0.116823	0.0812727	0.0896652
ENSMUSG00000001034	0.416879	0.321325	0.272362	0.406313	8.32297	4.86204	ENSMUST00000079080.12	Mapk7	294	2714	3019	10.3055	10.0448	10.3611	10.3055	0.3196	0.279432	0.406313	774.631	-0.18601	1	774.631	-0.185808	0.369672	774.631	0.0902035	0.720649	630.353	0.0361613	0.921406	1561.94	0.165377	0.233488	1561.94	0.222633	0.0467171	329.38	1.79089	0.00176691	149.079	149.808	150.518	174.529	0.16272	0.227694	0.170791	0.249775
ENSMUSG00000001036	0.298918	0.288002	0.211255	0.500743	18.331	-2.17278	ENSMUST00000178202.7	Epn2	362	2149	4317	7.60857	7.25269	9.54076	7.60857	0.229676	0.221621	0.500743	1280.54	-0.0570058	1	1280.54	-0.132381	0.414031	1280.54	-0.221348	0.165009	948.147	0.112376	0.706669	1533.31	-0.0259234	0.892202	1533.31	-0.256513	0.0254959	214.264	-0.0697967	0.968077	175.85	187.341	207.207	198.311	0.0763394	0.105192	0.116801	0.111542
ENSMUSG00000001039	0.0974588	0.2817	0.520408	0.197893	-21.9737	8.93745	ENSMUST00000102657.9	B9d1	66	680	817	25.1124	25.1871	19.6202	25.1124	0.360554	0.518864	0.197893	397.463	-0.015059	1	397.463	0.125594	0.561067	397.463	-0.0393223	0.886506	367.749	-0.00562433	0.986563	481.29	0.164465	0.505042	481.29	0.065367	0.795982	99.658	-2.24172	0.0729801	624.314	887.577	521.01	567.407	0.0530939	0.0868921	0.0767844	0.0649289
ENSMUSG00000001052	0.174414	0.385882	0.267834	0.346284	2.54491	-0.349904	ENSMUST00000001079.14	Sec24b	240	3995	5128	11.4581	11.0017	9.11727	11.0017	0.46564	0.267834	0.332491	1024.01	-0.0240921	1	1024.01	-0.101771	0.578057	1024.01	0.26883	0.0792089	823.098	0.0903599	0.720685	1319.89	0.0902788	0.609947	1319.89	0.532885	1.18e-06	200.706	-0.672953	0.598085	119.16	123.152	121.302	142.634	0.120719	0.174498	0.185231	0.233556
ENSMUSG00000001053	0.351242	0.259665	0.22898	0.511356	19.9278	0.867086	ENSMUST00000001080.15	N4bp3	196	1809	2367	41.8336	41.9292	41.5736	41.8336	0.261289	0.228458	0.511356	1568.44	-0.122653	1	1568.44	-0.368008	0.092933	1568.44	-0.492575	0.0341322	1728.35	-0.360196	0.0294444	2268.22	-0.120767	0.426974	2268.22	-0.115524	0.378666	483.282	0.390798	0.673936	103.145	107.568	116.012	131.054	0.158661	0.224183	0.299499	0.29173
ENSMUSG00000001054	0.489743	0.230686	0.300824	0.46849	17.092	13.708	ENSMUST00000001081.9	Rmnd5b	355	1536	1946	47.1716	44.3722	44.5041	44.5041	0.230686	0.301718	0.441998	1870.27	-0.0942553	1	1870.27	-0.388948	0.0104374	1870.27	-0.490968	0.00474881	2216.39	-0.235105	0.156742	3186.5	-0.200385	0.0499135	3186.5	-0.638239	9.58e-16	568.42	1.08166	0.227874	223.723	223.881	270.277	284.527	0.0731899	0.0826265	0.115407	0.12203
ENSMUSG00000001056	0.408481	0.310417	0.35781	0.331773	-1.23846	10.2199	ENSMUST00000127405.1	Nhp2	84	545	1042	248.388	234.335	228.618	234.335	0.318181	0.35781	0.313003	5737.96	-0.0288238	1	5737.96	-0.020844	0.935836	5737.96	-0.112322	0.573555	4151.75	-0.273537	0.0414284	6661.6	0.00915722	0.94625	6661.6	-0.187641	0.0127457	919.46	-0.800673	0.219391	402.542	438.251	339.607	366.686	0.0698854	0.0634419	0.0678758	0.0606413
ENSMUSG00000001062	0.334567	0.510387	0.183906	0.305707	-2.62106	-20.1412	ENSMUST00000122363.7	Vps9d1	263	2212	2952	4.04609	3.53544	4.03488	4.03488	0.510387	0.209886	0.30486	122.657	-0.0406628	1	122.657	-0.101544	0.80697	122.657	0.133572	0.728319	187.698	0.202502	0.408891	359.707	0.395465	0.101947	359.707	0.480127	0.0164727	69.2201	0.658802	0.585938	170.859	174.398	166.653	210.644	0.205992	0.268292	0.254689	0.267515
ENSMUSG00000001065	0.336937	0.613196	0.15875	0.228054	-14.4787	-18.7192	ENSMUST00000001092.14	Zfp276	522	2366	4071	4.77948	3.82129	3.74613	3.82129	0.625499	0.15875	0.182333	223.114	-0.0853915	1	223.114	-0.142937	0.559271	223.114	-0.0320276	0.91952	309.483	-0.117044	0.612043	515.678	0.235226	0.32588	515.678	0.364182	0.0503408	130.208	2.01746	0.0135908	149.099	156.019	161.535	179.311	0.178678	0.184801	0.165849	0.208206
ENSMUSG00000001082	0.504495	0.302445	0.369749	0.327805	-2.74306	10.6418	ENSMUST00000114329.7	Mfsd10	286	1656	1906	15.1105	16.1171	13.7833	15.1105	0.331568	0.346658	0.327805	884.867	-0.272603	1	884.867	-0.160508	0.31622	884.867	-0.115464	0.549786	724.207	-0.0967909	0.73863	1471.6	0.354566	0.00592568	1471.6	0.196117	0.119149	362.567	1.40113	0.165659	387.886	357.263	272.273	284.713	0.0855983	0.124692	0.0853201	0.123974
ENSMUSG00000001089	0.138628	0.222609	0.108859	0.668532	29.8158	-12.2301	ENSMUST00000001116.4	Luzp1	115	3321	7246	34.0973	29.9751	31.5855	31.5855	0.222609	0.114707	0.619286	4776.37	0.0015755	1	4776.37	-0.0425568	0.837762	4776.37	-0.00633969	0.978347	4142.78	-0.167706	0.297471	6380.01	-0.127982	0.181028	6380.01	-0.198049	0.00915985	702.855	-0.112399	0.917263	174.065	181.095	185.435	187.121	0.167737	0.208428	0.205995	0.227316
ENSMUSG00000001098	0.323827	0.475431	0.261554	0.263016	-17.9746	-6.73269	ENSMUST00000102581.10	Kctd10	81	1028	3103	20.8291	18.5304	20.52	20.52	0.475431	0.289637	0.259112	1598.69	-0.0364181	1	1598.69	-0.0302141	0.898427	1598.69	0.244	0.126151	1088.18	0.120878	0.516176	1714.57	0.0671011	0.685768	1714.57	0.358281	0.000496977	222.272	1.07272	0.225465	147.633	147.795	164.832	159.686	0.12182	0.158014	0.157985	0.151341
ENSMUSG00000001100	0.444233	0.492861	0.228331	0.278809	-15.906	-9.4342	ENSMUST00000001127.10	Poldip2	120	1226	2054	57.6813	57.6659	55.5504	57.6659	0.511631	0.228331	0.278734	2092.35	0.0278396	1	2092.35	-0.14067	0.350008	2092.35	-0.445744	0.000673326	1891.51	-0.0694863	0.729941	2685.28	-0.0790401	0.566586	2685.28	-0.380025	2.25e-05	478.039	0.838894	0.0952356	374.336	328.784	355.506	307.069	0.0953853	0.118018	0.0995388	0.126419
ENSMUSG00000001105	0.0963522	0.711725	0.151323	0.136952	-3.9887	-29.457	ENSMUST00000128788.7	Ift20	448	846	1141	53.1001	68.084	42.6343	53.1001	0.886438	0.11802	0.136952	1069.33	0.0694623	1	1069.33	0.0229364	0.935402	1069.33	-0.281478	0.125789	754.152	-0.385982	0.0192517	812.817	-0.0476987	0.836278	812.817	-0.360978	0.0103034	148.246	-0.147302	0.941592	492.885	689.87	425.693	505.408	0.120865	0.0769483	0.0938656	0.067097
ENSMUSG00000001127	0.243006	0.433578	0.237469	0.328954	2.00714	-6.38604	ENSMUST00000001155.10	Araf	138	1952	2358	18.2189	17.4954	17.656	17.656	0.433578	0.239648	0.31879	1027.04	-0.0874156	1	1027.04	0.0492329	0.819769	1027.04	0.129155	0.464712	856.986	0.0219475	0.942548	1592.88	0.166893	0.248619	1592.88	0.180796	0.138985	187.138	0.212017	0.8571	330.792	352.33	318.287	350.113	0.106594	0.105453	0.0927202	0.091468
ENSMUSG00000001138	0.391246	0.421546	0.229927	0.348527	3.42042	-7.52009	ENSMUST00000001166.13	Cnnm3	45	2186	5193	5.21217	4.66413	5.65912	5.21217	0.388252	0.256944	0.348527	696.425	-0.0811337	1	696.425	-0.154815	0.530835	696.425	-0.0261687	0.935728	594.401	-0.102286	0.732329	1421.79	0.0433703	0.823332	1421.79	-0.0849985	0.58121	304.755	1.49076	0.102225	174.956	208.139	176.551	240.844	0.322344	0.368614	0.305322	0.329491
ENSMUSG00000001143	0.151997	0.569514	0.286457	0.144029	-27.8008	-15.1609	ENSMUST00000125304.7	Lman2l	39	1082	3378	2.45228	1.66138	2.76811	2.45228	0.504534	0.422824	0.144029	251.518	-0.163386	1	251.518	0.0467488	0.885855	251.518	0.210365	0.415122	173.721	0.0793173	0.830127	431.903	0.365426	0.167156	431.903	0.675258	0.000898909	115.948	0.515694	0.66327	441.052	387.451	357.719	502.136	0.233032	0.215322	0.27921	0.236958
ENSMUSG00000001150	0.436747	0.207801	0.3455	0.446698	15.6916	18.8241	ENSMUST00000170795.2	Mcm3ap	395	6310	6427	25.4634	20.8346	23.7288	23.7288	0.207801	0.393496	0.416269	2904.13	-0.060527	1	2904.13	-0.286763	0.00379557	2904.13	-0.248618	0.04232	2796.54	-0.167151	0.315468	4982.44	-0.105469	0.315972	4982.44	-0.0959268	0.295883	538.446	-0.466538	0.582911	259.829	280.163	247.542	297.3	0.0457741	0.0755919	0.0495299	0.093403
ENSMUSG00000001151	0.611556	0.29854	0.363695	0.337765	-0.490034	11.0268	ENSMUST00000001179.6	Pcnt	109	8859	9331	29.9881	25.6408	29.8366	29.8366	0.29854	0.423208	0.336059	5468.52	-0.0924299	1	5468.52	-0.0323308	0.885855	5468.52	0.124623	0.474952	4356.85	0.0963675	0.71835	8165.51	0.0718922	0.505921	8165.51	0.14975	0.0587499	990.577	0.337589	0.612437	251.3	216.289	249.499	237.192	0.109402	0.12723	0.0866946	0.126907
ENSMUSG00000001158	0.34831	0.159805	0.718951	0.121243	-30.112	17.5588	ENSMUST00000001186.10	Snrnp27	43	510	885	44.1889	107.581	94.7142	94.7142	0.159805	0.632962	0.259872	1234.87	-0.00208689	1	1234.87	-0.0834085	0.693318	1234.87	-0.480719	0.00122211	993.195	-0.283953	0.249778	990.442	-0.204231	0.224192	990.442	-0.416872	0.0011718	261.723	-2.20237	0.0476177	504.463	590.429	491.539	386.558	0.109507	0.0731445	0.0749657	0.101546
ENSMUSG00000001173	0.35225	0.502796	0.147524	0.34968	0.745226	-22.7135	ENSMUST00000001202.14	Ocrl	267	2969	5253	6.96798	6.22278	7.69241	6.96798	0.455445	0.165191	0.34968	795.901	-0.014301	1	795.901	-0.254633	0.113832	795.901	-0.407915	0.0138267	656.638	0.110722	0.596129	957.84	-0.173368	0.323971	957.84	-0.223652	0.116958	124.569	-0.0910026	0.960764	559.732	450.386	446.971	391.787	0.0528279	0.0620379	0.054361	0.054836
ENSMUSG00000001175	0.221915	0.204515	0.454593	0.340892	-5.22306	22.0933	ENSMUST00000110082.10	Calm1	280	729	4115	134.01	150.308	113.59	134.01	0.24128	0.405301	0.340892	12457.1	0.0809689	1	12457.1	-0.132016	0.394766	12457.1	-0.288584	0.0402322	8614.11	-0.161237	0.223142	10270.9	-0.272453	0.000646409	10270.9	-0.426559	2.72e-10	1702.65	-1.44929	0.0011631	498.859	518.64	485.987	417.521	0.0669816	0.0662553	0.0592631	0.0696658
ENSMUSG00000001228	0.365022	0.196095	0.51282	0.291085	-10.2651	22.3742	ENSMUST00000001258.14	Uhrf1	254	2602	3586	112.144	119.71	106.475	112.144	0.206536	0.48041	0.291085	8170.13	-0.0699359	1	8170.13	-0.234702	0.211075	8170.13	-0.422778	0.0203752	6067.89	-0.181874	0.309941	9882.03	0.0853182	0.44888	9882.03	-0.332616	1.19e-05	1289.92	-0.847584	0.119754	561.093	538.648	463.989	469.475	0.0874761	0.0937156	0.0929269	0.118563
ENSMUSG00000001229	0.500498	0.321481	0.295922	0.382598	5.48089	6.7918	ENSMUST00000038794.5	Dpp9	234	2822	3374	8.3933	9.42565	11.0856	9.42565	0.273343	0.295922	0.429656	908.475	-0.140818	1	908.475	-0.0802904	0.701752	908.475	0.0377557	0.871173	821.53	-0.106139	0.713059	1768.42	0.115374	0.431929	1768.42	0.169332	0.140551	196.023	0.564765	0.662971	479.077	382.67	434.692	401.538	0.0962978	0.140043	0.0647138	0.113754
ENSMUSG00000001247	0.435859	0.293293	0.234694	0.472013	15.5492	1.48159	ENSMUST00000205961.1	Lsr	150	1934	2021	13.4881	16.8076	19.6637	16.8076	0.250693	0.234694	0.588179	1057.61	-0.0975522	1	1057.61	0.204544	0.165776	1057.61	0.321492	0.0329688	765.031	0.304545	0.06221	1770.63	0.35926	0.0023579	1770.63	0.370622	0.00031628	185.132	-0.342267	0.745602	245.119	258.525	256.383	295.813	0.109875	0.101303	0.113334	0.106304
ENSMUSG00000001248	0.34478	0.22146	0.278478	0.500062	20.4169	10.1862	ENSMUST00000001280.13	Gramd1a	180	2348	2713	9.69267	8.78253	10.7091	9.69267	0.20044	0.307337	0.500062	523.905	-0.261701	1	523.905	-0.218193	0.178942	523.905	-0.148221	0.450239	496.408	-0.0378598	0.933796	845.073	0.0668573	0.76729	845.073	0.327706	0.0210662	194.02	1.23854	0.11028	197.896	186.251	165.559	172.231	0.29803	0.30363	0.342555	0.350301
ENSMUSG00000001270	0.311697	0.105374	0.721409	0.173218	-28.499	22.2503	ENSMUST00000001304.8	Ckb	125	1270	1472	95.1453	104.947	102.318	102.318	0.105374	0.703341	0.186277	5554.49	-0.129182	1	5554.49	-0.107554	0.861845	5554.49	-0.130273	0.813811	3169.16	0.347111	0.234262	5184.74	0.266452	0.0217065	5184.74	0.781872	9.29e-18	707.81	-1.05217	0.258497	605.455	436.782	405.77	362.791	0.0733829	0.0893214	0.0705652	0.111719
ENSMUSG00000001280	0.316516	0.345619	0.20878	0.445602	12.4135	-7.4767	ENSMUST00000001326.6	Sp1	37	2382	7754	43.851	35.4903	36.4502	36.4502	0.345619	0.214427	0.370397	8557.35	-0.0292481	1	8557.35	-0.109662	0.402908	8557.35	0.0443884	0.782664	6567.84	0.00353986	0.990345	11726.8	-0.0843026	0.404007	11726.8	-0.0596812	0.519801	1188.88	-1.00531	0.0709331	277.999	248.865	299.324	259.763	0.0618824	0.0377828	0.0488335	0.0653952
ENSMUSG00000001285	0.204075	0.131082	0.641009	0.227909	-23.3784	23.287	ENSMUST00000113682.8	Myg1	33	1175	1480	21.5425	31.5999	22.7148	22.7148	0.131082	0.460773	0.240311	1106.38	0.0399049	1	1106.38	-0.0266214	0.93006	1106.38	0.0601364	0.81869	1027.47	-0.324581	0.0239883	1701.33	0.0837088	0.600606	1701.33	-0.247083	0.0254959	291.17	-0.0104608	0.996768	317.747	354.395	315.903	355.674	0.0659948	0.0489969	0.0575458	0.0781119
ENSMUSG00000001288	0.277996	0.198777	0.115328	0.685895	31.0156	-11.2221	ENSMUST00000043172.14	Rarg	491	1867	2953	57.0828	55.2475	59.8619	57.0828	0.189549	0.119159	0.685895	3035.43	-0.184057	1	3035.43	-0.192053	0.131689	3035.43	-0.0275525	0.888702	3305.33	0.0755275	0.801842	4582.85	0.0130022	0.926228	4582.85	-0.392984	2.49e-07	713.421	1.01908	0.116791	249.613	263.951	270.831	365.106	0.156036	0.208802	0.192478	0.253947
ENSMUSG00000001289	0.250466	0.14077	0.452367	0.406863	2.32228	27.3075	ENSMUST00000166658.7	Pfdn5	74	538	1062	55.1454	55.0701	51.8853	55.0701	0.149411	0.452367	0.406307	1412.47	0.0627701	1	1412.47	0.022986	0.923174	1412.47	-0.172104	0.299691	1043.65	-0.337307	0.0112423	1508.16	-0.047094	0.787816	1508.16	-0.333709	0.00182271	218.102	-1.32629	0.159152	609.864	621.923	537.397	422.877	0.0805013	0.0801707	0.0652792	0.0873927
ENSMUSG00000001300	0.632844	0.643609	0.0993895	0.257002	-12.5224	-7.99349	ENSMUST00000001319.14	Efnb2	629	1639	4793	1.38667	1.705	2.90313	1.705	0.37799	0.0993895	0.316001	811.929	-0.185521	1	811.929	-0.119467	0.784365	811.929	0.375312	0.267081	449.766	1.07569	0.0929086	1154.2	0.0572633	0.76729	1154.2	0.153234	0.268404	103.633	1.22634	0.547473	96.7962	94.7868	89.6913	100.112	0.292362	0.301801	0.373992	0.395959
ENSMUSG00000001305	0.364584	0.262566	0.423368	0.314066	-4.42362	15.6448	ENSMUST00000001339.5	Rrp15	51	896	1321	232.24	217.339	130.193	217.339	0.438317	0.423368	0.293916	5625.82	0.10717	1	5625.82	0.0585623	0.732248	5625.82	-0.17701	0.188328	3506.55	-0.48232	0.0158262	4319.72	-0.126959	0.222573	4319.72	-0.325353	2.52e-05	677.765	-2.1338	0.0125434	228.27	216.241	256.572	227.768	0.0841365	0.0658121	0.0666985	0.0808127
ENSMUSG00000001376	0.547071	0.351395	0.180881	0.467723	13.3712	-11.3531	ENSMUST00000001412.16	Vps50	142	3036	3788	35.9559	37.4548	35.4994	35.9559	0.355915	0.173642	0.467723	3238.72	0.174456	1	3238.72	0.267731	0.135398	3238.72	0.397917	0.0301734	2409.55	-0.280456	0.0388926	3624.86	0.0218037	0.89519	3624.86	0.00318259	0.983138	431.28	1.4557	0.0797881	479.042	559.476	437.441	428.212	0.115076	0.138716	0.115081	0.115289
ENSMUSG00000001380	0.400143	0.12851	0.60558	0.265909	-20.6313	25.2871	ENSMUST00000001416.6	Hars	106	1635	1987	103.11	104.256	93.7263	103.11	0.141376	0.598922	0.265909	4141.49	0.0860642	1	4141.49	-0.00298483	0.988708	4141.49	-0.130462	0.363664	3613.3	-0.202687	0.0686505	5134.45	-0.0593892	0.615537	5134.45	-0.26821	0.000461939	718.864	-0.462905	0.389171	638.97	543.101	630.064	432.23	0.07781	0.0706248	0.0633417	0.0691591
ENSMUSG00000001383	0.261878	0.185375	0.345816	0.46881	19.2018	19.1572	ENSMUST00000001419.8	Zmat2	20	619	2257	99.908	99.3747	91.8357	99.3747	0.200592	0.345816	0.466307	3593.56	0.0567165	1	3593.56	0.05475	0.757954	3593.56	-0.299969	0.0158583	2427.78	-0.175796	0.221427	2786.89	-0.153032	0.237388	2786.89	-0.375118	9.94e-05	667.509	-0.823694	0.431571	474.571	477.394	461.806	388.773	0.0522553	0.0554532	0.0346613	0.0559326
ENSMUSG00000001403	0.181783	0.312421	0.33642	0.351159	1.01655	9.47924	ENSMUST00000088248.12	Ube2c	83	622	967	226.613	218.808	271.79	226.613	0.260491	0.348421	0.351159	3075.15	-0.146191	1	3075.15	-0.280847	0.00978392	3075.15	-0.616234	6.85e-08	2263.05	-0.429202	0.0689638	3359.17	-0.0323551	0.857023	3359.17	-0.1236	0.327954	690.479	-0.147298	0.862873	332.121	356.026	361.595	400.882	0.0583664	0.115318	0.054234	0.119279
ENSMUSG00000001415	0.511131	0.338259	0.145953	0.515788	16.3816	-17.9477	ENSMUST00000001451.10	Smg5	165	3218	4448	52.6659	46.883	46.2238	46.883	0.343083	0.145953	0.459152	4710.06	-0.0202506	1	4710.06	0.152395	0.186545	4710.06	0.224485	0.0578809	4197.22	-0.126471	0.486084	8034.6	0.222797	0.00714637	8034.6	0.201731	0.00619363	816.062	1.09703	0.0819289	268.365	239.051	262.346	267.922	0.0815586	0.0751951	0.0952072	0.0754993
ENSMUSG00000001416	0.339399	0.172108	0.607845	0.220047	-21.493	20.4211	ENSMUST00000001452.13	Cct3	121	1758	1977	455.988	453.398	342.793	453.398	0.22764	0.607845	0.218797	25906.2	0.0977279	1	25906.2	0.0215064	0.92033	25906.2	-0.160329	0.279435	19494.9	-0.233171	0.0111174	31676.6	-0.110952	0.171715	31676.6	-0.313623	1.92e-07	3808.68	-1.28922	0.0229049	570.723	536.568	546.173	418.758	0.0535037	0.0655345	0.0546573	0.0648552
ENSMUSG00000001418	0.515887	0.284028	0.41668	0.299292	-5.97477	13.3144	ENSMUST00000177005.7	Glmp	60	1274	4219	4.63465	3.57056	4.53819	4.53819	0.284028	0.529602	0.293063	551.07	-0.17318	1	551.07	-0.152287	0.454339	551.07	-0.114903	0.622634	414.871	0.328662	0.0989692	907.548	0.0914842	0.65399	907.548	0.200542	0.175027	142.821	-0.00208302	1	446.917	430.517	333.101	354.811	0.14045	0.182642	0.130333	0.164319
ENSMUSG00000001424	0.317938	0.381207	0.429422	0.189371	-21.8905	1.218	ENSMUST00000001460.13	Snd1	218	2950	3482	49.683	55.2239	53.261	53.261	0.381207	0.414158	0.203008	5345.17	-0.0544602	1	5345.17	-0.0493879	0.778284	5345.17	0.00904469	0.963706	4286.97	0.185861	0.268215	8554.21	0.0911173	0.415778	8554.21	-0.0611514	0.557474	1130.74	-0.3229	0.594885	718.04	564.32	562.576	486.707	0.0782658	0.102599	0.0521528	0.102163
ENSMUSG00000001435	0.397862	0.142381	0.689121	0.168499	-26.7598	20.8694	ENSMUST00000105409.7	Col18a1	30	4613	4791	94.7549	87.2174	98.5849	94.7549	0.136849	0.748676	0.168499	15182.8	-0.116445	1	15182.8	0.00653012	0.978669	15182.8	0.117453	0.489712	10101.8	0.310974	0.0309121	17010.8	0.146653	0.0683667	17010.8	0.151935	0.0275343	2780.9	-0.92437	0.00402434	465.011	386.954	392.094	360.207	0.0367867	0.0661624	0.0484325	0.0835849
ENSMUSG00000001440	0.314772	0.233451	0.365925	0.400624	8.38616	19.2394	ENSMUST00000001479.4	Kpnb1	297	2927	5894	344.126	331.442	344	344	0.233451	0.37979	0.400478	44642.1	0.0481955	1	44642.1	0.0527744	0.616785	44642.1	0.112986	0.220637	32327.5	-0.114416	0.500084	53774.8	-0.0228764	0.819682	53774.8	-0.0877681	0.197144	6193.49	-0.206281	0.647791	422.148	407.881	387.529	380.924	0.0327404	0.041941	0.0327251	0.0423813
ENSMUSG00000001441	0.315758	0.300472	0.319583	0.379945	5.46248	10.1979	ENSMUST00000001480.13	Npepps	181	2943	4215	28.1542	25.5549	28.4434	28.1542	0.297417	0.35209	0.379945	3727.62	0.0103534	1	3727.62	-0.145094	0.185013	3727.62	-0.0508073	0.72738	2716.69	-0.0632572	0.828962	4676.03	-0.183172	0.0531647	4676.03	-0.207438	0.00991391	811.18	0.527526	0.424816	682.668	650.006	581.235	563.372	0.0602212	0.06042	0.083024	0.0905671
ENSMUSG00000001445	0.381082	0.261096	0.295259	0.443645	13.6994	12.1651	ENSMUST00000001485.9	Mrpl10	42	830	1708	25.4343	24.9605	23.5279	24.9605	0.276995	0.295259	0.435382	1301.53	-0.00316041	1	1301.53	-0.0827583	0.595061	1301.53	-0.384205	0.00211589	1342.95	-0.069087	0.702923	2574.08	0.030179	0.858784	2574.08	-0.255818	0.0130738	356.286	0.352202	0.829408	502.95	431.114	454.93	398.624	0.0794928	0.0610884	0.0729979	0.0678362
ENSMUSG00000001467	0.377582	0.35277	0.312673	0.334557	-0.606415	5.82735	ENSMUST00000001507.4	Cyp51	440	1951	3931	18.5981	24.12	25.571	24.12	0.332752	0.312673	0.433888	2151.71	0.13728	1	2151.71	-0.0801319	0.691991	2151.71	-0.485492	0.000666053	1552.8	-0.135705	0.459716	2510.85	-0.118295	0.39323	2510.85	-0.451697	2.06e-06	343.687	-0.0347551	0.973522	196.684	235.309	255.544	291.344	0.159584	0.126426	0.154215	0.095363
ENSMUSG00000001472	0.558448	0.336964	0.504971	0.158065	-25.4708	4.99049	ENSMUST00000057934.9	Tcf25	50	2080	2738	88.2669	97.4877	96.2746	96.2746	0.336964	0.498687	0.172405	4972.24	-0.0017051	1	4972.24	0.0919272	0.408704	4972.24	0.168728	0.108358	6320.37	0.112815	0.499199	12024.8	0.137899	0.0906539	12024.8	0.181557	0.00663396	1305.32	-0.260821	0.736574	474.077	388.795	439.925	353.124	0.0358147	0.0401763	0.0334597	0.0403405
ENSMUSG00000001473	0.710639	0.304306	0.471231	0.224463	-18.5451	7.13864	ENSMUST00000001513.6	Tubb6	42	1385	1757	24.3412	21.5746	31.1714	24.3412	0.237627	0.531659	0.224463	1952.74	-0.0320532	1	1952.74	0.0566498	0.758725	1952.74	0.398444	0.0012827	954.825	0.987089	8.92e-12	1794.78	0.269472	0.025957	1794.78	1.1058	1.23e-33	210.774	-1.36366	0.0635973	279.381	322.671	254.433	280.688	0.056634	0.0517274	0.0525653	0.0761095
ENSMUSG00000001482	0.122587	0.293486	0.0910119	0.615502	24.8398	-19.0097	ENSMUST00000065534.9	Def8	77	1423	3127	24.3041	23.5205	33.4629	24.3041	0.213159	0.0940441	0.615502	1785.33	-0.0905987	1	1785.33	-0.193607	0.186797	1785.33	-0.201754	0.215851	1869.78	-0.00231579	0.991402	3189.21	0.0448809	0.75079	3189.21	0.0848149	0.433282	317.267	-1.35641	0.323593	317.509	313.348	319.757	292.045	0.0430722	0.047034	0.0688542	0.0503492
ENSMUSG00000001507	0.315533	0.309344	0.31298	0.377676	4.76734	9.4286	ENSMUST00000001548.13	Itga3	379	3540	4861	15.8128	16.2039	15.2286	15.8128	0.321211	0.305426	0.377676	4255.88	-0.0870967	1	4255.88	0.261724	0.168221	4255.88	0.583031	0.00117657	2869.89	0.990119	0.000413413	5545.36	0.483098	3.44e-10	5545.36	0.797188	2.31e-30	764.921	-0.161126	0.871556	556.909	404.617	498.416	400.453	0.0896444	0.10142	0.0877476	0.115276
ENSMUSG00000001517	0.222978	0.367011	0.157587	0.475402	13.6276	-15.7176	ENSMUST00000073316.12	Foxm1	199	2472	4652	8.42724	7.53467	9.02122	8.42724	0.342846	0.176254	0.475402	813.398	-0.14498	1	813.398	-0.156554	0.519964	813.398	-0.0474087	0.87557	672.918	0.137564	0.521608	1581.38	0.161969	0.251572	1581.38	0.378097	0.000287756	152.304	-1.44008	0.100907	246.402	263.154	271.243	328.368	0.173611	0.23039	0.131158	0.231679
ENSMUSG00000001518	0.464109	0.361987	0.395685	0.242328	-16.6677	2.38488	ENSMUST00000001559.10	Itfg2	119	1450	2320	9.75687	12.7742	6.47753	9.75687	0.545249	0.302223	0.242328	686.487	-0.0320589	1	686.487	0.678793	7.38e-07	686.487	0.935224	1.84e-08	507.608	0.0522425	0.900317	1256.97	0.670148	1.84e-07	1256.97	0.602942	4.25e-07	232.618	1.57801	0.0236862	194.489	196.384	185.347	226.986	0.118814	0.085355	0.0817138	0.0791561
ENSMUSG00000001521	0.233537	0.334629	0.169281	0.49609	16.0118	-12.0431	ENSMUST00000001562.8	Tulp3	74	1456	3374	7.62249	7.14949	14.8137	7.62249	0.172185	0.18048	0.49609	583.05	-0.187117	1	583.05	-0.324809	0.0249875	583.05	-0.421681	0.0113621	519.06	-0.130174	0.545295	1066.68	-0.100225	0.581661	1066.68	-0.152482	0.287527	142.874	0.35829	0.763704	492.558	475.279	408.806	311.782	0.113885	0.135542	0.116242	0.146242
ENSMUSG00000001524	0.397133	0.412064	0.364628	0.223308	-14.8397	-0.884686	ENSMUST00000001565.14	Gtf2h4	188	1579	1679	32.2416	30.8453	25.194	30.8453	0.504495	0.364628	0.213637	1209.45	-0.120514	1	1209.45	-0.277534	0.00573309	1209.45	-0.527885	2.26e-06	1030.2	-0.194895	0.170567	1533.51	0.0226643	0.903125	1533.51	-0.242444	0.0312905	251.125	0.808301	0.375809	449.614	441.633	406.41	389.196	0.0505334	0.0734474	0.0544479	0.0861553
ENSMUSG00000001525	0.247862	0.203262	0.528132	0.268606	-13.4571	20.4797	ENSMUST00000001566.9	Tubb5	254	1588	2649	993.557	896.2	889.952	896.2	0.204689	0.528132	0.242286	53278.2	-0.0659195	1	53278.2	-0.162374	0.174654	53278.2	-0.20485	0.103002	47316.9	-0.212758	0.0126139	82019.4	-0.00959796	0.937306	82019.4	-0.190756	0.00475945	10541.9	-1.0972	0.0463944	446.94	428.947	410.723	369.67	0.0344054	0.0337161	0.0440484	0.0470301
ENSMUSG00000001542	0.533639	0.42846	0.215509	0.35603	3.51032	-9.57007	ENSMUST00000001583.7	Ell2	895	2814	4382	15.519	17.5482	19.0271	17.5482	0.395158	0.215509	0.402584	1673.72	0.0478091	1	1673.72	0.132679	0.318911	1673.72	0.235735	0.0667972	1438.83	0.0848705	0.634771	2416.29	-0.0477526	0.751964	2416.29	-0.0710377	0.560692	325.966	0.950563	0.131437	235.675	234.621	263.065	236.184	0.129689	0.129522	0.173322	0.136398
ENSMUSG00000001552	0.353126	0.18292	0.400738	0.416342	9.82661	26.3078	ENSMUST00000001592.14	Jup	123	2360	3205	26.2672	21.8114	25.6325	25.6325	0.18292	0.470943	0.406283	2462.37	-0.13725	1	2462.37	-0.11412	0.632494	2462.37	0.089871	0.716113	1763.4	0.18892	0.484505	4169.31	0.260749	0.00475904	4169.31	0.263368	0.00116413	483.968	-0.229998	0.802571	313.022	283.783	255.248	315.904	0.137612	0.162551	0.101222	0.150597
ENSMUSG00000001555	0.465822	0.265963	0.292634	0.441404	13.4562	11.8489	ENSMUST00000001595.9	Fkbp10	88	1833	2584	15.6562	15.7366	13.3116	15.6562	0.312808	0.291139	0.441404	717.844	-0.0420456	1	717.844	0.0248088	0.933675	717.844	0.382884	0.0372845	869.913	0.197111	0.414082	1736.16	-0.01604	0.930533	1736.16	0.12484	0.310331	257.416	1.19408	0.124403	413.372	361.182	379.186	355.854	0.101822	0.0968157	0.0666448	0.105598
ENSMUSG00000001569	0.689775	0.372169	0.381324	0.246507	-15.3398	1.79122	ENSMUST00000001611.10	Nom1	15	2579	9219	11.2215	11.3101	11.6522	11.3101	0.361243	0.381324	0.248453	2249.35	0.0376704	1	2249.35	-0.0549759	0.636995	2249.35	-0.126182	0.209186	1637.85	-0.218679	0.0603774	2600.25	-0.102269	0.446797	2600.25	-0.0934514	0.424399	522.809	1.34254	0.000144913	208.036	201.805	221.577	213.037	0.0475897	0.0837758	0.045738	0.0842198
ENSMUSG00000001576	0.188013	0.315846	0.190795	0.493359	16.5341	-6.70081	ENSMUST00000167662.7	Ergic1	125	997	2754	37.6339	34.1423	36.0145	36.0145	0.315846	0.201257	0.472129	1810.02	-0.0296881	1	1810.02	-0.260386	0.00408247	1810.02	-0.21881	0.0528159	1664.49	0.124713	0.416583	2538.68	-0.0157555	0.929287	2538.68	0.0213139	0.894686	315.052	-1.23119	0.094958	520.128	559.893	500.752	453.042	0.0722018	0.0677224	0.0575656	0.0954884
ENSMUSG00000001604	0.573804	0.236936	0.46346	0.299604	-7.96865	16.8406	ENSMUST00000102533.10	Tcea3	98	1141	1251	92.3193	80.5929	97.3472	92.3193	0.224698	0.530894	0.299604	2238.58	-0.02211	1	2238.58	-0.150211	0.254615	2238.58	-0.227165	0.0837093	1716.39	-0.19175	0.356802	2185.24	-0.1959	0.0918812	2185.24	-0.403311	9.11e-06	396.024	0.0590009	0.954487	1707.12	986.982	906.193	672.993	0.047186	0.0860584	0.0471949	0.0652748
ENSMUSG00000001627	0.381381	0.234318	0.48959	0.276092	-11.119	16.1213	ENSMUST00000001672.11	Ifrd1	234	1583	3378	26.5473	36.5212	32.8878	32.8878	0.234318	0.440881	0.342033	3326.64	0.147729	1	3326.64	0.895639	3.46e-14	3326.64	1.06937	1.14e-12	2235.7	0.293815	0.00369821	5137.29	0.595843	9.11e-14	5137.29	0.652985	6.68e-18	895.7	0.664872	0.192336	84.3476	94.4595	97.7137	134.785	0.222005	0.137486	0.274613	0.150037
ENSMUSG00000001632	0.253876	0.407675	0.0897113	0.502614	13.3379	-25.7246	ENSMUST00000113117.3	Brpf1	125	3865	4540	17.631	19.3014	19.5419	19.3014	0.402657	0.0897113	0.550233	1587.29	-0.0920658	1	1587.29	-0.130324	0.38166	1587.29	0.050533	0.784564	1391.77	-0.0991363	0.650203	2147.81	0.13099	0.315817	2147.81	0.203168	0.0455122	248.037	0.0425948	0.981194	93.8971	98.1314	102.865	111.544	0.0737841	0.117003	0.0954341	0.166016
ENSMUSG00000001666	0.553617	0.191477	0.428046	0.380477	3.8105	32.0384	ENSMUST00000001716.7	Ddt	92	448	649	25.9731	23.3631	19.5535	23.3631	0.228783	0.428046	0.342243	278.223	0.039404	1	278.223	-0.214901	0.373554	278.223	-0.839012	6.75e-05	223.223	-0.38716	0.0521663	302.013	-0.0898105	0.795926	302.013	-0.54582	0.0126929	99.4166	0.503587	0.597269	793.983	962.919	626.818	465.17	0.0786437	0.0731121	0.0598105	0.0657023
ENSMUSG00000001672	0.138479	0.800532	0.0869936	0.112474	-2.71567	-8.397	ENSMUST00000051430.6	Marveld3	97	1227	2447	1.10219	1.20709	2.22908	1.20709	0.433505	0.0869936	0.12318	70.72	0.0999149	1	70.72	0.116991	0.80697	70.72	-0.266166	0.502021	52.8918	0.749527	0.0957833	106.781	0.325032	NA	106.781	0.616656	0.111364	29.0091	1.44912	NA	491.66	353.331	464.986	358.615	0.259426	0.322539	0.306275	0.311942
ENSMUSG00000001674	0.338223	0.118499	0.656739	0.224762	-24.3103	23.822	ENSMUST00000001724.11	Ddx18	115	2097	2258	73.842	68.8949	60.9831	68.8949	0.133873	0.656739	0.209703	2443.94	-0.0533208	1	2443.94	-0.137732	0.507284	2443.94	-0.369029	0.0361059	1914.9	-0.214925	0.294857	3047.65	-0.0670685	0.669764	3047.65	-0.204025	0.056128	387.609	-1.07569	0.249849	425.178	406.689	427.852	357.941	0.100231	0.132927	0.117083	0.145884
ENSMUSG00000001687	0.349914	0.45888	0.174023	0.367097	3.10345	-17.2865	ENSMUST00000164904.1	Ubl3	655	1008	2001	57.765	58.3568	46.3406	57.765	0.572008	0.172258	0.367097	3026.22	0.00162756	1	3026.22	0.0104945	0.963499	3026.22	0.253034	0.0676859	2191.21	-0.162027	0.451015	3967.51	0.022721	0.900816	3967.51	0.140375	0.247818	391.402	-0.961435	0.299282	196.261	204.571	212.35	232.586	0.0518014	0.0315215	0.0440323	0.0698295
ENSMUSG00000001707	0.305132	0.385663	0.222603	0.391734	7.62967	-6.87638	ENSMUST00000001757.8	Eef1e1	66	590	2553	54.8208	58.5044	41.1609	54.8208	0.513652	0.208588	0.391734	2733.12	0.0588169	1	2733.12	0.0453162	0.789848	2733.12	-0.116619	0.396611	2214.39	-0.104081	0.417417	3026.8	-0.14137	0.236704	3026.8	-0.396577	6.31e-06	466.979	-0.263089	0.724943	216.714	220.605	264.208	234.712	0.0923134	0.0959017	0.0914236	0.0960435
ENSMUSG00000001729	0.353245	0.382889	0.0970864	0.520024	16.2203	-23.2125	ENSMUST00000001780.9	Akt1	371	1813	2690	11.924	12.8106	12.787	12.787	0.382889	0.0969077	0.557662	1066.93	-0.0525517	1	1066.93	-0.124284	0.518237	1066.93	0.00166804	0.995893	871.54	0.216968	0.168384	1462.66	0.0124573	0.952349	1462.66	0.187937	0.126172	169.324	0.598252	0.679757	284.659	339.729	260.961	333.584	0.120501	0.14147	0.117638	0.134525
ENSMUSG00000001755	0.178918	0.558198	0.192682	0.249119	-11.9812	-22.3388	ENSMUST00000001806.9	Coasy	138	1829	2138	10.0017	13.1247	13.1727	13.1247	0.556165	0.192682	0.326906	451.61	0.0130316	1	451.61	-0.175428	0.27087	451.61	-0.603642	2.79e-05	455.353	-0.20762	0.285096	632.419	-0.0813588	0.748986	632.419	-0.124454	0.541227	145.979	1.31415	0.0848161	437.039	465.05	491.743	506.699	0.183224	0.146889	0.162797	0.145016
ENSMUSG00000001761	0.470986	0.472695	0.2404	0.286905	-15.5022	-6.77641	ENSMUST00000001812.4	Smo	318	2699	3779	11.9034	11.1772	12.0773	11.9034	0.465887	0.256018	0.286905	681.31	-0.0347293	1	681.31	-0.2292	0.174699	681.31	-0.489698	0.00287733	803.475	-0.106397	0.717461	983.592	-0.0717072	0.742063	983.592	-0.416037	0.00194108	166.467	-0.221121	0.868009	462.249	412.661	457.925	498.685	0.0468107	0.0840132	0.0633203	0.0822814
ENSMUSG00000001767	0.317237	0.311015	0.472005	0.21698	-19.3626	6.23002	ENSMUST00000001818.4	Crnkl1	411	2483	3428	92.1083	90.2729	98.9128	92.1083	0.289619	0.481602	0.21698	5030.85	0.135797	1	5030.85	0.0385207	0.85895	5030.85	-0.0979652	0.573318	3435.65	-0.306884	0.0167886	3620.04	-0.241941	0.0114748	3620.04	-0.313571	0.00011181	654.663	-0.966934	0.320881	389.948	381.753	392.591	340.851	0.0817975	0.0977585	0.0665583	0.117056
ENSMUSG00000001774	0.310403	0.31776	0.41437	0.26787	-9.60433	10.7363	ENSMUST00000001825.8	Chordc1	273	1268	5789	39.5675	39.0841	32.2665	39.0841	0.384899	0.41437	0.264597	4530.61	0.174005	1	4530.61	0.0586572	0.798097	4530.61	0.12075	0.528087	3494.68	-0.344251	1.64e-05	5038.48	-0.271937	0.00134231	5038.48	-0.310856	2.15e-05	743.759	-0.500364	0.24961	536.273	604.391	560.911	487.915	0.119495	0.116471	0.10919	0.110136
ENSMUSG00000001783	0.346124	0.242534	0.467821	0.289645	-8.7734	15.787	ENSMUST00000001834.3	Rtcb	117	1634	2009	130.269	138.793	128.273	130.269	0.246308	0.439089	0.289645	5721.28	0.11673	1	5721.28	0.100898	0.515751	5721.28	0.00320696	0.989051	4291.64	-0.200793	0.0601405	6356.8	-0.0255166	0.838621	6356.8	-0.0947136	0.276591	861.806	-0.872876	0.0356311	406.756	381.432	378.888	355.082	0.0589579	0.0668421	0.0545989	0.0661677
ENSMUSG00000001785	0.377299	0.183596	0.509957	0.306446	-9.73336	23.4257	ENSMUST00000001836.10	Pwp1	113	1618	2572	95.1996	99.7219	79.6362	95.1996	0.219477	0.486831	0.306446	4924.94	0.113526	1	4924.94	-0.0698436	0.616772	4924.94	-0.308728	0.00364327	4162.31	-0.250607	0.00655373	5407.6	-0.213778	0.0182346	5407.6	-0.423685	8.81e-09	840.356	-0.792766	0.0592143	328.591	333.991	340.294	333.331	0.0720783	0.0763945	0.0619463	0.0711409
ENSMUSG00000001786	0.377223	0.290758	0.402857	0.306385	-4.92718	12.6431	ENSMUST00000130320.7	Fbxo7	52	1623	5388	4.7375	4.87908	4.58658	4.7375	0.300325	0.391167	0.306385	547.216	-0.0131291	1	547.216	0.0928575	0.588698	547.216	0.117529	0.497482	471.584	-0.0302688	0.915907	789.147	0.122304	0.561315	789.147	0.133915	0.449684	180.949	1.09575	0.144696	236.139	256.948	237.112	265.175	0.110621	0.0732459	0.0833213	0.0767654
ENSMUSG00000001794	0.329354	0.153856	0.315997	0.530147	24.7538	14.9217	ENSMUST00000126116.2	Capns1	59	865	1429	168.65	215.658	279.268	215.658	0.118812	0.315997	0.677917	4325	-0.0429398	1	4325	-0.00806953	0.971352	4325	0.0486723	0.787237	4951.06	-0.0443532	0.88515	6505.6	0.0782941	0.45174	6505.6	0.0937665	0.271203	1024.07	-0.601154	0.267584	762.811	634.304	545.819	452.022	0.061321	0.0557765	0.0691432	0.0875885
ENSMUSG00000001827	0.281133	0.248295	0.551908	0.199797	-21.3789	12.3014	ENSMUST00000106981.7	Folr1	60	827	960	32.7097	30.153	33.975	32.7097	0.239048	0.598706	0.199797	1537.83	-0.0215172	1	1537.83	0.112487	0.498033	1537.83	0.163016	0.311453	1147.1	0.4229	0.187308	1884.42	0.218964	0.10786	1884.42	0.465077	9.15e-06	253.665	-1.08154	0.306215	454.2	351.362	402.931	275.228	0.0662569	0.0700549	0.0540512	0.072429
ENSMUSG00000001829	0.547777	0.336552	0.508697	0.154752	-25.5833	5.04052	ENSMUST00000001884.13	Clpb	179	2212	4627	14.6556	14.0017	16.3355	14.6556	0.301941	0.532454	0.154752	1956.51	0.0627224	1	1956.51	0.179533	0.208627	1956.51	0.107608	0.535616	1384.86	0.17225	0.256862	2515.39	0.231417	0.0316446	2515.39	0.227574	0.0156723	380.779	0.512216	0.340313	578.847	508.794	466.333	424.472	0.0585832	0.0824857	0.0318461	0.0741694
ENSMUSG00000001833	0.185553	0.203056	0.556927	0.240017	-17.0317	19.1257	ENSMUST00000165594.3	2007-09-01	189	1502	2516	177.562	192.456	149.102	177.562	0.241815	0.513827	0.240017	10327.6	0.195739	1	10327.6	0.0993683	0.611084	10327.6	-0.0531496	0.805295	6426.79	-0.0417512	0.832967	7784.77	-0.226715	0.00419573	7784.77	-0.205784	0.00344237	1314.39	-1.88187	0.023708	607.471	558.595	585.473	387.032	0.0538558	0.0709112	0.059975	0.0580563
ENSMUSG00000001847	0.344893	0.168365	0.450663	0.380972	3.75849	29.7876	ENSMUST00000080537.13	Rac1	240	818	4159	23.7392	24.0051	28.7461	24.0051	0.140597	0.450663	0.385239	2720.71	-0.0259623	1	2720.71	-0.095631	0.49918	2720.71	0.11027	0.445208	2333.53	-0.105009	0.521967	5185.78	-0.0357595	0.775072	5185.78	0.00540313	0.966681	500.093	-0.95641	0.308178	361.584	356.824	381.127	329.577	0.0625113	0.0524676	0.0533046	0.0735235
ENSMUSG00000001855	0.474145	0.298808	0.359683	0.34151	-0.211441	11.0687	ENSMUST00000065398.12	Nup214	129	6386	6605	18.6959	14.7129	16.6513	16.6513	0.298808	0.40707	0.304162	2647.67	-0.183088	1	2647.67	-0.0989705	0.668147	2647.67	0.165749	0.423971	2058.36	0.102249	0.754962	4598.52	0.131483	0.202595	4598.52	0.0569732	0.592292	596.596	0.226677	0.749494	306.186	270.175	279.957	303.564	0.176919	0.198519	0.138641	0.224845
ENSMUSG00000001909	0.583925	0.211732	0.390493	0.397775	8.03188	23.4343	ENSMUST00000001974.10	Trmt1	532	2523	2567	49.3811	42.6897	41.5435	42.6897	0.217574	0.390493	0.343875	2321.87	-0.0956136	1	2321.87	0.0521657	0.778907	2321.87	0.106865	0.502221	2782.82	-0.0355254	0.881433	5461.66	0.221733	0.0178925	5461.66	0.201264	0.0151396	777.372	0.827607	0.288786	386.383	396.599	347.875	404.397	0.0379587	0.0507398	0.0346832	0.0694715
ENSMUSG00000001910	0.325912	0.197711	0.147868	0.654421	29.8736	-7.57753	ENSMUST00000001975.4	Nacc1	197	1741	4300	84.4059	78.7898	85.0155	84.4059	0.196293	0.158408	0.654421	4730.13	-0.0823523	1	4730.13	-0.134165	0.514813	4730.13	-0.221861	0.251133	5842.04	-0.12211	0.514024	8810.66	0.108343	0.286182	8810.66	-0.213185	0.00544099	996.173	-0.00837548	0.99572	360.382	318.726	346.515	357.05	0.0865129	0.115418	0.0554693	0.115232
ENSMUSG00000001918	0.175411	0.40937	0.253448	0.337182	2.13231	-3.53369	ENSMUST00000108496.8	Slc1a5	562	2229	2764	7.10923	6.87501	7.16878	7.10923	0.405969	0.262083	0.337182	473.219	-0.2211	1	473.219	-0.146506	0.625798	473.219	-0.273345	0.324614	613.768	0.040949	0.941124	1357.48	0.26492	0.100523	1357.48	0.349542	0.0081936	349.946	-0.105947	0.938419	1046.04	446.704	3449.66	324.295	0.162535	0.172559	0.148575	0.158292
ENSMUSG00000001924	0.326867	0.152274	0.512223	0.335503	-8.16327	27.5957	ENSMUST00000089217.10	Uba1	202	3378	4044	142.865	157.329	137.963	142.865	0.157684	0.465131	0.335503	15069.4	-0.0292819	1	15069.4	-0.0160802	0.92888	15069.4	-0.091554	0.490158	13723.9	0.00689173	0.973669	23641.4	0.158101	0.0345016	23641.4	0.0673149	0.387284	2746.97	-1.01019	0.0173295	669.572	597.103	607.807	503.65	0.0322548	0.0325381	0.0358851	0.0382036
ENSMUSG00000001962	0.323051	0.0922236	0.732852	0.174924	-28.9781	22.5859	ENSMUST00000114160.1	Fam50a	183	1202	1383	54.1861	57.9504	68.0944	57.9504	0.078485	0.732852	0.187076	1508.87	-0.100784	1	1508.87	-0.0665485	0.844255	1508.87	-0.288891	0.237639	882.164	0.392	0.00204859	970.045	0.231058	0.173149	970.045	0.308692	0.0247906	323.498	-1.53372	0.541845	670.824	570.752	557.987	383.131	0.23514	0.269204	0.25098	0.292178
ENSMUSG00000001964	0.130022	0.480218	0.163362	0.356419	1.72225	-19.4972	ENSMUST00000002029.12	Emd	266	1045	1595	26.8738	25.556	29.1729	26.8738	0.442374	0.171786	0.356419	848.016	-0.0309294	1	848.016	-0.179749	0.2419	848.016	-0.209415	0.204712	708.386	0.0907422	0.639621	1111.25	0.00130123	0.99518	1111.25	0.121972	0.411875	156.447	-0.805545	0.35497	409.779	457.274	379.235	380.514	0.061795	0.0552314	0.0585231	0.0650401
ENSMUSG00000001983	0.134802	0.411285	0.23288	0.355835	4.02413	-6.419	ENSMUST00000002048.7	Taco1	188	1072	1383	11.5616	13.1705	10.4637	11.5616	0.454438	0.204431	0.355835	324.326	0.0513906	1	324.326	-0.281788	0.0928805	324.326	-0.460958	0.00667946	230.4	-0.253368	0.26979	281.67	-0.208185	0.518051	281.67	-0.194987	0.486827	84.0428	0.598029	0.598718	318.352	335.024	299.643	269.768	0.177648	0.161536	0.2099	0.149807
ENSMUSG00000001985	0.23931	0.291248	0.0949496	0.613802	24.767	-18.8821	ENSMUST00000030676.7	Grik3	132	2891	8973	7.23524	5.08039	6.83561	6.83561	0.291248	0.127754	0.5799	1134.57	-0.0304744	1	1134.57	-0.356088	0.00456098	1134.57	0.102012	0.594106	1111.1	-0.0181366	0.962515	1876.06	-0.0297342	0.866891	1876.06	0.508612	1.74e-07	210.942	-0.273595	0.830021	208.315	204.874	220.675	221.904	0.101329	0.135957	0.0879249	0.0912087
ENSMUSG00000001995	0.192958	0.247882	0.253455	0.498663	19.9926	6.59947	ENSMUST00000212987.1	Sipa1l2	453	5621	6690	6.65191	6.40202	7.95363	6.65191	0.207313	0.263348	0.498663	854.865	-0.0241673	1	854.865	-0.0992113	0.635108	854.865	-0.0809001	0.708748	1001.55	0.0397564	0.907071	1759.98	0.197854	0.132699	1759.98	0.342087	0.000908277	218.242	-1.24338	0.12983	293.603	264.11	307.677	244.211	0.139764	0.193061	0.168404	0.173591
ENSMUSG00000001998	0.233744	0.250232	0.464994	0.284775	-9.08666	15.3455	ENSMUST00000002063.14	Ap4e1	25	3393	4600	11.7682	12.3287	13.6001	12.3287	0.22684	0.464994	0.29834	1080.57	0.110087	1	1080.57	0.0720984	0.628076	1080.57	0.0244404	0.888929	872.553	-0.0849059	0.617756	1304.17	-0.0665945	0.734961	1304.17	-0.149536	0.297577	206.162	0.0576459	0.959728	191.823	203.163	217.204	205.959	0.136283	0.13056	0.140125	0.152634
ENSMUSG00000002006	0.268527	0.303328	0.343199	0.353473	1.34683	10.7757	ENSMUST00000002080.11	Pdzd4	629	2947	3970	31.6629	38.565	37.2086	37.2086	0.303328	0.331128	0.415384	3518.87	-0.105776	1	3518.87	-0.390488	0.00915422	3518.87	-0.899041	9.95e-09	3683.05	-0.365326	0.014703	5364.1	-0.154762	0.114471	5364.1	-0.903728	2.7e-36	767.117	0.0289904	0.983501	1101.36	1332.11	957.04	1529.86	0.0909525	0.0593925	0.0910127	0.0773548
ENSMUSG00000002010	0.362425	0.257298	0.479323	0.26338	-12.7437	13.9927	ENSMUST00000052761.8	Idh3g	43	1224	1331	84.3099	85.1434	89.8234	85.1434	0.243892	0.479323	0.265984	2194.37	-0.0416102	1	2194.37	0.0612671	0.678315	2194.37	-0.164794	0.179523	2094.62	-0.0622226	0.793775	3055.57	0.163827	0.154695	3055.57	-0.0344518	0.800329	456.186	-0.413471	0.580476	553.527	538.924	546.966	458.162	0.0689286	0.0577348	0.0611421	0.0598495
ENSMUSG00000002014	0.256198	0.553525	0.219471	0.227004	-19.6978	-17.9055	ENSMUST00000002090.2	Ssr4	179	697	765	55.1497	51.2242	39.434	51.2242	0.719021	0.219471	0.210846	791.974	-0.0019792	1	791.974	-0.0138058	0.956139	791.974	-0.29459	0.061744	711.51	0.0791659	0.763005	936.535	0.000637114	0.998034	936.535	-0.0235077	0.921621	172.801	0.251746	0.809739	445.833	446.087	441.482	345.943	0.10112	0.0588278	0.0853193	0.0735271
ENSMUSG00000002015	0.30578	0.185497	0.469561	0.344941	-3.92522	30.8607	ENSMUST00000002091.5	Bcap31	103	840	1219	84.0753	88.7662	69.6762	84.0753	0.223832	0.444747	0.344941	2061.27	0.128901	1	2061.27	0.0729811	0.736261	2061.27	0.188192	0.286663	1922.16	-0.0770604	0.736607	2405.64	-0.091516	0.523334	2405.64	-0.152002	0.167494	431.232	-0.647554	0.25675	458.929	435.592	451.18	403.914	0.0910511	0.0702259	0.0741207	0.0908065
ENSMUSG00000002017	0.478383	0.227117	0.418121	0.354762	0.198278	20.961	ENSMUST00000112507.3	Fam98a	154	1701	2817	16.9942	18.07	21.9316	18.07	0.187128	0.418121	0.37722	1164.97	0.0134094	1	1164.97	-0.0384227	0.913425	1164.97	0.0038451	0.992877	697.039	0.0515197	0.898188	1482.87	-0.0644237	0.716253	1482.87	-0.0286001	0.867935	233.937	-0.000170232	1	226.568	213.012	230.238	205.695	0.22478	0.225098	0.201815	0.274326
ENSMUSG00000002028	0.521189	0.553302	0.14097	0.305728	-4.4035	-22.4116	ENSMUST00000002095.10	Kmt2a	23	11914	16461	5.5005	4.80899	6.39732	5.5005	0.475736	0.161241	0.305728	2356.13	-0.22331	1	2356.13	-0.0293317	0.934074	2356.13	0.362582	0.113769	1924.92	0.323387	0.26683	4137.29	0.124655	0.270287	4137.29	0.41574	2.19e-07	448.334	0.263122	0.813754	133.835	128.599	148.399	149.703	0.291742	0.33971	0.282158	0.373715
ENSMUSG00000002043	0.368069	0.561495	0.28903	0.149475	-27.3132	-14.77	ENSMUST00000002112.14	Trappc6a	38	517	785	6.87146	7.0238	5.81404	6.87146	0.663616	0.282761	0.149475	148.189	-0.084798	1	148.189	-0.193647	0.560043	148.189	-0.64979	0.0220333	110.106	-0.00739816	0.988763	185.376	0.147843	0.73577	185.376	0.221313	0.524714	65.2932	0.577806	0.651604	907.614	915.032	641.718	812.575	0.106139	0.0864248	0.147384	0.148847
ENSMUSG00000002052	0.295434	0.163718	0.309323	0.526959	24.5935	14.4676	ENSMUST00000002121.4	Supt6	471	5651	6488	53.5062	50.155	59.4334	53.5062	0.14739	0.329991	0.526959	9134.06	-0.0745709	1	9134.06	0.186961	0.241165	9134.06	0.352263	0.0202666	6238.99	0.15939	0.522664	12074.2	0.223675	0.00321204	12074.2	0.225118	0.000732993	1368.27	0.388997	0.592289	354.839	314.107	342.369	351.43	0.124549	0.136597	0.120013	0.143085
ENSMUSG00000002055	0.340977	0.286407	0.436648	0.276945	-13.2494	8.67596	ENSMUST00000045026.3	Spag5	132	3629	3887	35.5853	32.372	34.0797	34.0797	0.286407	0.459681	0.265228	2744.16	0.0102526	1	2744.16	-0.0983531	0.52118	2744.16	-0.511209	1.3e-05	2253.99	-0.0392432	0.847336	3430.04	-0.0371487	0.801727	3430.04	-0.302583	0.000616347	596.3	0.551717	0.208324	605.324	458.174	568.356	393.252	0.0868943	0.0846763	0.092061	0.117718
ENSMUSG00000002058	0.332423	0.0711742	0.208831	0.719995	36.2074	-1.60087	ENSMUST00000002127.13	Unc119	86	808	1329	9.71204	11.8536	10.47	10.47	0.0711742	0.184457	0.776189	269.172	-0.041778	1	269.172	-0.325559	0.112052	269.172	-0.581538	0.00805263	269.76	-0.225309	0.368532	443.55	-0.0278551	0.930374	443.55	-0.456388	0.0146072	77.0665	1.33674	0.317711	349.311	482.378	330.785	342.803	0.100913	0.0592981	0.0616604	0.0784528
ENSMUSG00000002064	0.454016	0.416607	0.346335	0.237058	-13.8095	-0.674658	ENSMUST00000002133.8	Sdf2	251	910	1268	18.4594	17.0827	14.8365	17.0827	0.479681	0.346335	0.219379	638.737	0.0731634	1	638.737	0.0588829	0.792569	638.737	0.00137531	0.996195	479.23	0.0558989	0.839815	729.452	0.199753	0.307969	729.452	0.237791	0.140479	131.986	-0.388517	0.728794	212.253	240.339	223.976	230.261	0.187712	0.146643	0.17081	0.109473
ENSMUSG00000002068	0.319572	0.219425	0.28383	0.496745	20.2857	10.4963	ENSMUST00000108023.9	Ccne1	243	1469	2000	238.785	287.352	268.832	268.832	0.219425	0.265538	0.559251	10584.1	-0.00745298	1	10584.1	-0.0349349	0.895893	10584.1	-0.220531	0.239942	7612.34	-0.297455	0.0640656	9393.35	-0.110899	0.397743	9393.35	-0.652686	5.08e-14	1427.21	-0.300784	0.614263	260.043	340.67	343.054	436.381	0.123638	0.133566	0.121826	0.103239
ENSMUSG00000002076	0.173782	0.198442	0.315383	0.486175	20.0135	16.1322	ENSMUST00000002145.11	Hsf2bp	17	1033	2867	33.1268	30.5301	20.0736	30.5301	0.301811	0.315383	0.448064	1999.77	-0.00381755	1	1999.77	-0.219486	0.130131	1999.77	-0.688857	2.18e-07	1342.13	-0.415107	0.131755	1784.17	-0.179239	0.174658	1784.17	-0.552783	1.84e-08	271.495	-1.27219	0.18221	872.307	697.833	718.43	518.307	0.0789436	0.0865412	0.0558661	0.0704707
ENSMUSG00000002083	0.184391	0.142126	0.139003	0.71887	34.3493	-4.23052	ENSMUST00000002152.12	Bbc3	262	843	1814	10.1421	6.35042	8.59121	8.59121	0.142126	0.188052	0.608945	392.609	-0.131102	1	392.609	-0.12608	0.679545	392.609	0.120349	0.689356	273.976	0.804643	0.0126181	511.517	0.356329	0.159051	511.517	1.10637	1.77e-09	111.492	-0.874955	0.436181	90.4464	94.6392	111.726	116.388	0.337538	0.0913815	0.213099	0.17877
ENSMUSG00000002102	0.45043	0.100459	0.67597	0.223572	-25.0013	24.6035	ENSMUST00000067663.13	Psmc3	240	1568	1636	358.798	371.326	371.172	371.172	0.100459	0.675688	0.231282	10150.2	0.0948805	1	10150.2	0.168841	0.291146	10150.2	0.0943879	0.624895	7576.9	-0.35299	0.00541072	9662.75	0.0490196	0.658204	9662.75	-0.0503751	0.596523	1642.28	-0.798984	0.0877459	500.227	500.262	433.848	405.172	0.0725677	0.0752149	0.0712669	0.0801771
ENSMUSG00000002129	0.232692	0.187787	0.53599	0.276223	-13.8311	21.7958	ENSMUST00000002198.3	Sf3a1	139	2514	4920	55.8557	56.4736	48.1697	55.8557	0.21775	0.530124	0.276223	5297.99	-0.105947	1	5297.99	-0.332226	0.00510103	5297.99	-0.269878	0.0672363	4584.83	-0.178163	0.355336	8297.61	-0.111967	0.3194	8297.61	-0.307	0.000148427	1109.18	-0.832943	0.048232	460.795	382.327	417.365	332.859	0.102912	0.123626	0.0842626	0.127071
ENSMUSG00000002147	0.0925339	0.549788	0.130794	0.319418	-3.09661	-23.7501	ENSMUST00000092074.11	Stat6	286	2799	3775	10.0278	10.2501	10.9696	10.2501	0.513731	0.130794	0.326499	648.116	0.000738375	1	648.116	-0.211758	0.218032	648.116	-0.573873	0.000332254	568.219	-0.0940772	0.763792	831.337	-0.0805468	0.707088	831.337	-0.420709	0.00191424	130.719	0.603976	0.599946	403.851	557.815	476.468	456.702	0.245461	0.22007	0.210931	0.158618
ENSMUSG00000002210	0.613708	0.347822	0.476251	0.175927	-24.389	3.65046	ENSMUST00000002280.10	Smg9	280	1842	2242	7.73335	9.00269	10.8736	9.00269	0.287976	0.476251	0.204804	471.611	-0.079741	1	471.611	0.18483	0.484307	471.611	0.370025	0.130253	383.247	0.24097	0.220641	831.286	0.513631	0.000828683	831.286	0.54179	5.08e-05	244.929	1.5693	0.00675508	311.261	288.399	257.076	289.54	0.071979	0.0791194	0.0665931	0.0948683
ENSMUSG00000002221	0.352569	0.320822	0.166115	0.513063	17.5087	-10.8212	ENSMUST00000002291.11	Paxip1	272	3442	5850	22.9694	21.6777	19.8088	21.6777	0.351091	0.166115	0.484212	2127.8	-0.0754858	1	2127.8	-0.142676	0.229491	2127.8	-0.129833	0.324057	1911	-0.0982753	0.643177	2867.6	-0.0036	0.981447	2867.6	-0.0436404	0.729906	367.082	0.256898	0.803931	228.55	226.66	243.313	254.984	0.0837363	0.113758	0.0558384	0.113846
ENSMUSG00000002222	0.147921	0.443394	0.196176	0.36043	3.7466	-11.7117	ENSMUST00000002292.14	Rmnd5a	499	1674	6165	12.4994	17.7273	22.9858	17.7273	0.34196	0.196176	0.511184	4190.08	0.0780249	1	4190.08	-0.0308396	0.840922	4190.08	-0.012752	0.935179	2991.93	-0.0631469	0.812285	5787.98	-0.163736	0.0742383	5787.98	-0.250405	0.000738659	507.519	-1.00783	0.367313	335.197	357.9	358.702	340.278	0.0475432	0.064718	0.061916	0.0538914
ENSMUSG00000002227	0.342152	0.232699	0.505748	0.261553	-13.2925	16.8689	ENSMUST00000168015.7	Mov10	133	3147	3460	14.1422	15.5087	17.9845	15.5087	0.200664	0.505748	0.286824	1893.25	-0.190525	1	1893.25	-0.535687	5.97e-05	1893.25	-0.741622	2.98e-06	1628.33	0.147515	0.555469	3011.16	-0.0886349	0.516439	3011.16	-0.866466	1.11e-23	381.81	-0.518418	0.632448	929.131	683.785	679.783	576.703	0.156678	0.186068	0.109724	0.173701
ENSMUSG00000002228	0.205644	0.624425	0.117443	0.258132	-11.7496	-16.2513	ENSMUST00000002298.6	Ppm1j	32	1555	1721	19.981	19.337	16.8173	19.337	0.717982	0.117443	0.249812	512.531	-0.0488183	1	512.531	0.0337204	0.924158	512.531	-0.170105	0.536052	634.317	0.0667258	0.90346	708.715	0.10255	0.654306	708.715	-0.47717	0.0013996	201.858	2.04243	0.0485337	541.118	970.013	454.335	633.064	0.120403	0.0726197	0.159857	0.0899992
ENSMUSG00000002233	0.341511	0.20108	0.429081	0.369839	2.60653	32.5176	ENSMUST00000196817.4	Rhoc	57	638	877	74.137	80.4958	67.5267	74.137	0.220764	0.395185	0.369839	1011.73	-0.113114	1	1011.73	-0.134918	0.668114	1011.73	-0.156692	0.604378	962.246	0.531903	0.0202007	1114.2	0.053756	0.800345	1114.2	-0.247869	0.0763324	228.923	-0.954451	0.443053	438.545	503.279	481.19	462.372	0.137893	0.180637	0.113263	0.160094
ENSMUSG00000002249	0.126484	0.704108	0.158916	0.136975	-4.3205	-29.5607	ENSMUST00000114799.7	Tead3	6	1403	2448	0.708258	0.764181	1.54608	0.764181	0.34802	0.158916	0.147791	107.046	-0.216163	1	107.046	0.0677655	0.887435	107.046	0.0108287	0.984481	56.4747	1.09674	0.0103165	150.61	0.703423	NA	150.61	1.04362	0.00110503	39.3357	-0.406422	NA	160.256	161.458	155.934	213.794	0.335725	0.327132	0.289757	0.329537
ENSMUSG00000002250	0.365466	0.117373	0.229589	0.653038	33.8283	3.10661	ENSMUST00000002320.14	Ppard	276	1598	3218	3.08306	2.63128	4.15106	3.08306	0.0871751	0.269008	0.653038	198.01	-0.19906	1	198.01	-0.20489	0.679828	198.01	0.0851026	0.876569	146.196	0.549987	0.00941838	332.155	0.523643	0.0331889	332.155	0.802924	6.33e-05	81.7772	0.506726	0.699352	175.446	214.369	183.182	255.353	0.333561	0.343788	0.285644	0.344869
ENSMUSG00000002257	0.174555	0.411108	0.32897	0.259922	-11.4044	0.68928	ENSMUST00000002327.5	Def6	66	1958	2277	29.2311	23.8688	31.6304	29.2311	0.379924	0.402877	0.259922	629.737	-0.00509104	1	629.737	-0.0243845	0.939792	629.737	0.313458	0.140947	644.298	0.155603	0.600858	925.221	0.165332	0.39096	925.221	0.592567	5.81e-06	159.248	-0.473187	0.730508	153.034	204.245	141.255	239.925	0.0969312	0.151964	0.0854295	0.138692
ENSMUSG00000002265	0.321292	0.454021	0.363309	0.18267	-25.9989	-4.43499	ENSMUST00000051209.10	Peg3	365	5080	8694	5.70582	7.04409	10.2304	7.04409	0.312615	0.363309	0.225514	5574.35	0.011349	1	5574.35	0.15362	0.142112	5574.35	0.327602	0.00109948	2019.48	0.564658	0.297406	5327.14	0.0715752	0.603552	5327.14	0.196647	0.0395561	356.761	-2.16395	0.0433812	822.312	557.021	635.138	448.419	0.06756	0.0724549	0.0557848	0.063394
ENSMUSG00000002274	0.495203	0.339285	0.124436	0.536279	17.7432	-19.6114	ENSMUST00000002344.6	Metrn	86	961	987	15.5171	19.4523	15.6769	15.6769	0.339285	0.100285	0.541803	291.805	-0.179671	1	291.805	-0.239626	0.309346	291.805	-0.272542	0.289436	300.672	0.125691	0.776586	389.001	0.230945	0.380084	389.001	0.293507	0.1673	65.9692	-0.627614	0.721703	487.054	666.05	412.504	416.536	0.116519	0.160329	0.121916	0.138653
ENSMUSG00000002279	0.178905	0.785251	0.0936582	0.121091	-3.07244	-9.77277	ENSMUST00000116641.8	Lmf1	11	1735	1858	3.83634	3.8684	5.45204	3.8684	0.557161	0.0936582	0.122103	216.32	-0.0630452	1	216.32	-0.0740308	0.815439	216.32	-0.259456	0.318601	194.528	0.0924247	0.798489	373.213	0.116097	0.711943	373.213	-0.00771046	0.980446	67.6229	1.46707	0.233619	488.245	400.919	370.151	415.904	0.187747	0.170446	0.195565	0.10106
ENSMUSG00000002289	0.248742	0.159772	0.50351	0.336718	-6.89134	27.1983	ENSMUST00000002360.15	Angptl4	184	1416	3053	9.7806	11.7389	9.00603	9.7806	0.173513	0.419512	0.336718	374.757	0.0440127	1	374.757	-0.106554	0.756648	374.757	-0.567432	0.0241834	431.393	-0.735367	0.00179679	601.998	-0.263974	0.205265	601.998	-0.750582	1.44e-06	191.671	1.00344	0.25675	103.124	108.311	115.1	135.411	0.185714	0.20078	0.279161	0.245459
ENSMUSG00000002297	0.257217	0.376009	0.206161	0.417829	9.82872	-6.98961	ENSMUST00000171808.7	Dbf4	205	2196	2402	149.778	160.436	138.892	149.778	0.40548	0.192466	0.417829	8355.99	0.0938481	1	8355.99	0.00729083	0.972598	8355.99	-0.0621684	0.708748	6948	-0.254713	0.0713293	10941.1	-0.150364	0.0645127	10941.1	-0.273342	2.48e-05	1161.41	-1.02869	0.0928507	139.148	137.693	169.59	169.486	0.0831512	0.0804993	0.0737998	0.0872877
ENSMUSG00000002307	0.570018	0.205951	0.302138	0.491911	20.6451	13.0186	ENSMUST00000170075.8	Daxx	271	2493	2673	46.7742	42.6544	46.6426	46.6426	0.205951	0.330388	0.490527	2616.38	-0.0455147	1	2616.38	-0.0215996	0.918067	2616.38	-0.0164508	0.935172	2296.6	0.0250209	0.925397	3930.47	0.10378	0.358604	3930.47	0.0781845	0.445605	467.223	0.183762	0.82146	170.386	170.72	188.246	202.759	0.170119	0.176106	0.212626	0.183346
ENSMUSG00000002308	0.528215	0.226189	0.287585	0.486225	19.1831	10.8298	ENSMUST00000002379.14	Cd320	81	863	2209	13.8227	13.5498	10.9856	13.5498	0.278984	0.287585	0.476623	787.378	0.0478466	1	787.378	-0.0721471	0.780942	787.378	-0.238317	0.246313	647.36	-0.148181	0.493556	911.397	-0.0668162	0.77299	911.397	-0.256043	0.100655	143.935	-0.135043	0.931566	343.471	401.053	344.764	391.891	0.141132	0.110648	0.190547	0.139604
ENSMUSG00000002319	0.558936	0.099727	0.370636	0.529637	26.7013	18.6727	ENSMUST00000047131.15	Ipo4	87	3335	3846	10.6942	12.3393	12.0406	12.0406	0.099727	0.361662	0.596317	1616.25	-0.198575	1	1616.25	-0.241987	0.0850137	1616.25	-0.199593	0.237934	1495.57	-0.164984	0.526438	2677.8	0.0915341	0.479396	2677.8	-0.0593198	0.625527	284.525	-0.495413	0.757068	938.789	632.59	655.962	610.375	0.0416038	0.0648917	0.0619066	0.0865256
ENSMUSG00000002320	0.50013	0.60394	0.201079	0.194981	-17.0206	-23.7419	ENSMUST00000002391.14	Tm9sf1	403	2223	2382	10.3925	14.2604	16.1228	14.2604	0.534175	0.201079	0.267549	808.717	-0.0803657	1	808.717	-0.110836	0.537123	808.717	-0.114033	0.53453	589.018	0.153136	0.342238	1020.9	0.164552	0.333274	1020.9	0.214946	0.116958	159.699	0.142523	0.894712	353.651	306.1	308.653	282.529	0.117747	0.154116	0.120971	0.144913
ENSMUSG00000002329	0.313391	0.251622	0.196875	0.551503	23.2956	-2.29098	ENSMUST00000002400.6	Mdp1	135	629	1733	31.6816	41.4174	28.8411	31.6816	0.276404	0.150596	0.551503	901.128	0.090393	1	901.128	-0.0456968	0.868968	901.128	-0.268876	0.163407	911.848	-0.221509	0.250635	1081.79	-0.0482271	0.815272	1081.79	-0.148345	0.311029	184.763	0.069731	0.964886	377.019	400.861	393.031	352.611	0.0951662	0.095849	0.0976723	0.102377
ENSMUSG00000002332	0.142283	0.380797	0.253252	0.365951	4.8396	-1.67861	ENSMUST00000002403.9	Dhrs1	272	1213	1477	15.2604	20.3983	15.2996	15.2996	0.380797	0.189949	0.36689	556.05	-0.00377346	1	556.05	-0.227558	0.307581	556.05	-0.358853	0.109403	619.108	-0.275658	0.0900233	857.907	-0.0411725	0.862982	857.907	-0.314382	0.0338575	134.785	-1.75247	0.152472	880.901	1432.23	985.387	735.284	0.0851453	0.0594984	0.0595983	0.0753698
ENSMUSG00000002342	0.309768	0.265295	0.259466	0.47524	17.2515	5.85745	ENSMUST00000002413.14	Tmem161a	34	1476	3018	8.04289	8.93892	7.48756	8.04289	0.284971	0.233457	0.47524	364.103	-0.147581	1	364.103	-0.111796	0.688415	364.103	-0.407056	0.0697984	481.245	0.0428917	0.907547	802.406	0.156238	0.439477	802.406	0.183016	0.269907	220.225	1.07839	0.185036	321.099	330.815	300.796	344.173	0.29261	0.212114	0.263027	0.173568
ENSMUSG00000002343	0.284982	0.264406	0.29838	0.437213	13.3827	12.0745	ENSMUST00000019679.11	Armc6	364	1770	2263	11.4498	9.7893	8.75586	9.7893	0.295614	0.29838	0.373807	502.784	-0.146367	1	502.784	-0.147355	0.588823	502.784	0.00540955	0.989056	655.765	-0.244443	0.251315	1226.75	0.129835	0.450076	1226.75	-0.0165769	0.933166	155.22	-0.0330668	0.991533	362.798	338.36	347.821	397.731	0.171185	0.119167	0.135369	0.135814
ENSMUSG00000002372	0.395031	0.188491	0.233981	0.577528	28.2281	5.49104	ENSMUST00000002445.8	Ranbp3	166	1641	2511	57.7709	56.3069	60.1141	57.7709	0.181143	0.240065	0.577528	3224.81	-0.0940646	1	3224.81	0.00940905	0.971352	3224.81	0.00549453	0.983884	2775.34	-0.144474	0.326502	4593.02	0.233092	0.00885749	4593.02	0.0677395	0.498359	620.859	1.16583	0.0764674	228.659	229.029	236.026	257.995	0.0576721	0.0713185	0.0643311	0.101761
ENSMUSG00000002379	0.34285	0.22022	0.461532	0.318248	-6.47628	20.0822	ENSMUST00000002452.6	Ndufa11	79	510	2661	24.9043	25.5674	17.4025	24.9043	0.315152	0.449561	0.318248	1412.15	-0.0898157	1	1412.15	-0.00755033	0.97988	1412.15	-0.270947	0.140031	1108.16	-0.336393	0.0667178	1679.02	0.126984	0.379101	1679.02	0.103839	0.420562	252.834	-0.85445	0.327846	658.438	645.711	542.444	454.292	0.10092	0.083532	0.103271	0.103573
ENSMUSG00000002393	0.282017	0.498151	0.143947	0.357902	1.07612	-23.0287	ENSMUST00000002466.8	Nr2f6	690	1862	2218	8.81587	8.6118	9.88708	8.81587	0.444179	0.147358	0.357902	342.51	-0.0736386	1	342.51	-0.148835	0.608867	342.51	-0.328998	0.207141	387.292	-0.0393298	0.88759	548.603	0.0537896	0.845107	548.603	-0.255467	0.164726	123.63	0.745445	0.487322	503.481	683.607	407.83	670.092	0.142519	0.16951	0.118064	0.161269
ENSMUSG00000002395	0.29662	0.410363	0.422847	0.16679	-24.7186	-0.156881	ENSMUST00000019169.7	Use1	19	831	854	100.158	115.522	97.1095	100.158	0.423245	0.366611	0.16679	1617.06	-0.0354867	1	1617.06	0.139772	0.399261	1617.06	-0.171479	0.315545	1794.49	-0.170848	0.287403	2829.77	0.167414	0.177322	2829.77	-0.0393264	0.783997	581.12	0.901891	0.062986	498.265	498.62	449.845	433.849	0.089302	0.0807441	0.0617255	0.0910158
ENSMUSG00000002413	0.369605	0.534162	0.203165	0.262673	-16.1595	-15.0365	ENSMUST00000002487.14	Braf	169	2583	9728	5.73305	4.95937	5.69861	5.69861	0.534162	0.233449	0.261095	1862.06	-0.0964188	1	1862.06	-0.174891	0.492504	1862.06	-0.210438	0.413131	1146.75	0.310621	0.116683	1978.77	-0.086769	0.565449	1978.77	-0.165207	0.143569	240.349	0.107667	0.92958	268.871	260.631	266.586	221.303	0.0949421	0.109435	0.111095	0.114021
ENSMUSG00000002416	0.774036	0.124295	0.587559	0.288146	-15.0781	27.817	ENSMUST00000135671.7	Ndufb2	42	359	4371	4.75996	4.57266	3.64182	4.57266	0.156065	0.587559	0.276807	539.94	0.141532	1	539.94	0.0791105	0.834709	539.94	-0.0869817	0.804602	421.528	-0.234085	0.303884	660.925	-0.230068	0.235839	660.925	-0.385945	0.0111494	149.709	-0.658039	0.500365	597.171	800.311	544.267	416.695	0.114572	0.112086	0.081635	0.113902
ENSMUSG00000002428	0.232823	0.361405	0.402218	0.236377	-16.9365	2.42709	ENSMUST00000002502.11	Hltf	178	3189	4955	22.2583	29.9449	27.0038	27.0038	0.361405	0.362712	0.286772	4352.37	0.157468	1	4352.37	0.0861086	0.629505	4352.37	-0.00191077	0.994458	3131.4	-0.202724	0.394665	4765.63	-0.216126	0.021151	4765.63	-0.422696	2.8e-08	611.302	0.254933	0.745996	710.022	730.378	697.502	596.117	0.0871609	0.108467	0.108019	0.0938659
ENSMUSG00000002455	0.574711	0.222883	0.504091	0.273026	-12.5109	18.0156	ENSMUST00000002529.6	Prpf6	143	2968	3054	136.694	146.689	184.982	146.689	0.176743	0.504091	0.292988	7291.09	0.0200685	1	7291.09	0.0181803	0.917851	7291.09	-0.118408	0.340517	5272.41	-0.16255	0.171983	6295.12	0.0524904	0.640777	6295.12	-0.0571267	0.54861	1139.55	0.510175	0.619356	499.027	440.74	441.592	412.03	0.0445432	0.0552251	0.0479583	0.0855104
ENSMUSG00000002458	0.092949	0.656735	0.116783	0.226483	-12.3869	-10.6972	ENSMUST00000108776.7	Rgs19	525	1175	1216	30.7347	31.74	42.1102	31.74	0.495004	0.116783	0.233891	556.045	-0.0928079	1	556.045	-0.166099	0.299848	556.045	-0.248903	0.131645	527.631	-0.164069	0.553699	839.58	-0.0243971	0.919707	839.58	-0.131755	0.448805	97.3116	0.0719872	0.977961	267.862	308.737	304.565	322.508	0.212529	0.208497	0.204277	0.201493
ENSMUSG00000002477	0.435252	0.206351	0.566389	0.227261	-18.616	18.4426	ENSMUST00000002551.3	Snrpd1	118	477	837	355.371	391.835	292.857	355.371	0.250399	0.513681	0.227261	4132.28	0.13528	1	4132.28	0.0226249	0.934074	4132.28	-0.401217	0.0148228	3107.49	-0.370818	0.000847699	2674.68	-0.305307	0.00988806	2674.68	-0.644101	3.15e-11	714.071	-1.05829	0.390294	355.788	383.95	356.48	320.184	0.0937951	0.0823499	0.0580299	0.0758621
ENSMUSG00000002486	0.152701	0.274634	0.402899	0.322467	-2.47329	14.4523	ENSMUST00000094441.10	Tchp	202	1695	2882	7.1858	6.86682	8.07264	7.1858	0.244463	0.421614	0.322467	319.241	0.0607793	1	319.241	0.198786	0.383678	319.241	0.5261	0.00732128	244.31	0.0968174	0.748305	403.517	0.220767	0.414855	403.517	0.501001	0.00968418	130.443	0.265828	0.871984	182.707	189.883	175.46	186.908	0.109684	0.217089	0.175713	0.261079
ENSMUSG00000002489	0.313537	0.382644	0.41363	0.203727	-20.7501	0.782118	ENSMUST00000002588.9	Tiam1	504	5279	7290	9.67195	9.022	10.521	9.67195	0.351766	0.443428	0.203727	1597.99	-0.087243	1	1597.99	-0.316733	0.0697356	1597.99	-0.264952	0.199368	1159.05	0.0148563	0.960327	2345.21	-0.0608119	0.690554	2345.21	-0.216106	0.0333791	236.743	-1.11842	0.163436	453.897	372.926	426.487	374.331	0.179065	0.193644	0.115858	0.184899
ENSMUSG00000002496	0.494119	0.423178	0.272784	0.304037	-5.67662	-1.88834	ENSMUST00000097373.1	Tsc2	122	5350	6018	14.1652	12.9904	14.5945	14.1652	0.41073	0.297453	0.304037	2163.31	-0.104296	1	2163.31	0.0200531	0.932569	2163.31	0.253266	0.0929443	1911.89	0.195439	0.287974	4249.74	0.229133	0.0180452	4249.74	0.25673	0.00199891	430.587	0.271374	0.758236	417.366	367.39	362.253	349.645	0.132065	0.141634	0.0983942	0.134511
ENSMUSG00000002524	0.463005	0.0743496	0.490833	0.434817	0.848501	24.7831	ENSMUST00000100527.11	Puf60	41	1735	1878	147.46	143.651	129.337	143.651	0.0825781	0.490833	0.423587	5295.11	0.00669418	1	5295.11	0.112802	0.511348	5295.11	0.0898027	0.629056	4404.33	-0.138664	0.211899	7366.14	0.201508	0.0148162	7366.14	0.162024	0.0302397	1096.23	0.115189	0.79305	235.124	255.998	207.003	271.459	0.0623716	0.0651551	0.0515287	0.0696671
ENSMUSG00000002546	0.479977	0.142292	0.347914	0.509794	24.6373	18.5736	ENSMUST00000100194.8	Golga2	1	3081	4373	19.0532	16.9314	16.1389	16.9314	0.149279	0.347914	0.453023	1364.19	-0.0706441	1	1364.19	-0.0436307	0.806156	1364.19	-0.0747836	0.62527	961.187	-0.0048161	0.986222	1326.11	0.159461	0.299765	1326.11	0.215639	0.0793843	211.845	0.291116	0.831462	124.501	123.472	125.073	138.089	0.200388	0.203365	0.202491	0.244264
ENSMUSG00000002580	0.568708	0.27397	0.379596	0.346433	0.339477	14.8927	ENSMUST00000002655.7	Mien1	46	393	747	17.5367	26.0975	16.6902	17.5367	0.287867	0.255078	0.346433	441.813	-0.0686255	1	441.813	-0.130531	0.555478	441.813	-0.487331	0.00727036	318.241	-0.111267	0.661804	567.142	0.118946	0.651926	567.142	-0.0310047	0.911948	105.205	-0.365712	0.729827	789.41	861.563	648.848	510.773	0.100172	0.0713095	0.068698	0.0750617
ENSMUSG00000002608	0.287091	0.307342	0.200392	0.492266	17.111	-4.8809	ENSMUST00000002683.2	Ccdc97	123	1145	3032	5.78193	5.48797	6.9757	5.78193	0.254745	0.211126	0.492266	337.221	-0.240537	1	337.221	-0.246933	0.384831	337.221	-0.0738003	0.840166	244.058	0.242245	0.301321	418.925	0.355402	0.141251	418.925	0.471099	0.0166225	123.677	1.59807	0.107577	240.115	238.762	223.814	248.603	0.246221	0.252696	0.169618	0.223533
ENSMUSG00000002625	0.30008	0.233326	0.535773	0.230901	-18.7491	14.0863	ENSMUST00000050214.7	Akap8l	83	2008	2075	32.2624	26.6194	28.7548	28.7548	0.233326	0.578752	0.205796	1217.09	-0.0291837	1	1217.09	0.0800005	0.694547	1217.09	-0.175305	0.311795	899.929	-0.00326473	0.989919	1274.96	0.183684	0.275133	1274.96	0.250343	0.0631566	340.973	-0.151727	0.875366	365.336	318.588	308.208	296.959	0.0569911	0.0642452	0.0816754	0.114209
ENSMUSG00000002635	0.421776	0.199622	0.529927	0.270451	-13.4145	20.692	ENSMUST00000002710.9	Pdcd2l	19	1113	1295	51.9922	50.4838	37.0485	50.4838	0.272013	0.529927	0.262605	1321.6	0.0519279	1	1321.6	0.256162	0.0448067	1321.6	-0.0389619	0.846431	988.296	-0.094705	0.669594	1220.59	0.221002	0.14047	1220.59	0.116264	0.435373	301.751	0.219233	0.794633	299.588	313.625	268.656	279.351	0.0676645	0.0566976	0.0884561	0.0942667
ENSMUSG00000002658	0.299157	0.131475	0.702277	0.166249	-27.8202	21.1545	ENSMUST00000002733.6	Gtf2f1	169	1695	1717	131.554	150.526	122.923	131.554	0.140706	0.61376	0.166249	4218.42	0.0244313	1	4218.42	0.0369323	0.859189	4218.42	-0.131865	0.400949	3190.24	-0.172328	0.273234	3909.8	0.0478329	0.727885	3909.8	-0.0900904	0.38958	757.152	0.101844	0.927821	356.526	364.745	359.351	352.425	0.0864844	0.0749068	0.0795822	0.0918434
ENSMUSG00000002660	0.449685	0.306348	0.428024	0.265628	-9.71516	11.454	ENSMUST00000002735.7	Clpp	65	883	1207	109.411	111.918	96.3768	109.411	0.347779	0.418435	0.265628	2014.11	-0.134644	1	2014.11	0.0270536	0.933675	2014.11	-0.125034	0.617513	1592.03	-0.0396208	0.890016	1816.04	0.207623	0.104282	1816.04	0.0969723	0.456027	639.887	1.65979	0.0463944	415.357	392.019	372.625	379.587	0.0941047	0.100947	0.0777066	0.127074
ENSMUSG00000002661	0.49598	0.15929	0.74	0.10071	-30.5284	19.3193	ENSMUST00000002737.6	Alkbh7	22	687	917	20.3781	20.6151	19.1801	20.3781	0.169238	0.731491	0.10071	317.426	-0.0574388	1	317.426	-0.112138	0.632544	317.426	-0.336567	0.079688	236.952	-0.276195	0.275785	271.397	-0.0493439	0.898862	271.397	-0.210512	0.454897	102.646	-0.0817856	0.948361	340.783	467.681	307.569	354.88	0.0977758	0.10276	0.107354	0.10862
ENSMUSG00000002679	0.25672	0.197876	0.322548	0.479576	19.4092	16.6414	ENSMUST00000161211.7	Med6	46	786	1059	110.33	116.96	105.641	110.33	0.20666	0.304264	0.479576	1758.51	0.178561	1	1758.51	0.0767821	0.762945	1758.51	-0.16335	0.447621	1377.06	-0.377763	0.00500325	1460.23	-0.39054	0.00261216	1460.23	-0.627395	8.9e-09	262.626	-1.32393	0.214609	174.279	177.118	193.664	200.283	0.114728	0.140066	0.094565	0.125006
ENSMUSG00000002718	0.366039	0.300639	0.44105	0.258311	-14.7994	7.49284	ENSMUST00000002790.13	Cse1l	130	3045	3641	153.916	155.949	151.338	153.916	0.30576	0.435299	0.258311	12163.9	0.0640181	1	12163.9	0.0123561	0.939111	12163.9	-0.0926963	0.433073	9635.76	-0.239298	0.006595	16827.1	-0.14414	0.103266	16827.1	-0.308102	6.93e-06	1862	-0.271248	0.62168	491.139	485.058	459.199	390.372	0.0426936	0.0552479	0.0428011	0.0515828
ENSMUSG00000002728	0.502029	0.349336	0.446787	0.203877	-20.7871	3.56715	ENSMUST00000110000.7	Naa20	70	606	1142	42.9321	39.0558	32.7519	39.0558	0.416575	0.446787	0.185469	737.034	0.0564927	1	737.034	0.00361233	0.989268	737.034	0.00662454	0.980859	618.142	-0.245041	0.165475	861.633	-0.258433	0.125	861.633	-0.38529	0.00457701	166.145	0.530235	0.526116	130.021	142.063	152.783	166.343	0.116678	0.0848056	0.131776	0.154434
ENSMUSG00000002733	0.201774	0.307809	0.364424	0.327767	-2.35935	10.4262	ENSMUST00000111920.1	Plekha3	315	1208	2534	15.585	16.7465	21.0423	16.7465	0.244971	0.364424	0.352194	877.446	0.0492566	1	877.446	-0.0421384	0.876102	877.446	0.132537	0.539884	753.671	-0.0134128	0.956306	1128.31	-0.158852	0.335111	1128.31	-0.323775	0.0086606	232.174	0.764832	0.20146	209.022	231.585	226.49	268.311	0.116723	0.12866	0.119911	0.14603
ENSMUSG00000002741	0.274464	0.201479	0.209368	0.589153	27.3788	0.821501	ENSMUST00000002818.8	Ykt6	209	805	2541	35.9364	35.3382	33.8202	35.3382	0.210522	0.209368	0.579346	1757.36	-0.0138003	1	1757.36	-0.137419	0.279487	1757.36	-0.0799871	0.603377	1550	-0.225361	0.129213	2542.26	-0.129301	0.2957	2542.26	-0.218964	0.0214097	292.065	-0.333274	0.777386	417.359	438.319	363.243	354.612	0.0623574	0.05634	0.0479105	0.0450494
ENSMUSG00000002748	0.415844	0.31106	0.231476	0.457464	13.9034	0.140272	ENSMUST00000002825.5	Baz1b	387	4826	6492	61.0403	62.4845	73.8001	62.4845	0.263366	0.231476	0.468288	8376.79	0.00345798	1	8376.79	-0.0440391	0.707792	8376.79	-0.0299142	0.803428	6974.05	-0.181648	0.292403	10345.2	-0.118981	0.1656	10345.2	-0.205763	0.00218858	1394.81	0.62074	0.188308	138.992	137.455	166.361	162.224	0.101041	0.114904	0.129012	0.126006
ENSMUSG00000002763	0.0920708	0.781951	0.134959	0.08309	-0.231357	-10.9469	ENSMUST00000002840.8	Pex6	38	2983	3200	3.91313	3.29221	3.51346	3.51346	0.781951	0.144029	0.0746036	497.283	-0.103227	1	497.283	0.108041	0.669055	497.283	0.194918	0.398847	488.634	0.184781	0.570648	1023.95	0.440342	0.00217288	1023.95	0.476352	0.00012133	229.885	1.37104	0.264479	1792.14	1431.6	1066.67	978.688	0.101683	0.0977549	0.0789433	0.0873679
ENSMUSG00000002767	0.66484	0.162682	0.477324	0.359994	-3.02243	28.4707	ENSMUST00000002844.13	Mrpl2	75	995	1031	117.998	98.9361	88.7517	98.9361	0.181351	0.477324	0.301839	1964.89	-0.0230856	1	1964.89	0.0463483	0.829987	1964.89	-0.148615	0.373452	1475.51	-0.176195	0.25858	1909.81	0.182907	0.144574	1909.81	0.0457819	0.750621	393.377	-0.14925	0.82498	505.796	463.777	359.721	378.299	0.0777467	0.0557808	0.0706518	0.0615059
ENSMUSG00000002768	0.284798	0.282713	0.422884	0.294403	-6.35335	13.2494	ENSMUST00000002845.6	Mea1	81	605	840	49.8816	48.9949	57.3815	49.8816	0.245762	0.430538	0.294403	919.943	-0.0465312	1	919.943	-0.0426146	0.853907	919.943	-0.342471	0.0198519	583.171	-0.0756623	0.720204	787.491	0.172705	0.377016	787.491	0.113787	0.534792	154.68	-1.67698	0.061678	879.207	706.096	848.627	511.138	0.111974	0.08098	0.099294	0.126147
ENSMUSG00000002778	0.250927	0.287814	0.202673	0.509514	18.748	-3.92	ENSMUST00000002855.13	Kdelr1	240	878	1599	21.9272	18.9036	16.1511	18.9036	0.336862	0.202673	0.439254	590.256	-0.0634039	1	590.256	-0.323256	0.00448023	590.256	-0.35939	0.0081784	586.708	0.0900079	0.638709	800.737	-0.144393	0.475568	800.737	-0.197756	0.221634	183.609	0.589187	0.4028	661.137	577.116	559.018	474.857	0.0596574	0.115467	0.0566218	0.0643435
ENSMUSG00000002781	0.136149	0.507217	0.205271	0.287512	-4.4842	-18.5256	ENSMUST00000069772.15	Tmem143	139	1515	2297	4.10956	5.91523	4.21621	4.21621	0.507217	0.146311	0.294973	309.232	-0.160989	1	309.232	-0.218764	0.24954	309.232	-0.556161	0.00221385	277.904	-0.0488644	0.874883	455.99	-0.000126642	0.999733	455.99	-0.193276	0.363477	130.126	1.52215	0.0936623	2335.88	993.052	937.5	819.168	0.084755	0.129065	0.106763	0.0904631
ENSMUSG00000002797	0.449716	0.288863	0.565031	0.146106	-26.27	8.84322	ENSMUST00000131475.1	Ggct	116	682	3960	9.99717	10.1691	8.8548	9.99717	0.326129	0.555479	0.146106	788.671	0.0632954	1	788.671	0.00987925	0.966657	788.671	-0.192408	0.202487	426.143	-0.234275	0.201644	466.312	-0.125367	0.63862	466.312	-0.271867	0.164527	164.284	0.900113	0.42209	393.424	411.2	378.612	338.396	0.0875939	0.113834	0.128873	0.086664
ENSMUSG00000002799	0.512078	0.246689	0.268076	0.485235	18.3725	7.45782	ENSMUST00000075827.4	Jag2	293	4036	5106	2.94289	3.25882	5.0361	3.25882	0.15963	0.268076	0.537325	792.583	-0.163447	1	792.583	-0.2096	0.488149	792.583	0.0773847	0.83347	546.658	0.597593	0.000207814	1218.7	0.296192	0.0486355	1218.7	0.641301	5.04e-08	168.549	-0.379897	0.710298	232.698	260.729	221.881	322.372	0.149485	0.193878	0.127553	0.190783
ENSMUSG00000002803	0.25224	0.555496	0.181097	0.263408	-10.9071	-22.5309	ENSMUST00000002880.6	Btbd6	44	1663	2057	4.96366	4.4036	5.24929	4.96366	0.525269	0.204129	0.263408	195.858	-0.00666872	1	195.858	-0.0588956	0.855876	195.858	-0.281864	0.256068	178.168	0.00204368	0.995518	300.305	0.161221	0.619127	300.305	0.0240541	0.944978	65.5863	0.647071	0.622965	248.826	244.54	314.999	324.352	0.178236	0.161625	0.183029	0.147586
ENSMUSG00000002808	0.0834383	0.571672	0.15725	0.271078	-9.86362	-20.4469	ENSMUST00000002885.7	Epdr1	243	917	2363	4.11707	4.25001	4.52242	4.25001	0.537237	0.15725	0.279832	116.508	0.0658801	1	116.508	0.101968	0.802879	116.508	0.179261	0.622503	196.183	0.0860166	0.86962	267.251	-0.0501485	0.89955	267.251	0.247334	0.368068	65.5233	0.00558419	0.999927	365.116	382.492	491.047	345.854	0.227347	0.247159	0.291766	0.167809
ENSMUSG00000002812	0.546128	0.144443	0.46417	0.391387	0.655778	27.5944	ENSMUST00000002889.4	Flii	75	3890	4060	21.4473	23.3536	23.5247	23.3536	0.143392	0.46417	0.426174	2161.01	-0.0468937	1	2161.01	-0.0407738	0.847899	2161.01	-0.0299354	0.885711	1765	0.175164	0.225946	2929.38	0.232852	0.023518	2929.38	0.394873	2.56e-06	367.211	-0.00200412	1	660.296	520.798	507.644	453.272	0.0487252	0.0818421	0.036549	0.0724786
ENSMUSG00000002814	0.369474	0.490464	0.309476	0.200061	-24.0224	-8.69386	ENSMUST00000002891.10	Top3a	265	3276	3741	12.771	13.3173	13.8961	13.3173	0.470036	0.309476	0.208619	947.409	0.0365602	1	947.409	0.0895163	0.646299	947.409	0.0890691	0.652234	922.331	-0.0802705	0.75961	1698.88	0.123749	0.397533	1698.88	0.0797832	0.560394	263.663	1.14084	0.0832009	126.298	116.402	128.587	136.958	0.135727	0.155677	0.116802	0.100762
ENSMUSG00000002820	0.259709	0.595775	0.163152	0.241073	-13.3717	-20.0697	ENSMUST00000065005.4	Atg4d	191	1615	5951	2.84874	2.66373	3.81596	2.84874	0.444766	0.174484	0.241073	420.738	-0.143828	1	420.738	-0.217393	0.257974	420.738	-0.266261	0.206193	374.684	-0.0396456	0.915152	608.788	0.103494	0.676375	608.788	-0.0659656	0.776164	110.937	0.0225823	0.992711	195.005	233.204	202.156	256.445	0.258274	0.243292	0.238343	0.229355
ENSMUSG00000002825	0.455784	0.210787	0.389405	0.399808	8.12978	23.4208	ENSMUST00000002902.7	Qtrt1	19	1230	1316	32.6445	32.246	22.6695	32.246	0.299831	0.389405	0.394927	1132.33	-0.0559665	1	1132.33	-0.0270811	0.895893	1132.33	-0.272336	0.0475206	904.184	-0.219821	0.128644	1497.79	0.135243	0.376537	1497.79	-0.169572	0.176005	434.22	2.00019	0.0100983	478.153	358.196	407.221	362.559	0.0789343	0.0661078	0.0715294	0.0880072
ENSMUSG00000002833	0.330956	0.28344	0.268549	0.44801	13.5959	7.45521	ENSMUST00000226053.1	Hdgfl2	122	2131	2270	95.432	90.5646	94.8896	94.8896	0.28344	0.281374	0.445464	3607.97	-0.0415242	1	3607.97	-0.0864563	0.598229	3607.97	-0.376141	0.00265244	2645.14	0.0160706	0.928266	3401.32	0.0806759	0.509299	3401.32	-0.0214318	0.870114	591.4	1.01356	0.339939	544.168	488.291	469.929	458.477	0.102725	0.132659	0.078007	0.130107
ENSMUSG00000002835	0.46449	0.333453	0.300379	0.366168	3.69292	5.97482	ENSMUST00000002914.8	Chaf1a	97	2832	3308	46.0942	43.7528	52.26	46.0942	0.294111	0.316453	0.366168	3625.06	-0.0788317	1	3625.06	-0.104135	0.55823	3625.06	-0.196646	0.223247	2419.8	-0.0820869	0.738714	4116.03	0.0810587	0.485577	4116.03	0.0607781	0.565226	471.497	-0.938049	0.152472	128.981	129.67	138.286	150.868	0.0946631	0.133964	0.102458	0.138131
ENSMUSG00000002844	0.23705	0.159513	0.354565	0.485922	21.2862	19.765	ENSMUST00000002923.8	Adprh	204	1292	1583	20.8102	17.7263	20.5336	20.5336	0.159513	0.410717	0.479464	877.027	-0.113413	1	877.027	-0.175554	0.294742	877.027	-0.121847	0.539504	752.516	0.00839137	0.981147	1389.69	0.0855242	0.610681	1389.69	0.194356	0.10783	244.939	-1.3367	0.171344	767.957	817.671	617.877	517.754	0.0595296	0.0589235	0.0529092	0.0866394
ENSMUSG00000002845	0.313068	0.249629	0.311962	0.438409	13.3751	14.0378	ENSMUST00000002924.14	Tmem39a	394	1854	2871	28.2159	27.2296	32.6082	28.2159	0.216004	0.323261	0.438409	1577.47	-0.0524363	1	1577.47	-0.00162312	0.992091	1577.47	-0.0893974	0.499028	1490.83	0.0688386	0.79932	2191.09	-0.0287494	0.868153	2191.09	-0.170321	0.13095	371.498	-0.742201	0.298978	148.622	164.046	164.905	183.898	0.150701	0.146747	0.195845	0.146679
ENSMUSG00000002846	0.594896	0.620937	0.218003	0.161061	-16.8777	-27.1246	ENSMUST00000002925.5	Timmdc1	130	987	1573	20.1464	20.8434	17.4088	20.1464	0.71858	0.210712	0.161061	633.471	0.0882763	1	633.471	0.170798	0.252273	633.471	0.0735091	0.692571	531.132	0.270211	0.282959	672.766	0.114278	0.620197	672.766	0.48151	0.00117489	175.949	0.972467	0.414761	527.385	452.415	491.149	365.997	0.0908347	0.0956027	0.111213	0.079281
ENSMUSG00000002870	0.249503	0.130445	0.506671	0.362884	-2.60909	26.0176	ENSMUST00000058011.7	Mcm2	131	2845	3371	167.644	168.615	195.557	168.615	0.112474	0.506671	0.364986	12694.5	-0.0779172	1	12694.5	-0.115364	0.41139	12694.5	-0.239723	0.0624099	11028.4	-0.284793	0.015463	17901.5	0.030147	0.774054	17901.5	-0.177639	0.00644216	2742.53	0.249632	0.716438	491.961	436.712	443.105	393.964	0.0445816	0.0476823	0.0540152	0.0547411
ENSMUSG00000002885	0.302985	0.259485	0.412398	0.328117	-1.94433	16.9764	ENSMUST00000075843.12	Adgre5	33	2489	3000	19.3931	19.3964	21.4472	19.3964	0.234673	0.412398	0.328173	433.851	0.00190963	1	433.851	-0.00986	0.971352	433.851	-0.0662566	0.765383	911.316	-0.328219	0.0616436	1350.52	0.077973	0.716088	1350.52	-0.112792	0.51684	227.342	-0.0234666	0.987745	808.736	522.069	396.384	395.165	0.131335	0.0945904	0.130867	0.100574
ENSMUSG00000002900	1.69261	0.170718	0.698623	0.130659	-29.8482	17.0045	ENSMUST00000169088.7	Lamb1	197	5557	5557	25.1685	18.7456	24.1185	24.1185	0.170718	0.898863	0.125208	7430.03	0.000888369	1	7430.03	0.0940072	0.812584	7430.03	0.344139	0.245611	3375.7	0.877967	0.118972	4760.71	0.0633283	0.633607	4760.71	0.20935	0.0186842	1108.95	-0.971567	0.298469	460.145	433.305	397.133	374.065	0.0885009	0.0961323	0.0897194	0.123466
ENSMUSG00000002910	0.0685813	0.827185	0.0861667	0.0866484	-1.34345	-7.16165	ENSMUST00000002989.10	Arrdc2	320	1543	2355	6.38064	7.31646	5.57769	6.38064	0.946264	0.0751455	0.0866484	179.022	-0.154818	1	179.022	0.211752	0.445452	179.022	-0.321698	0.246058	249.934	-0.133912	0.708038	402.623	0.314273	0.193922	402.623	-0.354338	0.0887366	258.807	2.54134	8.34e-06	220.273	240.332	262.008	301.552	0.163259	0.22279	0.203539	0.182529
ENSMUSG00000002948	0.102895	0.140444	0.0969589	0.762597	35.6309	-8.84486	ENSMUST00000110998.8	Map2k7	171	1430	3497	14.3231	14.9786	13.4969	14.3231	0.149042	0.0927163	0.762597	646.6	-0.0674417	1	646.6	-0.0931188	0.675791	646.6	0.145217	0.478027	773.008	-0.167517	0.483225	1396.42	0.103	0.524941	1396.42	0.0630965	0.680923	152.614	-0.796738	0.489265	178.683	171.513	181.116	203.256	0.0602178	0.0992762	0.0486147	0.0790909
ENSMUSG00000002949	0.48682	0.304466	0.289728	0.405806	8.47536	7.6351	ENSMUST00000003029.13	Timm44	27	1385	1790	137.866	155.444	142.287	142.287	0.304466	0.265207	0.418821	2512.98	0.0547864	1	2512.98	-0.0334073	0.875142	2512.98	-0.357986	0.00679942	3235.31	-0.336391	0.0132076	3874.4	-0.0511821	0.695113	3874.4	-0.296585	0.000260362	704.182	1.30509	0.0345736	366.714	385.274	342.714	341.617	0.0918094	0.0741593	0.0727169	0.0732718
ENSMUSG00000002957	0.329004	0.216745	0.296776	0.486479	19.3589	12.6074	ENSMUST00000003038.11	Ap2a2	188	3004	4646	34.5403	35.7723	39.2462	35.7723	0.19756	0.296776	0.503831	5428.11	-0.0446083	1	5428.11	-0.14807	0.185013	5428.11	-0.0665333	0.64351	4253.02	0.268193	0.0904925	7387.38	0.000662501	0.99611	7387.38	0.0282424	0.812081	852.898	-0.484169	0.455854	634.978	560.264	552.632	461.828	0.0970526	0.101341	0.0638916	0.117225
ENSMUSG00000002963	0.397407	0.274899	0.576126	0.148975	-26.3472	9.77834	ENSMUST00000003044.13	Pnkp	246	1814	2184	10.0557	10.0532	9.73518	10.0532	0.28388	0.576126	0.148938	552.727	-0.128149	1	552.727	0.00675077	0.980979	552.727	-0.334695	0.0486687	450.338	0.054767	0.857568	776.46	0.218565	0.230428	776.46	-0.00289108	0.989908	270.129	1.23467	0.0966212	803.388	559.968	680.044	516.617	0.108132	0.084804	0.122662	0.128842
ENSMUSG00000002968	0.663751	0.4651	0.265347	0.269553	-17.2017	-5.32428	ENSMUST00000208253.1	Med25	28	2433	3693	10.9286	10.7443	12.9614	10.9286	0.392156	0.269898	0.269553	1163.4	-0.212847	1	1163.4	-0.0483261	0.895893	1163.4	0.107941	0.730428	900.119	0.152328	0.509898	2255.93	0.276838	0.0112668	2255.93	0.315112	0.000787158	221.553	0.905992	0.309352	389.667	377.684	332.643	420.664	0.194279	0.240231	0.142879	0.237086
ENSMUSG00000002980	0.446456	0.169937	0.467446	0.362617	-2.56296	29.482	ENSMUST00000003061.13	Bcam	78	1946	2429	46.9917	66.0309	61.8227	61.8227	0.169937	0.437655	0.477062	3795.01	-0.130958	1	3795.01	-0.0366231	0.889725	3795.01	0.0781073	0.728964	4087.63	0.0680638	0.82149	6301.2	0.298179	0.00025624	6301.2	0.326693	4.56e-06	1146.27	-0.0550552	0.95744	882.56	632.669	591.317	544.939	0.0640581	0.0844273	0.0630553	0.111885
ENSMUSG00000002981	0.165388	0.155263	0.25575	0.588987	30.197	7.30918	ENSMUST00000055242.10	Clptm1	29	2023	4143	16.1585	17.5149	16.2019	16.2019	0.155263	0.236578	0.59057	2264.8	-0.116703	1	2264.8	0.216033	0.104465	2264.8	0.453561	0.000505335	1697.49	0.160241	0.380473	3429.69	0.313753	0.000712854	3429.69	0.464108	3.09e-09	388.899	-0.0911039	0.929481	351.538	324.882	323.287	350.244	0.0910349	0.105803	0.0972165	0.111299
ENSMUSG00000002984	0.299153	0.298575	0.387426	0.313999	-4.07041	11.5388	ENSMUST00000093552.11	Tomm40	87	1172	1577	79.1597	71.3622	65.5058	71.3622	0.325269	0.387426	0.283069	3372.14	-0.0996864	1	3372.14	-0.0941386	0.724797	3372.14	-0.217567	0.327759	2705.3	-0.0678199	0.701043	5293.47	0.124776	0.224192	5293.47	-0.126405	0.152577	922.746	0.000811765	1	497.574	437.437	415.899	395.791	0.0800628	0.132957	0.0655193	0.115173
ENSMUSG00000002985	0.354164	0.0965499	0.769657	0.133794	-30.3338	21.5251	ENSMUST00000174064.8	Apoe	202	1137	1408	476.895	536.278	557.853	536.278	0.0928159	0.769657	0.150454	14402.3	0.00957025	1	14402.3	-0.00368731	0.990475	14402.3	-0.351481	0.0868531	10834.2	0.576326	0.00363316	8042.91	0.0746756	0.490405	8042.91	-0.0469652	0.646004	3208.77	-2.4954	0.0231757	914.416	747.672	583.642	548.138	0.0767676	0.0559754	0.0665101	0.0820823
ENSMUSG00000002996	0.153689	0.246795	0.482744	0.270461	-11.8147	14.9183	ENSMUST00000172314.8	Hbp1	326	1906	3142	27.8056	28.516	27.7762	27.8056	0.247055	0.470717	0.270461	2347.39	0.0953614	1	2347.39	0.137638	0.363293	2347.39	-0.0470956	0.806907	1524.1	-0.127847	0.440364	2615.33	-0.0407872	0.799144	2615.33	0.0565124	0.674268	306.899	-2.18178	0.00661506	279.941	259.82	298.949	251.246	0.118388	0.111349	0.099156	0.0979465
ENSMUSG00000003031	0.102651	0.359646	0.24622	0.394134	7.40491	-0.477023	ENSMUST00000003115.8	Cdkn1b	520	1113	2393	26.7676	28.9657	28.469	28.469	0.359646	0.241998	0.419186	854.56	0.00157375	1	854.56	-0.153744	0.34157	854.56	-0.229751	0.152048	822.095	-0.306962	0.215747	1203.69	-0.108218	0.574103	1203.69	-0.0208869	0.922245	239.621	-1.1934	0.149956	160.474	152.385	154.014	143.788	0.209268	0.234879	0.251156	0.17848
ENSMUSG00000003032	0.502705	0.171865	0.162996	0.665139	31.3561	-2.34526	ENSMUST00000107619.2	Klf4	596	2047	3029	60.1662	53.0812	60.8222	60.1662	0.170012	0.184751	0.665139	1977.69	-0.119913	1	1977.69	-0.425508	0.0012638	1977.69	-0.349523	0.0344011	1811.37	-0.718999	1.79e-05	2118.62	-0.275364	0.0675899	2118.62	-0.567521	1.84e-06	369.846	-0.103125	0.927206	71.9456	69.7016	82.6834	83.0601	0.132437	0.246556	0.136871	0.244406
ENSMUSG00000003033	0.456531	0.190606	0.401515	0.407879	9.27202	25.8154	ENSMUST00000003117.14	Ap1m1	185	1456	2084	22.9253	26.5045	37.551	26.5045	0.134535	0.401515	0.471559	864.931	-0.133477	1	864.931	-0.0487865	0.891911	864.931	0.250924	0.336701	944.42	0.0303312	0.918002	1843.93	0.357413	0.00147712	1843.93	0.437577	5.3e-06	232.616	-0.790364	0.306571	755.656	491.771	520.656	449.242	0.096493	0.142491	0.123734	0.156334
ENSMUSG00000003037	0.207451	0.219471	0.245313	0.535216	23.7583	6.57886	ENSMUST00000003121.8	Rab8a	160	783	4550	55.1476	66.5407	61.7262	61.7262	0.219471	0.227563	0.599062	2774.86	0.0696259	1	2774.86	0.0461866	0.824233	2774.86	-0.106809	0.527111	3013.47	-0.284541	0.0364247	2617.18	-0.0736206	0.593381	2617.18	-0.178026	0.0705176	581.303	0.0237493	0.991799	391.559	418.692	385.881	373.834	0.0679638	0.0522747	0.0572463	0.05913
ENSMUSG00000003039	0.240793	0.171852	0.436998	0.39115	4.36216	30.006	ENSMUST00000003123.9	Fam32a	58	396	2564	54.6983	53.415	60.6515	54.6983	0.154984	0.447497	0.39115	2281.72	0.028873	1	2281.72	-0.0123549	0.959509	2281.72	-0.00073209	0.997843	2219.03	-0.171615	0.164953	3474.97	-0.0457813	0.73492	3474.97	-0.0657254	0.544719	473.117	-1.45778	0.00694122	361.334	410.261	366.074	340.365	0.0913049	0.065234	0.0780039	0.080726
ENSMUSG00000003051	0.149494	0.186993	0.257027	0.55598	26.4268	7.46314	ENSMUST00000003135.13	Elf3	229	1404	2095	15.9083	16.8719	20.6163	16.8719	0.153031	0.257027	0.589659	1070.71	-0.00107723	1	1070.71	-0.161509	0.651106	1070.71	-0.440394	0.13255	532.498	0.328527	0.259656	1062.12	0.0817211	0.676475	1062.12	0.198247	0.152382	218.271	-1.62609	0.0714398	116.972	115.194	134.354	127.901	0.267124	0.246154	0.225672	0.172327
ENSMUSG00000003062	0.235531	0.176501	0.345246	0.478253	20.0573	19.3652	ENSMUST00000197565.2	Stard3nl	215	922	1391	37.3936	40.3461	42.4143	40.3461	0.167895	0.345246	0.516014	1175.15	0.0244854	1	1175.15	-0.0038706	0.986807	1175.15	-0.0751985	0.683378	920.124	-0.166567	0.270877	1363.24	-0.0862974	0.615537	1363.24	0.0101498	0.956915	180.772	-1.03898	0.288845	620.208	622.608	570.589	462.269	0.0884901	0.0610528	0.0762551	0.0566828
ENSMUSG00000003068	0.743792	0.342175	0.290457	0.367368	3.91559	4.7799	ENSMUST00000003152.13	Stk11	816	2126	2566	30.6687	29.4685	37.1781	30.6687	0.282265	0.302287	0.367368	2000.33	-0.149883	1	2000.33	0.017609	0.939792	2000.33	-0.0297328	0.89075	1358.44	0.0804345	0.661804	2188.46	0.215533	0.0713813	2188.46	0.317673	0.00105373	381.558	-0.156999	0.82498	230.191	246.433	213.814	273.757	0.134322	0.128287	0.139274	0.189522
ENSMUSG00000003072	0.420359	0.167404	0.491176	0.34142	-6.02406	27.0395	ENSMUST00000105367.7	Atp5d	636	1142	1410	34.772	28.6298	31.3426	31.3426	0.167404	0.537716	0.307748	1240.6	-0.229087	1	1240.6	-0.166998	0.400667	1240.6	-0.22586	0.269717	1089.44	0.136754	0.535864	2420.1	0.275148	0.0203449	2420.1	0.19477	0.0766281	561.085	0.14162	0.926239	709.243	645.517	484.585	456.841	0.0858281	0.112634	0.084996	0.137879
ENSMUSG00000003099	0.374052	0.333266	0.333524	0.33321	-1.35494	7.72384	ENSMUST00000003183.11	Ppp5c	104	1603	2072	48.8589	50.3698	42.8186	48.8589	0.380279	0.323519	0.33321	2689.83	-0.053914	1	2689.83	0.00250726	0.993348	2689.83	0.186055	0.403281	1962.49	0.144759	0.338622	3509.64	0.270341	0.00380023	3509.64	0.16675	0.0598785	564.419	0.871811	0.0570084	370.639	368.623	338.36	407.012	0.0735622	0.0907141	0.0631043	0.0939801
ENSMUSG00000003119	0.434746	0.689391	0.14509	0.165518	-8.48275	-27.1144	ENSMUST00000003203.13	Cdk12	55	3831	4837	61.4142	52.6592	59.8357	59.8357	0.689391	0.164864	0.161264	5692.15	-0.00167228	1	5692.15	-0.00577348	0.972683	5692.15	0.212836	0.0399455	4911.31	-0.196983	0.414082	9083.05	-0.0323606	0.778229	9083.05	-0.135977	0.0742917	831.897	0.659233	0.427872	186.608	166.827	204.124	200.155	0.0830121	0.0751371	0.0427009	0.0748613
ENSMUSG00000003131	0.137587	0.20989	0.259299	0.53081	23.9318	8.1781	ENSMUST00000172450.2	Pafah1b2	355	1044	6873	17.3923	16.374	14.4633	16.374	0.237617	0.259299	0.499732	2724.46	0.10237	1	2724.46	-0.1012	0.467327	2724.46	-0.102687	0.481166	2180.76	-0.0499331	0.820537	3002.73	-0.208643	0.0431548	3002.73	-0.283362	0.000979901	395.668	-1.55513	0.0352137	92.0408	94.7979	101.311	101.504	0.0667613	0.0895877	0.115598	0.0942609
ENSMUSG00000003134	0.308402	0.682321	0.150687	0.166992	-8.69971	-27.1599	ENSMUST00000054462.10	Tbc1d8	190	3594	4451	3.85206	3.9817	4.7268	3.9817	0.574765	0.150687	0.172612	350.976	0.0732541	1	350.976	-0.0364092	0.921005	350.976	0.504206	0.0230242	287.497	0.371371	0.107921	501.809	0.175753	0.511586	501.809	0.913134	8.08e-08	70.9137	-0.453497	0.775544	213.198	363.471	227.01	357.253	0.191956	0.179289	0.132324	0.106656
ENSMUSG00000003135	0.422408	0.311222	0.335603	0.353175	1.07683	9.50282	ENSMUST00000161515.7	Cnot11	342	1859	3482	44.676	39.1912	32.4809	39.1912	0.375518	0.335603	0.309816	2283.23	0.0336961	1	2283.23	-0.113123	0.251355	2283.23	-0.133527	0.200855	1956.24	-0.279336	0.03958	3072.66	-0.141378	0.23863	3072.66	-0.189303	0.0513377	460.022	0.162427	0.810281	245.542	252.58	246.331	247.439	0.042052	0.0690041	0.0534372	0.0688776
ENSMUSG00000003153	0.270786	0.203493	0.358374	0.438132	15.6531	20.1949	ENSMUST00000032476.10	Slc2a3	356	1837	3959	285.612	306.418	254.773	285.612	0.228125	0.33404	0.438132	32550.1	0.0903764	1	32550.1	-0.197672	0.0801903	32550.1	-0.473385	1.4e-05	22937.2	0.0228876	0.945307	31840.8	-0.11568	0.210696	31840.8	-0.0828304	0.332908	4928.06	-1.57511	0.000158666	625.793	538.279	555.6	409.057	0.066585	0.0519343	0.0774692	0.0467579
ENSMUSG00000003161	0.373046	0.171154	0.569138	0.259708	-16.394	22.2955	ENSMUST00000148633.3	Sri	63	659	2251	15.7472	17.7147	16.2699	16.2699	0.171154	0.522719	0.268328	1057.45	0.116683	1	1057.45	0.0574954	0.81054	1057.45	0.0293121	0.903388	678.862	0.130342	0.500559	731.577	-0.131248	0.528142	731.577	-0.13375	0.451022	153.723	-1.38621	0.178978	890.239	677.39	550.303	399.555	0.0465614	0.0554232	0.0466749	0.0611647
ENSMUSG00000003166	0.0922299	0.0987354	0.0772528	0.824012	37.7025	-8.22063	ENSMUST00000012152.12	Dgcr2	230	1879	4045	5.9056	6.08521	5.58652	5.9056	0.104375	0.0749726	0.824012	827.237	-0.107191	1	827.237	-0.298358	0.00917787	827.237	-0.195635	0.210964	730.594	-0.112119	0.555469	1364.95	-0.0502205	0.781173	1364.95	-0.194491	0.112214	119.62	-1.58831	0.536009	242.002	240.838	245.881	254.752	0.0900728	0.0881564	0.11063	0.0811528
ENSMUSG00000003184	0.24535	0.455271	0.256885	0.287844	-15.5682	-5.25704	ENSMUST00000003284.15	Irf3	270	1529	2031	15.9827	15.1736	13.3186	15.1736	0.518679	0.256885	0.273272	577.919	-0.0875044	1	577.919	-0.197403	0.261411	577.919	-0.171574	0.391646	602.523	-0.0282748	0.915907	879.567	0.00649821	0.979149	879.567	-0.147051	0.396125	198.276	1.44784	0.0282444	277.379	296.128	264.614	319.609	0.204296	0.243109	0.25235	0.277728
ENSMUSG00000003190	0.272043	0.422286	0.227866	0.349848	3.43174	-7.70651	ENSMUST00000003290.11	Bcl2l12	126	893	1075	10.6627	8.51782	7.86989	8.51782	0.457053	0.227866	0.279472	228.291	-0.249999	1	228.291	-0.183427	0.433156	228.291	-0.33435	0.159868	200.619	-0.0272712	0.953288	382.111	0.0919599	0.767496	382.111	-0.0517895	0.861079	293.985	2.91342	5.12e-07	515.005	360.484	379.065	412.946	0.114463	0.165715	0.136357	0.189135
ENSMUSG00000003199	0.139459	0.459084	0.328534	0.212381	-24.4225	-6.07115	ENSMUST00000149441.7	Mpnd	50	1513	1701	30.0125	26.3367	29.58	29.58	0.459084	0.368992	0.20932	757.86	-0.109438	1	757.86	-0.106447	0.661082	757.86	-0.541792	0.00235823	712.667	0.000200774	0.999278	937.354	0.0992146	0.620099	937.354	-0.0256845	0.904289	328.379	1.47746	0.00481256	930.488	896.083	746.565	670.971	0.0727345	0.0654614	0.0547073	0.0681804
ENSMUSG00000003200	0.463607	0.273962	0.34949	0.376547	4.32514	14.0684	ENSMUST00000003268.9	Sh3gl1	179	1285	2072	21.1055	19.7202	26.3251	21.1055	0.219643	0.374041	0.376547	1340.84	-0.153153	1	1340.84	-0.159288	0.259381	1340.84	-0.14743	0.355853	1204.43	-0.127257	0.521308	2090	0.1372	0.289786	2090	0.123203	0.277493	321.218	0.610806	0.640996	336.838	334.906	351.802	355.168	0.0855005	0.084646	0.0782076	0.101693
ENSMUSG00000003226	0.491794	0.265482	0.364823	0.369695	4.02636	16.1011	ENSMUST00000003310.6	Ranbp2	59	9220	9608	126.118	119.046	111.445	119.046	0.283589	0.364823	0.348964	24059	0.128139	1	24059	0.0240497	0.920302	24059	0.102131	0.581334	19376.2	-0.237337	0.0276736	27154.1	-0.262287	0.000212452	27154.1	-0.33302	5.39e-08	3333.72	-0.368743	0.338406	314.518	300.655	334.254	293.224	0.0674625	0.097978	0.0745462	0.0984722
ENSMUSG00000003233	0.692558	0.56347	0.174028	0.262502	-11.0506	-22.3604	ENSMUST00000003318.11	Dvl3	214	2364	2498	2.85345	3.31086	4.99102	3.31086	0.373786	0.174028	0.304581	171.663	-0.308815	1	171.663	-0.0782474	0.844245	171.663	0.393147	0.166098	156.307	0.281704	0.290848	276.067	0.231291	0.482276	276.067	0.418852	0.087716	94.6831	2.10729	0.0324886	237.563	214.258	234.258	341.79	0.220056	0.313355	0.196679	0.328946
ENSMUSG00000003234	0.177386	0.379796	0.260016	0.360188	4.30673	-1.20181	ENSMUST00000003319.5	Abcf3	97	2226	3090	19.6075	18.927	20.9306	19.6075	0.355789	0.269365	0.360188	1229	0.0450038	1	1229	0.00258359	0.990475	1229	-0.0905426	0.609834	952.346	-0.0135892	0.958233	1481.04	-0.00595263	0.977431	1481.04	-0.0322385	0.847652	261.097	0.178799	0.814391	300.715	307.241	322.741	320.012	0.182013	0.137227	0.171412	0.147595
ENSMUSG00000003235	0.320196	0.471534	0.274742	0.253724	-19.185	-6.19033	ENSMUST00000003320.12	Eif2b5	98	2251	3186	82.5972	88.2914	75.0852	82.5972	0.51871	0.257023	0.253724	6230.25	0.0544707	1	6230.25	0.000430907	0.997854	6230.25	-0.192234	0.131241	5117.72	-0.0823593	0.570559	7051.42	-0.0395338	0.737032	7051.42	-0.291174	3.14e-05	1074.56	0.825721	0.0189992	586.19	545.277	554.951	444.673	0.0649349	0.0635694	0.0638312	0.0716834
ENSMUSG00000003269	0.703615	0.286233	0.294678	0.419089	10.3753	10.2969	ENSMUST00000107729.9	Cyth2	196	1395	2519	27.3789	23.1782	24.7029	24.7029	0.286233	0.314061	0.378127	1420.83	-0.033356	1	1420.83	0.138207	0.357755	1420.83	0.061091	0.740385	1014.44	0.0540784	0.761703	1765.26	0.100967	0.491996	1765.26	0.0663925	0.628731	251.822	0.528422	0.439034	213.35	208.279	225.194	255.485	0.0789168	0.0814499	0.0710431	0.0973054
ENSMUSG00000003283	0.282744	0.161433	0.621677	0.21689	-22.466	20.6618	ENSMUST00000191431.7	Hck	1	1575	1575	89.657	109.774	79.0884	89.657	0.183006	0.507751	0.21689	4657.92	-0.00117861	1	4657.92	0.112265	0.554438	4657.92	-0.177186	0.320704	3995.69	-0.370143	0.0983601	5935.4	0.161489	0.0922519	5935.4	-0.35555	1.95e-06	802.846	-0.433354	0.594775	1298.66	912.279	949.608	635.459	0.0693538	0.0724462	0.0733821	0.0816505
ENSMUSG00000003299	0.382162	0.232552	0.391705	0.375743	4.08171	20.3451	ENSMUST00000003386.6	Mrpl4	204	1088	1288	38.1404	31.8003	24.8909	31.8003	0.297105	0.391705	0.313283	889.385	-0.19999	1	889.385	-0.0889965	0.681939	889.385	-0.283879	0.106847	817.547	-0.0501287	0.862068	1352.61	0.17731	0.233856	1352.61	-0.0495363	0.766574	252.259	0.23391	0.813529	631.899	523.12	442.68	439.466	0.0660216	0.0851638	0.0902553	0.0992995
ENSMUSG00000003308	0.342396	0.329893	0.15364	0.516467	17.5975	-11.4003	ENSMUST00000049567.9	Keap1	327	2201	3172	14.6975	14.3715	14.7043	14.6975	0.329739	0.157125	0.516467	782.793	-0.0430809	1	782.793	-0.0391654	0.893562	782.793	0.0851529	0.728058	559.904	-0.228647	0.24248	853.317	0.0927145	0.677945	853.317	0.286948	0.0556466	130.4	0.426665	0.741242	180.89	182.162	192.332	211.522	0.088719	0.0952867	0.0786415	0.135367
ENSMUSG00000003309	0.40734	0.377929	0.511789	0.110282	-27.861	3.91381	ENSMUST00000003397.8	Ap1m2	64	1335	1706	6.49306	11.2541	16.6389	11.2541	0.25562	0.511789	0.191146	716.625	0.0653625	1	716.625	-0.0430693	0.880464	716.625	-0.114578	0.631456	564.656	0.702864	0.000582266	984.159	0.127313	0.524034	984.159	0.191412	0.22073	145.298	-1.18172	0.231716	644.106	693.883	541.584	489.061	0.0774418	0.0427737	0.0918071	0.0594341
ENSMUSG00000003316	0.314567	0.215089	0.471723	0.313188	-7.83675	19.5575	ENSMUST00000169020.7	Glg1	21	3548	7021	25.7237	23.5734	25.6691	25.6691	0.215089	0.51366	0.312524	3123.94	-0.0284883	1	3123.94	-0.155245	0.170726	3123.94	-0.130556	0.314473	3685.38	-0.0188802	0.947354	6245.07	-0.0865205	0.420814	6245.07	-0.152996	0.0593985	1043.93	-0.542399	0.265945	524.067	420.577	477.389	390.381	0.0521812	0.063941	0.0469174	0.0812118
ENSMUSG00000003344	0.509273	0.327117	0.213286	0.459597	13.2574	-3.80067	ENSMUST00000003434.13	Btbd2	542	2113	3026	7.48048	8.36215	8.05636	8.05636	0.327117	0.205487	0.494978	853.556	-0.150231	1	853.556	-0.594972	0.00319955	853.556	-0.881818	0.000126566	764.369	-0.0446963	0.890016	1297.16	0.0784853	0.696223	1297.16	-0.226978	0.105875	189.368	1.16023	0.299282	1152.02	1167.54	734.287	744.114	0.0869782	0.110147	0.0693687	0.12222
ENSMUSG00000003345	0.394172	0.291163	0.148573	0.560264	21.1337	-12.4261	ENSMUST00000085435.6	Csnk1g2	317	1564	1825	62.3329	68.8401	86.0652	68.8401	0.23289	0.148573	0.618752	2557.53	-0.132467	1	2557.53	-0.163795	0.194621	2557.53	-0.365317	0.00228597	2095.08	-0.0680486	0.71324	2753.19	0.074998	0.572946	2753.19	-0.0904652	0.413632	357.486	-0.642979	0.547473	430.844	411.999	352.217	388.533	0.0574138	0.0599163	0.0512688	0.0799851
ENSMUSG00000003346	0.253164	0.298123	0.11928	0.582597	22.2038	-17.4862	ENSMUST00000003436.11	Abhd17a	352	1284	1468	13.0574	13.8164	14.4834	13.8164	0.284394	0.11928	0.616461	664.127	-0.21404	1	664.127	-0.198851	0.295636	664.127	-0.116444	0.621003	542.617	-0.29134	0.146692	951.79	0.105865	0.587666	951.79	0.060948	0.745298	139.836	1.46296	0.315703	713.95	848.094	470.923	501.947	0.0772984	0.099117	0.10726	0.134911
ENSMUSG00000003355	0.370149	0.410668	0.50734	0.0819926	-29.2906	1.44871	ENSMUST00000003445.6	Fkbp11	114	719	731	29.9116	33.4032	24.8218	29.9116	0.494875	0.454308	0.0819926	431.858	0.050225	1	431.858	0.0882076	0.784102	431.858	-0.721639	0.000687324	352.682	-0.142684	0.684361	428.74	-0.0240076	0.942512	428.74	-0.66374	0.000243437	213.248	1.41215	0.0334547	471.234	549.436	601.323	483.33	0.097301	0.0924978	0.10763	0.120131
ENSMUSG00000003360	0.305433	0.154571	0.424452	0.420977	5.98097	27.5575	ENSMUST00000003450.14	Ddx23	68	2527	3187	72.1743	71.5501	76.0745	72.1743	0.146646	0.428155	0.420977	5118.04	-0.0535292	1	5118.04	0.00168389	0.994827	5118.04	0.0329552	0.902784	3496.49	-0.0329121	0.913815	6057.95	0.173821	0.0617868	6057.95	0.147647	0.0749029	850.825	0.304582	0.619234	411.109	407.15	339.385	375.515	0.0960797	0.10173	0.0838222	0.125268
ENSMUSG00000003363	0.252821	0.243588	0.39706	0.359352	1.48483	18.1824	ENSMUST00000117611.7	Pld3	533	1999	2297	7.33851	7.28688	8.52933	7.33851	0.20958	0.399873	0.359352	526.275	-0.109637	1	526.275	-0.0667179	0.829223	526.275	-0.115127	0.672903	376.685	0.457887	0.0368594	749.288	0.291356	0.0989953	749.288	0.427169	0.00268359	128.995	-0.746	0.383838	764.876	800.381	544.802	541.989	0.183059	0.207783	0.16566	0.199217
ENSMUSG00000003378	0.0477123	0.475023	0.0599466	0.46503	7.55608	-27.5156	ENSMUST00000003468.9	Grik5	304	3243	3763	1.22868	1.09893	1.39036	1.22868	0.419784	0.0670244	0.46503	85.6097	-0.504457	1	85.6097	-0.383539	0.270085	85.6097	-0.693416	0.0607682	81.0348	-0.154381	0.713817	150.384	0.130466	NA	150.384	0.0885503	0.846547	27.2087	0.0288279	NA	535.207	575.142	390.993	495.878	0.131276	0.228836	0.238962	0.193809
ENSMUSG00000003380	0.443836	0.213814	0.51582	0.270366	-12.6639	18.5227	ENSMUST00000076961.8	Rabac1	173	730	899	16.7146	19.7136	15.6018	16.7146	0.229064	0.437347	0.270366	460.431	-0.178278	1	460.431	0.0829892	0.832287	460.431	-0.00737307	0.987426	352.375	0.305714	0.368642	556.893	0.352693	0.0804421	556.893	0.469631	0.0044347	159.207	-1.3655	0.163436	601.423	677.113	485.105	502.06	0.0918651	0.116222	0.134528	0.112696
ENSMUSG00000003402	0.299427	0.107346	0.621177	0.271477	-22.4477	26.088	ENSMUST00000003493.8	Prkcsh	132	1697	2012	90.0516	84.463	92.4511	90.0516	0.10456	0.662277	0.271477	3332.39	-0.096115	1	3332.39	-0.0821936	0.694042	3332.39	-0.0579844	0.786726	2406.34	0.155775	0.253381	3836.84	0.145148	0.176901	3836.84	0.0913579	0.373237	849.234	-0.581173	0.416343	509.17	391.466	396.446	370.406	0.10657	0.144102	0.0833375	0.149944
ENSMUSG00000003421	0.210427	0.251015	0.443787	0.305198	-5.59597	17.0862	ENSMUST00000003513.10	Nosip	82	987	1814	33.6122	34.5202	37.0036	34.5202	0.234169	0.443787	0.313443	1114.13	-0.153006	1	1114.13	-0.0273832	0.915936	1114.13	0.0370677	0.875832	855.722	-0.0759803	0.784455	1212.9	0.239183	0.114112	1212.9	0.112739	0.46331	313.055	0.0991761	0.90996	431.857	475.836	435.418	510.52	0.11521	0.0979111	0.101897	0.112599
ENSMUSG00000003429	0.515568	0.210261	0.616922	0.172817	-25.6067	15.1349	ENSMUST00000003521.9	Rps11	129	605	661	771.751	787.52	405.863	771.751	0.399812	0.604569	0.172817	10059.8	0.0729759	1	10059.8	0.198197	0.210321	10059.8	-0.0976154	0.624491	8207.25	-0.18927	0.093284	12440.2	0.0689226	0.466474	12440.2	0.00954863	0.930065	1570.53	-1.39571	3.7e-05	567.795	557.626	520.964	456.617	0.0848292	0.0877549	0.0787586	0.0933303
ENSMUSG00000003435	0.485713	0.153156	0.488206	0.358638	-3.5513	27.9238	ENSMUST00000003527.9	Supt5	35	3283	3513	82.8604	79.7927	80.4541	80.4541	0.153156	0.492253	0.348223	6363.28	-0.0641449	1	6363.28	0.155262	0.358452	6363.28	0.126372	0.502373	4610.01	0.0474835	0.860922	8449.84	0.337467	6.87e-05	8449.84	0.269948	0.000480526	1075.72	0.142788	0.815935	568.228	501.811	456.759	541.631	0.0631978	0.0722694	0.0569628	0.0887281
ENSMUSG00000003437	0.357482	0.256633	0.435937	0.307431	-5.03385	16.757	ENSMUST00000003529.8	Paf1	258	1865	2003	77.6163	83.1221	80.9733	80.9733	0.256633	0.424667	0.320728	1993.37	0.0222965	1	1993.37	0.0261931	0.885658	1993.37	-0.153459	0.233133	2137.1	-0.0843175	0.624112	2343.85	-0.0546202	0.717288	2343.85	-0.196327	0.0506807	458.127	0.0726545	0.963833	274.976	284.878	299.451	310.608	0.110601	0.108108	0.107946	0.107483
ENSMUSG00000003438	0.472868	0.177178	0.396079	0.426743	11.4442	26.2374	ENSMUST00000081946.4	Timm50	41	1102	1515	28.8016	27.2305	22.0431	27.2305	0.218873	0.396079	0.403465	1149.1	-0.122722	1	1149.1	0.292034	0.0988058	1149.1	0.369431	0.0535794	806.657	-0.0402808	0.904595	1918.71	0.488256	4.56e-05	1918.71	0.461132	1.78e-05	331.776	0.261933	0.814235	283.427	333.869	240.61	369.118	0.0713141	0.0579322	0.066803	0.066665
ENSMUSG00000003444	1.76439	0.161901	0.633376	0.204723	-23.4541	20.3535	ENSMUST00000003536.8	Med29	46	645	1281	5.48914	4.99595	5.73533	5.48914	0.154952	0.695901	0.204723	133.309	-0.205063	1	133.309	-0.0786131	0.824508	133.309	-0.388619	0.162999	122.308	-0.388812	0.137017	243.31	0.286302	0.389202	243.31	0.0467345	0.904289	72.1241	-0.088102	0.960764	234.716	229.374	226.184	280.995	0.0883967	0.0733659	0.115133	0.0892026
ENSMUSG00000003452	0.389476	0.6969	0.122336	0.180764	-8.68931	-11.3083	ENSMUST00000086829.10	Bicd1	446	2953	9667	4.17497	4.25734	5.10124	4.25734	0.581612	0.122336	0.184331	880.269	0.0442007	1	880.269	-0.119673	0.508738	880.269	-0.0601009	0.773643	598.336	-0.204293	0.128905	832.717	-0.267293	0.114158	832.717	-0.296958	0.037885	119.813	0.262098	0.864434	237.362	296.835	259.498	304.567	0.156302	0.152513	0.153441	0.148194
ENSMUSG00000003458	0.480044	0.105486	0.484096	0.410418	0.753304	25.7542	ENSMUST00000003550.10	Ncstn	114	2240	2901	18.6603	17.8183	13.3151	17.8183	0.141161	0.484096	0.391898	1561.89	-0.0490199	1	1561.89	-0.0340073	0.862908	1561.89	0.0781557	0.637079	1165.94	0.00171595	0.994443	3493.59	0.100116	0.388789	3493.59	0.130847	0.161117	418.668	-0.0142931	0.992427	370.179	323.243	337.962	291.992	0.0516834	0.0703207	0.0392129	0.0780337
ENSMUSG00000003464	0.154581	0.450628	0.201688	0.347684	3.23024	-10.9931	ENSMUST00000075895.8	Pex19	25	924	1917	52.6084	57.0618	39.7189	52.6084	0.596864	0.185947	0.347684	2387.93	-0.0161476	1	2387.93	-0.000813807	0.996913	2387.93	-0.0969911	0.561229	1808.07	-0.299287	0.0969262	4232.37	0.0164976	0.905281	4232.37	-0.180198	0.0312807	371.623	0.0156375	0.992418	292.169	349.154	300.374	338.205	0.132199	0.109232	0.148332	0.111571
ENSMUSG00000003500	0.600837	0.105254	0.428921	0.465825	15.9651	24.4311	ENSMUST00000078155.11	Impdh1	132	1676	2437	11.66	13.9385	13.2923	13.2923	0.105254	0.409036	0.531039	889.421	-0.158114	1	889.421	-0.00806229	0.985252	889.421	0.104638	0.769375	644.768	0.249532	0.271764	1597.52	0.266605	0.0317543	1597.52	0.154743	0.200743	178.968	-0.81473	0.281178	483.009	435.893	429.841	393.681	0.183955	0.20296	0.128607	0.200226
ENSMUSG00000003518	0.128123	0.493776	0.107317	0.398907	4.10765	-25.8836	ENSMUST00000003612.12	Dusp3	64	621	4212	4.68809	4.51152	5.18002	4.68809	0.446884	0.111517	0.398907	644.006	-0.0270436	1	644.006	0.144705	0.280756	644.006	0.228634	0.087306	405.461	0.704688	4.68e-06	871.402	0.0476639	0.84025	871.402	0.403766	0.00355369	88.0413	-1.27649	0.278291	300.346	273.102	288.339	247.294	0.0913006	0.120135	0.115822	0.110983
ENSMUSG00000003526	0.0551313	0.548887	0.294389	0.156724	-26.8615	-14.2213	ENSMUST00000003620.11	Prodh	136	1935	2385	11.1872	17.1322	15.9158	15.9158	0.548887	0.273487	0.222968	843.845	-0.0766853	1	843.845	0.121152	0.611429	843.845	-0.16377	0.480006	619.121	-0.359257	0.017917	985.788	0.243578	0.141872	985.788	-0.186667	0.223917	189.193	1.32322	0.0543769	508.846	419.06	484.229	465.932	0.100199	0.078535	0.105617	0.095218
ENSMUSG00000003527	0.637603	0.157518	0.523793	0.318689	-9.59681	26.3974	ENSMUST00000003621.8	Dgcr14	44	1486	2819	20.399	19.9781	19.8231	19.9781	0.15875	0.523793	0.312113	908.844	-0.0250816	1	908.844	0.133553	0.431867	908.844	0.208918	0.203744	736.226	-0.229956	0.323031	1100.65	0.301323	0.0371847	1100.65	0.204588	0.133081	209.258	1.20706	0.13382	147.156	151.271	161.63	173.434	0.0913608	0.071256	0.0711233	0.0913517
ENSMUSG00000003528	0.275781	0.415895	0.233508	0.350597	3.75959	-6.71511	ENSMUST00000003622.14	Slc25a1	141	1076	1678	31.6293	33.7388	31.9092	31.9092	0.415895	0.220846	0.3537	1322.65	-0.0218711	1	1322.65	-0.218217	0.206915	1322.65	-0.692679	9.51e-06	1050.44	-0.014343	0.959073	1834.21	0.0287448	0.876059	1834.21	-0.382954	0.000261934	292.031	0.281359	0.735302	613.8	564.306	591.797	525.167	0.0646304	0.0645627	0.0420705	0.0788081
ENSMUSG00000003531	0.166573	0.517136	0.122083	0.360781	0.900478	-24.9114	ENSMUST00000066027.13	Dgcr6	48	653	1050	15.9621	16.9724	21.6274	16.9724	0.40583	0.122083	0.383615	240.475	-0.240922	1	240.475	-0.409269	0.0420344	240.475	-0.749685	0.000523796	240.965	-0.417314	0.0399247	292.156	-0.00589338	0.98685	292.156	-0.227149	0.394327	64.542	0.362081	0.807249	446.065	605.214	447.971	415.353	0.119401	0.115718	0.087895	0.0969047
ENSMUSG00000003534	0.259351	0.475963	0.162927	0.361111	1.95784	-19.3216	ENSMUST00000003628.12	Ddr1	259	2994	3802	2.40681	2.74503	5.15305	2.74503	0.253546	0.162927	0.411857	981.971	-0.13069	1	981.971	-0.0331175	0.91587	981.971	0.109903	0.664913	439.214	0.994481	1.41e-10	1093.81	0.442709	0.00221181	1093.81	0.974312	6.86e-17	120.271	0.557049	0.693655	418.508	411.782	364.648	413.999	0.11343	0.10459	0.125928	0.112744
ENSMUSG00000003541	0.104213	0.481955	0.196402	0.321643	-1.23826	-17.7602	ENSMUST00000003635.6	Ier3	36	518	1131	4.42865	3.56923	4.33065	4.33065	0.481955	0.2383	0.314526	151.14	0.069926	1	151.14	-0.023158	0.967485	151.14	-0.503254	0.184295	72.1574	0.722209	0.0890994	117.314	0.234913	NA	117.314	0.405604	0.298425	470.174	3.15924	1.88e-05	67.8082	74.0438	78.4506	80.2458	0.901402	0.755053	1.01328	0.855893
ENSMUSG00000003573	0.4674	0.709613	0.186852	0.103535	-6.43702	-32.0273	ENSMUST00000140212.7	Homer3	343	1413	2608	7.57141	6.87096	9.39028	7.57141	0.572163	0.2059	0.103535	310.72	-0.0700688	1	310.72	-0.145348	0.568794	310.72	-0.176459	0.495999	369.629	0.137611	0.546774	589.503	0.0560616	0.835949	589.503	0.210205	0.258815	97.3819	0.924604	0.405285	227.198	282.435	223.125	360.493	0.0845894	0.0749674	0.0635246	0.099872
ENSMUSG00000003575	0.324624	0.297876	0.174798	0.527326	19.7856	-8.60333	ENSMUST00000076615.5	Crtc1	22	1914	5683	1.91528	1.68054	2.19383	1.91528	0.260053	0.199214	0.527326	148.9	-0.278505	1	148.9	0.040661	0.934357	148.9	0.775188	0.00916233	152.617	-0.0319763	0.959789	454.706	0.340618	0.123937	454.706	0.644785	0.000159132	64.3162	1.37836	0.2715	192.225	191.786	168.669	221.516	0.228334	0.294637	0.172812	0.269385
ENSMUSG00000003604	0.526598	0.289925	0.49622	0.213855	-19.6664	8.85911	ENSMUST00000003705.11	Aven	28	1056	4735	13.3449	12.9961	12.5776	12.9961	0.299573	0.49622	0.208266	930.488	0.0963564	1	930.488	0.0110965	0.963653	930.488	-0.0807566	0.668347	546.201	-4.19253	3.42e-62	77.4654	0.0617417	NA	77.4654	0.0661176	0.921849	134.495	2.42259	0.0282444	680.294	643.343	152.537	223.51	0.0485077	0.0399456	0.27042	0.328342
ENSMUSG00000003623	0.247352	0.31776	0.41437	0.26787	-9.60433	10.7363	ENSMUST00000003720.4	Crot	339	2177	2996	24.4344	27.178	23.9281	24.4344	0.324484	0.37254	0.26787	1229.12	0.173456	1	1229.12	-0.000124716	0.99956	1229.12	-0.386886	0.0383157	925.016	-0.287697	0.155945	1068.97	-0.255318	0.103227	1068.97	-0.385595	0.00233707	189.06	-0.801148	0.468215	323.684	413.139	311.651	346.06	0.107321	0.0999586	0.135038	0.0913604
ENSMUSG00000003644	0.402325	0.251796	0.220341	0.527864	21.6968	1.85295	ENSMUST00000105894.10	Rps6ka1	166	2373	3135	39.5739	37.3735	35.0819	37.3735	0.268243	0.220341	0.498513	3875.34	-0.0525365	1	3875.34	-0.10995	0.467327	3875.34	0.0615814	0.723972	3235.9	0.114963	0.634365	6233.87	0.111357	0.313866	6233.87	0.134729	0.137802	675.509	0.678633	0.414738	507.039	495.611	458.903	444.125	0.104474	0.119789	0.0561551	0.113768
ENSMUSG00000003660	0.385243	0.149255	0.580062	0.270682	-15.8287	26.3033	ENSMUST00000103220.3	Snrnp200	96	6506	6745	158.744	132.149	172.035	158.744	0.137725	0.696799	0.270682	21375.7	0.0184414	1	21375.7	0.151325	0.107875	21375.7	0.338115	0.000194754	16573.4	-0.024563	0.901458	29579.6	0.0887026	0.351166	29579.6	0.2238	0.00106247	3581.57	-0.349551	0.174841	436.217	361.924	392.045	361.061	0.0396839	0.0549684	0.0395953	0.0650447
ENSMUSG00000003662	0.265359	0.325396	0.439483	0.235121	-16.7847	5.43339	ENSMUST00000003759.10	Ciao1	197	1216	3075	25.1536	26.3197	25.4492	25.4492	0.325396	0.424948	0.237883	1543.1	0.0996446	1	1543.1	-0.011077	0.966436	1543.1	-0.251714	0.127801	1219.25	-0.342971	0.032711	1624.23	-0.108256	0.472209	1624.23	-0.33903	0.00113698	288.885	0.0897669	0.934546	291.326	301.632	307.905	303.66	0.110987	0.121836	0.136543	0.118654
ENSMUSG00000003680	0.43847	0.394294	0.302995	0.302711	-4.8787	1.5337	ENSMUST00000177216.7	Taf6l	259	2130	2167	16.6687	14.6302	15.2053	15.2053	0.394294	0.314906	0.276135	671.874	-0.00345177	1	671.874	-0.098893	0.591717	671.874	-0.133866	0.468181	715.835	-0.132635	0.420009	1118.07	0.0870113	0.637828	1118.07	-0.0672679	0.688996	194.236	0.156131	0.904283	405.583	517.775	466.346	550.505	0.169563	0.140607	0.154534	0.122256
ENSMUSG00000003731	0.126248	0.265391	0.32445	0.410159	9.16595	14.2848	ENSMUST00000102590.10	Kpna6	88	1698	5710	20.9684	22.5369	21.5227	21.5227	0.265391	0.309849	0.421001	3222.88	0.0287057	1	3222.88	-0.000290601	0.998206	3222.88	0.0229754	0.874541	2718.95	0.0428287	0.822246	4647.4	0.00739598	0.962071	4647.4	-0.0144408	0.914002	571.054	-0.435235	0.543341	475.765	460.049	467.157	457.664	0.079798	0.0804134	0.0741905	0.0783147
ENSMUSG00000003778	0.526777	0.24608	0.427195	0.326725	-2.89953	18.8229	ENSMUST00000003876.9	Brd8	46	2901	4468	71.2938	63.4428	57.2782	63.4428	0.272565	0.427195	0.290746	5224.95	0.11472	1	5224.95	0.213571	0.0105417	5224.95	0.315937	0.000617181	4414.14	-0.152977	0.173054	7065.66	0.0142273	0.914148	7065.66	0.0277832	0.805489	1064.77	1.00029	0.0124584	175.422	167.646	189.998	173.977	0.0930001	0.0720543	0.0797846	0.0562002
ENSMUSG00000003779	0.333061	0.298209	0.570632	0.131159	-26.9627	8.436	ENSMUST00000166044.1	Kif20a	254	2917	3567	117.71	114.054	91.3759	114.054	0.37222	0.570632	0.127085	8460.27	0.0956105	1	8460.27	0.0950638	0.562914	8460.27	0.087355	0.60965	6723.27	-0.254247	0.0198151	11074.3	0.0858437	0.385355	11074.3	-0.0307164	0.766578	1355.09	0.0331326	0.96145	245.316	252.977	292.216	297.452	0.076701	0.0653554	0.0833564	0.0815994
ENSMUSG00000003808	0.469971	0.208335	0.399197	0.392468	7.81459	24.2233	ENSMUST00000003906.12	Farsa	47	1573	1826	146.806	142.026	137.47	142.026	0.215239	0.399197	0.379691	3749.15	-0.029674	1	3749.15	-0.0279621	0.906742	3749.15	-0.173197	0.30553	4667.23	-0.159164	0.311472	7079.97	0.147415	0.113951	7079.97	-0.15321	0.0554934	1332.49	1.34037	0.000135254	433.266	392.001	366.421	344.786	0.0729927	0.0778932	0.0685844	0.101744
ENSMUSG00000003809	0.261195	0.313173	0.262536	0.424291	10.2223	4.20499	ENSMUST00000003907.13	Gcdh	237	1580	2167	26.0032	32.3501	31.6436	31.6436	0.313173	0.256802	0.516323	1140.58	0.0527033	1	1140.58	-0.0556382	0.82218	1140.58	-0.401366	0.01424	1065.4	-0.186652	0.283608	1311.73	-0.0292423	0.887129	1311.73	-0.305564	0.0122294	267.975	0.577151	0.39021	587.883	744.939	515.737	674.678	0.0837915	0.0774887	0.0691553	0.0703345
ENSMUSG00000003810	0.589483	0.43922	0.177753	0.383028	4.40263	-14.7932	ENSMUST00000106486.7	Mast2	269	5671	5723	6.74918	7.03645	8.86961	7.03645	0.348442	0.177753	0.39933	1077.48	-0.164194	1	1077.48	-0.17485	0.392135	1077.48	-0.000764644	0.997955	904.28	0.254057	0.253218	1928.76	0.0647114	0.679844	1928.76	0.184866	0.0870089	172.479	-1.10301	0.298293	239.635	260.807	253.818	294.975	0.197859	0.226067	0.158321	0.241208
ENSMUSG00000003812	0.0443264	0.835174	0.0928208	0.0720049	-0.857738	-6.91266	ENSMUST00000003910.12	Dnase2a	217	1278	1715	16.9619	17.0509	23.6915	17.0509	0.601078	0.0928208	0.0723827	390.454	-0.0313982	1	390.454	0.110429	0.57161	390.454	0.0816484	0.694884	402.807	-0.0318257	0.908377	614.697	-0.0384988	0.886897	614.697	-0.0894956	0.679246	116.86	0.910301	0.341862	157.979	166.365	174.242	220.227	0.291492	0.220126	0.289245	0.225581
ENSMUSG00000003813	0.229992	0.627849	0.26007	0.112081	-14.1426	-32.7208	ENSMUST00000003911.12	Rad23a	77	1165	2074	34.0428	42.1084	42.2942	42.1084	0.62509	0.26007	0.138636	1349.08	-0.0646699	1	1349.08	-0.105309	0.578714	1349.08	-0.420729	0.00554064	1875.61	0.00319576	0.988319	3199.5	0.0616263	0.641642	3199.5	-0.143987	0.132139	416.148	-0.191289	0.820582	761.302	578.245	658.095	496.767	0.0547366	0.0727387	0.0491769	0.0586874
ENSMUSG00000003814	0.483776	0.176645	0.551077	0.272278	-14.6994	22.6272	ENSMUST00000003912.6	Calr	137	1387	2184	776.76	776.714	725.857	776.714	0.189021	0.551077	0.272262	22475.9	0.0550037	1	22475.9	0.0572549	0.782209	22475.9	0.0973481	0.591329	21888.8	-0.0776062	0.615698	24415	-0.105958	0.205184	24415	-0.275411	8.59e-06	4604.58	-1.07197	0.0758898	438.037	655.929	473.663	609.594	0.0761709	0.0684859	0.0825776	0.0627834
ENSMUSG00000003824	0.136666	0.213189	0.453805	0.333006	-5.12789	21.5307	ENSMUST00000136026.7	Syce2	129	644	1686	44.6194	44.6159	36.7757	44.6159	0.258639	0.453805	0.33298	1118.23	0.00806678	1	1118.23	-0.223739	0.0614746	1118.23	-0.660748	1.29e-08	1322.4	0.0226715	0.929144	1912.52	-0.166379	0.227608	1912.52	-0.582134	6.51e-09	341.044	-0.09234	0.907843	1135.89	1176.96	826.584	596.724	0.0873268	0.0717294	0.0737755	0.0669032
ENSMUSG00000003847	0.337225	0.414379	0.216453	0.369167	5.34102	-8.02841	ENSMUST00000169453.7	Nfat5	357	5015	13380	8.79003	6.90977	7.34629	7.34629	0.414379	0.230128	0.308533	1227.39	-0.103641	1	1227.39	-0.100453	0.749082	1227.39	0.244155	0.340638	1633.97	-0.0316151	0.928648	2362.85	-0.0496065	0.770345	2362.85	0.128874	0.294022	472.143	0.571173	0.576143	214.837	249.948	216.536	248.089	0.228963	0.263164	0.232925	0.277164
ENSMUSG00000003848	0.466186	0.171811	0.393683	0.434506	12.089	26.3025	ENSMUST00000003946.8	Nob1	22	1233	1658	61.9884	65.0848	67.9453	65.0848	0.164577	0.393683	0.456211	1439.94	-0.138823	1	1439.94	-0.00563858	0.989816	1439.94	0.146949	0.671058	1534.27	0.340003	0.18447	3911.89	0.26231	0.0213775	3911.89	0.246066	0.0142847	652.032	0.424557	0.646529	172.03	166.858	180.336	183.119	0.323318	0.347804	0.268953	0.339922
ENSMUSG00000003849	0.15543	0.342295	0.278978	0.378726	4.86065	3.5504	ENSMUST00000003947.8	Nqo1	135	959	1553	40.6877	44.0623	43.9392	43.9392	0.342295	0.278199	0.408992	497.959	0.256766	1	497.959	0.251142	0.282622	497.959	0.280795	0.25748	1036.87	-0.101428	0.72439	1200.38	-0.100266	0.607853	1200.38	-0.0427975	0.826021	215.321	-0.837759	0.352658	270.921	280.37	245.487	254.108	0.130145	0.114778	0.0803038	0.0932917
ENSMUSG00000003865	0.139782	0.457088	0.119744	0.423168	6.53202	-22.9488	ENSMUST00000003964.16	Gys1	210	2426	3678	13.3564	12.7156	16.3738	13.3564	0.372855	0.125779	0.423168	1091.54	-0.0713101	1	1091.54	-0.281982	0.203921	1091.54	-0.534124	0.0136856	1082.9	0.0851806	0.799258	1934.15	0.0274844	0.886003	1934.15	-0.215318	0.0690972	236.024	0.465555	0.65084	2517.98	808.231	2524.91	489.19	0.0824783	0.0961108	0.0540581	0.0873485
ENSMUSG00000003868	0.360616	0.10489	0.632608	0.262502	-22.6407	26.0696	ENSMUST00000211214.1	Ruvbl2	701	2092	2312	232.142	225.578	189.221	225.578	0.125044	0.632608	0.255079	9974.67	-0.0531662	1	9974.67	0.0121887	0.961376	9974.67	-0.149631	0.391646	8141.67	-0.130245	0.394665	11340	0.174908	0.0266842	11340	0.0436783	0.632566	2109.68	-0.83864	0.00113626	768.316	643.53	634.326	541.268	0.0718197	0.0701042	0.0792982	0.0903341
ENSMUSG00000003873	0.174018	0.223551	0.163979	0.61247	26.8557	-6.75923	ENSMUST00000033093.9	Bax	124	702	867	66.8818	66.3205	67.0216	66.8818	0.223084	0.165367	0.61247	2011.4	-0.0810717	1	2011.4	-0.0169781	0.95506	2011.4	-0.0826724	0.728078	1585.13	0.023426	0.928611	3258.88	0.223359	0.0286385	3258.88	0.222104	0.0127412	464.166	-0.689608	0.595015	395.694	395.191	339.866	337.436	0.0431391	0.0516421	0.0442745	0.0506659
ENSMUSG00000003923	0.345217	0.277176	0.271086	0.451739	14.2591	7.9002	ENSMUST00000092430.10	Tfam	341	1072	4167	47.5721	53.187	44.5323	47.5721	0.296096	0.242467	0.451739	3651.17	0.12928	1	3651.17	-0.0792384	0.656139	3651.17	-0.370385	0.00479931	2943.07	-0.34932	0.000733156	3757.77	-0.257895	0.00511137	3757.77	-0.372287	1.8e-06	595.49	-0.229627	0.755799	259.914	262.131	288.95	266.88	0.0801824	0.0685405	0.0818214	0.0851069
ENSMUSG00000003955	0.288786	0.19786	0.411214	0.390926	7.71363	25.4127	ENSMUST00000004057.7	Fam162a	13	480	635	118.47	117.375	100.449	117.375	0.231201	0.411214	0.387313	1083.48	0.084524	1	1083.48	-0.0674529	0.798449	1083.48	-0.367383	0.0428462	899.904	-0.193424	0.327702	1068.5	-0.267481	0.0773845	1068.5	-0.267171	0.0404661	226.377	-1.3994	0.151919	2314.93	2242.58	1081.5	706.876	0.0646689	0.0702466	0.0561954	0.0462361
ENSMUSG00000003970	0.49856	0.129182	0.563892	0.306926	-13.7091	27.7928	ENSMUST00000004072.8	Rpl8	50	823	862	2142.91	2206.18	2077.32	2142.91	0.133261	0.54772	0.306926	48141.4	0.0408412	1	48141.4	0.120153	0.609789	48141.4	-0.238546	0.254002	33749.4	-0.141912	0.398405	52505.6	0.131353	0.0751789	52505.6	-0.0141174	0.882438	7691.66	-0.698607	0.0817627	704.841	634.154	568.143	480.998	0.0809263	0.0764809	0.0797477	0.0836521
ENSMUSG00000004018	0.25779	0.358765	0.431855	0.20938	-20.601	2.0056	ENSMUST00000004120.8	Fancl	1081	2208	2724	13.9322	16.0483	12.5048	13.9322	0.399717	0.374911	0.20938	1229.07	0.103635	1	1229.07	0.15587	0.402908	1229.07	-0.185682	0.332984	867.779	-0.0644516	0.814495	1419.14	-0.0507816	0.789056	1419.14	-0.284931	0.0176762	201.299	0.293762	0.763429	559.006	516.779	529.405	365.212	0.0803804	0.0634813	0.0624202	0.0653577
ENSMUSG00000004040	0.260113	0.177519	0.234895	0.587586	28.696	5.28955	ENSMUST00000127638.7	Stat3	309	2621	4516	38.6914	32.9649	28.3224	32.9649	0.206617	0.234895	0.500621	3301.16	-0.0208048	1	3301.16	0.0733443	0.517676	3301.16	0.162865	0.107109	2841.28	-0.243721	0.0757825	5369.83	0.19118	0.0357173	5369.83	0.110102	0.214161	578.782	-0.280357	0.74942	276.746	251.654	281.403	264.366	0.0628411	0.0892761	0.0458814	0.0874844
ENSMUSG00000004044	0.25699	0.247605	0.242165	0.51023	21.0801	4.98472	ENSMUST00000060792.5	Cavin1	422	1600	3491	13.3269	13.03	33.0668	13.3269	0.099792	0.247681	0.51023	1167.88	-0.00530061	1	1167.88	0.0656987	0.814876	1167.88	0.405094	0.0318125	1035.27	0.317376	0.290826	1462.39	0.02823	0.888263	1462.39	0.502124	4.3e-06	342.863	1.09622	0.20572	505.229	545.879	460.785	428.417	0.0615104	0.0862632	0.060003	0.069626
ENSMUSG00000004054	0.240464	0.35304	0.172642	0.474318	13.8204	-12.3827	ENSMUST00000004156.8	Map3k11	731	3283	3801	4.76421	4.97344	6.82373	4.97344	0.257312	0.172642	0.49515	440.109	-0.137626	1	440.109	-0.114551	0.74911	440.109	-0.00160762	0.997431	348.966	-0.0866487	0.772187	760.804	0.279494	0.113664	760.804	0.352083	0.0155075	85.2265	0.178916	0.918941	171.567	178.403	175.44	212.217	0.162245	0.176293	0.171134	0.171983
ENSMUSG00000004069	0.340324	0.317319	0.165518	0.517163	17.7659	-10.6123	ENSMUST00000060067.11	Dnaja3	65	1507	2648	49.944	51.8693	41.0294	49.944	0.386263	0.159374	0.517163	3047.64	0.020769	1	3047.64	-0.173146	0.107875	3047.64	-0.296775	0.00641968	2527.05	-0.140776	0.327741	3544.77	-0.127681	0.253588	3544.77	-0.24911	0.00343044	475.378	-0.0728457	0.938334	348.335	338.038	368.158	343.946	0.108041	0.106006	0.1266	0.127738
ENSMUSG00000004071	0.266258	0.186571	0.243295	0.570134	27.5746	6.08639	ENSMUST00000004173.11	Cdip1	250	876	3953	9.5519	8.64284	10.5601	9.5519	0.168758	0.268885	0.570134	717.604	-0.0521924	1	717.604	-0.250834	0.10191	717.604	-0.0604851	0.787237	711.136	-0.00720666	0.974355	1214.69	-0.0936999	0.612265	1214.69	-0.0102927	0.959325	150.431	-1.39418	0.157144	269.963	282.012	280.048	304.789	0.156416	0.159324	0.133277	0.151476
ENSMUSG00000004096	0.350944	0.120223	0.499723	0.380054	-2.03114	25.8087	ENSMUST00000004200.8	Cwc15	174	863	1111	223.945	249.913	222.134	223.945	0.121203	0.447797	0.380054	3818.64	0.168196	1	3818.64	0.0683809	0.696433	3818.64	-0.172208	0.233234	2846.25	-0.277325	0.0317938	2683.79	-0.252834	0.0180551	2683.79	-0.268834	0.00364719	539.589	-0.910816	0.487151	476.59	510.578	479.709	386.796	0.068935	0.0691464	0.0550901	0.0598078
ENSMUSG00000004099	0.294874	0.194324	0.541293	0.264383	-14.635	21.1247	ENSMUST00000004202.16	Dnmt1	193	5055	5367	103.628	117.391	124.986	117.391	0.182515	0.541293	0.299497	14115.5	-0.0378382	1	14115.5	0.0165247	0.921203	14115.5	-0.0476792	0.724766	11697.5	0.0619835	0.779629	17318.6	0.150575	0.0471256	17318.6	0.0394451	0.650155	2604.82	-0.308595	0.525887	679.907	479.978	549.816	426.861	0.0344666	0.0446407	0.0256879	0.0585124
ENSMUSG00000004100	0.349326	0.22438	0.27265	0.50297	20.7341	9.55957	ENSMUST00000004203.5	Ppan	126	1538	1670	128.508	108.187	110.851	110.851	0.22438	0.279364	0.433863	3672.13	-0.134366	1	3672.13	0.0259755	0.911536	3672.13	0.0777808	0.682216	3043.14	-0.17075	0.334996	5608.89	0.197164	0.0251074	5608.89	0.225359	0.00275681	1321.89	2.29418	1.62e-12	98.7992	97.371	103.142	112.995	0.0736046	0.0899773	0.0822796	0.1404
ENSMUSG00000004207	0.459507	0.125216	0.642938	0.231847	-23.5254	23.454	ENSMUST00000179238.7	Psap	116	1789	2657	45.2795	34.2771	38.4605	38.4605	0.125216	0.721406	0.196931	3632.39	0.0142433	1	3632.39	0.0530241	0.787604	3632.39	0.208138	0.155368	2361.32	0.234235	0.118651	5038.3	0.215518	0.015872	5038.3	0.486282	1.14e-11	742.168	-1.76968	0.000179158	741.318	547.999	527.829	418.173	0.0523234	0.053803	0.0411808	0.0558848
ENSMUSG00000004264	0.415945	0.222642	0.4355	0.341857	-3.52531	21.5702	ENSMUST00000004375.15	Phb2	102	1001	1318	390.189	461.74	383.784	390.189	0.226358	0.368016	0.341857	9334.97	-0.0546156	1	9334.97	-0.19654	0.0836371	9334.97	-0.328814	0.00454988	8138.76	-0.2575	0.0863558	10890.9	-0.0349894	0.770905	10890.9	-0.34532	9.04e-07	1679.21	-0.452343	0.336828	522.974	479.412	447.733	391.1	0.0505149	0.0734328	0.0403571	0.0681796
ENSMUSG00000004267	0.362682	0.745467	0.136704	0.11783	-2.60929	-13.0178	ENSMUST00000004378.14	Eno2	253	1557	2795	1.7576	2.07838	1.79223	1.79223	0.745467	0.117883	0.120152	51.0732	-0.0522837	1	51.0732	0.0654752	0.910741	51.0732	-0.290353	0.5246	72.2521	0.34724	0.395729	97.6861	0.0110186	NA	97.6861	0.329352	0.46578	47.1345	1.98755	0.30018	188.368	241.937	232.015	258.525	0.530494	0.553337	0.532606	0.410349
ENSMUSG00000004268	0.312153	0.267337	0.518568	0.214095	-19.8151	10.5179	ENSMUST00000004379.7	Emg1	136	870	1034	195.161	214.724	140.708	195.161	0.370795	0.471324	0.214095	4583.47	0.03347	1	4583.47	-0.00568273	0.982058	4583.47	-0.204386	0.19064	3941.35	-0.317622	0.00835908	5568.54	-0.0834118	0.435975	5568.54	-0.404023	1.38e-08	932.764	-0.821642	0.189388	421.694	408.65	433.009	376.84	0.0875208	0.0745021	0.0789608	0.0818403
ENSMUSG00000004270	0.409806	0.491358	0.308932	0.19971	-24.0384	-8.76474	ENSMUST00000004381.13	Lpcat3	183	1646	2281	10.4304	10.9638	11.0781	10.9638	0.486291	0.308932	0.209923	599.55	-0.154402	1	599.55	0.0578519	0.823623	599.55	0.00880568	0.976543	467.187	0.00288686	0.989994	940.344	0.207961	0.218121	940.344	0.283403	0.0371135	135.766	-0.240167	0.809739	569.394	510.551	523.336	433.586	0.0464784	0.0556137	0.0475608	0.0762726
ENSMUSG00000004285	0.0670566	0.409183	0.400192	0.190624	-22.8654	-1.17967	ENSMUST00000004396.12	Atp6v1f	100	459	703	84.2656	93.8368	91.3659	91.3659	0.409183	0.389654	0.206687	1161.11	-0.0336485	1	1161.11	-0.0357674	0.872106	1161.11	-0.334806	0.0162396	754.948	-0.116289	0.702097	763.786	-0.00886472	0.973098	763.786	-0.0364091	0.866783	156.759	-3.30394	0.0194633	474.007	565.594	443.189	441.251	0.0971385	0.0530703	0.0678357	0.063093
ENSMUSG00000004317	0.322505	0.207152	0.231543	0.561305	25.7092	4.65064	ENSMUST00000004428.13	Clcn5	231	2471	8390	2.57168	3.43842	3.34351	3.34351	0.207152	0.225151	0.729767	2575.42	0.115822	1	2575.42	0.0381468	0.858084	2575.42	0.291925	0.0327608	1280.77	0.7953	0.00977994	2020.51	0.123488	0.393555	2020.51	0.602391	3.2e-10	232.419	-0.437913	0.770529	494.69	384.858	469.834	306.948	0.0435861	0.0636447	0.0625682	0.0412927
ENSMUSG00000004319	0.297376	0.31165	0.167149	0.521201	18.7198	-9.52094	ENSMUST00000056508.11	Clcn3	613	2988	5684	32.554	31.7167	32.275	32.275	0.31165	0.170092	0.516735	3210.07	0.0366004	1	3210.07	-0.0896897	0.490509	3210.07	-0.171432	0.15142	3058.23	0.180666	0.115341	4760.77	-0.10786	0.300207	4760.77	-0.0222872	0.849303	537.829	-0.275708	0.802571	294.627	287.415	287.089	254.513	0.154556	0.164982	0.167409	0.150407
ENSMUSG00000004356	0.463448	0.306312	0.38819	0.305499	-5.06829	10.8991	ENSMUST00000004470.8	Utp20	155	8524	8821	61.0632	52.7062	60.2965	60.2965	0.306312	0.444093	0.301663	14362.1	0.0413791	1	14362.1	0.0864438	0.484306	14362.1	0.401486	3.27e-05	11313.5	-0.00314092	0.991219	22356.8	-0.0568075	0.587981	22356.8	0.0159968	0.884875	2117.08	0.272071	0.708899	260.364	256.663	255.271	285.416	0.036979	0.0313177	0.0394446	0.041998
ENSMUSG00000004364	0.357194	0.350898	0.230992	0.41811	9.96844	-1.93015	ENSMUST00000163119.7	Cul3	170	2476	4709	116.287	104.606	89.8057	104.606	0.408726	0.230992	0.376109	11014.6	0.127102	1	11014.6	0.0931922	0.590067	11014.6	0.113513	0.503959	7633.46	-0.160693	0.294625	10960.3	-0.191269	0.0188768	10960.3	-0.177603	0.0133693	1289.06	-0.559769	0.513981	265.059	249.208	272.073	251.931	0.0673759	0.0766989	0.0568163	0.0765329
ENSMUSG00000004383	0.250259	0.68081	0.175711	0.14348	-8.98969	-28.9022	ENSMUST00000119826.6	Large1	1152	3422	4647	5.67948	6.1444	6.53963	6.1444	0.639663	0.175711	0.155225	471.854	0.0173105	1	471.854	-0.0317464	0.89415	471.854	0.0228426	0.922634	569.963	0.0812193	0.774165	887.107	-0.0067553	0.977733	887.107	0.00182823	0.993794	192.592	0.835381	0.233858	238.514	253.145	236.685	277.651	0.09019	0.07294	0.111391	0.0807221
ENSMUSG00000004393	0.290029	0.360165	0.255078	0.384757	6.65166	-0.165974	ENSMUST00000004507.10	Ddx56	54	1694	1956	38.4111	39.8164	28.6261	38.4111	0.483276	0.246076	0.384757	2702.8	-0.00136699	1	2702.8	0.117105	0.395799	2702.8	0.0716104	0.663317	2253.97	-0.070482	0.692874	4604.78	0.199713	0.0313769	4604.78	0.0454945	0.67907	653.255	1.53838	0.180356	268.639	291.679	269.668	314.181	0.0824788	0.0681555	0.104844	0.0929961
ENSMUSG00000004446	0.163106	0.219058	0.335339	0.445604	14.8604	17.5664	ENSMUST00000004560.11	Bid	175	762	2189	35.4226	40.2111	36.3091	36.3091	0.219058	0.302799	0.456756	1063.95	-0.0702713	1	1063.95	-0.120267	0.413844	1063.95	-0.21877	0.123908	1195.75	-0.358811	0.105901	1788.25	-0.0477959	0.774379	1788.25	-0.145461	0.218499	367.145	1.08742	0.111792	165.945	172.426	175.79	194.869	0.161809	0.162082	0.185597	0.181289
ENSMUSG00000004451	0.241667	0.245778	0.328938	0.425284	11.5546	15.9728	ENSMUST00000004565.14	Ralb	268	888	2289	24.8698	28.8623	30.2974	28.8623	0.234136	0.328938	0.493557	1327.34	0.0417745	1	1327.34	-0.226841	0.0167671	1327.34	-0.345302	0.000825526	909.562	0.00343225	0.989994	1344.1	-0.0913506	0.591817	1344.1	0.0328075	0.848076	211.664	-1.19847	0.13279	962.626	975.982	655.73	473.233	0.0549205	0.0408847	0.0427277	0.0604387
ENSMUSG00000004460	0.414821	0.322543	0.411465	0.265992	-9.64596	10.5857	ENSMUST00000178320.1	Dnajb11	198	1274	1628	74.0765	83.7019	81.7787	81.7787	0.322543	0.402011	0.293649	2610.23	0.133399	1	2610.23	0.209396	0.0870066	2610.23	0.227375	0.0926194	1716.32	-0.168037	0.213726	2303.95	-0.0338148	0.830645	2303.95	-0.0797317	0.509484	357.472	-0.620327	0.48278	295.457	342.653	285.103	308.883	0.0993854	0.0652919	0.0850737	0.0833068
ENSMUSG00000004500	0.19471	0.839734	0.0698964	0.0903692	-2.01934	-6.02959	ENSMUST00000038701.7	Zfp324	379	2130	4315	3.46004	3.28576	4.10185	3.46004	0.708343	0.0736039	0.0903692	246.896	0.033795	1	246.896	-0.0180811	0.958043	246.896	0.321844	0.156259	193.244	-0.115846	0.749729	302.575	-0.157458	0.64805	302.575	0.17571	0.540495	60.2957	1.76636	0.172874	97.4257	108.896	106.71	124.199	0.637182	0.584353	0.639891	0.42105
ENSMUSG00000004530	0.198602	0.35435	0.16173	0.48392	14.7923	-14.2499	ENSMUST00000004646.12	Coro1c	154	1578	3491	109.264	108.358	102.421	108.358	0.374891	0.16173	0.479909	8291.43	-0.0816698	1	8291.43	-0.0982082	0.474553	8291.43	-0.0607791	0.695193	5481.02	-0.0234435	0.90999	8095.13	0.0595277	0.566687	8095.13	0.118741	0.122448	969.114	-0.118111	0.910101	447.554	407.928	399.354	374.442	0.0646156	0.0781179	0.0341511	0.0877224
ENSMUSG00000004535	0.204049	0.189317	0.470014	0.34067	-4.17263	30.9561	ENSMUST00000080723.10	Tax1bp1	135	2579	3285	126.613	129.66	113.08	126.613	0.211974	0.458969	0.34067	7949.34	0.176592	1	7949.34	0.229051	0.0342179	7949.34	0.228673	0.0653974	5075.89	-0.132977	0.425354	7259.32	-0.0233148	0.857541	7259.32	0.121794	0.155176	960.208	-1.42705	0.0625861	329.132	322.343	335.397	312.411	0.0685745	0.0765135	0.0656153	0.0656889
ENSMUSG00000004558	0.124953	0.0802599	0.209324	0.710416	36.1568	-1.6235	ENSMUST00000004673.14	Ndrg2	115	1230	2099	15.2814	16.7929	21.1074	16.7929	0.0638541	0.209324	0.780684	449.683	-0.0583587	1	449.683	-0.350366	0.0972482	449.683	-1.1397	9.26e-09	333.398	-0.425227	0.250635	326.393	-0.427499	0.0857555	326.393	-1.03162	1.58e-07	71.6872	-1.25847	0.482355	1717.65	1427.49	1019.26	759.888	0.0664437	0.0702204	0.101272	0.125963
ENSMUSG00000004561	0.564554	0.23464	0.333795	0.431565	12.3991	16.5078	ENSMUST00000047899.12	Mettl17	105	1490	1623	16.7957	15.7121	18.3814	16.7957	0.214398	0.356816	0.431565	729.943	-0.162237	1	729.943	0.153596	0.543356	729.943	0.430947	0.0445525	629.608	-0.0456335	0.886564	1153.39	0.182549	0.251853	1153.39	0.057384	0.742386	266.085	2.14102	0.0147948	273.252	318.098	242.225	348.645	0.188149	0.158054	0.260619	0.122492
ENSMUSG00000004565	0.363825	0.410977	0.354659	0.234364	-14.3207	-0.653177	ENSMUST00000111070.3	Pnpla6	275	4258	4496	23.1595	24.8775	27.9532	24.8775	0.365757	0.354659	0.251749	2214.12	-0.143608	1	2214.12	-0.178893	0.285829	2214.12	-0.0738728	0.726796	2753.29	0.0615369	0.815773	5010.59	0.141162	0.177172	5010.59	-0.0908689	0.361878	621.1	0.310275	0.742665	514.066	488.936	433.572	480.711	0.0970776	0.108474	0.0803838	0.112247
ENSMUSG00000004567	0.201981	0.578826	0.156168	0.265006	-10.1962	-20.0276	ENSMUST00000004683.12	Mcoln1	141	1883	2065	16.6991	17.4985	19.2447	17.4985	0.526304	0.156168	0.277691	464.728	-0.132864	1	464.728	0.0706737	0.752873	464.728	-0.0279128	0.909893	653.956	0.237912	0.187716	1128.62	0.283619	0.0550009	1128.62	0.269987	0.0364445	208.813	1.0608	0.157312	357.599	321.363	272.267	315.531	0.23484	0.215429	0.212572	0.134572
ENSMUSG00000004568	0.201706	0.302306	0.197109	0.500584	17.5558	-4.91855	ENSMUST00000004684.12	Arhgef18	140	3205	5271	16.6112	14.1402	14.1919	14.1919	0.302306	0.197829	0.427677	1706.62	-0.036662	1	1706.62	-0.053479	0.799728	1706.62	0.1949	0.219624	1711.96	-0.0784674	0.822475	3411.95	0.0336999	0.807618	3411.95	-0.1323	0.157209	415.805	0.916692	0.203916	138.167	145.849	144.697	160.843	0.189879	0.246547	0.26228	0.270457
ENSMUSG00000004591	0.489855	0.405408	0.242634	0.351958	4.00708	-4.23376	ENSMUST00000043812.14	Pkn2	347	3298	6207	45.5777	45.9854	42.9344	45.5777	0.430367	0.240483	0.351958	6660.32	0.14381	1	6660.32	0.0746549	0.693282	6660.32	0.059237	0.756793	4746.2	-0.101787	0.55286	6842.22	-0.220672	0.00665579	6842.22	-0.212847	0.00299305	919.673	0.56756	0.345855	226.364	212.635	239.17	215.88	0.0604346	0.0694795	0.0781551	0.0786819
ENSMUSG00000004610	0.454633	0.0834345	0.65281	0.263756	-23.6358	25.9428	ENSMUST00000004729.4	Etfb	66	833	893	11.0022	9.48202	7.35468	9.48202	0.107568	0.65281	0.227313	316.772	-0.134338	1	316.772	-0.108499	0.706884	316.772	-0.547966	0.0132471	218.458	-0.0435378	0.916338	544.877	0.14803	0.542128	544.877	-0.196716	0.321228	72.0529	-1.69092	0.24147	712.625	767.358	597.533	416.089	0.0637131	0.0999774	0.0704704	0.103196
ENSMUSG00000004626	0.362423	0.284524	0.404759	0.310717	-4.49915	13.2171	ENSMUST00000160708.7	Stxbp2	214	1995	2908	16.0649	20.484	23.6952	20.484	0.245965	0.404759	0.396189	1129.52	-0.022713	1	1129.52	0.0243999	0.904342	1129.52	-0.253375	0.051639	1187.46	0.232798	0.0720623	2152.3	0.17765	0.144197	2152.3	0.159786	0.136666	348.956	0.513647	0.330889	864.312	628.373	554.594	501.82	0.063613	0.0553382	0.0421033	0.0701613
ENSMUSG00000004637	0.381443	0.55684	0.217842	0.225318	-19.6202	-18.1782	ENSMUST00000004756.13	Wwox	118	1362	2244	7.46891	9.87219	9.52449	9.52449	0.55684	0.210169	0.28733	259.304	-0.0202399	1	259.304	0.0703755	0.798097	259.304	-0.0744673	0.774179	346.942	0.11099	0.634771	548.687	0.0675468	0.79901	548.687	-0.0276283	0.917689	106.009	0.699871	0.565634	395.15	403.368	411.886	364.673	0.108207	0.102271	0.0590103	0.0977563
ENSMUSG00000004642	0.513091	0.172632	0.698378	0.128991	-29.8617	16.9513	ENSMUST00000057551.13	Slbp	322	1149	1906	123.36	132.656	89.9417	123.36	0.236774	0.649441	0.128991	3130.05	0.0802943	1	3130.05	-0.184709	0.23031	3130.05	-0.525311	0.00013476	3137.02	-0.357843	0.000167034	3155.01	-0.269496	0.00603856	3155.01	-0.546993	1.59e-11	737.292	-0.739465	0.333592	135.155	136.403	159.403	148.554	0.190572	0.146525	0.173839	0.0879315
ENSMUSG00000004661	0.249974	0.248144	0.14276	0.609096	26.0422	-10.199	ENSMUST00000004780.15	Arid3b	76	1782	3785	11.91	9.20855	13.764	11.91	0.214719	0.18464	0.609096	1019.52	-0.155418	1	1019.52	-0.345566	0.0173296	1019.52	-0.204442	0.285445	828.88	0.0215497	0.96116	1357.17	0.0282004	0.886288	1357.17	-0.00318902	0.986148	173.411	0.355716	0.779621	286.584	293.709	285.376	293.759	0.133716	0.15398	0.112803	0.17768
ENSMUSG00000004667	0.161432	0.167881	0.313896	0.518223	23.7725	15.0489	ENSMUST00000004786.9	Polr2e	157	789	1148	127.62	144.257	105.5	127.62	0.203081	0.277694	0.518223	3052.34	-0.174004	1	3052.34	-0.165183	0.52118	3052.34	-0.540983	0.0098956	2302.81	-0.144154	0.537699	3676.94	0.125622	0.338636	3676.94	-0.148059	0.172828	616.335	0.229595	0.762056	592.718	546.616	475.454	413.388	0.0790123	0.103329	0.0721967	0.123064
ENSMUSG00000004677	0.307674	0.636794	0.150331	0.212875	-14.6766	-17.7898	ENSMUST00000071935.6	Myo9b	152	6037	7082	10.7857	12.4429	16.3314	12.4429	0.485173	0.150331	0.245582	1874.74	-0.0651912	1	1874.74	0.0108163	0.963411	1874.74	0.232691	0.111823	2217.58	0.257484	0.149074	4246.49	0.188248	0.0657249	4246.49	0.33087	4.82e-05	450.286	0.498259	0.512467	296.358	296.866	282.411	328.437	0.0941272	0.11756	0.0938294	0.114342
ENSMUSG00000004748	0.242907	0.195031	0.114447	0.690522	31.3419	-11.1299	ENSMUST00000004868.5	Mtfp1	164	664	1411	10.1716	10.6762	7.65259	10.1716	0.25923	0.109038	0.690522	239.447	0.199897	1	239.447	0.0838979	0.808199	239.447	-0.0324432	0.929239	220.054	-0.355103	0.102013	301.283	0.162905	0.61865	301.283	-0.323602	0.192575	59.234	2.07438	0.152767	293.935	380.08	319.782	424.072	0.214543	0.177689	0.226974	0.239548
ENSMUSG00000004768	0.0933472	0.256967	0.12566	0.617373	25.8424	-14.3578	ENSMUST00000115174.3	Rab23	336	1049	4218	13.0395	11.7646	15.993	13.0395	0.209512	0.139277	0.617373	1423.37	-0.000521692	1	1423.37	0.033266	0.886776	1423.37	0.440948	0.00198505	928.324	0.111457	0.570292	1974.72	0.0292076	0.873989	1974.72	0.366978	0.000418242	209.989	0.224548	0.832829	115.51	127.436	120.511	144.554	0.161029	0.231432	0.18503	0.248999
ENSMUSG00000004771	0.46789	0.173995	0.525985	0.300021	-11.3787	24.3757	ENSMUST00000172298.7	Rab11a	136	786	2336	19.7924	20.6527	17.1551	19.7924	0.200744	0.504075	0.300021	1240.1	0.0767613	1	1240.1	0.00720718	0.977651	1240.1	-0.0333222	0.880954	838.7	0.156871	0.481613	1080.98	-0.117629	0.507006	1080.98	-0.018894	0.926097	204.957	-2.65601	0.000539243	422.823	516.667	468.177	389.441	0.0795413	0.0788842	0.0773411	0.0825095
ENSMUSG00000004788	0.361991	0.15501	0.39417	0.45082	13.8159	26.6609	ENSMUST00000004910.11	Eif2b2	82	1137	1605	35.1684	31.9607	32.8057	32.8057	0.15501	0.404591	0.420533	1119.99	-0.0592393	1	1119.99	-0.0155572	0.962173	1119.99	-0.0411126	0.888178	793.284	-0.221986	0.359345	1484.74	0.286879	0.0281209	1484.74	0.103262	0.464932	231.373	0.498576	0.534336	286.774	297.271	273.598	299.396	0.070192	0.105068	0.0926077	0.121029
ENSMUSG00000004789	0.249609	0.201896	0.505265	0.292839	-9.92834	22.0411	ENSMUST00000053811.9	Dlst	65	1429	2764	59.7663	72.3122	67.2577	67.2577	0.201896	0.469947	0.329545	3586.5	0.0631785	1	3586.5	0.0626477	0.692134	3586.5	-0.0790161	0.598273	3025.1	0.0164507	0.947547	4076.37	0.0732751	0.540504	4076.37	-0.0714186	0.489635	746.843	-0.595057	0.302341	380.699	374.096	373.159	347.247	0.0543283	0.0510157	0.0345589	0.0663963
ENSMUSG00000004798	0.327765	0.75791	0.0823618	0.159729	-5.26934	-9.21753	ENSMUST00000004920.3	Ulk2	498	3611	5743	0.503168	0.651476	0.717177	0.651476	0.688477	0.0823618	0.206808	98.7712	0.441263	1	98.7712	0.11127	0.8209	98.7712	-0.0857952	0.850087	73.1203	0.506867	0.223651	88.4906	-0.231795	NA	88.4906	-0.083659	0.890421	19.8111	-0.314547	NA	436.687	303.394	291.104	278.778	0.180452	0.178774	0.19135	0.132644
ENSMUSG00000004815	0.648347	0.654417	0.232741	0.112842	-13.2435	-32.1162	ENSMUST00000053913.12	Dgkq	117	2921	4938	4.44748	5.20407	4.89184	4.89184	0.654417	0.218777	0.124116	484.187	-0.0878121	1	484.187	-0.101481	0.574711	484.187	-0.0705959	0.731301	462.87	0.0710503	0.775314	730.37	-0.0277146	0.911182	730.37	0.0881286	0.649006	159.909	2.18813	0.00753881	167.11	202.28	164.192	210.895	0.271244	0.299064	0.286118	0.247163
ENSMUSG00000004846	0.281472	0.333044	0.269888	0.397068	6.9102	3.37139	ENSMUST00000004968.10	Plod3	668	2893	3280	11.3062	10.8665	13.5414	11.3062	0.278072	0.28081	0.397068	1106.67	-0.0900978	1	1106.67	0.14318	0.478001	1106.67	0.287337	0.120486	778.309	0.455812	0.00515928	1529.32	0.348902	0.00414783	1529.32	0.428628	3.75e-05	285.418	0.52227	0.403999	336.987	338.682	265.79	371.317	0.236147	0.191972	0.251506	0.207825
ENSMUSG00000004849	0.290288	0.248612	0.319133	0.432255	12.9924	14.6346	ENSMUST00000111080.7	Ap1s1	126	602	1353	20.9305	22.0495	21.1446	21.1446	0.248612	0.306035	0.436676	591.6	-0.0530515	1	591.6	-0.223093	0.122391	591.6	-0.0710202	0.723821	540.088	-0.175907	0.367406	839.526	0.0427132	0.857023	839.526	0.0329305	0.881162	129.816	-2.36669	0.0292128	812.217	1000.52	638.434	438.122	0.065662	0.0705482	0.0530812	0.0837107
ENSMUSG00000004865	0.237274	0.280002	0.280783	0.439215	12.8945	8.13318	ENSMUST00000130643.7	Srpk1	110	2056	4465	82.3654	91.8653	83.1453	83.1453	0.280002	0.25413	0.443374	8232.51	0.0165265	1	8232.51	0.0283162	0.86242	8232.51	-0.130615	0.271178	7575.17	-0.168542	0.294357	11887.6	-0.0383977	0.748814	11887.6	-0.363656	1.86e-07	1478.3	0.176019	0.732699	396.19	377.554	395.482	378.493	0.0401143	0.0495821	0.0334743	0.0420758
ENSMUSG00000004880	0.282076	0.142064	0.475225	0.38271	-0.327491	27.5884	ENSMUST00000005003.11	Lbr	107	1987	3510	118.25	119.749	88.4514	118.25	0.189924	0.469274	0.38271	11405.8	-0.0211706	1	11405.8	-0.0773633	0.433914	11405.8	-0.221309	0.00905082	9002.34	-0.288311	0.150708	16113.4	-0.0654117	0.521609	16113.4	-0.163828	0.0232748	2026.73	-0.877227	0.21375	697.39	597.099	751.828	501.962	0.0428989	0.0423542	0.0429565	0.0438369
ENSMUSG00000004891	0.322864	0.506936	0.405652	0.0874114	-30.6543	-3.14247	ENSMUST00000090973.11	Nes	111	5705	6126	2.64157	5.2717	7.72281	5.2717	0.346042	0.405652	0.174444	2030.16	0.0768727	1	2030.16	0.607243	3.71e-07	2030.16	0.931145	5.82e-11	1086.41	1.45982	2.48e-11	2786.54	0.621122	0.0221796	2786.54	1.23138	1.93e-08	270.318	-0.566051	0.599361	294.429	236.484	310.847	248.695	0.0788294	0.121145	0.0600206	0.113922
ENSMUSG00000004895	0.324838	0.583152	0.193601	0.223247	-16.6258	-21.4809	ENSMUST00000005015.9	Prcc	267	1742	2099	34.0045	37.995	32.7217	34.0045	0.606013	0.173268	0.223247	1500.64	-0.0523969	1	1500.64	-0.160571	0.513042	1500.64	-0.209628	0.384527	1185.73	-0.139393	0.404071	2066.54	0.0964663	0.502233	2066.54	-0.044141	0.759674	399.105	1.12432	0.0158265	364.839	295.197	347.532	331.859	0.0957818	0.115408	0.08597	0.13391
ENSMUSG00000004896	0.400857	0.460752	0.265075	0.274173	-16.9659	-5.15931	ENSMUST00000005016.15	Rrnad1	179	1606	2492	10.1657	11.7344	10.8548	10.8548	0.460752	0.245205	0.292757	389.736	-0.159775	1	389.736	0.0412436	0.880372	389.736	-0.0677875	0.782664	421.215	-0.0238053	0.941793	582.971	0.19444	0.370631	582.971	0.201843	0.271613	256.172	2.00857	0.0105941	163.619	156.811	155.387	149.673	0.203986	0.256843	0.212451	0.261224
ENSMUSG00000004897	0.388487	0.17866	0.36391	0.45743	17.8211	20.7261	ENSMUST00000005017.14	Hdgf	308	1021	2245	375.596	361.249	432.527	375.596	0.155144	0.378362	0.45743	17757	-0.00741671	1	17757	0.0330709	0.801236	17757	0.103931	0.301834	13300.6	-0.0205007	0.921217	23270.9	0.0728815	0.41476	23270.9	0.137578	0.0386525	2885.34	-0.40089	0.484474	558.603	545.76	477.765	422.921	0.074869	0.0951721	0.0562116	0.0873665
ENSMUSG00000004929	0.560952	0.226863	0.385024	0.388113	6.0353	20.8064	ENSMUST00000005057.6	Thop1	229	2292	2832	54.2158	57.7471	51.9246	54.2158	0.236873	0.361479	0.388113	3990.48	-0.156094	1	3990.48	-0.20534	0.311027	3990.48	-0.395705	0.0386161	3106.04	-0.208113	0.171983	5025.92	0.0848219	0.526619	5025.92	-0.159745	0.111974	705.629	0.229933	0.78916	716.044	618.061	536.439	510.872	0.0615823	0.0787714	0.0645326	0.111082
ENSMUSG00000004931	0.340554	0.328118	0.30308	0.368802	3.84414	6.37962	ENSMUST00000220297.1	Apba3	437	2152	2268	7.09258	9.50725	7.31319	7.31319	0.328118	0.233136	0.380274	554.038	-0.10932	1	554.038	-0.0450181	0.917958	554.038	-0.308061	0.323637	469.447	0.0116981	0.974861	830.503	0.299493	0.0795543	830.503	0.116942	0.51903	138.224	-0.0435857	0.982644	754.77	540.611	716.043	542.803	0.0968818	0.121859	0.092361	0.109213
ENSMUSG00000004934	0.259897	0.125203	0.220414	0.654383	33.6829	2.8199	ENSMUST00000005064.13	Pias4	213	1736	2571	21.6924	19.1862	19.4405	19.4405	0.125203	0.223335	0.586452	985.924	-0.116772	1	985.924	-0.034224	0.913425	985.924	-0.131497	0.591209	739.968	-0.0586647	0.820901	1149.78	0.184945	0.259812	1149.78	0.202617	0.14249	194.053	-0.7686	0.285621	287.489	298.549	264.504	270.539	0.123777	0.188834	0.124764	0.202733
ENSMUSG00000004936	0.235631	0.330221	0.356607	0.313172	-3.19106	8.90883	ENSMUST00000005066.8	Map2k1	340	1521	2436	60.8544	72.8335	65.9405	65.9405	0.330221	0.322858	0.339346	3096.75	0.045362	1	3096.75	-0.198478	0.187329	3096.75	-0.451057	0.00152606	2583.93	-0.230385	0.168536	3475.74	-0.162373	0.175904	3475.74	-0.417604	3.54e-06	562.106	-0.443247	0.477171	335.519	374.634	344.435	362.503	0.114476	0.117901	0.124987	0.0799659
ENSMUSG00000004937	0.173258	0.18283	0.264332	0.552839	26.404	7.66682	ENSMUST00000005067.5	Sgta	88	1035	1969	51.1701	50.9045	55.4609	51.1701	0.168685	0.265711	0.552839	1916.67	-0.128881	1	1916.67	-0.0478649	0.877625	1916.67	0.0148873	0.963434	1535.33	-0.0435948	0.877913	2586.85	0.259265	0.0138866	2586.85	0.337644	0.000145368	357.953	-0.224972	0.771595	383.509	381.106	339.667	371.757	0.0973016	0.128456	0.0675379	0.154737
ENSMUSG00000004945	0.186835	0.411457	0.285045	0.303499	-5.41585	-0.289385	ENSMUST00000005053.13	Tmem242	27	449	948	65.9427	74.6749	57.8898	65.9427	0.468693	0.251713	0.303499	999.447	-0.0102081	1	999.447	-0.174059	0.315542	999.447	-0.364254	0.0242851	925.5	-0.416165	0.001291	1165.42	-0.169832	0.321102	1165.42	-0.395021	0.00174949	201.981	0.261616	0.790534	494.52	550.27	409.823	353.169	0.0878509	0.0933371	0.0699997	0.0869806
ENSMUSG00000004951	0.374828	0.0859858	0.740049	0.173965	-29.2784	22.5941	ENSMUST00000005077.6	Hspb1	141	770	903	44.3748	35.7635	20.2171	35.7635	0.152106	0.740049	0.140206	1147.41	-0.000624134	1	1147.41	0.0853793	0.742645	1147.41	0.236031	0.260335	893.79	0.263023	0.158824	1744.98	0.265334	0.040953	1744.98	0.322423	0.00321101	285.75	-0.790396	0.468173	566.643	526.477	421.917	431.419	0.069935	0.0600401	0.0407381	0.0860132
ENSMUSG00000004980	0.198432	0.464501	0.399867	0.135632	-28.2655	-2.82268	ENSMUST00000090002.9	Hnrnpa2b1	170	1195	1662	1042.98	1003.13	1374.05	1042.98	0.352581	0.415752	0.135632	29561.8	-0.0208952	1	29561.8	-0.0521398	0.80356	29561.8	-0.258463	0.0784945	17870.4	-0.208506	0.15588	28234.2	-0.128786	0.0921768	28234.2	-0.0858209	0.230585	5748.4	-0.224839	0.864376	408.787	386.704	367.476	323.878	0.15652	0.189946	0.189146	0.225542
ENSMUSG00000004994	0.183094	0.117605	0.287552	0.594843	29.1156	15.3864	ENSMUST00000098578.9	Ccdc130	276	1433	2119	8.955	8.59597	6.46156	8.59597	0.156453	0.287552	0.570993	182.047	0.057676	1	182.047	0.101278	0.73009	182.047	-0.0875989	0.761742	236.02	0.0916062	0.784455	354.86	0.256998	0.362713	354.86	0.309823	0.179064	76.6128	-0.0990952	0.954625	105.672	116.573	117.714	133.526	0.233351	0.22304	0.337346	0.261212
ENSMUSG00000004996	0.585296	0.486521	0.410945	0.102534	-29.9527	-3.00208	ENSMUST00000126435.7	Mri1	65	1174	2819	8.98651	9.95414	7.54226	8.98651	0.579684	0.370998	0.102534	606.921	-0.0884341	1	606.921	-0.0940876	0.674251	606.921	-0.347682	0.0519685	647.294	0.165062	0.458857	1125.89	0.0282483	0.892202	1125.89	-0.167101	0.228392	782.48	2.16505	1.88e-05	444.033	387.846	338.146	312.482	0.13981	0.137034	0.117583	0.166211
ENSMUSG00000005034	0.222828	0.232582	0.31496	0.452458	15.4574	14.5897	ENSMUST00000102515.9	Prkacb	278	1333	4347	15.1786	13.8843	14.6989	14.6989	0.232582	0.333439	0.43816	1315.02	0.0203301	1	1315.02	-0.145911	0.222072	1315.02	-0.176591	0.163513	1006.09	-0.0112232	0.967714	1571.52	-0.0714785	0.670849	1571.52	-0.138535	0.271203	207.869	-0.994512	0.24677	413.319	383.262	381.115	341.536	0.097784	0.115259	0.0574704	0.0963346
ENSMUSG00000005054	0.292998	0.188199	0.552191	0.25961	-15.7735	20.978	ENSMUST00000005185.7	Cstb	124	420	603	30.67	28.5742	39.8749	30.67	0.144754	0.592692	0.25961	527.873	0.140045	1	527.873	0.0928352	0.748491	527.873	0.115435	0.668751	398.937	0.316625	0.111728	581.664	-0.158207	0.491273	581.664	0.301826	0.0728232	151.959	-1.77126	0.00952448	486.866	539.221	407.94	352.675	0.0690539	0.0728681	0.0838434	0.0640416
ENSMUSG00000005069	0.268052	0.22598	0.284162	0.489858	19.5367	10.5067	ENSMUST00000035861.5	Pex5	83	2002	3139	19.9765	22.4896	23.4763	22.4896	0.216482	0.284162	0.551482	1482.91	-0.0319667	1	1482.91	-0.0889568	0.611084	1482.91	-0.114649	0.505048	1375.53	-0.230804	0.145188	2257.73	0.0483678	0.750146	2257.73	-0.155017	0.137802	336.103	0.716021	0.478855	415.905	422.207	393.75	427.507	0.118498	0.11017	0.100303	0.0824761
ENSMUSG00000005103	0.455476	0.237707	0.357668	0.404625	8.6926	18.7536	ENSMUST00000005234.12	Wdr1	276	2096	3089	69.7555	62.9511	64.3616	64.3616	0.237707	0.365682	0.373337	6349.98	0.0518367	1	6349.98	0.115052	0.370518	6349.98	0.462307	1.26e-05	4156.09	-0.130463	0.597681	7383.54	0.0222898	0.887526	7383.54	0.253147	0.00545369	773.238	-0.0857508	0.938419	275.325	305.697	247.862	276.226	0.0472338	0.0552861	0.0488626	0.0600022
ENSMUSG00000005142	0.403744	0.377213	0.384296	0.238491	-15.829	1.40652	ENSMUST00000034121.10	Man2b1	16	3057	3822	12.702	13.0093	15.087	13.0093	0.325266	0.384296	0.244262	1331.65	0.0983866	1	1331.65	0.144932	0.342698	1331.65	0.550632	2.25e-05	1459.84	0.258573	0.0364435	3624.63	0.259858	0.00707987	3624.63	0.579009	1.37e-13	393.816	-0.58711	0.58105	343.153	406.9	296.949	368.293	0.091627	0.0640507	0.0927713	0.070274
ENSMUSG00000005148	0.427073	0.216227	0.361403	0.422369	10.9844	20.3821	ENSMUST00000005279.7	Klf5	305	1645	3352	79.139	78.0737	84.0859	79.139	0.203506	0.366335	0.422369	5269.95	-0.104926	1	5269.95	-0.12445	0.543782	5269.95	-0.0651797	0.778295	4493.83	0.0869447	0.683177	8220.1	0.0852091	0.425873	8220.1	0.324812	6.99e-06	1559.95	-0.0853524	0.928021	139.364	118.05	151.446	134.882	0.185609	0.210222	0.190438	0.222127
ENSMUSG00000005161	0.183036	0.185634	0.665702	0.148664	-27.6342	16.9032	ENSMUST00000164807.1	Prdx2	4	600	1175	282.575	293.616	235.898	282.575	0.222365	0.640669	0.148664	5911.57	-0.000797432	1	5911.57	-0.0836776	0.651106	5911.57	-0.367506	0.00775016	5922.25	-0.163308	0.108603	8543.58	-0.0717218	0.508028	8543.58	-0.44131	2.87e-10	1206.66	-1.03756	0.0041939	565.499	668.366	527.773	502.057	0.0867531	0.084936	0.0747522	0.0719548
ENSMUSG00000005198	0.480075	0.365543	0.293598	0.340859	0.588628	2.85902	ENSMUST00000058470.15	Polr2a	415	6327	6740	25.467	22.2189	27.2513	25.467	0.341609	0.336518	0.340859	4976.19	-0.0738266	1	4976.19	0.634317	0.000132835	4976.19	1.19893	1.28e-10	3291.7	0.141919	0.73466	8832.28	0.612742	0.00955606	8832.28	0.731839	0.000300491	1141.21	0.162683	0.86563	242.245	260.032	209.117	349.004	0.089769	0.0765999	0.0772824	0.110493
ENSMUSG00000005204	0.387463	0.271501	0.280287	0.448212	14.2092	8.76423	ENSMUST00000066760.7	Senp3	108	1814	2219	148.934	117.139	123.207	123.207	0.271501	0.294807	0.370786	8078.97	-0.0803627	1	8078.97	-0.21115	0.0373692	8078.97	-0.441874	1.87e-05	7010.01	-0.128611	0.636953	10193	-0.0721218	0.562831	10193	-0.478499	1.21e-09	1201.22	0.0970846	0.951446	410.555	401.512	409.796	432.539	0.0603442	0.0547589	0.077821	0.0876049
ENSMUSG00000005225	0.197068	0.295355	0.144433	0.560212	21.1222	-12.5623	ENSMUST00000119706.7	Plekha8	322	1881	6739	10.3484	9.83272	8.95297	9.83272	0.324378	0.144433	0.532295	1932.25	0.0280625	1	1932.25	-0.177286	0.097823	1932.25	-0.0782948	0.583458	1211.63	-0.0619827	0.783874	1909.02	-0.200583	0.106415	1909.02	-0.166148	0.135439	207.18	-0.647595	0.671697	630.346	683.907	530.406	463.993	0.0692928	0.0686661	0.100664	0.0788938
ENSMUSG00000005233	0.258387	0.424139	0.342677	0.233183	-13.7968	-0.853135	ENSMUST00000167875.8	Spc25	133	669	1194	131.335	128.887	136.583	131.335	0.407843	0.349187	0.233183	2445.45	0.143591	1	2445.45	-0.0304384	0.897538	2445.45	-0.180653	0.28462	1853.19	-0.240043	0.132234	2272.4	-0.213173	0.0704585	2272.4	-0.354885	0.000180866	333.017	-1.52857	0.157865	177.545	198.789	208.917	212.088	0.0878534	0.0944253	0.0691694	0.106863
ENSMUSG00000005251	0.199759	0.179634	0.301177	0.519189	23.4044	13.8662	ENSMUST00000019386.8	Ripk4	29	2389	3541	4.46117	4.92154	5.78436	4.92154	0.152839	0.301177	0.572768	658.268	0.127927	1	658.268	0.205692	0.211448	658.268	0.643613	1.18e-05	441.161	0.605027	0.00624217	930.493	0.150392	0.41493	930.493	0.633157	2.2e-07	115.528	-0.444637	0.738837	72.4118	75.6238	73.9593	85.5957	0.270778	0.283069	0.227784	0.299288
ENSMUSG00000005262	0.211465	0.220721	0.564586	0.214693	-21.2123	14.2744	ENSMUST00000115578.9	Ufd1	209	1132	2078	39.2153	43.4962	45.802	43.4962	0.209609	0.564586	0.238129	1684.53	0.108093	1	1684.53	0.174397	0.158876	1684.53	0.0544091	0.745604	1167.08	-0.0940715	0.621904	1688.04	0.0735842	0.644559	1688.04	0.141916	0.233172	287.807	-0.340607	0.766043	310.659	327.186	312.299	291.208	0.043157	0.0553443	0.0680124	0.0632845
ENSMUSG00000005299	0.632616	0.203171	0.437156	0.359672	-0.0184979	32.7204	ENSMUST00000005431.5	Letm1	266	2482	5272	12.552	11.3549	16.5329	12.552	0.15425	0.483244	0.359672	1468.14	-0.0719567	1	1468.14	-0.0750187	0.603461	1468.14	-0.0564491	0.713592	1175.67	0.0489213	0.823681	2062.63	0.11056	0.465387	2062.63	0.178654	0.124792	261.621	-0.0932939	0.925996	406.367	397.691	357.675	382.651	0.0697832	0.0462608	0.043586	0.0702987
ENSMUSG00000005312	0.354434	0.214001	0.382973	0.403026	8.06049	22.2632	ENSMUST00000076454.7	Ubqln1	184	1848	3561	53.0981	53.2246	42.5138	53.0981	0.267279	0.382062	0.403026	5412.37	0.0228903	1	5412.37	-0.0785359	0.483917	5412.37	-0.219652	0.0222948	5023.86	0.0194773	0.94308	8749.95	-0.144052	0.139337	8749.95	-0.262253	0.000593922	1032.36	-0.649028	0.420415	781.065	604.916	826.105	495.329	0.0371753	0.0459472	0.0488622	0.0530352
ENSMUSG00000005354	0.308601	0.431839	0.138476	0.429685	8.06817	-20.8186	ENSMUST00000109748.8	Txn2	1015	1515	2049	27.1247	25.7559	37.9208	27.1247	0.308894	0.145835	0.429685	968.032	-0.254393	1	968.032	-0.493486	0.284246	968.032	-0.426926	0.40241	667.856	0.258885	0.394665	1681.29	0.034875	0.948845	1681.29	-0.060945	0.89736	230.889	1.10012	0.341208	552.168	413.462	393.691	328.781	0.350195	0.388029	0.322912	0.444795
ENSMUSG00000005360	0.0919016	0.472243	0.1732	0.354557	1.73434	-18.6507	ENSMUST00000005493.13	Slc1a3	524	2155	4163	13.6745	10.1699	12.5677	12.5677	0.472243	0.214036	0.325859	768.287	-0.0906258	1	768.287	-0.197884	0.287717	768.287	-0.569754	0.000652738	795.328	-0.344951	0.0295443	1158.17	-0.246481	0.0922519	1158.17	-0.873477	5.82e-15	177.547	0.81249	0.349553	408.499	447.92	446.629	594.558	0.141035	0.12916	0.13871	0.137313
ENSMUSG00000005362	0.39072	0.479121	0.290081	0.230798	-21.196	-6.51931	ENSMUST00000113239.9	Crbn	18	1355	2084	47.5607	56.5051	38.8863	47.5607	0.585998	0.244164	0.230798	1549.28	0.135889	1	1549.28	0.217434	0.0509969	1549.28	0.11887	0.40537	1185.94	-0.365655	0.0573777	1394.31	0.0130298	0.949027	1394.31	0.050584	0.752362	232.319	0.276487	0.846315	207.11	215.882	218.203	225.828	0.101751	0.0898488	0.0914165	0.105891
ENSMUSG00000005370	0.362019	0.276562	0.476378	0.24706	-16.308	9.8736	ENSMUST00000005503.3	Msh6	100	4176	4254	434.654	417.28	419.521	419.521	0.276562	0.478936	0.238458	36666.2	0.0873037	1	36666.2	-0.106048	0.395067	36666.2	-0.265629	0.0159522	29198.8	-0.283819	0.0122713	37974.7	-0.243413	0.000825497	37974.7	-0.496914	1.7e-16	5884.89	0.335201	0.305937	407.359	395.663	351.9	364.671	0.0535293	0.0571661	0.0518211	0.058737
ENSMUSG00000005371	0.180292	0.246086	0.113261	0.640653	27.2165	-15.0988	ENSMUST00000005504.14	Fbxo11	40	2832	4019	19.4132	18.3492	17.5881	18.3492	0.256735	0.113261	0.60554	1661.54	-0.0145684	1	1661.54	-0.0430145	0.885855	1661.54	-0.0797375	0.758378	1226.26	0.0139806	0.967714	1802.56	-0.13442	0.375261	1802.56	-0.0360234	0.827657	214.285	-0.785278	0.600786	213.067	199.3	244.899	195.705	0.217764	0.214265	0.281084	0.172661
ENSMUSG00000005374	0.0885435	0.261618	0.278119	0.460263	15.4883	9.64032	ENSMUST00000153183.7	Tbl2	82	1410	7488	9.00457	9.33569	10.6441	9.33569	0.229458	0.278119	0.477188	1304.47	0.00340525	1	1304.47	-0.0396504	0.828034	1304.47	-0.304912	0.0103621	1068.29	-0.145379	0.403976	1578.01	0.0270909	0.885067	1578.01	-0.086553	0.536217	286.456	0.785962	0.178978	174.284	178.283	181.284	191.747	0.363403	0.349615	0.343879	0.281517
ENSMUSG00000005378	0.39098	0.265087	0.382071	0.352843	1.06416	15.6679	ENSMUST00000085984.10	Bud23	258	1103	1516	35.1999	37.539	32.8225	35.1999	0.284287	0.358263	0.352843	1329.93	-0.138149	1	1329.93	-0.221016	0.0783312	1329.93	-0.326505	0.0154858	1150.77	-0.169998	0.327741	1859.49	-0.0207329	0.905544	1859.49	-0.245443	0.0185341	294.18	0.395953	0.713527	747.046	734.887	627.237	583.063	0.0731871	0.0543012	0.0560245	0.0611271
ENSMUSG00000005397	0.342674	0.154075	0.437717	0.408208	5.11681	28.2737	ENSMUST00000005532.8	Nid1	152	3889	6091	34.1266	26.219	25.5312	26.219	0.158226	0.437717	0.31362	4301.12	-0.0288777	1	4301.12	0.0715494	0.753822	4301.12	0.522748	0.000582046	2444.76	-0.146457	0.243463	3474.29	0.053105	0.694717	3474.29	-0.0567947	0.624167	556.652	-0.750635	0.198595	588.916	438.747	488.543	425.221	0.0764794	0.0863569	0.0767005	0.129229
ENSMUSG00000005410	0.314821	0.174217	0.41076	0.415023	8.47649	27.1461	ENSMUST00000212811.1	Mcm5	85	2289	2653	440.806	433.322	366.597	433.322	0.205927	0.41076	0.407976	14835.3	-0.023984	1	14835.3	-0.138388	0.303753	14835.3	-0.280279	0.0253889	19119.9	-0.470998	0.000410501	28200.9	0.0407162	0.687419	28200.9	-0.112246	0.112374	3739.25	-0.320772	0.672102	398.04	375.975	374.989	353.872	0.0613264	0.062667	0.0662944	0.0600406
ENSMUSG00000005413	0.477251	0.284254	0.419738	0.296007	-6.2642	13.2251	ENSMUST00000005548.7	Hmox1	130	999	1569	44.8771	53.8416	58.8869	53.8416	0.2599	0.419738	0.355137	2077.77	-0.0375882	1	2077.77	0.174882	0.373647	2077.77	0.103734	0.65608	2510.81	0.519831	0.00177908	6863.82	0.396278	4.55e-06	6863.82	0.642102	2.17e-17	637.185	-0.983569	0.251454	187.368	176.292	193.039	173.634	0.174708	0.173452	0.14483	0.134229
ENSMUSG00000005417	0.542295	0.300829	0.278734	0.420438	10.2887	6.90431	ENSMUST00000072031.12	Mprip	332	3445	8718	17.3245	15.0884	16.5099	16.5099	0.300829	0.304994	0.40067	3676.6	-0.00529418	1	3676.6	-0.00247488	0.99024	3676.6	0.174627	0.207922	2809.29	0.070486	0.731709	4392.83	0.0900767	0.422946	4392.83	0.176712	0.0333536	482.602	-1.03936	0.213861	469.055	458.539	429.418	416.603	0.0341045	0.0523382	0.0351177	0.0652661
ENSMUSG00000005442	0.240168	0.282819	0.170992	0.546188	21.4141	-7.02736	ENSMUST00000169266.7	Cic	65	7597	8221	4.66325	4.29956	5.36209	4.66325	0.24596	0.185456	0.546188	1021.68	-0.298497	1	1021.68	-0.238583	0.376917	1021.68	0.0549605	0.8798	823.803	0.268365	0.20565	2225.7	0.367914	0.000693735	2225.7	0.370474	9.65e-05	254.817	-0.307446	0.690871	251.981	228.902	246.13	284.277	0.275477	0.335302	0.217703	0.325959
ENSMUSG00000005447	0.434522	0.279103	0.496309	0.224588	-18.9606	9.26285	ENSMUST00000005583.11	Pafah1b3	163	861	901	24.3748	27.1007	23.5978	24.3748	0.288292	0.446388	0.224588	550.668	0.0672738	1	550.668	-0.0722112	0.799682	550.668	-0.403736	0.0430715	410.114	-0.134914	0.624112	628.12	0.1962	0.407307	628.12	-0.00306616	0.991245	122.019	-0.814439	0.391716	536.062	681.604	487.781	505.704	0.108835	0.0834109	0.0898718	0.0957148
ENSMUSG00000005469	0.228964	0.094544	0.400689	0.504767	17.6029	24.5958	ENSMUST00000005606.7	Prkaca	195	1250	2276	22.3456	26.5613	28.2696	26.5613	0.088831	0.400689	0.599997	934.662	-0.0980621	1	934.662	-0.289652	0.013373	934.662	-0.252047	0.0825137	1051.29	0.00274767	0.990693	1854.53	0.109225	0.45092	1854.53	-0.0959768	0.452381	244.595	-2.53549	0.000326714	662.408	664.563	560.334	493.87	0.121506	0.126304	0.0773886	0.131301
ENSMUSG00000005470	0.190441	0.279599	0.256365	0.464036	15.6105	4.82458	ENSMUST00000005607.8	Asf1b	323	931	1788	32	28.1389	31.3158	31.3158	0.279599	0.285309	0.454115	648.966	-0.0146667	1	648.966	-0.133974	0.497866	648.966	-0.209782	0.279484	840.527	-0.130792	0.560526	1509.26	-0.0925359	0.572355	1509.26	-0.172634	0.162173	245.852	0.0807166	0.94255	149.499	165.647	157.664	200.312	0.216387	0.208927	0.241672	0.217087
ENSMUSG00000005481	0.329232	0.173255	0.54323	0.283515	-13.862	23.2735	ENSMUST00000019576.14	Ddx39	166	1449	1656	407.163	455.431	350.959	407.163	0.201	0.485657	0.283515	10703.6	0.028869	1	10703.6	0.0457319	0.830084	10703.6	-0.0910504	0.613551	13786.7	-0.270363	0.00208705	20697.6	-0.0166171	0.890192	20697.6	-0.315653	1.66e-06	3017.39	0.468753	0.390294	513.867	459.487	501.757	381.584	0.0552622	0.0586095	0.0576239	0.0665801
ENSMUSG00000005483	0.256458	0.219638	0.204071	0.576291	25.9346	0.247181	ENSMUST00000005620.9	Dnajb1	140	1162	2996	23.8879	23.0701	23.8166	23.8166	0.219638	0.210675	0.574571	1111.48	0.0386824	1	1111.48	0.0731913	0.713903	1111.48	0.095071	0.613086	1296.3	-0.178622	0.153661	2076.69	-0.00176873	0.991213	2076.69	0.0474984	0.729758	308.794	-0.663043	0.427578	110.155	112.604	118.954	122.569	0.170151	0.171742	0.168131	0.256119
ENSMUSG00000005501	0.240241	0.668687	0.201229	0.130085	-11.7154	-29.9752	ENSMUST00000040783.10	Usp40	134	3574	5049	13.3162	13.9039	13.6474	13.6474	0.668687	0.197515	0.13332	1185.01	0.0271231	1	1185.01	-0.00938384	0.964849	1185.01	0.198379	0.134776	1219.29	-0.215255	0.172557	1837.56	-0.127176	0.366163	1837.56	-0.0631554	0.649958	236.284	0.299948	0.784907	246.929	264.365	252.301	280.463	0.186163	0.182872	0.162963	0.18317
ENSMUSG00000005506	0.151473	0.343233	0.161238	0.49553	15.706	-13.8001	ENSMUST00000111455.8	Celf1	1	1542	7579	54.5098	49.4567	47.4704	49.4567	0.357594	0.161238	0.449593	9310.5	-0.0101199	1	9310.5	-0.123191	0.0609979	9310.5	-0.172412	0.0144603	7712.18	-0.235187	0.0058333	13616.8	-0.143202	0.0866861	13616.8	-0.226837	0.00072564	1357.46	-0.517629	0.531012	436.7	436.482	431.138	428.165	0.0391723	0.04577	0.0347942	0.0399069
ENSMUSG00000005510	0.462187	0.356248	0.493595	0.150158	-25.8317	3.82729	ENSMUST00000005647.3	Ndufs3	181	972	1046	44.4781	39.9106	40.4404	40.4404	0.356248	0.500147	0.136526	672.187	-0.0446827	1	672.187	-0.135502	0.383516	672.187	-0.32764	0.0211678	563.724	-0.395584	0.00516932	729.049	-0.0291589	0.907249	729.049	-0.175668	0.306847	165.052	0.837072	0.241628	380.894	382.157	330.186	325.395	0.105499	0.0393223	0.0972229	0.0844224
ENSMUSG00000005514	0.275497	0.129769	0.28845	0.581781	28.9535	15.0915	ENSMUST00000005651.12	Por	231	2267	2636	20.6459	22.1495	27.7027	22.1495	0.103756	0.28845	0.624151	1197.02	-0.0386258	1	1197.02	0.0482468	0.862908	1197.02	0.0186763	0.947949	838.907	-0.0438713	0.904394	1623.59	0.151024	0.293902	1623.59	0.134984	0.283456	230.15	0.186797	0.849825	276.482	266.99	279.574	310.485	0.191296	0.18196	0.114935	0.163432
ENSMUSG00000005533	0.352389	0.339521	0.249046	0.411433	8.58812	1.43463	ENSMUST00000005671.9	Igf1r	33	4142	11409	2.82832	3.22759	3.21981	3.21981	0.339521	0.248445	0.468384	1335.57	-0.145303	1	1335.57	-0.309802	0.0437248	1335.57	-0.0708878	0.757549	789.829	0.228656	0.283252	1334.72	-0.046448	0.816136	1334.72	-0.0421262	0.812683	175.122	-1.03742	0.227872	531.436	483.394	536.15	390.007	0.15718	0.174224	0.0935553	0.159124
ENSMUSG00000005534	0.282625	0.412583	0.274392	0.313025	-4.58516	-1.32082	ENSMUST00000091291.4	Insr	490	4608	9355	2.79033	3.6626	3.45078	3.45078	0.412583	0.258523	0.387116	666.934	0.00346953	1	666.934	-0.165373	0.31622	666.934	-0.123383	0.514307	682.954	0.249627	0.120087	1117.86	-0.0456578	0.82412	1117.86	-0.0159895	0.936778	162.935	-0.739116	0.390294	467.85	527.839	508.693	407.109	0.135457	0.1596	0.151179	0.148052
ENSMUSG00000005566	0.400092	0.208124	0.411232	0.380645	2.8301	22.2049	ENSMUST00000005705.7	Trim28	568	3072	3245	448.281	413.526	353.883	413.526	0.243201	0.411232	0.351134	52084.1	-0.0764204	1	52084.1	-0.194674	0.0557387	52084.1	-0.215309	0.0572277	44277.6	-0.272669	0.135113	85819.5	0.0198724	0.86105	85819.5	-0.285846	8.64e-06	9070.96	-0.121452	0.940751	625.63	494.711	568.473	447.285	0.0294467	0.0525848	0.0428968	0.0614026
ENSMUSG00000005575	0.448798	0.18479	0.375918	0.439292	16.0989	21.1866	ENSMUST00000005714.13	Ube2m	545	1096	1472	35.2705	30.3001	29.4175	30.3001	0.190335	0.375918	0.377386	1468.16	-0.0883902	1	1468.16	-0.128378	0.45668	1468.16	0.0453505	0.833053	1386.75	0.107908	0.570247	2760.24	-0.00446477	0.979219	2760.24	0.000584999	0.9969	353.21	-1.19222	0.243291	444.472	461.434	471.403	442.162	0.0757821	0.075876	0.0787202	0.0750996
ENSMUSG00000005609	0.350849	0.291639	0.557498	0.150863	-25.9518	8.67405	ENSMUST00000005749.5	Ctr9	187	3708	4300	29.8602	32.2395	32.6963	32.2395	0.287565	0.557498	0.162884	5645.07	0.0870676	1	5645.07	0.295022	0.00370239	5645.07	0.464476	3.49e-05	2980.8	0.0910491	0.651205	5928.34	0.0698947	0.542128	5928.34	0.200103	0.0112452	596.69	-0.567593	0.342592	285.658	283.966	318.108	302.18	0.084677	0.0613956	0.0699636	0.0721346
ENSMUSG00000005610	0.705544	0.31661	0.467515	0.215875	-19.3993	5.95887	ENSMUST00000160132.7	Eif4g2	260	742	742	2909.3	2656.53	2626.76	2656.53	0.320197	0.467515	0.197119	43370.2	0.017533	1	43370.2	0.125721	0.235969	43370.2	0.229151	0.0240679	33792.3	-0.107058	0.411487	60680	0.0557124	0.52497	60680	0.0693541	0.333624	5784.06	0.147701	0.691767	338.666	344.267	337.359	359.005	0.0382817	0.040166	0.049012	0.0593672
ENSMUSG00000005621	0.288234	0.208282	0.294241	0.497478	21.0771	12.5456	ENSMUST00000107353.2	Zfp592	208	3996	7297	4.17132	3.46771	4.62234	4.17132	0.187959	0.353943	0.497478	722.741	-0.058783	1	722.741	-0.0609707	0.82218	722.741	0.207033	0.317776	550.606	0.154093	0.541993	1238.93	0.17352	0.263711	1238.93	0.301025	0.0115599	114.736	-1.99505	0.0726543	121.046	125.66	129.61	144.721	0.279556	0.355634	0.274022	0.326385
ENSMUSG00000005625	0.413393	0.148859	0.428894	0.422247	5.7707	27.546	ENSMUST00000107237.7	Psmd4	82	1212	1332	339.879	353.106	286.985	339.879	0.176295	0.412828	0.422247	7843.8	0.0358203	1	7843.8	0.0651966	0.727073	7843.8	-0.19834	0.178844	6379.81	-0.180846	0.134018	6920.45	0.0443583	0.694717	6920.45	-0.0922603	0.271613	1328.17	-0.471484	0.517028	572.917	539.374	475.253	404.564	0.0854173	0.0848867	0.0773902	0.089126
ENSMUSG00000005656	0.223626	0.309378	0.313387	0.377235	4.74448	9.43472	ENSMUST00000005798.8	Snx6	51	1271	1928	49.4106	58.9833	46.9982	49.4106	0.325259	0.262526	0.377235	2512.15	0.143282	1	2512.15	0.108158	0.558963	2512.15	-0.178546	0.298197	1810.21	-0.313989	0.0485439	2841.96	-0.140782	0.232636	2841.96	-0.201341	0.0329778	353.356	-1.28268	0.0817627	1359.42	1040.09	1002.89	566.837	0.080756	0.100609	0.0804099	0.0816847
ENSMUSG00000005667	0.288792	0.216414	0.314465	0.469121	17.7993	15.4953	ENSMUST00000005810.8	Mthfd2	78	1130	2085	32.5235	59.9724	51.5744	51.5744	0.216414	0.27043	0.743914	2710.56	-0.0448086	1	2710.56	0.0180637	0.975866	2710.56	-0.517778	0.184192	3161.4	0.0973096	0.838226	5354.02	0.103481	0.497382	5354.02	0.138659	0.257998	633.634	-1.01544	0.187316	-951.989	599.208	-577.071	309.803	0.135828	0.0769516	0.160984	0.0389482
ENSMUSG00000005672	0.201441	0.258781	0.332187	0.409033	9.02949	15.4776	ENSMUST00000005815.6	Kit	98	3037	5214	13.1534	10.6692	11.4008	11.4008	0.258781	0.354964	0.354529	901.819	-0.125169	1	901.819	-0.459408	0.00546002	901.819	-0.5114	0.0078703	570.265	-0.950317	9.46e-07	890.583	-0.227025	0.232628	890.583	-0.29438	0.0577049	140.872	-0.839548	0.456008	296.052	284.41	304.185	290.26	0.169895	0.15011	0.119528	0.173179
ENSMUSG00000005674	0.14713	0.526528	0.132041	0.341431	-0.668999	-24.3322	ENSMUST00000005817.8	Tomm40l	276	1202	4712	8.60612	8.75513	5.33908	8.60612	0.848716	0.129793	0.341431	849.192	-0.056871	1	849.192	-0.115119	0.46022	849.192	-0.227991	0.126067	649.501	-0.394229	0.0235169	1387.32	0.0567989	0.752083	1387.32	-0.197445	0.105523	131.71	-0.0888705	0.958523	645.185	723.099	604.198	586.287	0.102172	0.0707838	0.106775	0.0727069
ENSMUSG00000005682	0.476425	0.41246	0.234231	0.35331	3.92651	-6.46411	ENSMUST00000005825.7	Pan2	255	3857	4445	8.8847	9.39178	9.91715	9.39178	0.390609	0.234231	0.373474	1093.37	-0.0304814	1	1093.37	-0.172351	0.179068	1093.37	-0.380682	0.00235277	1071.22	0.072967	0.75809	2102.28	0.0101533	0.959947	2102.28	-0.145218	0.237981	255.223	0.628394	0.482355	500.834	389.788	379.009	343.442	0.0898259	0.119161	0.0718033	0.107282
ENSMUSG00000005683	0.322342	0.245188	0.410325	0.344487	-0.693352	18.4284	ENSMUST00000005826.8	Cs	185	1579	2926	95.2368	82.9462	70.7243	82.9462	0.287559	0.410325	0.30003	6882.99	-0.0209488	1	6882.99	0.012506	0.94637	6882.99	0.0646737	0.650241	4943.38	0.168489	0.133221	10236.9	0.135998	0.107573	10236.9	0.0686297	0.415989	973.835	-1.22642	0.0051045	320.324	320.952	298.026	291.471	0.0650764	0.0845689	0.0503826	0.0901727
ENSMUSG00000005687	0.367913	0.167572	0.441241	0.391187	4.24525	29.6144	ENSMUST00000005830.14	Bcas2	119	796	1467	172.489	178.192	161.399	172.489	0.179085	0.427118	0.391187	4849.87	0.0842966	1	4849.87	-0.0588331	0.680331	4849.87	-0.221759	0.0410233	4071.72	-0.179222	0.169117	4648.49	-0.157136	0.110078	4648.49	-0.281555	0.000293053	1085.65	0.498979	0.404445	545.067	471.191	518.884	385.866	0.0501635	0.0463089	0.0458083	0.0548763
ENSMUSG00000005698	0.3164	0.217087	0.298148	0.484765	19.2796	12.6669	ENSMUST00000005841.15	Ctcf	269	2479	3782	90.0323	84.4787	106.284	90.0323	0.183892	0.317748	0.484765	5697.7	0.00356444	1	5697.7	-0.0873298	0.439989	5697.7	-0.0280384	0.843015	5953.45	-0.177252	0.29341	10976	-0.161331	0.0414417	10976	-0.227241	0.000534685	1112.47	-0.610625	0.236787	180.506	171.988	205.063	191.602	0.0837637	0.0737451	0.0715812	0.077022
ENSMUSG00000005699	0.0658039	0.169069	0.0826771	0.748254	34.8191	-10.4132	ENSMUST00000093195.6	Pard6a	95	1135	1265	7.08146	6.53797	4.92789	6.53797	0.224309	0.0826771	0.690826	122.265	-0.248267	1	122.265	-0.0488118	0.906742	122.265	0.0477087	0.90763	174.593	-0.267687	0.251315	330.163	0.328709	0.223052	330.163	0.393369	0.0771065	37.244	0.915846	NA	167.242	147.488	182.219	190.496	0.286078	0.254377	0.362456	0.15285
ENSMUSG00000005718	0.116005	0.170314	0.0624643	0.767222	35.8307	-10.4171	ENSMUST00000005862.7	Tfap4	205	1221	2113	16.6845	14.1188	13.9608	14.1188	0.172241	0.0624643	0.649241	654.452	-0.123334	1	654.452	-0.122436	0.530103	654.452	-0.0604312	0.789503	566.766	-0.194645	0.52201	1013.32	0.0307534	0.886897	1013.32	-0.187609	0.185013	130.579	1.62783	0.138545	122.104	119.525	124.796	129.061	0.20635	0.16393	0.0937769	0.158071
ENSMUSG00000005732	0.448517	0.199998	0.568181	0.231821	-18.5089	18.7832	ENSMUST00000115645.9	Ranbp1	171	782	1085	536.657	592.567	570.541	570.541	0.199998	0.547061	0.246458	10474.8	0.0640398	1	10474.8	-0.0310443	0.854415	10474.8	-0.242975	0.0245789	8641.93	-0.20029	0.0198342	10487.6	-0.144265	0.103203	10487.6	-0.383953	1.21e-08	2054.45	-0.67316	0.233029	625.415	626.721	586.174	456.274	0.0688142	0.0657256	0.0621618	0.056339
ENSMUSG00000005779	0.448467	0.145686	0.628228	0.226086	-22.8093	23.0206	ENSMUST00000005923.6	Psmb4	54	848	1183	221.226	218.473	166.459	218.473	0.191209	0.628228	0.223274	6549.02	0.0307523	1	6549.02	-0.0293878	0.904356	6549.02	-0.264265	0.0966369	5040.61	-0.287413	0.0212635	7294.53	-0.0756777	0.467919	7294.53	-0.262188	0.00022126	1343.96	-0.638079	0.385011	635.298	605.827	535.106	412.806	0.0668849	0.0655506	0.0670404	0.0690528
ENSMUSG00000005804	0.289757	0.268836	0.182028	0.549136	22.2057	-5.19308	ENSMUST00000005954.8	Bloc1s6	121	639	3484	15.9248	14.9214	11.9497	14.9214	0.335691	0.182028	0.514535	793.815	0.0410032	1	793.815	-0.134888	0.327446	793.815	-0.347985	0.00577394	739.837	-0.223969	0.118744	963.768	-0.189563	0.273722	963.768	-0.227895	0.110891	143.07	-0.201502	0.889274	453.83	342.064	458.66	324.883	0.0346202	0.0707114	0.0648738	0.0589317
ENSMUSG00000005813	0.14423	0.193706	0.337714	0.46858	18.9795	18.3082	ENSMUST00000029804.12	Metap1	145	1305	2686	70.5031	69.3169	56.4462	69.3169	0.237874	0.337714	0.460697	4231.92	0.0741895	1	4231.92	0.0699951	0.687601	4231.92	0.122751	0.426504	3232.32	-0.172909	0.108009	4897.92	-0.0491405	0.705104	4897.92	-0.0870142	0.384524	621.606	-0.615569	0.292961	217.435	237.972	244.522	280.259	0.0897205	0.0851182	0.0756218	0.10234
ENSMUSG00000005846	0.260502	0.150351	0.564472	0.285177	-14.6915	26.1526	ENSMUST00000119953.1	Rsl1d1	77	1435	1945	380.192	393.48	332.35	380.192	0.171994	0.545409	0.285177	14216.3	0.122833	1	14216.3	0.0560965	0.790495	14216.3	-0.0755536	0.691361	12282.8	-0.290797	0.000259029	16975.7	-0.198881	0.0108195	16975.7	-0.469217	1.07e-13	2510.96	-1.19506	5.11e-08	260.386	272.593	293.445	272.098	0.0868364	0.103382	0.0718041	0.102671
ENSMUSG00000005871	0.492073	0.568924	0.282628	0.148448	-27.6007	-15.2248	ENSMUST00000079362.11	Apc	312	8840	8867	26.506	21.1752	20.978	21.1752	0.574274	0.282628	0.118593	5578.62	-0.0216771	1	5578.62	-0.0931594	0.616908	5578.62	0.0753226	0.697609	4115.03	0.00267708	0.993235	6986.98	-0.171401	0.0578102	6986.98	-0.0625371	0.51803	731.114	-0.713254	0.309526	169.577	169.318	171.368	175.441	0.0666295	0.0909328	0.058643	0.115578
ENSMUSG00000005873	0.476491	0.164802	0.299336	0.535862	25.1526	13.948	ENSMUST00000006027.5	Reep5	95	664	2894	4.42674	4.35477	3.11566	4.35477	0.230344	0.299336	0.527151	441.482	0.0982554	1	441.482	0.0549612	0.877132	441.482	0.351923	0.144279	225.436	1.07557	0.000196797	259.694	0.151406	0.675898	259.694	0.538667	0.0215912	92.6805	-0.750563	0.627586	526.532	414.193	408.828	314.558	0.104749	0.123267	0.108821	0.122726
ENSMUSG00000005881	0.36181	0.181877	0.434819	0.383304	4.11468	31.3862	ENSMUST00000006035.12	Ergic3	97	1248	1377	35.8151	40.9708	45.8366	40.9708	0.16257	0.434819	0.438481	1138.33	-0.00498906	1	1138.33	0.0733472	0.778907	1138.33	0.0233275	0.934346	879.171	-0.0437526	0.887232	1455.01	0.189645	0.183439	1455.01	0.193623	0.112574	290.538	-0.167392	0.83659	561.181	495.892	459.145	412.68	0.0584546	0.0609536	0.0421384	0.0704748
ENSMUSG00000005882	0.0375496	0.313546	0.259479	0.426975	10.4862	3.83356	ENSMUST00000109636.10	Uqcc1	275	1162	2633	15.4015	17.8744	15.6428	15.6428	0.313546	0.227083	0.433666	939.095	0.0440269	1	939.095	0.0453222	0.824501	939.095	-0.0788636	0.658098	698.29	-0.181476	0.395765	1177.7	0.108487	0.535839	1177.7	0.0414522	0.816521	153.036	0.384319	0.745996	275.876	280.523	281.832	276.574	0.0984806	0.098452	0.120563	0.0804754
ENSMUSG00000005886	0.445641	0.644051	0.174972	0.180977	-13.7844	-25.6062	ENSMUST00000006037.12	Ncoa2	223	4611	4897	12.3133	14.0741	13.5254	13.5254	0.644051	0.16815	0.198792	1625.49	-0.12295	1	1625.49	-0.223281	0.026191	1625.49	-0.220997	0.0606288	1093.7	-0.0167201	0.953546	1881.55	-0.0472929	0.77299	1881.55	-0.0854809	0.507343	183.655	-1.02965	0.558225	175.143	178.964	207.993	228.345	0.148549	0.190905	0.165327	0.213415
ENSMUSG00000005892	0.46209	0.201171	0.661213	0.137615	-27.9913	16.1677	ENSMUST00000006046.4	Trh	112	882	1384	144.415	367.726	318.107	318.107	0.201171	0.571993	0.30313	3218.55	-0.0558126	1	3218.55	-0.271325	0.152911	3218.55	-0.592022	0.00112658	4686.75	-1.23123	0.0498632	7462.29	-0.219298	0.0167741	7462.29	-0.623214	1.33e-17	1192.57	-0.77231	0.540892	264.741	276.362	272.59	409.735	0.088923	0.0896434	0.0797603	0.0801248
ENSMUSG00000005893	0.41216	0.756398	0.147956	0.095646	0.133394	-12.5852	ENSMUST00000113460.7	Nr2c2	433	2223	7647	5.47935	10.6995	11.8494	10.6995	0.682995	0.147956	0.186768	1617.76	-0.0154789	1	1617.76	-0.074503	0.53468	1617.76	0.156468	0.143283	1369.76	-0.217266	0.0937171	2263.13	-0.132333	0.339529	2263.13	-0.0814829	0.535792	258.857	1.35939	0.12748	88.8934	93.9116	97.3111	104.411	0.27622	0.363101	0.295415	0.307415
ENSMUSG00000005899	0.355998	0.326665	0.239616	0.433719	11.3994	1.42924	ENSMUST00000006053.12	Smpd4	127	2598	4623	31.7535	31.8612	32.4827	31.8612	0.320415	0.239616	0.43519	3236.08	-0.099871	1	3236.08	-0.144356	0.0809644	3236.08	-0.0544252	0.638026	3141.49	-0.129527	0.44167	5306.52	-0.0125448	0.926228	5306.52	-0.145381	0.0808232	679.833	1.40281	0.0794655	331.749	331.183	346.631	351.884	0.0361922	0.0414145	0.0313306	0.0463132
ENSMUSG00000005936	0.208994	0.28766	0.300096	0.412244	9.71799	10.1066	ENSMUST00000122163.7	Kctd20	179	1438	2423	32.757	34.4179	34.4565	34.4179	0.287338	0.300096	0.433145	2363.21	0.0205306	1	2363.21	-0.0908375	0.505154	2363.21	-0.0523825	0.735178	1792.59	-0.101813	0.395006	3450.28	-0.0755119	0.546255	3450.28	-0.0798059	0.451691	322.329	-0.820603	0.482441	328.687	353.772	358.842	354.686	0.086462	0.089976	0.0867355	0.0742995
ENSMUSG00000005958	0.4233	0.201729	0.265921	0.53235	24.1199	8.8608	ENSMUST00000006112.6	Ephb3	416	3397	4185	3.8207	3.90541	4.38886	3.90541	0.179507	0.265921	0.544153	628.383	-0.162184	1	628.383	-0.0569486	0.854448	628.383	0.00679069	0.984539	503.823	0.188304	0.319714	1373.29	0.128867	0.470404	1373.29	0.255194	0.0518088	169.881	-1.06742	0.358158	107.05	103.904	107.714	112.258	0.230502	0.309691	0.261737	0.284154
ENSMUSG00000005973	0.311199	0.139923	0.127074	0.733003	34.4938	-4.99069	ENSMUST00000006128.6	Rcn1	115	1092	2720	124.051	90.3503	89.2586	90.3503	0.141634	0.127074	0.533868	1868.61	0.170942	1	1868.61	-0.0255845	0.940459	1868.61	-0.166829	0.518631	1810.55	-0.557461	0.31258	1129.34	-0.366907	0.017123	1129.34	-0.853653	1.02e-11	355.708	1.46486	0.274051	478.216	510.792	447.812	442.401	0.0620356	0.0570576	0.0426749	0.0654162
ENSMUSG00000005981	0.285889	0.288566	0.534518	0.176916	-23.7632	8.38263	ENSMUST00000006137.8	Trap1	48	2168	2320	103.672	103.764	129.071	103.764	0.231986	0.534518	0.177073	6372.21	-0.0201106	1	6372.21	0.0882219	0.504277	6372.21	-0.290692	0.00732128	5251.2	-0.00334579	0.988491	8876.21	0.0837098	0.469372	8876.21	-0.184635	0.0277861	1295.68	0.0574024	0.93103	819.598	675.756	666.19	486.325	0.0626975	0.0552817	0.0450954	0.0443044
ENSMUSG00000005986	0.303998	0.781058	0.095487	0.123455	-3.17219	-9.95226	ENSMUST00000056888.12	Ankrd13d	166	1983	2139	2.47675	2.20945	1.92555	2.20945	0.896217	0.095487	0.110131	77.1403	-0.0113076	1	77.1403	-0.154884	0.697469	77.1403	-0.251806	0.514502	74.2614	0.226344	0.56434	102.615	0.244285	NA	102.615	0.0961086	0.863666	29.3597	1.82181	NA	199.034	240.036	196.966	292.411	0.27458	0.333503	0.389349	0.185847
ENSMUSG00000006005	0.467007	0.214792	0.548725	0.236482	-18.4063	15.8198	ENSMUST00000124973.8	Tpr	107	7402	7430	263.132	257.477	261.079	261.079	0.214792	0.556403	0.234638	38386.2	0.0450372	1	38386.2	0.0440913	0.84834	38386.2	0.0873149	0.653985	28242.6	-0.207114	0.234269	40124	-0.167682	0.0167261	40124	-0.192734	0.00130962	5271.59	-0.690247	0.336522	285.197	272.392	298.092	259.332	0.0424095	0.0651314	0.0465227	0.0609881
ENSMUSG00000006010	0.394113	0.506295	0.226953	0.266752	-16.4266	-11.2756	ENSMUST00000111913.8	BC003331	414	1757	3273	20.6007	21.629	21.0867	21.0867	0.506295	0.221263	0.273046	1267.02	0.170999	1	1267.02	0.127286	0.554742	1267.02	-0.0386841	0.883219	800.624	-0.381875	0.0303032	1103.52	-0.16918	0.301346	1103.52	-0.162433	0.250475	182.973	1.18644	0.258404	220.154	235.078	242.63	238.242	0.129858	0.132773	0.137268	0.152801
ENSMUSG00000006019	0.185669	0.74537	0.160378	0.0942515	0.624	-13.1009	ENSMUST00000094816.2	Dhx34	563	4000	4073	2.81425	2.07892	2.45975	2.45975	0.74537	0.189758	0.0823791	253	-0.249074	1	253	-0.277479	0.352563	253	-0.145271	0.692358	234.219	0.0715516	0.851171	499.655	0.17677	0.465227	499.655	0.413242	0.0161587	76.1435	-0.37432	0.794207	393.962	356.512	400.598	370.901	0.0952944	0.161302	0.08824	0.107155
ENSMUSG00000006024	0.618915	0.343821	0.357283	0.298897	-6.49176	6.75783	ENSMUST00000006181.6	Napa	220	1107	2517	18.4074	23.1967	28.2164	23.1967	0.282655	0.357283	0.376664	1500.88	-0.0681919	1	1500.88	-0.0698952	0.66938	1500.88	-0.0851744	0.593343	1230.64	0.285415	0.041432	2175.38	0.168961	0.18612	2175.38	0.168451	0.125585	356.184	0.314769	0.646698	495.48	387.201	445.505	371.533	0.071481	0.0909967	0.0585083	0.0792514
ENSMUSG00000006050	0.260728	0.619644	0.147413	0.232943	-13.7932	-17.5323	ENSMUST00000001415.7	Sra1	322	1782	2061	36.7813	39.4121	34.1892	36.7813	0.666623	0.137573	0.232943	1468.36	0.0544594	1	1468.36	0.0387472	0.83407	1468.36	-0.16666	0.222923	1277.28	-0.1574	0.153661	1726.02	-0.0533025	0.756566	1726.02	-0.168129	0.156638	288.379	2.24717	0.00134035	334.218	358.083	338.281	314.254	0.078091	0.0415064	0.0954763	0.092118
ENSMUSG00000006095	0.273123	0.121453	0.554329	0.324218	-11.9899	28.8815	ENSMUST00000006254.5	Tbcb	580	1314	1416	51.0186	49.6465	42.766	49.6465	0.140994	0.554329	0.315499	1703.05	-0.118521	1	1703.05	-0.00484665	0.98516	1703.05	-0.160919	0.377241	1333.42	-0.273566	0.0193798	2127.58	0.0450999	0.772015	2127.58	-0.148908	0.167255	332.3	-0.453801	0.588964	639.023	564.379	590.336	439.727	0.05349	0.0672158	0.049545	0.08431
ENSMUSG00000006134	0.304389	0.318999	0.251605	0.429396	10.7065	3.18253	ENSMUST00000006293.3	Crkl	492	1403	3863	17.1551	16.7454	19.4222	17.1551	0.281764	0.257762	0.429396	2028.24	-0.0752172	1	2028.24	-0.160343	0.209374	2028.24	0.00881469	0.966185	1443.79	0.0690958	0.795831	3363.31	0.0144759	0.922032	3363.31	0.0443778	0.710485	315.387	-0.157754	0.890559	112.486	112.516	119.786	128.09	0.156258	0.194919	0.119956	0.178178
ENSMUSG00000006169	0.348783	0.168023	0.38344	0.448536	13.606	26.6876	ENSMUST00000109260.1	Clint1	102	1973	3311	40.9031	39.3716	45.8248	40.9031	0.149978	0.398356	0.448536	3176.06	-0.0335558	1	3176.06	-0.0912036	0.391332	3176.06	-0.114923	0.28882	2304.19	0.061648	0.741279	3549.49	-0.0150149	0.917115	3549.49	-0.00776115	0.954323	465.714	-1.36722	0.0244701	265.381	272.535	291.404	301.161	0.0729761	0.109697	0.100914	0.103926
ENSMUSG00000006191	0.10131	0.507572	0.229117	0.263311	-16.6815	-11.3119	ENSMUST00000006353.13	Cdkal1	157	1893	2629	30.1536	33.968	29.1737	30.1536	0.524621	0.203388	0.263311	1473.79	0.0115411	1	1473.79	-0.030976	0.863018	1473.79	-0.242244	0.0395817	1250.33	-0.227954	0.050549	1643.23	-0.0333608	0.851911	1643.23	-0.30713	0.00351801	236.708	-1.47854	0.126255	397.777	416.798	399.833	396.521	0.0909037	0.0594328	0.0603094	0.0491243
ENSMUSG00000006205	0.956062	0.230287	0.575581	0.194131	-23.1593	13.7385	ENSMUST00000006367.7	Htra1	70	1512	2041	7.50386	8.77975	3.10882	7.50386	0.555853	0.491937	0.194131	1347.09	0.154529	1	1347.09	0.200559	0.158719	1347.09	0.677108	9.05e-08	699.479	0.827488	0.00878392	1146.59	0.308065	0.0643509	1146.59	1.29652	2.57e-26	231.876	0.0490979	0.974749	381.975	369.348	291.192	274.349	0.106113	0.0711114	0.068012	0.0715112
ENSMUSG00000006215	0.185378	0.327449	0.14557	0.526981	17.7716	-16.9334	ENSMUST00000006377.12	Zbtb17	239	2623	2722	11.6069	11.8281	8.91522	11.6069	0.426312	0.142848	0.526981	787.672	-0.170797	1	787.672	-0.182774	0.326669	787.672	-0.229432	0.239073	654.262	-0.1434	0.397777	985.853	0.145799	0.458203	985.853	0.0178037	0.937356	144.363	2.01358	0.0706598	373.543	348.207	301.128	334.448	0.182015	0.160166	0.17219	0.161768
ENSMUSG00000006219	0.181432	0.213653	0.250116	0.536231	24.0462	7.26146	ENSMUST00000105785.8	Fblim1	196	1323	3091	116.174	90.1449	98.7848	98.7848	0.213653	0.274089	0.455968	3390.96	-0.160287	1	3390.96	-0.329257	0.023028	3390.96	-0.35091	0.0352736	3697.56	-0.885605	5.14e-09	5077.61	-0.11156	0.330686	5077.61	-0.198355	0.0229075	776.834	-0.516951	0.401268	704.178	501.558	605.342	449.825	0.0954463	0.0913101	0.084006	0.0675413
ENSMUSG00000006273	0.312415	0.181376	0.403846	0.414779	9.67608	26.4521	ENSMUST00000006435.7	Atp6v1b2	148	1683	2825	102.563	89.9895	86.4927	89.9895	0.188708	0.403846	0.36393	4291.87	-0.0149612	1	4291.87	-0.133534	0.295636	4291.87	-0.163574	0.218438	5071.1	-0.0228292	0.898881	8602.61	-0.106115	0.26706	8602.61	-0.0971483	0.245546	1125.58	-0.457579	0.2849	389.831	344.021	379.506	307.207	0.04062	0.0568277	0.0449137	0.068869
ENSMUSG00000006276	0.358664	0.55151	0.307249	0.141242	-27.9057	-13.7429	ENSMUST00000163643.2	Eps15l1	24	2747	3129	39.6806	39.8366	40.2721	39.8366	0.545546	0.307249	0.141797	1722.06	-0.0253991	1	1722.06	0.0378272	0.853661	1722.06	0.0947425	0.568009	2073.66	0.0527294	0.738784	3538.32	0.0855635	0.489969	3538.32	0.0918418	0.380943	547.772	0.637505	0.231525	324.134	288.496	310.555	300.468	0.0865685	0.112258	0.0766325	0.136334
ENSMUSG00000006281	0.329487	0.423273	0.350285	0.226442	-14.375	-1.02252	ENSMUST00000006444.8	Tep1	173	8062	8171	4.067	4.31382	4.7001	4.31382	0.388486	0.350285	0.240184	909.025	-0.0802779	1	909.025	0.0998071	0.652095	909.025	0.0421081	0.866201	876.442	0.324725	0.123167	1647.68	0.150963	0.284098	1647.68	0.0691929	0.627226	256.133	0.578939	0.427334	572.193	369.359	428.453	340.598	0.153593	0.146883	0.100268	0.163007
ENSMUSG00000006288	0.434925	0.116401	0.50091	0.382689	-1.89232	25.6828	ENSMUST00000006451.7	Ttc5	32	1354	1842	43.0369	48.5344	40.0066	43.0369	0.125218	0.444171	0.382689	2117.77	-0.0402458	1	2117.77	-0.147158	0.34102	2117.77	-0.363533	0.00903474	1623.22	-0.243494	0.0655987	2330.44	-0.0507983	0.742063	2330.44	-0.186971	0.0662997	355.775	0.881188	0.210694	477.151	448.484	448.366	363.005	0.0899377	0.0572889	0.0821481	0.0789621
ENSMUSG00000006289	0.401309	0.567094	0.302527	0.130379	-28.6808	-14.6512	ENSMUST00000159292.7	Osgep	116	1123	3388	7.07924	7.73022	10.7769	7.73022	0.406774	0.302527	0.142369	1023.07	0.0452494	1	1023.07	-0.0300902	0.89731	1023.07	-0.620116	6.86e-06	654.877	-0.0860327	0.780966	968.888	0.0114026	0.962272	968.888	-0.324061	0.0131259	166.977	1.08813	0.306398	1372.02	1346.52	870.811	644.337	0.0944298	0.0929963	0.111751	0.107528
ENSMUSG00000006299	0.382614	0.104087	0.548589	0.347324	-11.6521	29.744	ENSMUST00000006462.13	Aamp	116	1423	1817	160.15	151.346	149.056	151.346	0.105686	0.548589	0.32823	6469.15	-0.022764	1	6469.15	-0.00568695	0.982402	6469.15	-0.138286	0.417306	4580.2	-0.196778	0.206757	7451.06	0.0563191	0.610294	7451.06	-0.141523	0.0705327	1301.47	-0.576277	0.257851	467.598	470.481	428.628	424.117	0.0729989	0.0777323	0.0611907	0.0940964
ENSMUSG00000006301	0.185367	0.178598	0.194082	0.627321	30.2545	0.886931	ENSMUST00000016309.15	Tmbim1	324	1253	2378	9.11384	8.52922	8.14518	8.52922	0.187018	0.194082	0.587081	637.86	0.0699344	1	637.86	-0.0269944	0.934074	637.86	0.168889	0.480278	411.093	0.46474	0.058462	598.46	0.086995	0.732781	598.46	0.53841	0.000388732	109.498	0.044393	0.97968	250.112	305.557	255.024	257.127	0.118282	0.130102	0.145269	0.152569
ENSMUSG00000006304	0.233931	0.31088	0.309117	0.380003	4.86215	9.21239	ENSMUST00000006467.13	Arpc2	310	1212	1404	165.272	192.71	191.396	191.396	0.31088	0.30701	0.440068	5893.29	0.0237749	1	5893.29	0.00314651	0.987785	5893.29	-0.0331181	0.849832	4451.97	0.123262	0.460495	5631.39	-0.057072	0.614937	5631.39	-0.0213628	0.850718	869.743	-0.954686	0.264458	475.063	449.794	447.929	364.727	0.0416762	0.0558136	0.0404833	0.0546571
ENSMUSG00000006307	0.476812	0.501835	0.19488	0.303286	-3.11055	-19.0573	ENSMUST00000108154.8	Kmt2b	10	8151	8454	10.0607	8.26894	10.6261	10.0607	0.475133	0.237108	0.303286	1803.45	-0.290755	1	1803.45	-0.207197	0.458225	1803.45	0.198558	0.501281	1510.8	0.218504	0.392246	3364.53	0.180455	0.0824166	3364.53	0.226085	0.00857063	460.087	0.0880733	0.933106	169.529	156.51	177.569	199.926	0.290393	0.387589	0.270731	0.392587
ENSMUSG00000006315	0.316649	0.3442	0.260129	0.395671	7.17136	2.25401	ENSMUST00000006478.9	Tmem147	121	795	870	21.1468	22.1815	14.7144	21.1468	0.494668	0.247995	0.395671	510.877	-0.0431021	1	510.877	0.0393149	0.886442	510.877	-0.0556254	0.832571	484.162	-0.0482172	0.895605	888.68	0.151603	0.444026	888.68	0.102823	0.575059	121.879	-0.962765	0.564292	621.47	660.428	526.001	491.373	0.102553	0.069637	0.0954393	0.0963726
ENSMUSG00000006333	0.57323	0.129814	0.646348	0.223839	-23.6621	23.3405	ENSMUST00000006496.14	Rps9	98	682	751	910.388	924.803	841.774	910.388	0.140395	0.636273	0.223839	12630.2	-0.0378137	1	12630.2	0.0700888	0.735646	12630.2	-0.0243784	0.91397	11178.4	-0.0770497	0.635852	15941.5	0.187457	0.011976	15941.5	0.121327	0.0849385	2757.93	-0.11851	0.848692	545.86	487.028	461.141	373.904	0.0657408	0.0608816	0.0598454	0.0794449
ENSMUSG00000006335	0.110778	0.189746	0.510337	0.299916	-10.0136	22.8357	ENSMUST00000155592.7	Tfpt	311	1060	1091	26.0452	33.8423	31.7321	31.7321	0.189746	0.478516	0.365402	618.685	-0.0446995	1	618.685	0.127618	0.570076	618.685	0.139577	0.536715	426.946	-0.200509	0.423087	600.232	0.215711	0.301311	600.232	0.219758	0.217001	162.125	0.611343	0.558465	260.362	251.72	271.657	260.751	0.0614599	0.116113	0.0502443	0.0744387
ENSMUSG00000006356	0.27067	0.120363	0.287756	0.591881	29.0747	15.3338	ENSMUST00000084882.8	Crip2	337	963	1439	21.2192	18.6107	28.6996	21.2192	0.0889908	0.328088	0.591881	644.92	-0.117709	1	644.92	0.0191873	0.978669	644.92	0.73532	0.0893411	518.883	0.720078	0.00489512	1243.84	0.411424	0.00271308	1243.84	1.04911	9.2e-22	156.526	-0.933061	0.307556	326.632	393.85	241.502	343.679	0.13573	0.152957	0.114762	0.163999
ENSMUSG00000006369	0.360652	0.330935	0.501679	0.167386	-25.1126	5.15664	ENSMUST00000057410.13	Fbln1	186	2303	3659	4.7385	2.66395	3.65075	3.65075	0.330935	0.687514	0.128962	586.299	-0.125438	1	586.299	-0.28458	0.152403	586.299	-0.265219	0.244257	278.071	0.202632	0.411	667.718	0.0192181	0.94546	667.718	0.18985	0.287527	150.74	-0.504548	0.613984	1270.97	869.818	676.122	622.263	0.123677	0.0961381	0.0795447	0.111941
ENSMUSG00000006373	0.295271	0.312938	0.315337	0.371726	4.44535	9.30465	ENSMUST00000073339.6	Pgrmc1	82	669	1857	54.2563	51.9599	40.4627	51.9599	0.401856	0.315337	0.355992	2463.14	0.0918417	1	2463.14	0.170385	0.118847	2463.14	0.151439	0.223267	1565.2	0.0539178	0.823681	2407.64	-0.113959	0.380771	2407.64	0.0730743	0.547138	363.758	-0.317354	0.661957	290.224	265.8	293.598	238.938	0.0646976	0.0546238	0.0738487	0.0791751
ENSMUSG00000006378	0.149732	0.48088	0.199883	0.319237	-1.3162	-17.5768	ENSMUST00000006544.7	Gcat	61	1311	2365	17.6762	13.9882	13.9794	13.9882	0.481183	0.199883	0.25263	771.33	-0.0908074	1	771.33	-0.340831	0.0733892	771.33	-0.786665	4.07e-05	873.273	-0.16403	0.586374	1347.39	0.02111	0.913749	1347.39	-0.496242	4.4e-06	211.875	0.79808	0.624775	1454.32	1305.09	724.425	655.805	0.115345	0.0525524	0.091444	0.0828705
ENSMUSG00000006392	0.350668	0.225242	0.360479	0.414279	9.88313	20.0457	ENSMUST00000019229.14	Med8	16	822	1145	71.8427	75.7573	66.7905	71.8427	0.24228	0.341852	0.414279	1583.35	0.0774943	1	1583.35	0.0219457	0.913425	1583.35	0.0583006	0.722399	1267.09	-0.223866	0.0585581	1805.73	-0.00268793	0.987457	1805.73	-0.0386611	0.801619	259.838	-0.0083503	0.996356	283.399	303.154	316.29	299.092	0.0745292	0.0508347	0.0671151	0.0736261
ENSMUSG00000006398	0.583352	0.269784	0.591233	0.138983	-27.5657	10.6661	ENSMUST00000006565.12	Cdc20	232	1731	1793	144.189	151.889	148.817	148.817	0.269784	0.579274	0.143443	7145.49	-0.0262914	1	7145.49	-0.11547	0.381825	7145.49	-0.13128	0.338675	5771.67	-0.0971491	0.553361	9654.66	0.0654658	0.527284	9654.66	0.032626	0.748612	1302.15	-0.19342	0.819596	313.168	322.229	329.964	329.371	0.0392359	0.0544656	0.0540427	0.0780573
ENSMUSG00000006403	0.040695	0.75804	0.0766949	0.165265	-5.54482	-8.78835	ENSMUST00000219033.1	Adamts4	391	2928	4386	1.58123	1.90811	1.34515	1.58123	0.891078	0.063556	0.165265	122.67	-0.37445	1	122.67	-0.327315	0.249347	122.67	-0.528187	0.063709	110.492	-0.176426	0.615944	205.238	0.125757	0.762419	205.238	0.00332421	0.993861	37.8999	1.47095	NA	145.846	175.182	154.85	207.594	0.75913	0.584654	0.764852	0.614608
ENSMUSG00000006412	0.359045	0.153748	0.659315	0.186936	-25.3892	20.8213	ENSMUST00000135941.7	Pfdn2	43	507	1735	43.1372	39.9509	66.7905	43.1372	0.0992997	0.711899	0.186936	1277.27	-0.039095	1	1277.27	-0.031982	0.887954	1277.27	-0.389297	0.0053288	761.298	-0.42297	0.00077841	1675.34	0.042483	0.808598	1675.34	-0.0162724	0.926673	409.783	-1.21487	0.131437	643.972	456.288	536.684	390.926	0.153472	0.180277	0.169623	0.20276
ENSMUSG00000006418	0.33889	0.236605	0.212894	0.550501	23.795	1.08322	ENSMUST00000078050.6	Rnf114	371	1060	2502	24.485	24.3195	36.9279	24.485	0.156881	0.214342	0.550501	1572.21	-0.0428828	1	1572.21	0.142515	0.390669	1572.21	0.290523	0.0600999	1080.51	-0.143917	0.506461	2115.84	0.238757	0.0351008	2115.84	0.272567	0.00482415	286.493	0.970358	0.290246	268.054	259.249	282.527	287.287	0.141295	0.130376	0.133986	0.143228
ENSMUSG00000006435	0.288478	0.539042	0.0988497	0.362108	0.434173	-26.7772	ENSMUST00000111808.9	Neurl1a	648	2372	4157	2.22445	1.75269	1.95482	1.95482	0.539042	0.110249	0.318217	217.162	-0.204841	1	217.162	-0.0962869	0.780432	217.162	0.100908	0.762752	186.203	-0.00542779	0.988491	426.915	0.0480876	0.880075	426.915	0.43249	0.021138	58.1863	0.594227	0.703104	292.878	348.016	303.404	331.563	0.144497	0.174497	0.0743774	0.145412
ENSMUSG00000006442	0.438407	0.194343	0.51979	0.285867	-12.4381	21.0543	ENSMUST00000006611.8	Srm	118	1026	1338	64.8633	73.5864	68.8039	68.8039	0.194343	0.486008	0.303234	3566.66	-0.153351	1	3566.66	-0.258401	0.188283	3566.66	-0.534929	0.00479964	2974.57	-0.0472611	0.863535	6108.7	0.0301493	0.83327	6108.7	-0.293597	0.000459472	858.549	-0.833507	0.51004	351.547	311.88	326.854	340.434	0.0691709	0.103585	0.0695582	0.141607
ENSMUSG00000006445	0.53806	0.31058	0.216968	0.472452	14.9921	-1.80472	ENSMUST00000006614.2	Epha2	114	3047	3913	44.8999	48.6632	52.5721	48.6632	0.287487	0.216968	0.51205	6107.29	-0.0715676	1	6107.29	0.178451	0.287687	6107.29	0.446414	0.00319455	4881.66	0.199483	0.502333	8742.38	0.324164	2.37e-05	8742.38	0.220501	0.00214475	1208.17	0.417189	0.713775	70.9872	74.5616	73.012	78.558	0.36897	0.441018	0.445222	0.495063
ENSMUSG00000006456	0.247675	0.430258	0.130838	0.438904	8.44128	-21.4337	ENSMUST00000006625.7	Rbm14	127	2136	3165	11.3823	10.6702	11.7121	11.3823	0.418141	0.139569	0.438904	1448.73	-0.263168	1	1448.73	-0.241381	0.305667	1448.73	0.154337	0.582466	1130.72	-0.020347	0.956785	3101.62	0.169012	0.133838	3101.62	0.1243	0.230585	365.084	0.582351	0.724987	209.681	197.448	229.874	248.098	0.10576	0.154367	0.102596	0.176569
ENSMUSG00000006463	0.161457	0.767434	0.101429	0.131137	-3.53964	-10.5576	ENSMUST00000006632.7	Zdhhc24	78	932	2558	3.35135	4.38791	3.87305	3.87305	0.767434	0.0895273	0.151551	155.055	-0.0937889	1	155.055	-0.124107	0.690917	155.055	-0.226448	0.423025	143.327	-0.35002	0.235732	199.614	0.0598051	0.892202	199.614	-0.154649	0.660331	73.5745	2.35504	0.0374302	374.565	326.067	363.962	262.508	0.403115	0.353251	0.365117	0.28418
ENSMUSG00000006494	0.343262	0.496913	0.157707	0.34538	0.636661	-21.9151	ENSMUST00000006669.5	Pdk1	147	1451	5185	54.9701	57.632	68.7442	57.632	0.416589	0.157707	0.362105	5877.28	0.0529038	1	5877.28	-0.378503	4.39e-05	5877.28	-0.993197	4.7e-22	6147.43	-0.211636	0.12478	7928.59	-0.358055	0.000195765	7928.59	-1.23507	1.19e-54	1113.79	0.00211025	1	781.814	823.303	728.725	602.56	0.0697822	0.053155	0.0639126	0.0631536
ENSMUSG00000006498	0.3142	0.169091	0.448114	0.382796	3.85582	29.8064	ENSMUST00000172282.7	Ptbp1	288	1955	3110	157.152	137.304	156.596	156.596	0.169091	0.511077	0.381441	10637.5	-0.112736	1	10637.5	-0.102308	0.601273	10637.5	0.044552	0.841658	8746.05	-0.148509	0.491033	19780	0.131964	0.103543	19780	0.0742889	0.347604	1912.97	-0.273351	0.770718	375.216	344.837	323.386	344.744	0.10524	0.126993	0.0735687	0.118774
ENSMUSG00000006517	0.333142	0.285312	0.331364	0.383324	6.26966	12.424	ENSMUST00000006692.5	Mvd	57	1262	1756	22.8191	21.9794	22.5044	22.5044	0.285312	0.339279	0.378037	654.455	-0.207889	1	654.455	-0.302379	0.0276722	654.455	-0.414518	0.00756911	692.638	-0.245072	0.324074	1158.28	0.14849	0.385438	1158.28	-0.129142	0.395727	177.973	0.196851	0.891002	357.195	407.039	408.92	462.609	0.0716909	0.0940093	0.0631349	0.102409
ENSMUSG00000006519	0.953169	0.229591	0.673638	0.0967719	-30.0188	14.573	ENSMUST00000017604.9	Cyba	64	642	744	9.19213	13.4984	8.97722	9.19213	0.235087	0.458734	0.0967719	183.153	0.047452	1	183.153	-0.199699	0.412927	183.153	-0.382506	0.0956975	195.316	0.480876	0.0680281	265.539	-0.0654005	0.871536	265.539	0.423386	0.0923519	83.5313	-1.32269	0.152654	556.227	888.179	581.3	393.897	0.121083	0.0962311	0.117614	0.0829784
ENSMUSG00000006526	0.634209	0.203683	0.24901	0.547307	25.1004	6.9831	ENSMUST00000006701.7	Tmem110	142	1008	3742	7.49065	7.31467	7.19905	7.31467	0.206955	0.24901	0.534449	523.77	-0.0847439	1	523.77	-0.156401	0.369006	523.77	-0.356681	0.02475	402.276	0.166691	0.318079	599.513	0.0720176	0.782461	599.513	-0.023452	0.929873	107.049	0.261108	0.848769	147.089	154.371	155.748	168.999	0.141754	0.165354	0.128824	0.194444
ENSMUSG00000006527	0.868558	0.298872	0.272818	0.428311	11.1082	6.58502	ENSMUST00000054230.11	Sfmbt1	373	2964	7837	4.67051	5.74143	8.55087	5.74143	0.200676	0.272818	0.52652	726.087	-0.00143487	1	726.087	-0.104008	0.515982	726.087	0.0194739	0.925595	802.948	-0.336175	0.0169077	1382.65	-0.111195	0.485373	1382.65	-0.340028	0.00204641	197.951	1.17083	0.141055	164.44	171.555	183.949	206.651	0.0868726	0.117265	0.119818	0.135166
ENSMUSG00000006576	0.204304	0.721759	0.112302	0.165938	-6.89341	-11.2863	ENSMUST00000124341.7	Slc4a3	217	3900	7182	1.77035	1.30236	2.16993	1.77035	0.588851	0.152657	0.165938	169.976	-0.104902	1	169.976	-0.104815	0.769059	169.976	-0.14164	0.679306	172.625	0.161685	0.643553	277.995	0.209326	0.517424	277.995	0.290371	0.259273	53.3537	-0.1004	0.954932	344.655	369.415	290.84	467.551	0.211881	0.218155	0.226326	0.169011
ENSMUSG00000006585	0.219471	0.198177	0.39364	0.408183	9.17211	24.6344	ENSMUST00000006760.2	Cdt1	42	1715	2189	76.1696	72.4609	70.4316	72.4609	0.203887	0.39364	0.388309	2980.32	-0.203901	1	2980.32	-0.233205	0.205715	2980.32	-0.255316	0.202351	3570.7	-0.00683392	0.974201	7134.53	0.18871	0.0291917	7134.53	0.0514359	0.603297	1366.57	0.142085	0.882614	99.7074	95.3132	109.057	113.512	0.13265	0.140627	0.116152	0.126958
ENSMUSG00000006589	0.391768	0.173004	0.492225	0.334772	-6.39659	26.542	ENSMUST00000006764.8	Aprt	59	601	849	198.319	209.094	150.783	198.319	0.227544	0.466859	0.334772	3254.35	-0.0553336	1	3254.35	-0.289783	0.0969355	3254.35	-0.392167	0.0340759	4593.59	-0.179561	0.109191	7492.22	-0.0703747	0.559879	7492.22	-0.395341	3.05e-07	1427.36	0.14891	0.918789	496.643	513.752	468.08	422.319	0.0379043	0.049095	0.0466272	0.0700859
ENSMUSG00000006599	0.297528	0.247318	0.26937	0.483312	18.2831	7.46816	ENSMUST00000006774.10	Gtf2h1	202	1845	2736	118.01	120.446	98.3793	118.01	0.296667	0.263921	0.483312	6804.53	0.159648	1	6804.53	0.135782	0.343607	6804.53	-0.00621424	0.978155	4931.94	-0.110526	0.348906	5514.09	-0.114951	0.245559	5514.09	-0.174314	0.0260014	1119.8	1.55074	0.00175441	543.041	457.965	519.169	370.724	0.0938147	0.094998	0.102627	0.0958663
ENSMUSG00000006649	0.0807994	0.759026	0.101518	0.139456	-4.20062	-10.7898	ENSMUST00000006825.8	Nphs1	420	4190	4608	4.01346	5.27762	8.43095	5.27762	0.475137	0.101518	0.183381	641.002	-0.15137	1	641.002	-0.111116	0.683273	641.002	-0.391729	0.0711815	450.324	-0.126728	0.768379	891.178	-0.0332726	0.89778	891.178	-0.780493	4.62e-08	154.326	0.990898	0.410987	677.327	527.033	402.846	662.055	0.119988	0.140424	0.101884	0.154306
ENSMUSG00000006651	0.189059	0.142556	0.149752	0.707692	34.1771	-3.81123	ENSMUST00000006828.8	Aplp1	68	2032	2343	12.0455	13.4472	14.4432	13.4472	0.132725	0.149752	0.790042	623.527	-0.222439	1	623.527	-0.281978	0.161269	623.527	-0.60787	0.0019602	506.884	0.269779	0.346092	754.583	0.133103	0.570794	754.583	-0.305104	0.0747762	177.943	-0.532215	0.534735	864.739	617.559	619.663	618.138	0.134523	0.195187	0.159153	0.158979
ENSMUSG00000006673	0.555492	0.390786	0.340656	0.268558	-10.7282	2.22249	ENSMUST00000112155.8	Qrich1	153	2486	3040	111.184	106.102	103.042	106.102	0.402392	0.340656	0.256284	6915.55	0.0117888	1	6915.55	0.0158	0.914206	6915.55	0.0391935	0.747247	5762.81	-0.143177	0.288965	9825.98	0.0513026	0.619985	9825.98	-0.0763423	0.353972	1015.59	-0.516151	0.400392	172.962	171.713	193.961	191.276	0.0961843	0.0741487	0.0746363	0.0512189
ENSMUSG00000006676	0.534834	0.329794	0.470382	0.199823	-20.1486	5.13308	ENSMUST00000006854.12	Usp19	431	4513	4791	22.4975	20.3863	25.6279	22.4975	0.289511	0.519094	0.199823	2932.9	-0.0976065	1	2932.9	0.00305376	0.991524	2932.9	0.311479	0.110233	2239.03	-0.0612985	0.817653	5052.4	0.35379	1.99e-05	5052.4	0.306567	4.81e-05	680.207	0.631889	0.403991	320.996	296.855	288.598	342.489	0.114298	0.163524	0.135948	0.154198
ENSMUSG00000006678	0.277939	0.441618	0.243526	0.314856	-5.72295	-4.52557	ENSMUST00000006856.2	Pola1	45	4442	5346	59.5128	56.099	51.3485	56.099	0.482474	0.243526	0.296795	7135.47	0.143722	1	7135.47	0.105466	0.439947	7135.47	-0.16747	0.201554	5005.33	-0.135089	0.394921	6718.94	-0.192759	0.0245955	6718.94	-0.368071	1.26e-07	1006.86	0.506509	0.321071	856.514	582.265	722.022	511.295	0.0923311	0.0976059	0.0815775	0.0818799
ENSMUSG00000006699	0.288322	0.171306	0.588661	0.240033	-18.7302	22.205	ENSMUST00000051477.12	Cdc42	126	701	2108	157.645	164.222	143.477	157.645	0.188221	0.565083	0.240033	8637.6	0.135018	1	8637.6	-0.00613223	0.978669	8637.6	-0.125777	0.42948	7111.31	-0.0451349	0.813498	10818.3	-0.184071	0.030935	10818.3	-0.232691	0.00123533	1442.37	-1.1869	0.00424887	566.856	618.166	574.991	454.604	0.0612786	0.0759481	0.0595836	0.0717984
ENSMUSG00000006715	0.354124	0.183437	0.538218	0.278345	-13.9716	22.1634	ENSMUST00000110382.8	Gmnn	119	739	963	211.051	226.567	204.833	211.051	0.189004	0.501358	0.278345	3077.76	0.158436	1	3077.76	-0.124704	0.503747	3077.76	-0.4246	0.00497494	2287.19	-0.385191	0.00111736	2110.16	-0.335557	0.00221553	2110.16	-0.637893	2.97e-12	538.607	-1.40843	0.118368	219.987	225.255	256.559	222.969	0.0883	0.0939167	0.0818742	0.0995707
ENSMUSG00000006717	0.152267	0.277113	0.55799	0.164897	-25.216	9.75523	ENSMUST00000006900.6	Acot13	212	634	721	67.7335	74.4244	55.7359	67.7335	0.336763	0.507826	0.164897	591.532	0.02967	1	591.532	-0.249756	0.054762	591.532	-0.655173	7.33e-08	584.882	0.0128005	0.977847	470.589	-0.251359	0.309256	470.589	-0.520862	0.00511164	172.589	-2.45263	0.0819105	836.602	1053.95	792.67	548.202	0.0780982	0.0687062	0.0438355	0.081066
ENSMUSG00000006728	0.294957	0.308476	0.344458	0.347066	0.789699	10.0021	ENSMUST00000006911.11	Cdk4	243	1154	2053	165.199	147.952	140.055	147.952	0.325868	0.344458	0.310831	8675.99	-0.0576474	1	8675.99	-0.0536634	0.747242	8675.99	-0.192515	0.130325	8106.64	-0.146117	0.251315	14851	0.047671	0.629394	14851	-0.170352	0.0095302	1689.59	-0.487197	0.689185	689.209	634.789	564.068	539.422	0.0586438	0.0570637	0.0582979	0.0643079
ENSMUSG00000006731	0.487306	0.688617	0.153065	0.158318	-8.50332	-27.2811	ENSMUST00000006914.10	B4galnt1	297	1898	2395	2.73485	2.21994	3.3465	2.73485	0.562757	0.188568	0.158318	89.0292	-0.25016	1	89.0292	-0.102816	0.830084	89.0292	-0.364032	0.332445	80.5739	0.331667	0.594627	127.681	0.279795	NA	127.681	-0.0046423	0.993794	47.422	0.925241	0.594442	328.618	399.518	411.082	599.498	0.326262	0.35538	0.316654	0.187835
ENSMUSG00000006732	0.204163	0.377023	0.208418	0.414559	9.70081	-6.92185	ENSMUST00000006915.13	Mettl1	48	854	1791	20.4908	19.3509	20.3865	20.3865	0.377023	0.219571	0.412447	571.382	-0.0577397	1	571.382	-0.0472081	0.869254	571.382	-0.27759	0.175075	528.422	-0.123674	0.577491	889.679	0.0070744	0.977699	889.679	-0.198065	0.197439	139.154	0.54937	0.561904	342.392	315.468	379.898	328.811	0.0576606	0.112966	0.0709432	0.0789769
ENSMUSG00000006736	0.422271	0.526513	0.312087	0.161399	-26.4223	-11.1038	ENSMUST00000060991.5	Tspan31	88	720	1556	44.4473	53.1525	41.6368	44.4473	0.562054	0.260975	0.161399	1556.15	0.0630956	1	1556.15	-0.0301929	0.880464	1556.15	-0.0921055	0.572722	1299.19	-0.119152	0.574996	1969.84	-0.0766866	0.638644	1969.84	-0.232613	0.0370659	261.093	-0.662146	0.469148	353.03	405.556	388.988	379.926	0.132213	0.0997034	0.149286	0.0892729
ENSMUSG00000006740	0.646468	0.365592	0.406117	0.228291	-17.5009	2.21119	ENSMUST00000025083.13	Kif5b	417	3308	6032	132.796	122.633	116.042	122.633	0.386357	0.406117	0.210819	14985.7	0.132355	1	14985.7	0.113017	0.450259	14985.7	0.140847	0.346852	10947.5	-0.130209	0.29808	14914.4	-0.18259	0.0189174	14914.4	-0.0977078	0.200768	2027.53	-0.0163484	0.9868	306.748	291.995	303.507	272.061	0.0696894	0.0762674	0.0615598	0.0738195
ENSMUSG00000006763	0.478431	0.288682	0.546463	0.164855	-25.0129	8.46004	ENSMUST00000143082.3	Saal1	49	1473	4728	12.1219	11.3494	10.0299	11.3494	0.326661	0.546463	0.15435	1147.64	-0.0375184	1	1147.64	-0.191665	0.0648248	1147.64	-0.47551	3.61e-06	852.115	-0.107745	0.593031	1083.34	-0.108541	0.546255	1083.34	-0.388508	0.00139587	459.834	0.901997	0.0563402	453.233	484.288	390.425	368.78	0.0693661	0.0745149	0.0771877	0.0583097
ENSMUSG00000006800	0.424595	0.356642	0.384712	0.258645	-14.7567	2.8454	ENSMUST00000088086.3	Sulf2	432	3059	3927	52.638	49.2419	66.1045	52.638	0.283989	0.411245	0.258645	3620.4	-0.0869857	1	3620.4	0.184583	0.290534	3620.4	0.444284	0.00491377	3192.61	0.00634241	0.980447	6918.28	0.247466	0.00296695	6918.28	0.519869	2.56e-14	704.042	-1.11425	0.0112131	416.625	372.935	389.681	389.214	0.100478	0.114641	0.0791892	0.126325
ENSMUSG00000006818	0.251531	0.262542	0.388451	0.349007	0.868467	16.1022	ENSMUST00000007012.4	Sod2	208	876	3824	59.547	70.0076	57.056	59.547	0.274004	0.330409	0.349007	4637.45	0.0753811	1	4637.45	0.0162432	0.948853	4637.45	-0.184319	0.262709	3379.99	-0.401543	0.0114404	4251.4	-0.144779	0.192	4251.4	-0.543073	1.77e-11	701.024	-0.362255	0.575843	447.215	436.321	423.055	391.907	0.066674	0.0487426	0.055986	0.0508515
ENSMUSG00000006850	0.392653	0.535946	0.185001	0.279053	-8.06295	-23.2722	ENSMUST00000007046.7	Tmco6	105	1589	1817	6.67953	7.58625	6.73909	6.73909	0.535946	0.164342	0.281541	321.778	-0.114889	1	321.778	-0.273915	0.14208	321.778	-0.705237	0.000118305	319.528	-0.101816	0.784088	407.206	0.0503137	0.878608	407.206	-0.237769	0.294472	105.072	2.04129	0.054215	1924.79	1192.78	2571.2	856.645	0.100513	0.0635272	0.09654	0.0906473
ENSMUSG00000006920	0.114476	0.539221	0.119858	0.340921	-1.41576	-25.279	ENSMUST00000107285.7	Ezh1	118	2370	4193	7.02954	7.58458	8.25656	7.58458	0.495336	0.119858	0.367839	736.8	-0.0124358	1	736.8	-0.10584	0.560816	736.8	-0.289207	0.0629252	545.174	0.0202181	0.933974	905.502	-0.0652291	0.774875	905.502	-0.0954295	0.61411	103.973	0.108948	0.954921	253.697	243.219	274.367	261.282	0.23976	0.185699	0.288527	0.161347
ENSMUSG00000006930	0.221906	0.712676	0.188195	0.0991292	-6.39408	-32.1298	ENSMUST00000103124.10	Hap1	11	1807	2120	57.6121	58.0999	53.7159	57.6121	0.764369	0.186615	0.0991292	1014.33	-0.132382	1	1014.33	-0.0826032	0.714868	1014.33	0.0104718	0.968978	1471.3	-0.38966	0.00782298	1617.59	0.0751543	0.644559	1617.59	-0.200401	0.0804369	374.902	1.27083	0.0832624	251.255	297.319	254.892	311.068	0.182058	0.177659	0.125494	0.13674
ENSMUSG00000006931	0.548867	0.433907	0.291757	0.274336	-8.7144	-1.47695	ENSMUST00000066489.12	P3h4	181	1512	2178	8.35862	8.40831	7.46206	8.35862	0.486041	0.290032	0.274336	279.629	-0.0937913	1	279.629	-0.133483	0.572781	279.629	0.0688135	0.798575	316.008	-0.000754241	0.998181	519.287	-0.0541764	0.846357	519.287	-0.132123	0.537237	416.626	2.92775	5.01e-09	628.509	672.863	411.798	571.341	0.112439	0.095517	0.0883153	0.145276
ENSMUSG00000006932	0.291743	0.253102	0.528405	0.218493	-19.8834	12.0923	ENSMUST00000178812.8	Ctnnb1	94	2439	2702	476.34	496.666	477.199	477.199	0.253102	0.507693	0.218887	32069.8	0.0865686	1	32069.8	0.0329052	0.855546	32069.8	0.0270892	0.873333	24105.8	-0.140141	0.285226	37481.3	0.00201299	0.984737	37481.3	-0.0303033	0.727784	4323.11	-0.849863	0.0175106	427.927	461.337	394.961	411.983	0.0526889	0.055272	0.050147	0.0551025
ENSMUSG00000006941	0.14563	0.163698	0.274459	0.561843	26.9146	12.4987	ENSMUST00000007139.5	Eif1b	321	662	1035	24.011	24.7336	17.8538	24.011	0.220152	0.266441	0.561843	452.417	0.0374763	1	452.417	0.105188	0.635108	452.417	0.0718507	0.762752	368.478	-0.301535	0.0859384	541.233	0.0693824	0.79725	541.233	0.0239131	0.929938	81.4257	-2.41507	0.0838595	225.61	241.711	221.869	246.439	0.100441	0.078733	0.088832	0.0597363
ENSMUSG00000006998	0.462181	0.137439	0.591446	0.271114	-15.9144	27.0212	ENSMUST00000007212.8	Psmd2	66	2792	2961	212.067	221.524	199.552	212.067	0.146059	0.566198	0.271114	13231.4	0.00616013	1	13231.4	-0.0377636	0.854415	13231.4	-0.158711	0.288701	9447.25	-0.0118888	0.951457	14242	0.0296054	0.819961	14242	-0.085329	0.365338	1780.97	-0.939088	0.0936623	604.302	521.837	520.434	417.51	0.0509632	0.0688099	0.0510142	0.085743
ENSMUSG00000007021	0.0566147	0.581838	0.142263	0.275899	-8.6127	-20.0379	ENSMUST00000007236.4	Syngr3	137	826	1965	1.7647	1.75372	1.41625	1.75372	0.720478	0.142263	0.274182	87.5888	-0.26086	1	87.5888	-0.625864	0.0432252	87.5888	-0.415214	0.31885	81.53	-0.256247	0.578393	138.173	-0.253228	NA	138.173	-0.469733	0.178966	28.0294	0.29864	NA	290.685	360.335	413.848	356.223	0.370546	0.257087	0.362028	0.337888
ENSMUSG00000007029	0.479147	0.224751	0.552501	0.222748	-19.8605	14.6234	ENSMUST00000087315.13	Vars	279	4070	4137	51.9218	50.0028	43.2946	50.0028	0.259574	0.552501	0.214515	6439.67	-0.135021	1	6439.67	-0.0864444	0.75934	6439.67	-0.022317	0.944019	6415.3	0.242839	0.194411	14487.1	0.224373	0.00532153	14487.1	0.119811	0.129902	2377.86	0.417762	0.590186	984.985	540.029	597.868	488.047	0.14672	0.161648	0.103703	0.161035
ENSMUSG00000007036	0.501407	0.322065	0.145379	0.532556	18.1125	-16.5759	ENSMUST00000007251.13	Abhd16a	35	1711	1945	6.98281	6.47954	6.29559	6.47954	0.331475	0.145379	0.494174	295.855	-0.0213552	1	295.855	0.10608	0.683444	295.855	0.171372	0.484104	292.237	-0.216048	0.272246	536.717	0.25343	0.234377	536.717	0.304888	0.0828966	88.8431	1.71794	0.166792	266.913	241.247	269.492	277.821	0.164499	0.148603	0.205084	0.128634
ENSMUSG00000007038	0.561776	0.360841	0.388204	0.250955	-15.7392	2.48445	ENSMUST00000007253.5	Neu1	155	1384	2474	5.72332	7.36251	8.23408	7.36251	0.322647	0.388204	0.322829	422.384	-0.0862325	1	422.384	-0.232185	0.12074	422.384	-0.546849	0.00023711	322.77	0.243385	0.394265	514.769	-0.0254449	0.930533	514.769	-0.137649	0.520881	149.661	0.193073	0.846597	260.811	275.196	202.01	212.288	0.248282	0.242294	0.277062	0.216808
ENSMUSG00000007039	0.249598	0.19595	0.331022	0.473029	18.9584	17.4395	ENSMUST00000007255.12	Ddah2	301	1158	1342	31.2225	28.0996	30.5252	30.5252	0.19595	0.359596	0.462465	745.435	-0.0117359	1	745.435	-0.0491962	0.868968	745.435	-0.509606	0.00565025	467.009	-0.183614	0.583341	715.234	0.0674397	0.792473	715.234	0.223873	0.207772	129.256	-0.616927	0.586693	580.367	625.778	546.066	478.421	0.0781349	0.0781703	0.0690205	0.0680216
ENSMUSG00000007041	0.438461	0.319184	0.43153	0.249286	-16.3252	5.8106	ENSMUST00000007257.9	Clic1	483	1208	1466	45.9933	39.2223	45.7116	45.7116	0.319184	0.502926	0.247759	1526.43	0.0167712	1	1526.43	0.311256	0.00491554	1526.43	0.341577	0.00788002	824.369	0.708662	0.000779055	1522.25	0.418735	0.00498787	1522.25	1.21735	8.62e-25	306.374	-0.779924	0.4471	389.931	409.899	346.399	411.472	0.11572	0.0875123	0.100329	0.0957365
ENSMUSG00000007050	0.625435	0.368253	0.242291	0.389456	7.27228	-2.67368	ENSMUST00000114011.10	Lsm2	204	491	840	56.1885	54.2695	51.153	54.2695	0.390689	0.242291	0.376155	918.859	-0.11261	1	918.859	-0.219234	0.106051	918.859	-0.0903976	0.625375	845.781	-0.0734712	0.695043	1556.62	0.0834531	0.619985	1556.62	0.0505661	0.751549	251.182	-0.346857	0.631544	308.458	331.503	297.363	326.098	0.129442	0.129095	0.109373	0.123699
ENSMUSG00000007080	0.573265	0.291013	0.348513	0.360474	2.42114	12.2819	ENSMUST00000007296.11	Pole	83	6934	7163	26.8005	22.5288	28.2373	26.8005	0.276205	0.414595	0.360474	5045	-0.0361765	1	5045	0.230981	0.00398058	5045	0.25964	0.0058449	4422.94	0.0731095	0.826377	9027.25	0.147422	0.0795543	9027.25	0.0647571	0.452738	1052.29	1.05076	0.0786808	591.06	411.502	424.828	353.647	0.0352747	0.0497944	0.0425246	0.0477117
ENSMUSG00000007216	0.0901973	0.695228	0.084994	0.219778	-9.10007	-8.16195	ENSMUST00000204095.2	Zfp775	110	1726	4143	2.34821	2.23392	2.39132	2.34821	0.682694	0.0893426	0.219778	122.296	-0.06162	1	122.296	-0.144826	0.747844	122.296	-0.422242	0.250614	115.732	-0.35792	0.284603	203.021	-0.0656837	0.881187	203.021	-0.204797	0.536335	40.8631	0.497001	NA	98.273	104.758	109.173	119.619	0.434294	0.538651	0.489787	0.298782
ENSMUSG00000007338	0.186256	0.401134	0.234015	0.364851	4.70919	-5.18829	ENSMUST00000007482.6	Mrpl49	16	516	1722	67.7394	70.5563	61.3475	67.7394	0.442929	0.224673	0.364851	1868.94	0.0669131	1	1868.94	0.0774068	0.717959	1868.94	-0.0809351	0.694805	1642.12	-0.217814	0.0986217	1984.07	-0.00888603	0.962758	1984.07	-0.200168	0.0601346	396.694	0.51197	0.421562	279.331	320.049	282.582	310.163	0.163764	0.15267	0.141914	0.152458
ENSMUSG00000007379	0.229258	0.184072	0.234035	0.581893	28.4374	5.40032	ENSMUST00000172288.2	Dennd2c	281	3043	4979	20.2551	16.8283	20.77	20.2551	0.179508	0.281692	0.581893	1810.91	0.0944914	1	1810.91	-0.0994016	0.3542	1810.91	-0.0390613	0.773879	1480.98	-0.188028	0.0757825	2528.94	-0.151614	0.199844	2528.94	-0.185599	0.0567254	297.133	-1.06275	0.13815	99.3913	100.901	109.523	115.752	0.12285	0.0727164	0.0797489	0.112688
ENSMUSG00000007411	0.342922	0.490879	0.190806	0.318315	-1.55847	-18.7474	ENSMUST00000075281.7	Mark3	529	2718	3321	58.2985	57.664	58.4911	58.2985	0.489263	0.192906	0.318315	4584.94	0.0781125	1	4584.94	0.0851262	0.523639	4584.94	0.111403	0.391887	3478.04	-0.03139	0.893551	5212.31	-0.00174305	0.988867	5212.31	0.0637993	0.517254	656.632	0.103761	0.89913	352.681	372.371	393	352.365	0.0725133	0.0772267	0.0737927	0.0657858
ENSMUSG00000007415	0.541347	0.294224	0.130799	0.574977	21.5985	-15.8016	ENSMUST00000007559.14	Gatad1	316	1116	2545	48.8618	53.5816	57.1678	53.5816	0.275767	0.130799	0.630518	2082.78	0.0507856	1	2082.78	-0.0403025	0.856902	2082.78	-0.214498	0.16741	1745.52	0.0281531	0.910441	1693.19	-0.192028	0.143325	1693.19	-0.367305	0.000342447	316.64	0.375336	0.803934	552.364	651.892	530.99	484.024	0.0499796	0.0681932	0.0888284	0.0789497
ENSMUSG00000007458	0.217203	0.177563	0.148853	0.673583	31.308	-3.38329	ENSMUST00000112610.1	M6pr	473	1309	2539	96.0576	113.505	85.187	96.0576	0.200222	0.125972	0.673583	4936.96	0.119407	1	4936.96	0.17667	0.192194	4936.96	0.167355	0.267205	4135.27	-0.104023	0.503333	5284.17	-0.0392582	0.749529	5284.17	0.000895953	0.99399	679.295	-0.30035	0.813754	302.108	300.954	320.658	308.464	0.0917941	0.0722032	0.0954098	0.0755887
ENSMUSG00000007476	0	0.157925	0.193068	0.649007	31.8381	0.432751	ENSMUST00000113654.7	Lrrc8a	100	2532	4194	2.13592	1.99547	2.14991	2.13592	0.156897	0.206658	0.649007	232.732	-0.0323053	1	232.732	-0.128559	0.663211	232.732	-0.0641413	0.846431	181.128	0.12951	0.648234	361.451	0.15852	0.596116	361.451	0.261761	0.254669	36.7487	-4.57485	NA	151.521	162.088	177.5	172.542	0.223966	0.270213	0.294371	0.203173
ENSMUSG00000007564	0.324379	0.102212	0.549816	0.347972	-11.7449	29.7757	ENSMUST00000007708.13	Ppp2r1a	196	1965	2410	92.2464	91.3909	66.5134	91.3909	0.140442	0.549816	0.344745	5427.89	-0.0509883	1	5427.89	-0.0981973	0.447525	5427.89	-0.0254896	0.879192	4920.87	-0.064986	0.628546	9972.75	0.0579783	0.585339	9972.75	0.021869	0.839978	1165.17	-0.816308	0.306596	494.325	435.115	438.135	372.18	0.0663928	0.0774839	0.0528897	0.0811126
ENSMUSG00000007570	0.291791	0.644269	0.252045	0.103686	-13.4511	-32.8478	ENSMUST00000088007.10	Fance	940	1581	1581	12.3679	14.1367	12.04	12.3679	0.661812	0.220508	0.103686	420.563	-0.0981455	1	420.563	-0.218925	0.341543	420.563	-0.684985	0.000921742	392.157	-0.186188	0.427131	684.629	0.0268117	0.923819	684.629	-0.227188	0.219307	197.064	1.32032	0.0847912	236.489	249.273	229.353	251.792	0.093021	0.147268	0.10298	0.10644
ENSMUSG00000007589	0.346344	0.542257	0.237974	0.219769	-20.5122	-16.3071	ENSMUST00000007733.7	Tinf2	240	1484	2956	36.9847	38.0711	41.0474	38.0711	0.502939	0.237974	0.226225	1798.35	-0.032637	1	1798.35	-0.132817	0.251867	1798.35	-0.522769	1.75e-07	1654.43	-0.0622925	0.726443	2333.74	0.0218802	0.89386	2333.74	-0.0911299	0.437132	408.544	0.395685	0.555191	285.433	312.162	302.123	338.846	0.151262	0.148586	0.166513	0.129873
ENSMUSG00000007603	1.12426	0.294751	0.518894	0.186355	-22.8124	7.61313	ENSMUST00000007747.8	Dus3l	106	2019	2303	14.5551	16.5879	14.1624	14.5551	0.302924	0.455305	0.186355	1523.16	-0.129161	1	1523.16	0.100443	0.708394	1523.16	0.130698	0.607807	1109.51	-0.165532	0.574804	2459.65	0.346456	0.00286721	2459.65	0.130939	0.283456	503.082	1.97077	0.0603726	364.686	378.373	310.952	429.157	0.0789837	0.0804571	0.0686681	0.0808835
ENSMUSG00000007610	0.182914	0.558075	0.181937	0.259988	-11.1459	-22.4823	ENSMUST00000007754.12	Gtpbp3	686	2164	2800	15.2397	14.4523	11.6883	14.4523	0.690045	0.181937	0.246555	647.697	-0.112476	1	647.697	-0.116836	0.545502	647.697	-0.154959	0.417063	745.115	-0.0252144	0.927353	1037.17	0.0942357	0.620197	1037.17	0.0502959	0.784886	271.618	1.71039	0.00421405	174.09	203.846	197.688	248.166	0.245431	0.243764	0.275805	0.242912
ENSMUSG00000007613	0.40643	0.237326	0.162478	0.600195	25.7164	-7.87201	ENSMUST00000007757.14	Tgfbr1	91	1602	5756	12.2998	11.2553	10.9654	11.2553	0.243601	0.162478	0.54923	2024.14	0.118765	1	2024.14	0.164211	0.170726	2024.14	0.461454	2.46e-05	1132.43	-0.275751	0.0874047	2270.61	-0.074872	0.626507	2270.61	0.155116	0.16921	196.276	-0.0826197	0.96797	166.654	167.543	177.76	177.47	0.0910329	0.0832207	0.103621	0.0700439
ENSMUSG00000007646	0.229745	0.619795	0.230924	0.149281	-17.0733	-28.218	ENSMUST00000067692.12	Rad51c	103	1203	3944	7.05816	6.04133	7.11258	7.05816	0.615052	0.269792	0.149281	541.559	-0.0219515	1	541.559	-0.253056	0.0568629	541.559	-0.778446	5.84e-10	390.309	0.0275853	0.953176	433.976	-0.16853	0.526978	433.976	-0.428367	0.0240713	84.9277	-1.28385	0.439639	-7975.79	7655.92	-31539.3	797.328	0.112492	0.108506	0.11128	0.109728
ENSMUSG00000007656	0.277968	0.255754	0.396439	0.347807	0.511166	17.2856	ENSMUST00000007800.7	Arpp19	200	538	4046	47.1617	46.9662	42.3975	46.9662	0.283314	0.396439	0.346365	3549.68	0.0490465	1	3549.68	-0.0500261	0.774116	3549.68	-0.162621	0.227808	2698.34	-0.101926	0.563573	3526.22	-0.160799	0.127648	3526.22	-0.169589	0.0589871	679.348	-0.615986	0.302694	528.31	570.164	526.749	409.727	0.0754539	0.0705543	0.0606994	0.0639707
ENSMUSG00000007659	0.303745	0.271446	0.149333	0.57922	23.0414	-10.9462	ENSMUST00000109820.4	Bcl2l1	394	1095	2568	21.0426	19.0169	24.8384	21.0426	0.229964	0.16524	0.57922	1127.02	-0.0710853	1	1127.02	-0.0684514	0.81927	1127.02	0.244311	0.280177	1025.28	0.366805	0.0327728	1814.82	0.236036	0.0932986	1814.82	0.513918	2.03e-06	210.687	-1.24655	0.181842	160.774	161.181	172.167	171.079	0.120831	0.141524	0.149739	0.187174
ENSMUSG00000007670	0.511251	0.172013	0.447347	0.38064	3.82797	29.9963	ENSMUST00000007814.8	Khsrp	109	2355	3990	53.2795	51.6229	64.3633	53.2795	0.142391	0.461702	0.38064	4671.34	-0.173481	1	4671.34	0.0370198	0.914206	4671.34	0.298919	0.195085	3540.56	0.153328	0.570247	7278.9	0.438761	1.97e-09	7278.9	0.414487	1.43e-09	1047.37	0.146447	0.866128	386.882	372.441	302.216	393.343	0.1512	0.168439	0.135833	0.188509
ENSMUSG00000007721	0.525375	0.185947	0.639883	0.17417	-25.6562	17.2233	ENSMUST00000007865.6	Ccdc124	489	1142	1356	53.134	49.5924	59.8455	53.134	0.165094	0.68558	0.17417	1025.37	-0.23028	1	1025.37	-0.277323	0.194606	1025.37	-0.454916	0.0330778	1136.06	0.127405	0.535195	1562.72	0.156245	0.270895	1562.72	0.0923915	0.499923	445.144	-1.15716	0.00351354	902.284	786.448	556.722	523.635	0.099822	0.0934749	0.101006	0.116461
ENSMUSG00000007739	0.304492	0.171662	0.634403	0.193935	-23.9536	18.9705	ENSMUST00000173867.7	Cct4	236	1855	2484	238.055	240.756	203.544	238.055	0.200766	0.627285	0.193935	17421.4	0.0744164	1	17421.4	-0.10727	0.373098	17421.4	-0.287509	0.00648663	14698.2	-0.0999789	0.561944	26112.5	-0.208391	0.0178359	26112.5	-0.38648	6.81e-08	3404.84	-1.52989	0.0235067	612.429	521.622	547.36	416.823	0.0513498	0.0571507	0.0547181	0.0531952
ENSMUSG00000007777	0.0859813	0.460231	0.144038	0.395732	5.37068	-21.0502	ENSMUST00000007921.8	0610009B22Rik	130	552	813	32.4631	36.6949	29.1644	32.4631	0.512287	0.127427	0.395732	513.671	0.167313	1	513.671	-0.139024	0.545417	513.671	-0.489969	0.00930175	450.767	-0.358747	0.0316729	587.731	-0.382294	0.0373317	587.731	-0.628779	3.24e-05	90.8239	-0.773207	0.60557	137.207	145.37	172.431	178.043	0.249494	0.241344	0.277255	0.21002
ENSMUSG00000007783	0.483686	0.608419	0.227892	0.16369	-17.5272	-27.0066	ENSMUST00000212836.1	Cpt1c	193	2589	2716	8.29883	7.57653	7.91026	7.91026	0.608419	0.23793	0.156025	575.727	-0.119021	1	575.727	-0.0197481	0.939111	575.727	0.391993	0.0137329	429.592	0.418877	0.00737929	964.712	0.183108	0.372427	964.712	0.613939	1.32e-05	191.553	0.963963	0.12847	221.896	249.408	205.801	282.965	0.131968	0.177875	0.10589	0.117297
ENSMUSG00000007812	0.12288	0.315713	0.185266	0.499021	17.0325	-7.3401	ENSMUST00000167316.7	Zfp655	136	1761	4104	32.8353	34.283	34.0137	34.0137	0.315713	0.18381	0.51693	3188.52	0.132181	1	3188.52	0.147441	0.218032	3188.52	0.0333738	0.840645	2250.67	0.172604	0.392066	4248.02	-0.127802	0.220939	4248.02	0.13892	0.113308	418.275	-1.31063	0.121074	85.7616	86.1797	90.5415	91.3819	0.29809	0.297777	0.342054	0.287429
ENSMUSG00000007815	0.326993	0.133022	0.636802	0.230176	-23.1877	23.2547	ENSMUST00000007959.13	Rhoa	503	1084	2197	90.6674	87.4341	85.4262	87.4341	0.136149	0.636802	0.221968	5338.78	-0.00190439	1	5338.78	-0.0638895	0.683273	5338.78	-0.0629179	0.683802	3116.09	0.0175702	0.928611	3887.76	-0.0740274	0.55622	3887.76	-0.0452111	0.704814	728.21	-1.42324	0.00648592	520.336	498.203	514.848	420.335	0.0292772	0.0304126	0.0358559	0.054711
ENSMUSG00000007817	0.169585	0.622446	0.121754	0.2558	-11.9158	-16.4141	ENSMUST00000007961.14	Zmiz1	525	3725	5397	4.28341	2.66351	4.04266	4.04266	0.622446	0.184797	0.241423	341.825	-0.339428	1	341.825	-0.397242	0.222072	341.825	-0.0711005	0.879699	214.464	0.039968	0.908843	368.101	0.174124	0.5448	368.101	-0.152342	0.553548	61.2206	-0.285298	0.868009	191.642	216.755	182.534	241.937	0.283957	0.296414	0.270511	0.345838
ENSMUSG00000007827	0.117386	0.508946	0.276535	0.214519	-22.0333	-11.3379	ENSMUST00000112830.2	Ankrd26	170	5215	6930	12.1064	13.0142	11.3566	12.1064	0.542547	0.257246	0.214519	1553.07	0.068179	1	1553.07	-0.16729	0.199485	1553.07	-0.339988	0.00592671	1213.57	-0.163562	0.232071	1350.99	-0.239372	0.0960401	1350.99	-0.421317	0.000229739	253.119	0.432833	0.73902	189.996	191.03	196.815	176.088	0.173318	0.204544	0.195196	0.224387
ENSMUSG00000007833	0.224743	0.216536	0.441204	0.34226	-3.78567	21.7301	ENSMUST00000209963.1	Aldh16a1	93	2501	3537	6.29082	6.79217	6.16857	6.29082	0.220827	0.408638	0.34226	910.032	-0.170045	1	910.032	0.073163	0.802568	910.032	-0.0356046	0.906065	758.848	0.0603512	0.756632	1676.7	0.312092	0.00851634	1676.7	0.269218	0.0112151	232.953	0.439229	0.778434	681.491	497.961	497.305	429.162	0.0817102	0.078042	0.0834913	0.1045
ENSMUSG00000007836	0.42827	0.198318	0.29407	0.507612	21.8212	12.7555	ENSMUST00000007980.6	Hnrnpa0	244	1161	2678	52.4418	50.2588	61.8107	52.4418	0.168258	0.306843	0.507612	3872.77	-0.0489439	1	3872.77	-0.112751	0.471048	3872.77	-0.210738	0.145983	2498.85	-0.0116704	0.961603	4382.13	0.0527413	0.678521	4382.13	0.0188349	0.88246	1250	0.487239	0.152768	433.371	404.457	351.582	325.116	0.0936647	0.13959	0.10836	0.135173
ENSMUSG00000007837	0.228211	0.910369	0.0603638	0.0292667	-0.879776	-2.3128	ENSMUST00000007981.8	Prrg2	133	729	1295	3.64466	5.62621	5.41545	5.41545	0.910369	0.0581025	0.0434861	86.5064	-0.0131279	1	86.5064	0.524733	0.101246	86.5064	0.221353	0.611981	78.4712	0.0905838	0.876302	146.563	0.577124	NA	146.563	0.835651	0.00786917	136.731	2.77596	0.00246355	290.744	234.576	266.398	320.151	0.243037	0.21004	0.155884	0.163591
ENSMUSG00000007850	0.426674	0.195485	0.637299	0.167216	-25.9136	16.6752	ENSMUST00000069304.13	Hnrnph1	125	1474	2225	418.021	416.889	535.775	418.021	0.152521	0.639028	0.167216	18851.2	0.0469698	1	18851.2	0.182035	0.0644063	18851.2	0.058939	0.670878	12822	-0.189426	0.323748	23299.3	-0.0786511	0.375184	23299.3	-0.0662868	0.398941	3313.22	0.292065	0.766796	328.059	319.38	298.644	307.945	0.0645552	0.0871508	0.0801118	0.0755002
ENSMUSG00000007872	0.223409	0.353232	0.269899	0.376869	4.65337	2.45253	ENSMUST00000008016.2	Id3	383	742	1278	7.46165	12.3266	11.1492	11.1492	0.353232	0.244119	0.563116	830.929	-0.246299	1	830.929	0.102086	0.762444	830.929	0.429845	0.086862	561.721	0.762216	0.0102029	1662.77	0.514735	0.367926	1662.77	1.14801	0.0059369	487.606	2.03478	0.0164087	90.9786	96.993	99.2082	102.081	0.175675	0.164686	0.0864741	0.125758
ENSMUSG00000007880	0.400195	0.383244	0.265119	0.351637	2.85093	-0.396553	ENSMUST00000105897.9	Arid1a	1	6852	8175	33.5688	30.4469	45.7389	33.5688	0.281271	0.292303	0.351637	6316.62	-0.249719	1	6316.62	-0.235595	0.343752	6316.62	0.0882362	0.778843	4955.7	0.216814	0.502263	9569.77	0.172	0.0411584	9569.77	0.186969	0.00967888	1233.12	0.00793752	0.997958	148.73	143.855	155.438	188.62	0.297579	0.305679	0.256867	0.349481
ENSMUSG00000007891	0.363836	0.1482	0.34006	0.51174	24.5975	18.4382	ENSMUST00000151120.8	Ctsd	235	1467	2127	36.7722	30.5051	26.2201	30.5051	0.172419	0.34006	0.424524	2097.81	0.0138899	1	2097.81	0.228191	0.121321	2097.81	0.737815	4.06e-08	1534.4	0.426809	0.00274661	3693.23	0.301606	0.0112796	3693.23	0.990665	2.57e-26	406.228	-1.51304	0.0349916	364.439	374.154	273.013	331.392	0.0670028	0.0589944	0.0355397	0.0779869
ENSMUSG00000007892	0.253017	0.142204	0.491744	0.366053	-2.81542	26.8413	ENSMUST00000008036.8	Rplp1	115	459	499	901.654	812.728	890.986	890.986	0.142204	0.539094	0.361722	10838.2	-0.12816	1	10838.2	-0.0625598	0.800075	10838.2	-0.307941	0.0759527	8629.72	-0.0909212	0.679379	14616	0.206238	0.0062894	14616	0.146889	0.0353487	1589.36	-1.04544	0.154673	813.451	730.031	518.304	488.941	0.113598	0.0793551	0.121392	0.113965
ENSMUSG00000007950	0.437153	0.280793	0.299589	0.419618	10.6277	10.7166	ENSMUST00000008094.9	Abhd8	181	1500	1978	5.40539	5.87367	4.5585	5.40539	0.33296	0.275704	0.419618	171.628	-0.135207	1	171.628	-0.357629	0.144969	171.628	-0.21834	0.481566	206.916	-0.011423	0.980663	308.47	0.0142662	0.971605	308.47	-0.0939368	0.759119	68.5098	-0.657316	0.657919	807.762	1423.2	547.387	1068.17	0.131036	0.202178	0.131682	0.173096
ENSMUSG00000007989	1.12109	0.360052	0.146725	0.493223	14.6696	-17.0785	ENSMUST00000131309.2	Fzd3	464	2464	12734	3.18455	3.27061	3.36558	3.27061	0.349893	0.146725	0.506553	800.72	-0.0245825	1	800.72	-0.0867568	0.733691	800.72	-0.00116407	0.997431	831.313	-0.285858	0.140685	1157.75	-0.366726	0.0178815	1157.75	-0.382281	0.00438464	142.95	-0.168183	0.935852	218.735	222.625	225.881	234.859	0.198032	0.225818	0.234718	0.201699
ENSMUSG00000008035	0.179653	0.293733	0.215459	0.490809	17.3172	-1.89736	ENSMUST00000008179.6	Mid1ip1	559	1107	2019	21.1348	23.7003	22.881	22.881	0.293733	0.208011	0.531361	926.979	-0.19096	1	926.979	-0.337212	0.0205729	926.979	-0.681292	7.77e-06	879.123	-0.0643678	0.886006	1479.71	0.113756	0.485522	1479.71	-0.0804384	0.594333	198.281	-0.834699	0.419231	254.109	226.382	367.386	237.964	0.066862	0.100918	0.134599	0.115106
ENSMUSG00000008036	0.302399	0.171386	0.525211	0.303403	-11.3477	24.5043	ENSMUST00000086112.7	Ap2s1	127	555	836	31.3396	40.043	39.9465	39.9465	0.171386	0.523945	0.386728	1007.58	-0.0713229	1	1007.58	-0.185831	0.349365	1007.58	-0.117032	0.620543	784.458	-0.0829707	0.667367	1277.62	-0.0306969	0.876606	1277.62	-0.0831916	0.583989	231.028	-2.0496	0.0241058	1183.96	1206.42	706.819	553.434	0.0630122	0.0736509	0.0747442	0.0804602
ENSMUSG00000008140	0.435723	0.361789	0.267049	0.371163	4.82868	1.12999	ENSMUST00000118808.7	Emc10	131	937	1872	16.9286	16.9357	16.1149	16.9286	0.380057	0.266936	0.371163	772.542	-0.173681	1	772.542	-0.0623828	0.853867	772.542	0.148956	0.592489	715.431	0.126404	0.545803	1429.44	0.354105	0.00817229	1429.44	0.500281	8.43e-06	269.606	-0.0733646	0.954932	514.963	419.184	394.487	375.686	0.0692124	0.137773	0.0778263	0.124162
ENSMUSG00000008153	0.136971	0.410572	0.329845	0.259583	-11.4428	0.716439	ENSMUST00000008297.4	Clstn3	311	3181	4014	7.39101	9.59077	9.34579	9.34579	0.410572	0.32142	0.328237	1072.63	-0.13786	1	1072.63	-0.318379	0.0568629	1072.63	-0.574882	0.0009535	728.349	0.0168736	0.958233	1091.57	-0.0144273	0.952466	1091.57	-0.575941	4.89e-06	224.891	0.579728	0.4736	674.166	545.897	715.1	706.373	0.143162	0.140242	0.144453	0.103491
ENSMUSG00000008167	0.625583	0.423546	0.329267	0.247187	-11.9619	-0.263358	ENSMUST00000095220.3	Fbxw9	74	1450	1907	15.8602	14.6113	23.1741	15.8602	0.289872	0.357412	0.247187	649.429	-0.0801383	1	649.429	0.056173	0.82551	649.429	0.362451	0.0336358	670.258	0.567743	0.00048007	1229.58	0.349083	0.018081	1229.58	0.617405	2.64e-07	445.138	1.66679	0.000291291	275.056	319.972	220.759	305.988	0.0679469	0.0782985	0.0368217	0.109108
ENSMUSG00000008200	0.657439	0.272942	0.407972	0.319086	-3.14532	14.7227	ENSMUST00000013759.5	Fnbp4	88	3321	4691	33.6751	35.1983	40.6732	35.1983	0.236202	0.407972	0.333518	3591.38	0.0325807	1	3591.38	0.306257	2.5e-06	3591.38	0.249378	0.00287852	2919.67	0.153702	0.420128	4550.34	0.00228422	0.987343	4550.34	-0.0323272	0.800578	1406.35	2.16855	5.39e-05	173.506	153.464	180.478	164.41	0.0600793	0.13589	0.0522762	0.138745
ENSMUSG00000008206	0.453885	0.4859	0.237612	0.276488	-16.1752	-8.88478	ENSMUST00000008350.15	Cers4	394	1575	9475	6.19111	5.14375	4.0415	5.14375	0.618421	0.237612	0.229714	569.074	0.0122605	1	569.074	0.00129134	0.994829	569.074	0.0704866	0.711478	662.639	-0.26299	0.202061	1144.09	-0.0102968	0.964109	1144.09	-0.231911	0.069475	144.664	0.622385	0.567151	174.399	211.879	193.421	285.709	0.225165	0.183607	0.19649	0.200346
ENSMUSG00000008301	0.337479	0.255023	0.37413	0.370847	3.79873	16.8911	ENSMUST00000008445.6	Phax	219	1376	1942	84.8655	91.8677	73.2563	84.8655	0.295438	0.345614	0.370847	3080.08	0.157624	1	3080.08	0.108953	0.557609	3080.08	0.012632	0.958461	2207.77	-0.263095	0.00657605	2687.79	-0.216002	0.051823	2687.79	-0.34926	0.00011181	434.835	-0.476257	0.629561	146.387	153.336	167.332	176.999	0.135602	0.138779	0.152891	0.185296
ENSMUSG00000008305	0.716395	0.368125	0.306031	0.325844	-1.26738	3.38449	ENSMUST00000072695.12	Tle1	853	3165	3644	11.895	14.3743	13.0135	13.0135	0.368125	0.277059	0.356484	1176.34	-0.0753818	1	1176.34	-0.172569	0.174654	1176.34	-0.244034	0.0646663	939.493	-0.0877396	0.746679	1430.68	-0.0525684	0.784835	1430.68	-0.259804	0.0370511	201.986	-0.440247	0.66327	151.852	164.28	165.278	201.47	0.0845758	0.118798	0.105114	0.131709
ENSMUSG00000008333	0.306613	0.181795	0.607484	0.210722	-21.9288	19.4661	ENSMUST00000008477.12	Snrpb2	86	763	2061	130.627	130.132	136.487	130.627	0.17399	0.609798	0.210722	3518.95	0.175757	1	3518.95	-0.048281	0.845894	3518.95	-0.321413	0.0532632	2741.29	-0.357714	0.0228512	2684.93	-0.36598	0.000172306	2684.93	-0.609637	2.46e-13	525.325	-1.45402	0.123477	446.647	477.772	448.782	359.214	0.110878	0.130349	0.0819065	0.108937
ENSMUSG00000008348	0.374569	0.069505	0.308515	0.621981	29.2805	16.1442	ENSMUST00000136312.1	Ubc	322	2526	2618	18.0652	14.2536	11.4804	14.2536	0.0862942	0.308515	0.490747	2696.35	0.102626	1	2696.35	0.145757	0.29904	2696.35	0.420225	0.000713534	1868.4	0.287838	0.371365	3864.62	0.100238	0.388769	3864.62	0.192627	0.0257284	497.833	-0.527016	0.694898	129.101	131.407	104.651	99.1935	0.298765	0.278964	0.393681	0.450625
ENSMUSG00000008373	0.405233	0.271366	0.357482	0.371152	4.01144	14.7479	ENSMUST00000008517.12	Prpf31	81	1580	3144	80.3918	83.74	75.7695	80.3918	0.28792	0.343189	0.371152	5384.4	0.025775	1	5384.4	0.00276071	0.989624	5384.4	-0.244055	0.060853	3907.83	-0.0886089	0.596129	4604.34	-0.00528199	0.972012	4604.34	-0.347536	5.33e-06	866.333	0.20102	0.808094	440.84	402.307	460.816	400.17	0.0592095	0.0390668	0.0533037	0.0578883
ENSMUSG00000008393	0.223193	0.215042	0.105159	0.679799	30.2933	-12.4195	ENSMUST00000008537.8	Carhsp1	49	495	2849	9.63569	9.33094	9.6509	9.63569	0.214703	0.108593	0.679799	901.717	0.0328223	1	901.717	-0.0947088	0.593659	901.717	0.117664	0.504363	578.436	0.22514	0.367837	1044.25	0.0118388	0.964925	1044.25	0.579756	1.17e-05	102.068	0.28724	0.905097	351.256	433.454	276.768	294.532	0.0573546	0.0510431	0.0764679	0.059591
ENSMUSG00000008429	0.156274	0.639912	0.23316	0.126928	-13.8304	-31.5984	ENSMUST00000008573.8	Herpud2	855	2069	2781	5.92278	5.2752	5.72399	5.72399	0.639912	0.252996	0.122667	349.856	-0.00580052	1	349.856	-0.0945307	0.683273	349.856	0.014791	0.95823	307.906	0.127091	0.592996	586.556	-0.130872	0.586182	586.556	0.00849558	0.974639	107.669	-0.614207	0.4997	175.921	195.016	199.184	224.292	0.1461	0.165216	0.148902	0.131593
ENSMUSG00000008435	0.347747	0.379722	0.196612	0.423666	9.74448	-11.3349	ENSMUST00000008579.13	Rdh13	139	1143	3034	11.6197	12.429	12.6214	12.429	0.373935	0.196612	0.453174	868.274	0.100112	1	868.274	0.206232	0.156963	868.274	0.209508	0.198395	634.245	-0.10911	0.645023	1109.96	0.0957678	0.599776	1109.96	0.088513	0.579087	168.206	1.73917	0.0385028	182.463	191.173	188.975	195.481	0.0596313	0.0483137	0.0777506	0.0811591
ENSMUSG00000008475	0.267677	0.218826	0.50447	0.276704	-12.174	18.3614	ENSMUST00000077755.10	Arpc5	184	639	1914	27.5784	28.9615	33.2673	28.9615	0.190503	0.50447	0.29058	2080.97	0.0718217	1	2080.97	-0.0467559	0.829696	2080.97	0.0243135	0.91147	1364.21	-0.0302768	0.908729	2384.9	-0.145313	0.239757	2384.9	-0.144191	0.175483	284.208	-1.95503	0.0547266	367.189	385.992	313.619	315.188	0.069212	0.0788713	0.0777382	0.0817916
ENSMUSG00000008489	0.190246	0.468431	0.119514	0.412054	5.79146	-22.9314	ENSMUST00000008633.14	Elavl2	171	1253	3730	11.2076	10.8489	14.5936	11.2076	0.359744	0.123465	0.412054	721.919	-0.0833508	1	721.919	-0.143086	0.33019	721.919	-0.206016	0.171804	579.743	-0.332206	0.0988439	1119.72	-0.14265	0.412117	1119.72	-0.144824	0.326857	107.602	-0.383552	0.833927	122.268	126.716	136.627	133	0.0515227	0.123022	0.132232	0.116422
ENSMUSG00000008604	0.213504	0.277465	0.121648	0.600886	23.9501	-15.7456	ENSMUST00000008748.7	Ubqln4	48	1838	3330	48.0459	42.5471	46.0982	46.0982	0.277465	0.131801	0.576527	4286.09	-0.124046	1	4286.09	-0.22036	0.146794	4286.09	-0.115509	0.548844	3224.65	0.183178	0.37469	6899.94	0.0558443	0.618374	6899.94	0.0369138	0.724307	672.35	0.276852	0.720776	331.766	320.174	340.134	354.656	0.160316	0.209992	0.117558	0.187484
ENSMUSG00000008668	0.380286	0.0305333	0.776421	0.193045	-29.8789	22.7486	ENSMUST00000008812.7	Rps18	98	556	600	206.131	219.563	182.932	206.131	0.0344055	0.728925	0.193045	2236.83	0.0692018	1	2236.83	0.0514568	0.828268	2236.83	-0.0717405	0.734896	2121.7	-0.291978	0.0517262	3669.01	0.0171363	0.905093	3669.01	-0.101959	0.297645	553.93	-0.683776	0.220653	578.649	504.777	491.897	390.472	0.0918972	0.111186	0.0916623	0.11735
ENSMUSG00000008683	0.23331	0.308046	0.512985	0.178969	-22.9712	7.04581	ENSMUST00000106588.7	Rps15a	212	604	640	219.888	205.379	151.148	205.379	0.418569	0.512985	0.16716	4686.86	0.12259	1	4686.86	0.144802	0.46082	4686.86	0.0889011	0.691147	3861.08	-0.259604	0.0159918	7896.33	-0.169145	0.0433723	7896.33	-0.262769	0.000127219	746.944	-1.08329	0.391716	477.459	554.404	484.291	394.096	0.118204	0.134808	0.083057	0.119546
ENSMUSG00000008690	0.229211	0.262906	0.29827	0.438824	13.5052	12.1671	ENSMUST00000074552.11	Ncaph2	101	1924	3299	66.8043	62.4954	64.0776	64.0776	0.262906	0.305821	0.420913	4376.64	-0.0180264	1	4376.64	-0.0366451	0.871798	4376.64	-0.332985	0.0210286	3196.57	-0.11329	0.462337	4723.52	0.164164	0.0922519	4723.52	0.142646	0.0983619	588.618	-0.300452	0.688209	530.002	458.184	450.727	386.551	0.0441298	0.0511552	0.0440896	0.0585054
ENSMUSG00000008730	0.246326	0.293839	0.0773722	0.628789	25.6232	-19.2439	ENSMUST00000118317.7	Hipk1	174	3806	7939	11.6597	11.1369	13.0541	11.6597	0.262452	0.0810044	0.628789	2701.03	-0.036906	1	2701.03	-0.155601	0.238404	2701.03	0.136148	0.35497	1932.51	0.0491707	0.847336	3520.93	-0.0290345	0.837409	3520.93	0.00677661	0.961399	313.442	-1.56659	0.28705	227.697	228.171	248.878	261.578	0.148192	0.183615	0.149657	0.185335
ENSMUSG00000008734	0.111582	0.43003	0.116828	0.453142	9.36365	-23.1899	ENSMUST00000008878.9	Gprc5b	174	1406	4518	5.96956	7.06078	5.32195	5.96956	0.482359	0.0987728	0.453142	664.779	-0.125721	1	664.779	-0.199997	0.565742	664.779	-0.407715	0.193143	370.431	-0.277129	0.386631	668.665	0.14257	0.539227	668.665	-0.261183	0.139529	77.1747	0.336145	0.864376	231.72	247.966	211.939	273.782	0.236782	0.295363	0.296482	0.253183
ENSMUSG00000008763	0.419842	0.528561	0.253199	0.218241	-21.0095	-13.8679	ENSMUST00000008907.13	Man1a2	642	2567	7969	9.94779	11.8734	12.4043	11.8734	0.505936	0.253199	0.260485	2754.42	0.093829	1	2754.42	0.122716	0.52118	2754.42	0.385967	0.0137329	1927.25	0.0900881	0.58609	3191.28	-0.0980733	0.447966	3191.28	0.00772706	0.958976	363.58	-1.14412	0.0953245	230.541	241.897	242.994	250.47	0.122749	0.1135	0.161493	0.114102
ENSMUSG00000008822	0.314456	0.740601	0.131696	0.127703	-2.9423	-13.0899	ENSMUST00000117138.2	Acyp1	233	532	735	9.56679	12.0562	8.02698	9.56679	0.88267	0.104503	0.127703	156.651	0.00884615	1	156.651	-0.0440482	0.912445	156.651	-0.347679	0.204149	122.493	-0.149091	0.681445	137.305	-0.319964	NA	137.305	-0.214641	0.596435	30.126	-0.972993	NA	579.834	1713.73	665.158	710.04	0.151782	0.0765521	0.120223	0.084054
ENSMUSG00000008855	0.613758	0.118269	0.308454	0.573277	28.3244	16.3854	ENSMUST00000107152.8	Hdac5	363	3710	3788	6.28084	6.60203	7.02346	6.60203	0.111172	0.308454	0.602593	727.634	-0.18172	1	727.634	-0.19262	0.460149	727.634	-0.290847	0.254107	594.019	0.0430801	0.874359	1061.17	0.337483	0.0178815	1061.17	0.367176	0.0027602	149.875	-0.118475	0.929481	750.655	559.615	512.835	615.455	0.0741759	0.142553	0.0733391	0.126061
ENSMUSG00000008859	0.343247	0.382156	0.301883	0.315961	-2.81783	2.36831	ENSMUST00000009003.8	Rala	260	880	2688	45.6173	48.8997	47.1277	47.1277	0.382156	0.290944	0.326422	2036.66	0.120442	1	2036.66	0.251204	0.0533516	2036.66	0.162181	0.309849	1509.09	0.112889	0.589709	1604.4	-0.0519484	0.776145	1604.4	0.161024	0.208209	290.123	-1.62883	0.263804	689.746	579.179	535.482	438.22	0.0780232	0.0766692	0.0549911	0.063887
ENSMUSG00000008958	0.24931	0.183014	0.469856	0.34713	-3.82843	30.7656	ENSMUST00000009102.8	Vps72	77	1183	1456	47.5662	51.0551	53.7474	51.0551	0.173847	0.469856	0.372592	1075.96	-0.0489495	1	1075.96	0.0629458	0.780432	1075.96	-0.0294948	0.900537	882.156	-0.180775	0.347964	1095.02	0.218958	0.17402	1095.02	0.225865	0.100842	207.669	-0.0894556	0.95044	437.34	503.725	370.345	500.556	0.0864131	0.0709377	0.0588341	0.0883323
ENSMUSG00000008976	0.299619	0.451267	0.246638	0.302095	-6.45943	-4.38296	ENSMUST00000009120.7	Gabpa	447	1811	4987	67.3315	57.63	51.4958	57.63	0.505022	0.246638	0.258567	6319.7	0.10951	1	6319.7	0.00973209	0.953864	6319.7	-0.103057	0.365684	4205.93	-0.143688	0.14249	6310.57	-0.182028	0.0331377	6310.57	-0.279205	7.48e-05	782.163	-0.190388	0.81049	329.196	304.035	326.659	270.604	0.0354039	0.0473274	0.0455702	0.0533029
ENSMUSG00000009013	0.205445	0.749543	0.170362	0.0800951	1.01812	-13.1348	ENSMUST00000112090.1	Dynll1	269	538	729	222.111	246.754	216.374	222.111	0.769416	0.153348	0.0800951	4495.67	-0.0732611	1	4495.67	0.00213277	0.992045	4495.67	-0.132807	0.415821	2822.04	-0.185667	0.101263	3664.29	0.00746044	0.963129	3664.29	-0.126435	0.184798	539.418	-0.481835	0.45509	520.857	603.669	514.207	467.77	0.0711265	0.0855783	0.0684326	0.0974753
ENSMUSG00000009030	0.145608	0.176662	0.284579	0.538759	25.5196	12.6696	ENSMUST00000009174.14	Pdcl	196	1101	2858	53.3181	47.5413	33.9639	47.5413	0.247284	0.284579	0.480386	2732.04	0.11525	1	2732.04	-0.0971851	0.642425	2732.04	-0.363747	0.0239032	1977.43	-0.163486	0.373171	2319.43	-0.221481	0.0475521	2319.43	-0.374277	3.71e-05	378.42	-1.45566	0.0563402	258.864	286.183	287.223	254.761	0.0769327	0.0774178	0.0879965	0.10391
ENSMUSG00000009035	0.183226	0.211842	0.103594	0.684564	30.4951	-12.4503	ENSMUST00000074991.8	Tmem184b	178	1401	3361	4.78606	3.86687	3.87508	3.87508	0.211842	0.103814	0.554264	302.57	-0.326002	1	302.57	-0.277899	0.281571	302.57	-0.111981	0.734205	265.829	0.309387	0.120543	530.459	0.211248	0.372305	530.459	0.454325	0.0082859	74.4811	-0.293734	0.825576	195.215	213.84	181.325	224.532	0.293147	0.375675	0.219163	0.34705
ENSMUSG00000009073	0.272076	0.513796	0.256381	0.229823	-20.5142	-12.4766	ENSMUST00000109910.8	Nf2	552	2342	4720	44.6311	46.4132	47.4279	46.4132	0.502805	0.256381	0.239	5114.83	-0.0535611	1	5114.83	-0.178703	0.411673	5114.83	-0.214246	0.334173	4191.37	0.0154549	0.968836	6465.13	-0.0344636	0.775246	6465.13	-0.284643	8.11e-05	1007.63	0.545109	0.374907	392.075	388.352	367.013	425.982	0.0632381	0.0738306	0.0561607	0.0844489
ENSMUSG00000009079	0.225791	0.150832	0.607093	0.242075	-20.4414	23.7985	ENSMUST00000079949.12	Ewsr1	246	2213	2588	173.999	196.955	224.442	196.955	0.13236	0.607093	0.274013	7336.49	-0.0763794	1	7336.49	0.0154182	0.921005	7336.49	-0.137515	0.184295	6555.56	-0.092369	0.594473	9496.79	0.100393	0.337051	9496.79	-0.10609	0.230949	1394.31	-0.172288	0.85414	296.161	268.154	273.987	260.436	0.0345628	0.0417238	0.041011	0.03518
ENSMUSG00000009090	0.280028	0.146559	0.364862	0.488579	16.8092	26.6402	ENSMUST00000009234.15	Ap1b1	255	3086	4085	21.2925	23.524	30.4658	23.524	0.113165	0.364862	0.539784	2449.12	-0.0574902	1	2449.12	0.0859559	0.55809	2449.12	0.126036	0.370578	1893.84	0.069552	0.738072	3794.71	0.20991	0.0280446	3794.71	0.263946	0.00107496	512.79	0.0403913	0.968277	493.446	404.007	428.944	373.192	0.0690863	0.0564087	0.049943	0.0660674
ENSMUSG00000009112	0.299141	0.150971	0.241615	0.607414	30.7106	6.21911	ENSMUST00000009256.3	Bcl2l13	170	1474	6925	8.88816	9.38378	10.4646	9.38378	0.135377	0.241615	0.641285	1466.92	-0.0151213	1	1466.92	0.00644792	0.971352	1466.92	-0.108113	0.3818	1214.86	0.0414697	0.820311	2094.94	0.144695	0.257197	2094.94	0.189806	0.0662494	236.76	-1.01368	0.222796	308.031	324.471	326.564	313.086	0.0918641	0.104485	0.0733084	0.076518
ENSMUSG00000009207	0.26134	0.386088	0.295517	0.318395	-2.62475	1.9456	ENSMUST00000064503.12	Lnpk	193	1470	3195	15.8579	17.4421	15.3301	15.8579	0.39938	0.268676	0.318395	1136.56	0.128692	1	1136.56	0.0927283	0.639169	1136.56	0.0160007	0.947637	771.114	-0.0626103	0.788094	1202.03	-0.156065	0.325665	1202.03	-0.167668	0.210419	171.91	-0.840325	0.366464	218.781	236.019	239.053	217.313	0.0830408	0.123124	0.0908368	0.0738106
ENSMUSG00000009291	0.375743	0.160899	0.330463	0.508638	23.5425	16.0954	ENSMUST00000009435.11	Pttg1ip	103	627	2294	15.1581	15.2795	15.5767	15.2795	0.157829	0.330463	0.512714	951.681	-0.0149011	1	951.681	-0.0638994	0.695663	951.681	0.00948164	0.962474	695.03	0.0847716	0.700206	1185.3	0.0555638	0.775567	1185.3	0.246656	0.0511473	206.811	0.529694	0.588964	346.008	329.307	358.64	295.665	0.10964	0.107434	0.112143	0.068836
ENSMUSG00000009293	0.355776	0.209479	0.260752	0.529769	23.8962	8.31449	ENSMUST00000174510.7	Ube2g2	100	597	2031	8.53676	9.40472	8.87909	8.87909	0.209479	0.246178	0.551014	531.448	-0.0767826	1	531.448	-0.208263	0.291144	531.448	-0.131019	0.582501	411.964	-0.0868564	0.745372	701.677	-0.026014	0.91783	701.677	-0.141555	0.436404	122.53	0.33566	0.82498	214.389	214.18	236.583	223.561	0.109674	0.111866	0.108462	0.0936702
ENSMUSG00000009406	0.209189	0.28553	0.0985609	0.615909	24.8314	-18.5767	ENSMUST00000009550.13	Elk1	204	1493	3548	4.91389	4.21807	5.0827	4.91389	0.276046	0.11482	0.615909	377.623	-0.0762969	1	377.623	-0.315864	0.0386921	377.623	-0.298484	0.107199	304.935	-0.0382665	0.895958	543.277	-0.144619	0.560253	543.277	-0.212715	0.278859	62.9985	-0.932119	0.566864	315.818	359.875	278.032	320.58	0.167329	0.140794	0.0993132	0.139047
ENSMUSG00000009418	0.327618	0.233818	0.160076	0.606106	26.1613	-7.86043	ENSMUST00000067414.12	Nav1	386	6013	13117	4.06089	3.31773	2.59687	3.31773	0.298723	0.160076	0.495186	902.367	-0.210975	1	902.367	-0.422781	0.0315951	902.367	-0.0144243	0.968233	690.56	-0.165569	0.60592	1761.95	-0.0354999	0.873131	1761.95	0.147176	0.342241	165.196	0.382605	0.73902	344.161	285.841	286.652	300.209	0.265955	0.336082	0.240797	0.369179
ENSMUSG00000009470	0.25916	0.239025	0.22125	0.539725	22.5009	2.31514	ENSMUST00000109399.8	Tnpo1	136	2808	8445	62.1623	54.8897	47.7828	54.8897	0.274576	0.22125	0.47658	12280.7	0.0645654	1	12280.7	-0.059782	0.725526	12280.7	-0.00296926	0.989051	9358.5	-0.215789	0.0468996	16092.6	-0.157913	0.0410359	16092.6	-0.218271	0.000679968	1602.06	-0.196746	0.82498	362.231	345.688	351.963	330.878	0.0400158	0.0511173	0.0353343	0.0427471
ENSMUSG00000009535	0.264239	0.327747	0.509439	0.162813	-25.2327	5.33191	ENSMUST00000009679.10	Rnmt	114	1511	5008	58.8363	58.9808	56.7479	58.8363	0.339809	0.508191	0.162813	6005.25	0.110374	1	6005.25	-0.0535818	0.766675	6005.25	-0.315534	0.0111866	4479.95	-0.246205	0.0719452	5569.58	-0.251475	0.00878242	5569.58	-0.366014	5.53e-06	915.45	-1.36016	0.00175263	341.019	324.335	395.249	289.545	0.0860206	0.0804029	0.0839642	0.0867797
ENSMUSG00000009549	0.405493	0.192512	0.420865	0.386624	4.04321	32.1206	ENSMUST00000009693.14	Srp14	98	430	798	180.214	163.234	161.815	163.234	0.1942	0.420865	0.350196	1776.43	0.0891435	1	1776.43	0.0263549	0.92888	1776.43	-0.214877	0.288887	1380.77	-0.249735	0.140536	1316.46	-0.0244261	0.900816	1316.46	-0.145716	0.270901	354.844	0.230746	0.860439	538.955	571.269	510.057	398.501	0.0747248	0.0486775	0.0577741	0.0567429
ENSMUSG00000009566	0.294875	0.215233	0.479948	0.304819	-8.85483	19.5492	ENSMUST00000028148.10	Fpgs	60	1823	2273	18.3917	18.0197	16.798	18.0197	0.230886	0.479948	0.298655	1270.48	-0.146996	1	1270.48	-0.232357	0.270383	1270.48	-0.454285	0.0238378	964.238	0.00482164	0.987557	1964.97	0.215564	0.083358	1964.97	-0.00524678	0.975149	389.984	0.268704	0.791733	261.818	283.513	290.391	318.963	0.123789	0.17866	0.120384	0.193428
ENSMUSG00000009569	0.122613	0.275651	0.0770268	0.647323	27.2398	-18.1242	ENSMUST00000149359.1	Mkl2	219	3461	8295	3.72751	3.33537	3.60993	3.60993	0.275651	0.0833676	0.626904	718.473	-0.125259	1	718.473	-0.123734	0.551834	718.473	0.207754	0.28252	518.999	0.0647456	0.857586	1080.43	0.0302312	0.896027	1080.43	0.404138	0.00193861	95.7426	1.54999	0.418255	89.8836	101.046	104.326	112.568	0.178093	0.279632	0.172949	0.21932
ENSMUSG00000009575	0.188355	0.225396	0.26745	0.507154	21.3532	8.86476	ENSMUST00000118152.7	Cbx5	131	706	8803	96.5857	74.1991	73.8871	74.1991	0.226348	0.26745	0.389606	22008.4	0.0329464	1	22008.4	-0.00084958	0.996827	22008.4	0.208986	0.147374	14060.3	-0.0515652	0.851944	22975.3	-0.0751923	0.574103	22975.3	0.053614	0.663439	2660.33	-0.693491	0.0808186	586.346	474.639	506.869	384.708	0.0404604	0.0512876	0.0460411	0.0521845
ENSMUSG00000009585	0.0699199	0.628755	0.186678	0.184567	-14.8864	-25.3607	ENSMUST00000165537.7	Apobec3	110	1300	2360	63.2223	62.3293	60.2341	62.3293	0.650626	0.186678	0.18196	2134.57	0.0114071	1	2134.57	-0.314916	0.00229008	2134.57	-0.621036	3.13e-08	1599.5	-0.376985	0.00617952	1748.82	-0.169746	0.275714	1748.82	-0.52893	2.53e-06	297.805	-0.599684	0.667215	693.04	804.875	644.843	793.81	0.108831	0.106762	0.111878	0.0934431
ENSMUSG00000009621	0.211875	0.408277	0.183015	0.408708	7.1981	-13.2992	ENSMUST00000056176.7	Vav2	555	3161	5221	6.16202	5.71403	6.35369	6.16202	0.39596	0.197364	0.408708	793.364	-0.0866247	1	793.364	-0.243853	0.0276974	793.364	-0.212768	0.120378	573.556	-0.0189737	0.946443	945.94	0.0473922	0.830645	945.94	-0.137718	0.398344	151.756	0.995041	0.259915	245.848	258.497	286.761	307.993	0.132193	0.157143	0.135925	0.171139
ENSMUSG00000009630	0.435958	0.347618	0.273872	0.37851	4.75203	2.92612	ENSMUST00000009774.10	Ppp2cb	293	1222	1469	105.831	105.697	110.484	105.831	0.332977	0.274219	0.37851	2613.71	0.0413005	1	2613.71	0.0198436	0.926543	2613.71	0.0279372	0.886511	2651.3	0.0268534	0.872214	4452.71	0.0625579	0.612265	4452.71	0.114194	0.221245	495.678	-0.745654	0.225083	232.136	229.894	251.552	242.489	0.0376062	0.0568777	0.0384666	0.0466221
ENSMUSG00000009640	0.200031	0.192727	0.502646	0.304627	-9.20399	22.8665	ENSMUST00000102687.3	Dmap1	106	1512	1566	34.199	28.6071	21.9649	28.6071	0.251007	0.502646	0.254817	885.723	-0.00345039	1	885.723	-0.0683859	0.720606	885.723	-0.244613	0.102067	765.857	-0.297042	0.0394888	1165.89	0.0458809	0.820673	1165.89	0.012568	0.949008	221.42	-0.219601	0.813804	260.193	252.519	258.297	238.158	0.066102	0.0599922	0.0701105	0.0714447
ENSMUSG00000009647	0.270968	0.348097	0.243177	0.408726	8.39817	0.226359	ENSMUST00000020312.12	Mcu	23	1075	2872	11.6044	11.9988	12.093	11.9988	0.345385	0.243177	0.422617	720.835	0.0892734	1	720.835	0.10899	0.665789	720.835	0.120564	0.622634	586.727	0.0144782	0.964841	875.308	0.0691523	0.748814	875.308	0.122523	0.460753	128.377	-0.245596	0.874489	548.995	464.757	453.241	331.787	0.0949323	0.0963602	0.0784791	0.123571
ENSMUSG00000009681	0.481172	0.309067	0.231152	0.45978	14.0722	0.227952	ENSMUST00000164107.2	Bcr	435	4247	6839	5.02813	3.98787	4.94817	4.94817	0.309067	0.286815	0.452469	985.951	-0.122005	1	985.951	-0.164601	0.376917	985.951	0.256076	0.162379	673.001	0.195088	0.513178	1460.89	0.146132	0.342467	1460.89	0.173803	0.169263	166.304	0.395179	0.731708	341.26	398.638	361.58	543.502	0.206781	0.268741	0.17068	0.246366
ENSMUSG00000009731	0	0.651166	0.0868443	0.261989	-12.33	-7.21643	ENSMUST00000009875.4	Kcnd1	1555	3510	5287	0.528347	0.763534	0.694813	0.694813	0.651166	0.079028	0.344534	74.2344	-0.0206926	1	74.2344	-0.304409	0.394993	74.2344	-0.300761	0.452312	46.8523	-0.381617	0.399865	95.1007	0.221281	NA	95.1007	0.0465654	0.939041	13.1618	-3.32682	NA	182.566	163.624	165.367	222.52	0.394411	0.409884	0.334663	0.354926
ENSMUSG00000009741	0.652744	0.359376	0.312426	0.328198	-1.28888	4.72609	ENSMUST00000216558.1	Ubp1	1	1623	1623	70.5064	75.7701	63.9235	70.5064	0.396384	0.290722	0.328198	2427.05	-0.0320783	1	2427.05	-0.0768027	0.596803	2427.05	0.0173251	0.922677	2294.78	-0.0505189	0.841756	3471.04	-0.117695	0.288954	3471.04	-0.133996	0.146874	427.705	0.433178	0.644232	240.664	224.802	258.425	261.794	0.0799226	0.101533	0.0834923	0.0941017
ENSMUSG00000009772	0.116089	0.238613	0.23337	0.528017	21.8655	4.10602	ENSMUST00000082125.5	Nuak2	105	2000	3107	5.33234	3.96116	4.58598	4.58598	0.238613	0.270181	0.454112	220.999	0.0831444	1	220.999	-0.0608738	0.868968	220.999	-0.155941	0.605313	194.204	-0.0979101	0.842012	478.932	0.143479	0.604617	478.932	0.386221	0.0440042	95.9614	0.138488	0.922547	68.8491	75.3479	81.2252	81.5113	0.417624	0.509634	0.467236	0.500869
ENSMUSG00000009828	0.0458597	0.706961	0.144047	0.148991	-3.9064	-29.2258	ENSMUST00000118869.7	Ick	467	2356	2540	9.17724	6.27965	11.3509	9.17724	0.571582	0.210515	0.148991	292.847	-0.107737	1	292.847	-0.0161891	0.956396	292.847	0.0517414	0.844245	274.714	0.0563356	0.841756	518.416	-0.0196676	0.948757	518.416	-0.107824	0.629122	83.2043	1.78674	0.101282	257.373	283.651	277.84	360.305	0.113482	0.133648	0.101457	0.0893254
ENSMUSG00000009863	0.182832	0.158885	0.587795	0.25332	-18.9744	23.5512	ENSMUST00000010007.8	Sdhb	203	1051	1142	111.927	127.513	91.2375	111.927	0.194915	0.515947	0.25332	2143.98	0.040454	1	2143.98	0.00818974	0.971352	2143.98	-0.207107	0.151766	1946.2	-0.340942	0.0685364	2925.63	-0.0148128	0.924402	2925.63	-0.147172	0.138212	515.278	-1.63126	0.00433982	858.069	697.224	680.35	558.072	0.0552726	0.064095	0.0619942	0.0704669
ENSMUSG00000009894	0.222932	0.214791	0.41014	0.375069	2.47771	21.7693	ENSMUST00000010038.9	Snap47	125	1366	1896	35.3083	28.8729	28.8862	28.8862	0.214791	0.410329	0.306849	1769.24	-0.0596285	1	1769.24	-0.219288	0.0820967	1769.24	-0.218828	0.129295	1494.04	-0.0992832	0.726443	2344.47	-0.0373708	0.818738	2344.47	0.0163475	0.919017	345.778	-1.08408	0.233029	821.8	690.061	845.677	420.226	0.0645854	0.0641253	0.0675809	0.0647229
ENSMUSG00000009905	0.412455	0.569597	0.246152	0.18425	-22.6139	-21.3156	ENSMUST00000010049.5	Kdsr	77	1075	5518	10.6133	14.221	14.767	14.221	0.548536	0.246152	0.24688	1556.52	0.0300743	1	1556.52	-0.0119496	0.952222	1556.52	-0.13475	0.304221	953.539	0.039387	0.878421	1345.73	-0.0510786	0.782316	1345.73	-0.169789	0.18857	217.699	-0.206967	0.890798	211.362	242.86	213.871	240.491	0.168784	0.150447	0.155739	0.150761
ENSMUSG00000009907	0.354993	0.314884	0.520356	0.16476	-24.652	6.46216	ENSMUST00000112736.7	Vps4b	221	1555	4539	53.2016	52.1686	50.0794	52.1686	0.328021	0.520356	0.16156	5292.09	0.0970416	1	5292.09	-0.000154229	0.999177	5292.09	-0.0471746	0.715039	3697.64	-0.0966059	0.514079	6232.76	-0.206458	0.025454	6232.76	-0.230085	0.00372713	709.948	-0.914864	0.0853581	277.075	269.28	305.791	265.032	0.0584891	0.0673128	0.0587899	0.0669308
ENSMUSG00000009927	0.309722	0.249833	0.57466	0.175507	-24.5916	11.3554	ENSMUST00000216867.1	Rps25	59	436	577	339.051	329.162	231.895	329.162	0.354624	0.57466	0.170388	2395.3	0.0377111	1	2395.3	-0.0223085	0.923447	2395.3	-0.0799474	0.657524	1745.66	-0.0179761	0.952184	916.171	-0.0363222	0.875928	916.171	-0.127467	0.448952	619.365	-1.41851	0.525887	378.891	385.86	293.315	267.009	0.178873	0.132455	0.116628	0.166039
ENSMUSG00000009995	0	0.804871	0.0851012	0.110027	-2.70775	-8.24269	ENSMUST00000069722.12	Taz	312	1100	1851	7.80576	9.57459	8.35934	8.35934	0.804871	0.0742998	0.11783	264.53	-0.14994	1	264.53	-0.117731	0.671094	264.53	-0.365399	0.115585	300.287	0.174712	0.402797	382.458	-0.0942265	0.761302	382.458	-0.187935	0.428552	79.5661	1.55361	0.226598	268.382	298.421	287.323	390.079	0.32187	0.300936	0.378223	0.260678
ENSMUSG00000010025	0.0976647	0.355482	0.32722	0.317298	-3.19316	5.77186	ENSMUST00000074127.13	Aldh3a2	180	1634	3091	7.29201	7.70851	7.02262	7.29201	0.369119	0.30954	0.317298	602.018	0.0388482	1	602.018	-0.0733364	0.707792	602.018	-0.292991	0.0525354	548.406	0.0668982	0.809354	1056.19	0.00765336	0.973806	1056.19	0.0065739	0.975037	144.041	-0.17122	0.885823	471.951	375.658	542.379	307.644	0.10335	0.117567	0.103087	0.0935093
ENSMUSG00000010045	0.184115	0.236522	0.150362	0.613116	26.4081	-9.64052	ENSMUST00000010189.2	Tmem115	535	1587	2194	8.51718	8.12261	8.37164	8.37164	0.236522	0.154971	0.60264	485.608	-0.169852	1	485.608	0.019619	0.937139	485.608	0.15593	0.403052	411.629	0.0734521	0.791903	800.367	0.210459	0.257924	800.367	0.197118	0.223558	109.304	-0.389426	0.804732	90.0528	90.0726	84.4104	99.5884	0.313167	0.305758	0.345584	0.370132
ENSMUSG00000010047	0.126568	0.406488	0.0795112	0.514001	13.96	-26.082	ENSMUST00000010191.12	Hyal2	164	1585	1893	12.1612	13.5751	12.4078	12.4078	0.406488	0.0726742	0.524423	685.77	-0.146831	1	685.77	-0.123444	0.565742	685.77	0.120448	0.599898	578.273	0.0913299	0.772187	1148.25	0.20858	0.190045	1148.25	0.314194	0.0127314	119.444	1.09903	0.514137	137.693	151.914	146.019	183.483	0.232202	0.279008	0.272931	0.305738
ENSMUSG00000010048	0.420196	0.413849	0.290368	0.295783	-5.98174	-0.0693352	ENSMUST00000010192.10	Ifrd2	248	1573	2056	13.9144	19.9695	19.2748	19.2748	0.413849	0.280267	0.409732	1475.57	-0.167436	1	1475.57	-0.0431801	0.886427	1475.57	0.0349175	0.905911	1057.47	0.143058	0.540648	2554.81	0.299569	0.00457301	2554.81	-0.0647017	0.611064	488.413	1.79971	0.0563402	550.599	538.984	480.537	530.262	0.112057	0.152233	0.0791686	0.144492
ENSMUSG00000010051	0.192351	0.710421	0.211464	0.078115	-8.81102	-34.0865	ENSMUST00000010195.13	Hyal1	62	1450	3014	1.02267	0.522674	1.2188	1.02267	0.5961	0.413755	0.078115	85.8711	-0.0122643	1	85.8711	0.326858	0.334978	85.8711	1.01676	0.000315441	55.7991	1.37021	0.000328676	107.615	0.358777	NA	107.615	1.38948	0.000100053	40.6561	-0.942888	NA	149.419	189.951	145.473	182.43	0.33682	0.340189	0.194362	0.306315
ENSMUSG00000010054	0.339457	0.242268	0.236944	0.520788	21.6084	4.39338	ENSMUST00000010198.4	Tusc2	133	465	1665	25.5705	26.2556	17.6503	25.5705	0.350979	0.230761	0.520788	583.274	0.00210867	1	583.274	-0.0540313	0.811309	583.274	-0.0775768	0.701948	498.753	-0.373425	0.112279	657.489	0.0499328	0.851083	657.489	-0.0381243	0.87543	101.274	-1.65788	0.242414	168.58	176.605	179.511	207.064	0.187249	0.149991	0.168974	0.196896
ENSMUSG00000010067	0.802374	0.317158	0.407124	0.275718	-9.12427	10.5082	ENSMUST00000093786.8	Rassf1	43	1065	1787	14.8231	15.2068	13.3307	14.8231	0.352665	0.39685	0.275718	767.319	0.0572072	1	767.319	0.874187	1.18e-14	767.319	1.30363	2.37e-20	559.76	0.423196	0.0019742	1203.04	0.614716	2.38e-06	1203.04	0.944026	9.17e-17	431.802	2.4849	3.78e-08	258.934	233.189	239.323	226.274	0.166095	0.161927	0.114857	0.133402
ENSMUSG00000010095	0.312863	0.202722	0.527564	0.269715	-13.4053	20.5237	ENSMUST00000010239.5	Slc3a2	133	1713	1819	106.173	102.031	126.8	106.173	0.169743	0.548978	0.269715	4479.56	-0.0986295	1	4479.56	0.00332124	0.99024	4479.56	-0.0546304	0.819195	4814.6	0.187714	0.446253	9469.47	0.191158	0.0456153	9469.47	0.312957	5.46e-05	1590.58	-1.34999	0.0137022	303.291	235.966	372.848	221.202	0.101119	0.137656	0.116033	0.137305
ENSMUSG00000010097	0.220283	0.282986	0.351726	0.365288	2.83642	12.9679	ENSMUST00000010241.13	Nxf1	160	2016	2326	85.5561	79.368	85.5699	85.5561	0.28294	0.379149	0.365288	3734.94	0.00811442	1	3734.94	-0.0980896	0.362077	3734.94	-0.1411	0.195692	3734.83	-0.206451	0.0572968	6499.83	-0.0578114	0.603705	6499.83	-0.249759	0.000581213	760.484	-0.537867	0.400907	329.27	326.279	348.746	340.024	0.058749	0.0479921	0.0406162	0.0661862
ENSMUSG00000010110	0.081693	0.33233	0.136854	0.530816	17.6865	-17.5959	ENSMUST00000176381.7	Stx5a	183	1250	2251	12.6234	11.1537	12.5609	12.5609	0.33233	0.15412	0.528188	706.044	0.0152738	1	706.044	-0.0656458	0.71955	706.044	-0.00027965	0.998888	542.587	-0.11451	0.51053	1033.58	0.112085	0.542128	1033.58	0.0731254	0.670842	108.042	-0.626231	0.695825	188.818	182.743	183.096	224.162	0.12757	0.0972436	0.163578	0.10388
ENSMUSG00000010205	0.0492462	0.158159	0.0618737	0.779967	36.2481	-10.0017	ENSMUST00000115487.2	Raver1	32	2278	3470	0	0	0	0	NA	NA	NA	0.083135	0.426679	1	0.083135	0	NA	0.083135	0	NA	0	NA	NA	0	NA	NA	0	NA	NA	12.1792	-0.684707	NA	NA	NA	NA	NA	NA	NA	NA	NA
ENSMUSG00000010277	0.60199	0.374461	0.218944	0.406595	8.96762	-5.45041	ENSMUST00000010421.6	2610507B11Rik	99	6803	7443	70.4791	65.7714	85.668	70.4791	0.308069	0.234615	0.406595	11165.9	-0.0264131	1	11165.9	-0.144916	0.183394	11165.9	-0.0903447	0.493741	10130.3	-0.028645	0.912221	15880.1	-0.0603255	0.549328	15880.1	-0.235942	0.000421716	1714.17	-0.804922	0.154034	476.962	463.284	455.297	484.955	0.0713789	0.0771187	0.0648321	0.0837891
ENSMUSG00000010290	0.100022	0.330409	0.170551	0.499039	16.2394	-11.6476	ENSMUST00000010434.7	AI597479	55	753	3458	28.3008	26.5366	22.2442	26.5366	0.394167	0.170551	0.467929	1910.47	0.131283	1	1910.47	-0.121305	0.329364	1910.47	-0.395454	0.000229884	1404.68	-0.322615	0.0167576	1879.34	-0.231376	0.0578102	1879.34	-0.363065	0.000256849	269.282	-0.658731	0.455511	213.843	221.536	228.597	211.306	0.23978	0.217846	0.248172	0.161166
ENSMUSG00000010342	0.160065	0.616881	0.201109	0.18201	-16.5519	-25.4335	ENSMUST00000060835.11	Tex14	108	4460	4763	10.3947	6.73893	7.7359	7.7359	0.616881	0.230861	0.135454	429.3	-0.00946262	1	429.3	0.223868	0.383516	429.3	0.0244799	0.947117	646.706	-0.00263562	0.994761	1204.45	-0.0403935	0.860782	1204.45	0.324978	0.019468	128.861	-0.749298	0.576143	805.875	391.562	974.902	488.047	0.108687	0.113239	0.11024	0.0679671
ENSMUSG00000010362	0.173564	0.59458	0.327103	0.078317	-31.4	-14.9051	ENSMUST00000010506.9	Rdm1	28	873	1124	15.8539	18.2201	17.4305	17.4305	0.59458	0.312927	0.0861052	635.349	-0.139371	1	635.349	-0.283182	0.0879745	635.349	-0.798189	1.25e-06	485.947	-0.348448	0.0975749	640.228	-0.00869491	0.977119	640.228	-0.306099	0.0754832	207.99	1.00405	0.349835	1980.14	1145.71	2652.01	614.294	0.0882403	0.083369	0.0640632	0.0662121
ENSMUSG00000010376	0.48565	0.0855329	0.679069	0.235398	-24.6423	25.2137	ENSMUST00000163750.7	Nedd8	62	307	514	600.239	811.422	735.042	735.042	0.0855329	0.615148	0.288264	5457.35	0.0370043	1	5457.35	-0.10309	0.564816	5457.35	-0.289565	0.0521926	4747.07	-0.220254	0.0881163	4400.58	-0.165348	0.139027	4400.58	-0.4072	1.69e-06	1093.54	-1.40036	0.100158	619.921	680.239	570.036	494.076	0.061572	0.0565621	0.051253	0.0597582
ENSMUSG00000010392	0.116882	0.32533	0.0734265	0.601244	22.4787	-21.7467	ENSMUST00000010536.8	Gosr1	30	782	4289	13.5423	13.3604	11.6275	13.3604	0.373817	0.0734265	0.59317	1151.66	0.0346057	1	1151.66	0.0579909	0.738163	1151.66	0.101047	0.509009	934.662	-0.103944	0.454573	1410	-0.0629585	0.731351	1410	0.0176939	0.925676	156.88	0.387668	0.856504	152.508	161.31	177.593	175.628	0.100061	0.0990388	0.102044	0.0966919
ENSMUSG00000010406	0.518837	0.178122	0.567582	0.254296	-16.6393	21.8981	ENSMUST00000010550.11	Mrpl52	25	390	418	182.737	189.615	145.671	182.737	0.223445	0.546994	0.254296	1047.29	-0.163266	1	1047.29	-0.193565	0.218032	1047.29	-0.486936	0.00078951	946.506	-0.135965	0.575765	1025.95	-0.0445097	0.83811	1025.95	0.0311569	0.877082	493.007	-0.294508	0.762985	693.237	758.145	480.213	502.53	0.0754742	0.0429815	0.0744389	0.0836582
ENSMUSG00000010453	0.332295	0.296445	0.20875	0.494805	17.536	-2.8944	ENSMUST00000010597.9	Kansl3	129	2762	4663	30.5516	28.674	26.0927	28.674	0.325772	0.20875	0.464397	2119.86	-0.0553649	1	2119.86	0.0736283	0.612486	2119.86	0.145579	0.261636	1788.98	-0.136527	0.480563	3202.97	0.158455	0.142239	3202.97	0.138861	0.146873	488.473	1.16386	0.0624233	162.243	174.195	181.33	214.215	0.107922	0.149243	0.0671044	0.169353
ENSMUSG00000010517	0.26832	0.410594	0.307376	0.282031	-8.42852	0.579014	ENSMUST00000102724.4	Faf1	441	2390	4468	55.7286	52.6229	39.9627	52.6229	0.54067	0.307376	0.266314	5987.53	0.0910039	1	5987.53	-0.0844236	0.632437	5987.53	-0.270562	0.055222	4978.2	-0.0636094	0.789709	7683.45	-0.185314	0.0234806	7683.45	-0.265516	9.92e-05	953.513	-0.588575	0.302462	599.531	542.731	595.875	415.947	0.0809147	0.0815479	0.0732691	0.0729939
ENSMUSG00000010554	0.364903	0.340088	0.3461	0.313812	-4.94646	6.79867	ENSMUST00000141755.7	Mettl16	156	1817	12584	23.4072	20.4601	17.0462	20.4601	0.408199	0.3461	0.274301	6601.29	0.0244431	1	6601.29	0.059414	0.504266	6601.29	-0.0261628	0.80138	4322.28	-0.00688301	0.9777	6731.14	-0.187496	0.0352522	6731.14	-0.238019	0.00150842	985.015	0.149704	0.86563	427.657	381.743	458.159	358.503	0.141541	0.164292	0.107611	0.16752
ENSMUSG00000010607	0.374831	0.347768	0.313963	0.338269	-0.327936	6.05144	ENSMUST00000123680.1	Pigyl	332	547	695	30.3522	37.5418	44.3668	37.5418	0.29427	0.313963	0.418396	217.128	-0.128668	1	217.128	-0.0529741	0.906605	217.128	-0.554304	0.0461187	202.124	0.0822469	0.864433	167.732	0.27061	NA	167.732	0.218223	0.552443	106.419	-0.678895	0.764444	164.596	180.385	145.546	178.933	0.190978	0.254384	0.152365	0.182641
ENSMUSG00000010608	0.298542	0.28899	0.359244	0.351766	1.49596	12.4879	ENSMUST00000048155.15	Rbm25	182	2698	4226	164.816	159.244	186.416	164.816	0.255505	0.371814	0.351766	12606	0.0286772	1	12606	-0.0349118	0.859898	12606	-0.221226	0.0956212	9086.57	-0.139831	0.281819	13332.7	-0.185924	0.0157732	13332.7	-0.308709	1.16e-06	1952.19	0.288775	0.770104	176.208	168.215	195.264	179.3	0.0439618	0.0584727	0.0478955	0.0628984
ENSMUSG00000010663	0.269631	0.303083	0.112923	0.583994	22.1675	-17.8326	ENSMUST00000010807.4	Fads1	165	1508	3456	12.8487	14.8429	15.2675	14.8429	0.294653	0.112923	0.674634	716.212	-0.0764753	1	716.212	-0.340518	0.0168163	716.212	-0.578764	0.000198092	876.024	-0.270759	0.0308706	1348.85	-0.0699665	0.711779	1348.85	-0.474006	4.48e-05	182.983	1.50222	0.11136	545.142	490.505	515.975	397.735	0.0787674	0.0931644	0.0534172	0.0739821
ENSMUSG00000010721	0.176787	0.719176	0.185098	0.0957256	-6.13988	-32.1522	ENSMUST00000055195.10	Lmbr1	193	1665	4926	2.97221	3.21799	3.79646	3.21799	0.609596	0.185098	0.103641	339.317	0.215377	1	339.317	0.0506951	0.860187	339.317	-0.0800496	0.748152	230.203	0.0193849	0.958465	279.146	-0.11532	0.750146	279.146	-0.261817	0.328913	57.9248	0.379305	0.836311	215.143	253.915	229.205	247.721	0.16917	0.173943	0.258411	0.172609
ENSMUSG00000010755	0.289731	0.156716	0.546034	0.29725	-12.7932	25.305	ENSMUST00000010899.13	Cars	85	2580	3222	61.3455	56.655	54.4841	56.655	0.16296	0.546034	0.274522	3976.62	-0.00648844	1	3976.62	-0.00334435	0.993236	3976.62	-0.268051	0.35037	3650.15	-0.0350606	0.93871	6419.75	0.0683403	0.603399	6419.75	0.328885	9.15e-05	1011.37	-0.0162887	0.990723	1699.25	429.272	1939.78	345.948	0.0716883	0.0726126	0.0558834	0.0441146
ENSMUSG00000010760	0.479363	0.117297	0.67876	0.203942	-26.1025	23.0504	ENSMUST00000010904.4	Phlda2	52	486	757	48.0979	54.4969	68.6728	54.4969	0.0930842	0.67876	0.231075	1182.51	-0.270837	1	1182.51	-0.248381	0.11063	1182.51	-0.636771	2.58e-05	1022.42	0.444554	0.221427	1259.24	0.0593417	0.897885	1259.24	-0.4103	0.170829	685.331	-0.58691	0.607955	1541.91	912.267	815.628	600.352	0.0852004	0.0726451	0.0819935	0.0852186
ENSMUSG00000010830	0.386493	0.116825	0.199951	0.683224	34.0373	-0.767011	ENSMUST00000010974.7	Kdelr3	143	787	1414	25.5454	24.4406	18.2643	24.4406	0.156331	0.199951	0.653676	308.228	-0.00795948	1	308.228	-0.0536965	0.885855	308.228	-0.207463	0.48449	406.176	-0.4666	0.534572	423.953	-3.98e-05	0.999919	423.953	-0.0469988	0.882438	111.922	0.310272	0.860439	602.182	634.405	663.987	475.93	0.117054	0.0764055	0.0622783	0.0718496
ENSMUSG00000010911	0.133076	0.0854775	0.752394	0.162129	-29.7821	22.3113	ENSMUST00000011055.6	Apip	114	839	919	23.7925	18.3204	19.8651	19.8651	0.0854775	0.815836	0.135366	392.826	0.145931	1	392.826	0.0501769	0.862908	392.826	-0.173779	0.446828	289.936	-0.195125	0.45844	431.141	-0.156138	0.556938	431.141	-0.300148	0.132866	90.43	-1.54746	0.126255	770.71	1214.44	674.561	524.922	0.0853427	0.106302	0.0659642	0.100383
ENSMUSG00000010914	0.420942	0.216304	0.475991	0.307705	-8.38835	19.3957	ENSMUST00000011058.8	Pdhx	65	1570	2506	43.5876	40.8214	41.6219	41.6219	0.216304	0.485325	0.293828	1410.65	0.0287197	1	1410.65	-0.0161001	0.938362	1410.65	-0.104168	0.505372	1217.76	-0.488174	0.00331691	1485.73	-0.0801069	0.654117	1485.73	-0.334209	0.00411977	261.554	0.69177	0.389469	151.594	146.066	160.127	160.268	0.0994902	0.068534	0.0724551	0.070405
ENSMUSG00000010936	0.348662	0.4799	0.236913	0.283187	-15.7731	-8.14265	ENSMUST00000034190.10	Vac14	292	2640	3069	32.7668	32.9158	36.8519	32.9158	0.428642	0.236913	0.284475	1688.39	-0.105302	1	1688.39	-0.0873471	0.722869	1688.39	0.0353243	0.895819	2098.7	-0.000228692	0.999278	4361.62	0.134356	0.187014	4361.62	0.0893544	0.351486	529.113	0.0689624	0.943809	416.023	367.597	391.598	372.372	0.0990345	0.123352	0.0720012	0.132224
ENSMUSG00000011096	0.248631	0.347585	0.16538	0.487035	15.1175	-13.6211	ENSMUST00000107880.8	Akt1s1	298	1071	1757	16.9402	15.7467	18.3734	16.9402	0.320471	0.177915	0.487035	685.764	-0.209637	1	685.764	-0.00611852	0.986008	685.764	0.345575	0.117879	501.188	-0.00613427	0.987579	1021.65	0.329115	0.0234784	1021.65	0.288183	0.0261267	166.782	0.744927	0.439306	225.163	218.885	202.377	257.081	0.115114	0.160754	0.0849643	0.147868
ENSMUSG00000011114	0.313744	0.138983	0.720423	0.140594	-28.9298	20.5609	ENSMUST00000117654.2	Tbrg1	169	1389	1984	69.2808	71.2634	57.7908	69.2808	0.166615	0.70038	0.140594	4060.84	0.0312764	1	4060.84	0.0249241	0.92888	4060.84	0.0119478	0.965762	3142.89	0.0655153	0.692015	5625.25	0.0877236	0.45092	5625.25	0.145469	0.101586	817.912	-0.630115	0.225014	486.658	472.109	441.868	419.841	0.058754	0.0573733	0.0515222	0.0580876
ENSMUSG00000011158	0.602036	0.654417	0.232741	0.112842	-13.2433	-32.1171	ENSMUST00000011302.8	Brf1	349	2379	2615	10.8294	10.5048	12.3024	10.8294	0.576065	0.239935	0.112842	548.996	-0.0857381	1	548.996	-0.0315031	0.885855	548.996	0.0976982	0.585289	530.084	-0.073972	0.828752	886.194	0.0495093	0.840933	886.194	0.182506	0.284757	173.102	1.03077	0.218449	212.892	217.461	209.17	239.971	0.0849518	0.0697083	0.0615243	0.102674
ENSMUSG00000011179	0.488494	0.292852	0.204584	0.502563	18.0483	-3.70624	ENSMUST00000171737.2	Odc1	490	1875	2208	289.755	297.427	218.047	289.755	0.38916	0.199307	0.502563	13754.1	0.0392822	1	13754.1	0.0153288	0.939792	13754.1	-0.0637676	0.698934	9306.64	-0.0589196	0.707218	10691.8	-0.0728775	0.488982	10691.8	-0.187199	0.0118529	1468.99	-1.37325	0.333325	351.66	366.19	345.334	318.174	0.0360979	0.0468164	0.0478226	0.051825
ENSMUSG00000011254	0.223075	0.501502	0.256919	0.241579	-19.6684	-10.0387	ENSMUST00000011398.12	Thg1l	30	926	2250	24.7015	26.8245	25.133	25.133	0.501502	0.240719	0.245799	1204.6	-0.0350626	1	1204.6	0.0728161	0.633128	1204.6	-0.186001	0.14866	888.358	-0.19463	0.116307	1335.49	-0.052921	0.776646	1335.49	-0.233961	0.0565477	186.397	0.497322	0.63869	423.091	444.961	387.305	378.393	0.0629915	0.0917386	0.0561348	0.063915
ENSMUSG00000011256	0.14807	0.606319	0.0930191	0.300661	-8.36532	-16.2071	ENSMUST00000011400.7	Adam19	123	2885	6383	5.02516	6.75621	7.48162	6.75621	0.547531	0.0930191	0.404232	2253.33	-0.0621633	1	2253.33	-0.100999	0.58093	2253.33	0.13789	0.43536	1273.73	0.241	0.533297	2331.38	0.095194	0.550042	2331.38	-0.038872	0.810616	232.236	0.056068	0.977958	592.8	553.827	430.623	576.293	0.166543	0.156509	0.128001	0.178225
ENSMUSG00000011267	0.398777	0.276365	0.323033	0.400602	7.85599	13.5562	ENSMUST00000108453.1	Zfp296	96	1433	1530	21.2163	19.1126	19.9353	19.9353	0.276365	0.336938	0.376415	693.027	-0.386342	1	693.027	-0.326165	0.518182	693.027	-0.250367	0.646537	506.059	-0.0953149	0.873266	1163.45	0.109949	0.639812	1163.45	-0.0249775	0.921626	289.818	0.453166	0.691779	65.7292	66.0742	64.4885	66.05	0.535257	0.665094	0.535572	0.704186
ENSMUSG00000011306	0.454585	0.248732	0.423073	0.328195	-2.69623	18.5557	ENSMUST00000011450.7	Sugp1	235	2166	2681	50.9819	46.6402	49.1607	49.1607	0.248732	0.445936	0.316471	1505.18	-0.0655301	1	1505.18	0.129128	0.647308	1505.18	0.115905	0.684963	1424.18	0.154175	0.573553	2425.92	0.228158	0.0431548	2425.92	0.175943	0.0877236	459.241	1.06324	0.401268	354.84	282.69	323.258	316.788	0.287666	0.268962	0.205682	0.268312
ENSMUSG00000011751	0.402299	0.694465	0.142159	0.163376	-8.33365	-27.0938	ENSMUST00000011895.13	Sptbn4	153	7838	8747	1.817	1.57588	2.13803	1.817	0.59019	0.163911	0.163376	389.575	-0.0959573	1	389.575	0.205649	0.428407	389.575	0.304132	0.237639	267.582	0.354898	0.0425107	590.344	0.433211	0.0242586	590.344	0.614223	0.000115887	142.373	0.591796	0.410982	214.24	238.253	214.521	259.133	0.134618	0.162071	0.124587	0.14828
ENSMUSG00000011831	0.153708	0.296191	0.154497	0.549312	20.6845	-11.6357	ENSMUST00000112642.7	Evi5	69	2498	5849	22.364	23.3143	23.6186	23.3143	0.292375	0.154497	0.572654	2650.44	0.0778757	1	2650.44	-0.0457769	0.833332	2650.44	-0.231055	0.133947	2045.52	-0.25593	0.0185552	2795.66	-0.223688	0.0301626	2795.66	-0.352213	3.51e-05	337.46	-0.883576	0.522598	266.872	269.881	307.276	276.821	0.114826	0.118112	0.105243	0.0873222
ENSMUSG00000011837	0.158937	0.245013	0.419352	0.335635	-1.66943	18.8935	ENSMUST00000011981.4	Snapc2	43	1122	1536	17.4962	16.6662	15.1467	16.6662	0.269592	0.419352	0.319713	335.203	-0.178911	1	335.203	-0.167794	0.514958	335.203	0.0836787	0.784779	465.531	-0.119672	0.700206	951.884	0.286737	0.0641967	951.884	0.162453	0.281773	130.077	-1.07541	0.374749	128.365	140.237	141.197	164.874	0.146394	0.150776	0.0895471	0.158811
ENSMUSG00000011877	0.246784	0.140902	0.146419	0.712679	34.3175	-3.90349	ENSMUST00000037285.9	Git1	22	2334	3512	30.4987	24.923	36.9579	30.4987	0.116276	0.179175	0.712679	1715.87	-0.22964	1	1715.87	-0.246406	0.188283	1715.87	-0.246066	0.237187	1745.49	0.0365266	0.874359	3131.03	0.184495	0.0828129	3131.03	0.151219	0.11278	371.705	-0.737284	0.237453	368.892	324.123	425.454	479.857	0.156245	0.215259	0.126294	0.205886
ENSMUSG00000011884	0.320033	0.224252	0.255879	0.519869	22.5672	7.6983	ENSMUST00000012028.13	Gltp	124	753	1762	16.0174	16.4843	14.4675	16.0174	0.248276	0.248632	0.519869	646.54	-0.0449052	1	646.54	-0.18908	0.264582	646.54	-0.227	0.200744	504.659	0.142837	0.440526	789.316	0.0867536	0.695225	789.316	0.330532	0.0216942	117.402	-1.33966	0.20003	605.765	577.115	486.219	537.545	0.0566888	0.0670555	0.0352449	0.0823828
ENSMUSG00000011958	0.527285	0.338686	0.44718	0.214133	-19.7024	4.55777	ENSMUST00000034754.11	Bnip2	282	1262	2464	27.5991	27.4517	26.6548	27.4517	0.348813	0.44718	0.21299	1504.03	0.152628	1	1504.03	0.203065	0.321139	1504.03	0.208201	0.338675	1031.14	0.050791	0.853535	1223.87	-0.140173	0.410011	1223.87	-0.118658	0.429145	284.353	0.342852	0.710386	180.234	195.095	200.568	199.965	0.125195	0.135273	0.116458	0.137725
ENSMUSG00000011960	0.250397	0.331419	0.200202	0.46838	14.2491	-5.21931	ENSMUST00000169707.7	Ccnt1	701	2875	7397	23.739	20.3386	19.9851	20.3386	0.337281	0.200202	0.40129	3677.75	0.0495823	1	3677.75	-0.0400393	0.813482	3677.75	0.0924942	0.504363	2884.19	-0.0662543	0.75286	4065.74	-0.205656	0.0382237	4065.74	-0.288401	0.000471953	614.032	0.189812	0.770104	149.073	136.411	162.083	142.468	0.185654	0.199516	0.200427	0.205094
ENSMUSG00000012076	0.294737	0.47329	0.347168	0.179542	-26.8088	-6.50006	ENSMUST00000059250.7	Brms1l	181	1152	2609	17.5737	18.0388	19.0294	18.0388	0.448653	0.347168	0.184293	945.154	0.0503022	1	945.154	0.0247346	0.924525	945.154	-0.0721275	0.73449	657.122	-0.127674	0.554431	865.738	-0.0954881	0.654057	865.738	-0.0599545	0.764224	167.514	0.438692	0.679532	262.278	322.543	334.791	321.438	0.225276	0.276367	0.155661	0.182862
ENSMUSG00000012114	0.243529	0.469272	0.288976	0.241752	-20.0636	-5.50146	ENSMUST00000012259.7	Med15	108	2477	3383	10.7912	9.6043	14.6098	10.7912	0.346616	0.324686	0.241752	590.672	-0.174482	1	590.672	-0.22201	0.509362	590.672	-0.0650861	0.875885	489.045	0.299501	0.268908	865.318	0.307609	0.0576639	865.318	0.408778	0.00221806	136.231	-0.485601	0.763589	482.193	377.966	405.839	401.316	0.321301	0.388974	0.273246	0.396042
ENSMUSG00000012117	0.122641	0.610506	0.115566	0.273928	-10.3411	-16.5731	ENSMUST00000144668.7	Dhdds	229	1230	3219	4.84758	4.89388	4.11519	4.84758	0.719159	0.114473	0.273928	330.739	-0.0479315	1	330.739	-0.109261	0.735646	330.739	-0.0376094	0.91591	246.893	-0.00977891	0.9777	444.945	-0.0418643	0.892202	444.945	0.0108285	0.971536	66.6969	0.552631	0.702607	201.704	217.554	229.543	243.823	0.183511	0.179623	0.181271	0.189104
ENSMUSG00000012296	0.22913	0.215102	0.155014	0.629884	28.4256	-7.09724	ENSMUST00000225080.1	Tjap1	257	1876	2412	9.42465	7.67422	11.4456	9.42465	0.177122	0.190371	0.629884	623.707	-0.119236	1	623.707	0.140149	0.579518	623.707	0.304266	0.181058	494.633	0.354054	0.0428258	1218.69	0.377486	0.00478574	1218.69	0.636461	9.21e-09	120.009	-0.913488	0.3706	150.82	146.937	155.117	156.34	0.136572	0.207408	0.132856	0.153677
ENSMUSG00000012396	0.188797	0.40549	0.32616	0.26835	-10.9296	1.07766	ENSMUST00000012540.4	Nanog	216	1133	2211	207.502	213.26	178.531	207.502	0.471291	0.317353	0.26835	6070.65	-0.00116789	1	6070.65	-0.38992	3.58e-06	6070.65	-0.562084	1.99e-08	4958.51	-0.671566	0.000454326	5585.47	-0.503992	7.32e-08	5585.47	-0.615702	5.24e-13	1000.27	-0.663513	0.332594	230.621	213.578	243.918	198.051	0.115819	0.147456	0.123564	0.157341
ENSMUSG00000012422	0.388872	0.562007	0.122146	0.315846	-4.76379	-21.5116	ENSMUST00000161568.7	Tmem167	659	877	8689	8.74657	7.60338	6.27754	7.60338	0.680705	0.122146	0.274565	1791.69	0.0426548	1	1791.69	0.0624816	0.805684	1791.69	0.197818	0.311915	1303.15	-0.158743	0.187908	2247.72	-0.203156	0.105476	2247.72	-0.179704	0.104981	219.834	-0.157073	0.936433	249.724	266.845	229.136	241.626	0.0769215	0.0946571	0.0930078	0.0963724
ENSMUSG00000012429	0.120532	0.851623	0.0504794	0.0978974	-2.3861	-5.30419	ENSMUST00000049744.3	Mplkip	73	609	2672	5.876	5.74833	10.0402	5.876	0.498408	0.0516005	0.0978974	414.105	0.0894431	1	414.105	-0.165827	0.352563	414.105	-0.0964145	0.665569	303.88	-0.389355	0.0134394	551.933	-0.38092	0.0661522	551.933	-0.276205	0.146236	65.2419	0.837254	0.623774	174.589	191.538	180.187	179.354	0.235947	0.221545	0.245151	0.183142
ENSMUSG00000012443	0.255644	0.276347	0.399536	0.324117	-2.21317	14.2784	ENSMUST00000012587.3	Kif11	192	3350	4819	123.007	121.546	99.0054	121.546	0.339263	0.399536	0.320266	12459.5	0.158843	1	12459.5	0.0360845	0.855876	12459.5	-0.0667585	0.689712	8764.2	-0.267847	0.0148131	12378.3	-0.239341	0.00251372	12378.3	-0.282777	3.14e-05	1668.32	-0.464799	0.331216	235.459	210.568	263.857	223.241	0.0749325	0.0937074	0.0710846	0.109724
ENSMUSG00000012535	0.569185	0.322867	0.352923	0.324209	-2.08153	9.21535	ENSMUST00000012679.14	Tnpo3	403	3174	4251	97.9093	98.3892	94.375	97.9093	0.334958	0.351202	0.324209	8435.29	0.0646622	1	8435.29	0.00284853	0.984039	8435.29	-0.102519	0.28287	7063.66	-0.0826406	0.47047	11657.4	-0.0607079	0.542945	11657.4	-0.13028	0.0724789	1374.84	0.0355932	0.95044	470.912	420.747	425.684	385.01	0.0262753	0.0545063	0.0276868	0.0538314
ENSMUSG00000012609	0.233373	0.663845	0.146607	0.189548	-10.935	-25.7143	ENSMUST00000040179.13	Ttll5	476	4462	5081	6.21806	5.75521	6.85739	6.21806	0.601954	0.158397	0.189548	652.359	0.0299219	1	652.359	-0.0810176	0.675755	652.359	-0.0327027	0.881235	503.087	0.0104309	0.975891	861.932	-0.0156188	0.948901	861.932	-0.167519	0.283714	103.983	0.0675586	0.972114	405.594	402.854	383.621	402.435	0.103539	0.095837	0.113745	0.0774813
ENSMUSG00000012848	0.437377	0.173077	0.47961	0.347313	-4.33474	29.2235	ENSMUST00000108539.7	Rps5	135	749	794	962.746	908.944	598.647	908.944	0.262788	0.47961	0.327904	24705.5	-0.0164896	1	24705.5	0.0271529	0.914206	24705.5	-0.127931	0.497938	23106	-0.151948	0.365839	44033.5	0.129353	0.0782452	44033.5	0.0724151	0.311047	4554.4	-1.05726	0.437577	665.174	611.797	566.505	472.976	0.0926111	0.0908318	0.0894823	0.0912334
ENSMUSG00000013033	0.468205	0.320787	0.191185	0.488028	16.0248	-6.8559	ENSMUST00000045393.14	Adgrl1	303	4718	5643	22.4464	23.1708	23.4155	23.1708	0.317435	0.191185	0.503779	2070.5	-0.183062	1	2070.5	-0.505902	0.00172576	2070.5	-1.07669	9.85e-10	3515.58	0.00142359	0.996086	6843.74	-0.0759314	0.802397	6843.74	-0.644003	0.000335492	666.962	-0.299194	0.782783	575.045	520.45	540.261	648.126	0.159161	0.199766	0.115704	0.182892
ENSMUSG00000013076	0.211711	0.430624	0.110832	0.458544	9.4396	-23.8694	ENSMUST00000013220.7	Amotl1	225	3131	8957	5.34471	4.41893	4.72264	4.72264	0.430624	0.118449	0.405174	2125.4	0.066166	1	2125.4	0.134204	0.31635	2125.4	0.532079	1.6e-06	1073.53	1.14728	4.86e-06	1660.46	0.139303	0.405767	1660.46	1.05615	3.06e-23	193.678	-0.328389	0.862642	193.33	208.581	194.023	197.891	0.0851736	0.0973577	0.10308	0.0958497
ENSMUSG00000013089	0.206128	0.368418	0.304023	0.327559	-1.10372	3.28854	ENSMUST00000079601.12	Etv5	282	1814	3975	40.1286	42.1329	41.2505	41.2505	0.368418	0.297655	0.336717	4937.65	-0.039581	1	4937.65	-0.267972	0.0838659	4937.65	-0.311619	0.0665673	3625.55	-0.110013	0.650529	8539.68	-0.0864738	0.475328	8539.68	-0.0754928	0.47912	698.006	-1.17937	0.103859	257.746	226.362	270.569	240.406	0.123331	0.130459	0.0787883	0.119337
ENSMUSG00000013155	0.248448	0.491026	0.276136	0.232837	-20.374	-7.93608	ENSMUST00000013299.10	Enkd1	26	1066	1275	12.9186	15.2128	14.9296	14.9296	0.491026	0.270996	0.269082	188.537	-0.0710061	1	188.537	-0.154433	0.490243	188.537	-0.326074	0.132657	302.783	0.085014	0.753228	439.52	0.178666	0.489909	439.52	0.123169	0.609211	393.574	2.66036	1.22e-07	262.402	289.396	245.903	326	0.172447	0.208006	0.171859	0.149985
ENSMUSG00000013160	0.19552	0.149134	0.483632	0.367233	-2.93272	27.9763	ENSMUST00000013304.7	Atp6v0d1	136	1191	1629	35.7147	37.0504	50.2261	37.0504	0.110012	0.483632	0.380968	1381.2	0.0215586	1	1381.2	-0.00687176	0.97465	1381.2	-0.0569904	0.746813	1584.97	0.0893738	0.635852	2964.17	0.0867052	0.503145	2964.17	0.190373	0.0426128	417.845	-1.26214	0.19302	788.309	633.994	650.915	592.734	0.0579279	0.0541778	0.0462002	0.0501431
ENSMUSG00000013236	0.524513	0.535086	0.180904	0.28401	-7.73256	-23.4302	ENSMUST00000067538.5	Ptprs	240	5963	6855	10.0047	11.0308	15.2483	11.0308	0.387088	0.180904	0.31314	2484.05	-0.163403	1	2484.05	-0.163826	0.454505	2484.05	0.0215909	0.942771	1884.02	0.636237	0.000454326	3694.03	0.280801	0.00517183	3694.03	0.4491	8.4e-08	438.995	0.128632	0.89722	456.929	406.049	416.86	417.106	0.171367	0.202376	0.127254	0.186622
ENSMUSG00000013275	0.178457	0.450867	0.104635	0.444499	8.12313	-23.801	ENSMUST00000086559.6	Slc41a1	1029	2567	4697	14.027	12.1999	11.4944	12.1999	0.478542	0.104635	0.386599	1047.24	-0.109418	1	1047.24	-0.251461	0.0594356	1047.24	-0.177743	0.280558	981.181	-0.334712	0.011176	1607.87	-0.0615415	0.756561	1607.87	-0.340445	0.00598622	207.017	0.39958	0.67436	186.846	198.783	208.367	225.091	0.214525	0.252718	0.242353	0.282564
ENSMUSG00000013415	0.243122	0.247192	0.258645	0.494162	19.7714	7.13519	ENSMUST00000013559.2	Igf2bp1	308	2041	8378	88.5281	81.6297	84.9962	84.9962	0.247192	0.269312	0.474448	26461.8	-0.0509294	1	26461.8	-0.0760074	0.563783	26461.8	0.10327	0.415967	18066.4	0.224838	0.407343	33210.1	0.0720114	0.432958	33210.1	0.168844	0.0103493	3978.57	-0.464531	0.356578	335.646	270.212	326.598	272.892	0.0985462	0.125989	0.0750082	0.116242
ENSMUSG00000013465	0.377829	0.333696	0.257135	0.409169	8.39836	2.02715	ENSMUST00000059849.14	Nelfb	134	2029	2637	24.1812	22.4398	11.1866	22.4398	0.669375	0.257135	0.379702	1502.59	-0.04199	1	1502.59	-0.144492	0.252952	1502.59	-0.16252	0.234999	1285.12	-0.0660596	0.657763	2102.09	-0.00422053	0.980174	2102.09	-0.126742	0.262867	370.732	1.40151	0.0492194	572.93	500.705	465.338	440.188	0.0575608	0.0795683	0.0335614	0.0604181
ENSMUSG00000013593	0.383462	0.195481	0.527673	0.276846	-13.1434	20.943	ENSMUST00000013737.12	Ndufs2	35	1426	1623	271.461	306.599	235.529	271.461	0.225303	0.467199	0.276846	8792.23	0.0469619	1	8792.23	-0.0158236	0.942183	8792.23	-0.156502	0.303768	6911.99	-0.451691	0.000167034	11722.2	0.0126879	0.915186	11722.2	-0.173985	0.0129462	1496.22	-0.256405	0.594045	897.05	806.407	746.585	599.322	0.0532419	0.0473758	0.0526002	0.0481389
ENSMUSG00000013622	0.511219	0.656735	0.116783	0.226483	-12.3871	-10.6974	ENSMUST00000013766.12	Atraid	39	710	966	15.7547	12.3328	14.4044	14.4044	0.656735	0.136399	0.207072	250.024	-0.115791	1	250.024	-0.0593568	0.858815	250.024	-0.185566	0.494598	263.835	-0.0281024	0.934151	398.714	-0.0827562	0.782968	398.714	-0.266749	0.209969	65.9064	1.30911	0.374082	258.093	225.866	245.634	220.238	0.110599	0.175315	0.0897691	0.112974
ENSMUSG00000013629	0.433145	0.282817	0.519474	0.197709	-21.9575	8.90239	ENSMUST00000013773.11	Cad	176	6853	7137	28.2613	28.943	38.5564	28.943	0.212302	0.519474	0.202478	9992.59	-0.131276	1	9992.59	0.0438541	0.858084	9992.59	0.475295	0.00140383	8228.72	0.356411	0.0994154	19407.4	0.329159	4.31e-07	19407.4	0.360734	1.13e-09	2249.43	-0.0607201	0.966566	422.65	371.696	350.422	393.126	0.0895337	0.10134	0.0570887	0.110272
ENSMUSG00000013646	0.38241	0.262005	0.0960932	0.641901	27.4506	-16.4962	ENSMUST00000116376.8	Sh3bp5l	507	1685	3016	13.9247	14.4293	13.9885	13.9885	0.262005	0.0931578	0.644843	1066.85	-0.0617582	1	1066.85	0.0379407	0.859189	1066.85	0.0711589	0.696212	832.476	-0.0942916	0.558395	1493.91	0.226064	0.0897231	1493.91	0.433988	2.91e-05	158.843	0.939655	0.466206	145.563	144.13	177.201	169.66	0.17737	0.154577	0.213594	0.121956
ENSMUSG00000013662	0.167268	0.232787	0.472856	0.294357	-9.03938	17.7534	ENSMUST00000070210.4	Atad1	47	1132	2813	33.2834	35.3163	31.7767	33.2834	0.243824	0.445637	0.294357	2587.07	0.133423	1	2587.07	-0.114862	0.470873	2587.07	-0.190342	0.210835	2155.21	-0.118801	0.463574	3503.41	-0.243564	0.0148806	3503.41	-0.365413	1.17e-05	460.107	-2.07816	0.0162535	242.604	240.902	287.844	254.583	0.12036	0.116025	0.136209	0.111585
ENSMUSG00000013663	0.510937	0.550343	0.143204	0.306453	-4.2889	-22.5545	ENSMUST00000013807.7	Pten	949	2160	8292	25.3818	22.1093	25.3592	25.3592	0.550343	0.164255	0.306181	4906.41	0.0967977	1	4906.41	-0.0214429	0.921259	4906.41	0.268473	0.0462337	3693.68	0.0338162	0.898736	5899.78	-0.259756	0.00274889	5899.78	-0.36252	8.05e-07	691.054	0.254706	0.727633	145.599	154.409	170.202	186.331	0.0752679	0.0994838	0.120446	0.152822
ENSMUSG00000013698	0.156428	0.200954	0.163782	0.635263	28.9441	-6.38898	ENSMUST00000013842.11	Pea15a	211	603	2501	18.5637	19.802	21.7205	19.802	0.183204	0.163782	0.677638	1595.86	-0.00388349	1	1595.86	0.0856604	0.7306	1595.86	0.138417	0.533472	1275.09	0.0657263	0.847068	3173.98	0.121154	0.312622	3173.98	-0.00475587	0.974584	277.503	0.794722	0.359273	447.149	481.788	413.805	462.282	0.105831	0.113272	0.125083	0.117919
ENSMUSG00000013736	0.250329	0.3859	0.471776	0.142324	-26.1185	1.73665	ENSMUST00000113248.3	Trnt1	53	1357	1398	139.524	179.24	106.858	139.524	0.503865	0.36724	0.142324	3671.07	0.180295	1	3671.07	0.0162979	0.950935	3671.07	-0.24704	0.133504	2965.86	-0.317986	0.0199771	3559.22	-0.297872	0.00127462	3559.22	-0.5163	2.9e-11	531.604	-1.48418	0.0741373	274.696	272.594	286.379	244.617	0.0905921	0.114034	0.0977769	0.11526
ENSMUSG00000013787	0.816957	0.176701	0.356111	0.467188	18.5128	20.4672	ENSMUST00000013931.11	Ehmt2	4	3795	4026	29.8109	31.8902	33.8155	31.8902	0.166641	0.356111	0.499775	5716.96	-0.136872	1	5716.96	-0.25055	0.0506521	5716.96	-0.415874	0.00184338	4360.74	0.344934	0.15668	6787.79	0.0843391	0.446397	6787.79	-0.191921	0.0163696	1073.93	0.811381	0.333837	7574.48	2021.71	1505.64	1171.65	0.067752	0.0755125	0.0567695	0.0980351
ENSMUSG00000013822	0.478857	0.139809	0.382864	0.477327	16.0749	26.5084	ENSMUST00000013966.7	Elof1	84	335	888	41.9787	43.3529	32.0915	41.9787	0.182883	0.370728	0.477327	913.703	-0.00416118	1	913.703	-0.105203	0.655685	913.703	-0.190562	0.372747	772.474	-0.362054	0.0540791	1220.41	-0.0351573	0.85994	1220.41	-0.144013	0.303412	192.372	-1.01735	0.43768	395.146	482.827	362.12	384.572	0.107213	0.0864815	0.0992469	0.0940269
ENSMUSG00000013858	0.549079	0.448872	0.125431	0.425697	6.85879	-22.8486	ENSMUST00000052885.13	Tmem259	200	1924	2225	15.3251	14.5144	14.859	14.859	0.448872	0.12841	0.412749	889.935	-0.320839	0.29723	889.935	-0.161184	0.291723	889.935	-0.206859	0.205099	784.038	0.0914947	0.633425	1540.48	0.42317	0.000374496	1540.48	0.356927	0.000855063	175.414	1.28078	0.257534	296.231	288.619	276.721	357.025	0.0799692	0.136705	0.0754449	0.118833
ENSMUSG00000013973	0.105822	0.271887	0.155116	0.572998	22.9733	-10.6826	ENSMUST00000097467.7	Dedd	238	1194	1606	17.9331	17.3498	17.5363	17.5363	0.271887	0.156783	0.560319	798.386	-0.109044	1	798.386	-0.141171	0.432418	798.386	-0.124516	0.533033	558.712	0.00118424	0.997426	2209.18	0.10364	0.470611	2209.18	0.0549313	0.694463	105.507	-0.940597	0.560937	174.372	170.966	188.385	201.21	0.239059	0.25338	0.253531	0.225513
ENSMUSG00000013997	0.0802619	0.567094	0.302527	0.130379	-28.6805	-14.6512	ENSMUST00000111295.7	Nit1	77	1048	1335	64.4319	64.7541	49.1131	64.4319	0.743974	0.301022	0.130379	1254.6	0.0587341	1	1254.6	-0.015988	0.948853	1254.6	-0.383711	0.00661834	1084.32	-0.497457	2.36e-05	1747.68	-0.139983	0.343928	1747.68	-0.251077	0.025309	196.166	-1.47283	0.246966	496.673	588.237	494.777	613.777	0.150591	0.113148	0.154128	0.0976106
ENSMUSG00000014039	0.211409	0.523773	0.132809	0.343418	-0.468142	-24.281	ENSMUST00000095849.9	Prdm15	109	3633	6346	5.60089	4.79416	5.92898	5.60089	0.494788	0.155157	0.343418	649.141	0.0157563	1	649.141	-0.11838	0.42555	649.141	-0.143451	0.357428	615.751	-0.117159	0.575414	996.483	0.0165458	0.947139	996.483	-0.149232	0.363468	154.893	1.88741	0.0354029	171.969	169.617	190.912	175.161	0.338262	0.345632	0.347582	0.277937
ENSMUSG00000014074	0.372119	0.531156	0.233768	0.235075	-19.8739	-15.5285	ENSMUST00000171474.1	Rnf168	649	2352	4460	39.3067	36.8227	35.5917	36.8227	0.549527	0.233768	0.220219	2672.96	0.148079	1	2672.96	-0.023437	0.909778	2672.96	-0.0765256	0.641223	2065.5	-0.361793	0.000338118	2351.04	-0.190781	0.0955897	2351.04	-0.332306	0.000260536	561.027	1.6566	0.00468047	138.503	149.776	162.399	162.332	0.137866	0.115392	0.135037	0.138083
ENSMUSG00000014177	0.154097	0.230953	0.0806708	0.688376	30.6311	-13.9745	ENSMUST00000014321.4	Tvp23b	130	747	1784	26.6724	26.5463	20.9656	26.5463	0.292429	0.0806708	0.685121	1075.57	0.117048	1	1075.57	-0.0111998	0.965448	1075.57	-0.174087	0.308724	711.812	-0.118401	0.542437	851.238	-0.116095	0.569286	851.238	-0.217661	0.156655	130.668	0.251157	0.885823	439.989	482.237	468.369	413.436	0.200377	0.167626	0.217637	0.135228
ENSMUSG00000014195	0.20641	0.312893	0.378633	0.308474	-4.62795	10.0866	ENSMUST00000014339.14	Dnajc7	565	2049	2330	125.468	130.701	160.67	130.701	0.25453	0.378633	0.321339	7204.97	-0.00880321	1	7204.97	0.0896332	0.568171	7204.97	-0.0234918	0.90298	4214.18	0.113657	0.567782	7215.9	0.030395	0.799234	7215.9	-0.000182963	0.99888	920.513	-0.291148	0.809312	610.888	421.025	545.477	379.569	0.123792	0.142675	0.12967	0.171186
ENSMUSG00000014226	0.391707	0.248008	0.442933	0.309059	-5.59496	17.2039	ENSMUST00000014370.10	Cacybp	209	898	2098	453.655	488.023	510.904	488.023	0.236901	0.442933	0.332472	20623.6	0.169325	1	20623.6	0.0205198	0.933818	20623.6	-0.362685	0.0141286	12601.1	-0.463524	0.00109592	17608.6	-0.447466	5.89e-11	17608.6	-0.76784	8.54e-35	2277.23	-1.02599	0.106835	599.502	675.225	629.587	481.785	0.0955224	0.105386	0.0855484	0.111367
ENSMUSG00000014245	0.0295015	0.786403	0.129732	0.0838652	-0.356934	-10.7873	ENSMUST00000014389.5	Pigl	1	759	2174	12.3616	13.1791	13.2618	13.1791	0.7815	0.129732	0.0894116	537.394	-0.0441974	1	537.394	-0.0885907	0.64031	537.394	-0.0699013	0.728704	533.669	-0.143655	0.602656	861.33	0.163371	0.405767	861.33	-0.031198	0.889272	161.705	1.07811	0.18221	350.462	337.374	331.093	385.9	0.118465	0.101909	0.0965882	0.115581
ENSMUSG00000014294	0.793383	0.263297	0.564864	0.171839	-24.7375	10.7028	ENSMUST00000014438.4	Ndufa2	38	337	572	88.0717	86.2374	64.6109	86.2374	0.351428	0.564864	0.16826	1126.38	-0.03396	1	1126.38	-0.0742653	0.768589	1126.38	-0.311153	0.097327	848.951	-0.118094	0.679173	1123.18	0.0549818	0.777081	1123.18	-0.0135134	0.944902	322.076	-1.06276	0.0874042	579.079	686.037	572.544	493.885	0.101036	0.0923011	0.0887293	0.107183
ENSMUSG00000014303	0.385524	0.487007	0.137241	0.375753	3.82118	-20.7506	ENSMUST00000014447.12	Glis2	273	1838	3619	10.2471	10.2567	11.4424	10.2567	0.43654	0.137241	0.376102	664.899	-0.224286	1	664.899	-0.12441	0.593659	664.899	-0.12096	0.619715	778.271	0.0226453	0.951913	1525.19	0.166622	0.257653	1525.19	0.204774	0.0898018	185.18	0.0459565	0.973207	188.975	183.666	186.412	229.823	0.258552	0.284097	0.223251	0.289162
ENSMUSG00000014313	0.407837	0.174642	0.616794	0.208565	-22.4749	19.5943	ENSMUST00000014457.14	Cox6c	136	366	503	667.942	732.078	534.899	667.942	0.21808	0.562758	0.208565	6008.58	0.19107	1	6008.58	0.132908	0.62568	6008.58	-0.490087	0.0203072	3420.79	-0.323008	0.0583743	3152.44	-0.290238	0.0104061	3152.44	-0.520598	2.56e-08	690.705	-1.66505	0.132885	857.686	968.56	732.442	552.407	0.11721	0.117134	0.0836745	0.0974926
ENSMUSG00000014349	0.175769	0.24838	0.187713	0.563907	23.7524	-2.29263	ENSMUST00000100528.4	Ube2z	115	1185	3997	32.0033	34.8066	35.342	34.8066	0.244618	0.187713	0.613303	3535.53	0.00966945	1	3535.53	-0.0406382	0.813482	3535.53	0.0255251	0.882389	2731.88	-0.0842304	0.575223	5050.93	-0.00143076	0.991115	5050.93	0.0638905	0.520889	594.316	0.822736	0.260094	282.261	302.556	291.389	300.865	0.0729655	0.0703659	0.0624595	0.0671759
ENSMUSG00000014353	0.265015	0.389086	0.118918	0.491996	13.575	-22.6197	ENSMUST00000110325.7	Tmem87b	222	1889	4807	8.35589	8.64355	8.38297	8.38297	0.389086	0.115333	0.493591	873.38	0.0432471	1	873.38	0.123475	0.555191	873.38	0.0604322	0.799715	650.068	0.0372625	0.885098	930.576	-0.0617216	0.776145	930.576	-0.0127141	0.953673	131.213	1.06434	0.425027	105.088	118.258	120.348	120.375	0.235509	0.310366	0.335775	0.256104
ENSMUSG00000014355	0.59106	0.298975	0.310971	0.390054	6.5745	10.336	ENSMUST00000014499.9	Anapc1	264	6098	8942	39.0915	35.3227	43.3344	39.0915	0.269703	0.344151	0.390054	8066.54	-0.0150794	1	8066.54	-0.0968093	0.320356	8066.54	0.0480477	0.687082	7148.61	-0.0667337	0.774317	12327.7	-0.0953234	0.311559	12327.7	-0.258117	0.00014381	1309.47	-0.526074	0.400392	328.064	302.76	380.997	333.453	0.0473191	0.0614905	0.0433576	0.0667078
ENSMUSG00000014402	0.305936	0.339425	0.366911	0.293664	-7.46263	7.26003	ENSMUST00000014546.14	Tsg101	108	1283	1949	17.4459	18.8936	17.1346	17.4459	0.345593	0.338798	0.293664	777.953	0.0259117	1	777.953	-0.0813858	0.668484	777.953	-0.175487	0.289152	671.544	-0.100253	0.527725	1149.54	-0.191092	0.218121	1149.54	-0.238762	0.0609686	170.477	-0.360849	0.683369	456.824	402.666	399.801	330.362	0.0603706	0.0754324	0.0639085	0.0559268
ENSMUSG00000014418	0.229008	0.567373	0.246625	0.186003	-22.6367	-21.1565	ENSMUST00000014562.13	Hps5	649	4029	4953	6.37876	6.16236	6.15809	6.16236	0.567767	0.246625	0.179693	810.516	0.0138033	1	810.516	0.095846	0.532947	810.516	0.144394	0.32169	634.461	0.204207	0.371567	1041.83	0.0841858	0.676287	1041.83	0.178622	0.223782	156.226	0.42364	0.702797	397.516	344.25	354.806	337.862	0.170444	0.137553	0.155805	0.109856
ENSMUSG00000014426	0.238511	0.376038	0.395018	0.228943	-18.1044	0.927587	ENSMUST00000089058.5	Map3k4	33	4826	5305	17.1947	18.374	17.5842	17.5842	0.376038	0.378038	0.234129	2487.08	-0.0305746	1	2487.08	-0.156302	0.116641	2487.08	-0.314018	0.00132072	1927.29	0.0866819	0.697637	2722.43	-0.0645265	0.650999	2722.43	-0.178454	0.0717189	375.032	-1.37712	0.0485337	632.62	524.317	603.282	553.548	0.0509921	0.0996282	0.0610061	0.0974594
ENSMUSG00000014444	1.07948	0.373354	0.409863	0.216782	-18.9999	1.03629	ENSMUST00000067252.13	Piezo1	292	7932	8216	15.6279	16.3459	18.5755	16.3459	0.32854	0.409863	0.226742	3904.98	-0.128114	1	3904.98	0.0713481	0.811309	3904.98	0.493312	0.0118802	4901	0.798695	0.000329766	10057.8	0.329217	4.28e-06	10057.8	0.493186	4.72e-15	1364.86	0.103036	0.897091	279.482	259.99	238.064	288.537	0.224412	0.262115	0.169043	0.2654
ENSMUSG00000014470	0.189426	0.243345	0.218165	0.53849	22.2989	2.05412	ENSMUST00000014614.3	Rnf166	48	761	1783	9.45404	9.16665	9.48977	9.45404	0.242429	0.225005	0.53849	211.148	-0.206173	1	211.148	-0.221744	0.372043	211.148	-0.27249	0.294032	246.951	-0.0553231	0.855921	439.8	0.0191352	0.954772	439.8	0.218332	0.302955	93.7182	0.740154	0.423686	284.917	262.391	263.735	278.256	0.0896217	0.144577	0.0929489	0.0651941
ENSMUSG00000014496	0.299617	0.337962	0.252493	0.409545	8.46637	1.67623	ENSMUST00000014640.8	Ankrd28	299	3460	6712	36.1786	36.5259	38.3939	36.5259	0.321519	0.252493	0.413477	5876.76	0.00747632	1	5876.76	-0.105092	0.29501	5876.76	-0.233638	0.0112065	4176.57	-0.277874	0.00512848	6163.31	-0.146616	0.107051	6163.31	-0.169348	0.0263554	827.635	-0.150143	0.793211	218.388	202.494	248.322	219.859	0.076677	0.0513019	0.0686967	0.0539461
ENSMUSG00000014498	0.229224	0.548045	0.152001	0.299955	-4.36671	-22.8186	ENSMUST00000014642.9	Ankrd52	105	3335	6620	2.32805	2.05246	2.87542	2.32805	0.443718	0.17241	0.299955	303.576	-0.229739	1	303.576	-0.266837	0.297129	303.576	0.269605	0.332516	342.674	0.159051	0.605312	731.511	0.123542	0.561567	731.511	0.15473	0.375289	150.512	0.617073	0.454991	166.899	174.515	168.684	203.66	0.358936	0.433888	0.348681	0.389948
ENSMUSG00000014504	0.194032	0.249262	0.39615	0.354588	1.17546	17.7079	ENSMUST00000072576.9	Srp19	75	509	876	127.001	130.267	146.39	130.267	0.221808	0.39615	0.363705	1692.56	0.0393061	1	1692.56	-0.0738852	0.683922	1692.56	-0.396631	0.00215709	1215.76	-0.342488	0.00801243	1486.48	-0.146499	0.358953	1486.48	-0.359105	0.0019035	280.814	-1.73503	0.086515	359.394	374.145	348.647	288.833	0.0755982	0.11292	0.0846848	0.094849
ENSMUSG00000014547	0.109589	0.246371	0.0860562	0.667573	29.0556	-16.1799	ENSMUST00000014691.9	Wdfy2	244	1446	6646	7.0148	8.44439	7.72154	7.72154	0.246371	0.0786897	0.734831	1377.37	0.0256633	1	1377.37	-0.0397231	0.807611	1377.37	-0.132019	0.299644	998.38	-0.0166322	0.951217	1609.77	-0.0424763	0.826856	1609.77	-0.111163	0.443135	203.373	2.08133	0.0568576	247.717	220.845	241.931	260.428	0.223959	0.179536	0.23767	0.138856
ENSMUSG00000014550	0.716071	0.367958	0.224921	0.407121	9.03189	-4.28448	ENSMUST00000014694.10	Rbsn	385	2736	5334	7.5845	13.0688	13.6695	13.0688	0.351788	0.224921	0.701505	1471.38	0.0658479	1	1471.38	-0.0284695	0.872561	1471.38	-0.0507117	0.739906	1286.04	-0.12456	0.36198	1917.23	0.0263792	0.891281	1917.23	-0.0278839	0.871309	235.676	0.257507	0.829458	206.163	196.216	220.65	211.291	0.0725841	0.0785005	0.0732381	0.0890823
ENSMUSG00000014551	0.373216	0.394841	0.551665	0.0534936	-29.1386	5.28271	ENSMUST00000140438.1	Mrps25	61	576	6073	7.91458	18.4012	12.9592	12.9592	0.394841	0.388516	0.0875899	1675.02	0.0920476	1	1675.02	0.0645599	0.795042	1675.02	-0.156339	0.435431	1201.13	-0.310514	0.0143777	1156.88	-0.0925506	0.603552	1156.88	-0.350172	0.00321676	300.327	-0.712394	0.536124	395.219	486.979	412.961	478.928	0.0957738	0.0902181	0.115828	0.112576
ENSMUSG00000014554	0.532707	0.447452	0.386136	0.166412	-25.6531	-2.40601	ENSMUST00000014698.9	Dguok	81	914	1107	6.96102	21.7908	15.2848	15.2848	0.447452	0.270849	0.365402	324.902	0.0458565	1	324.902	0.141861	0.603552	324.902	-0.334081	0.16791	403.345	-0.0967945	0.704956	578.559	-0.111887	0.660838	578.559	-0.18751	0.342534	181.42	1.7299	0.00443418	889.665	602.477	607.703	390.023	0.0818209	0.0608009	0.0985084	0.063253
ENSMUSG00000014592	0.240426	0.437555	0.302076	0.260369	-10.6398	-1.60024	ENSMUST00000169423.8	Camta1	1	5049	5208	7.23163	6.59794	7.43827	7.23163	0.4254	0.331088	0.260369	421.452	-0.168769	1	421.452	-0.297158	0.0624995	421.452	-0.329391	0.069085	411.87	-0.310223	0.165475	675.381	-0.0775272	0.747448	675.381	0.0734393	0.725188	101.185	-0.285592	0.833142	206.318	226.826	220.977	209.091	0.153617	0.164702	0.127951	0.143238
ENSMUSG00000014601	0.870106	0.216344	0.28212	0.501536	20.6707	10.6496	ENSMUST00000064759.6	Strip1	15	2528	3215	13.8418	14.6999	13.3304	13.8418	0.224643	0.265651	0.501536	1197.27	0.00476715	1	1197.27	-0.0813253	0.633457	1197.27	-0.178872	0.236415	959.82	0.0216494	0.934626	1688.42	0.0685359	0.686055	1688.42	0.0702892	0.629636	316.251	2.15078	0.000324037	369.107	334.723	384.533	343.238	0.0782453	0.0595963	0.10426	0.108461
ENSMUSG00000014606	0.213218	0.556949	0.142875	0.300176	-4.63216	-22.2441	ENSMUST00000014750.14	Slc25a11	197	1141	1711	24.32	25.0319	28.236	25.0319	0.493748	0.142875	0.308961	989.068	-0.041326	1	989.068	-0.245633	0.026286	989.068	-0.416628	0.000695861	982.997	0.0124612	0.965848	1432.17	-0.149705	0.324918	1432.17	-0.371578	0.000831174	225.402	0.536745	0.645945	740.116	734.31	820.186	599.617	0.12138	0.0841119	0.121922	0.0941752
ENSMUSG00000014633	0.193523	0.106546	0.399454	0.494	17.3749	24.6997	ENSMUST00000148235.7	Cmc2	132	371	1459	19.4759	22.877	19.4558	19.4759	0.106657	0.340068	0.494	376.56	0.149985	1	376.56	-0.0657871	0.822221	376.56	-0.0380294	0.897432	452.5	-0.314755	0.0573903	551.533	-0.179268	0.455446	551.533	-0.316645	0.0824628	124.999	-1.6061	0.0567582	476.991	519.392	521.443	478.457	0.106218	0.0733644	0.0898485	0.0668027
ENSMUSG00000014668	0.175411	0.354107	0.157421	0.488472	14.8872	-14.5067	ENSMUST00000014812.12	Chfr	87	2078	3146	29.6991	34.5826	32.9423	32.9423	0.354107	0.149955	0.541814	2318.54	0.0112942	1	2318.54	-0.0087962	0.963011	2318.54	-0.0930843	0.491817	1716.34	-0.022502	0.900863	2386.86	-0.000429878	0.998034	2386.86	-0.034944	0.800578	309.209	0.558922	0.611782	798.812	672.777	728.304	612.525	0.0523014	0.0471317	0.0351101	0.0471078
ENSMUSG00000014767	0.126379	0.297645	0.172016	0.530339	19.8749	-8.80653	ENSMUST00000117593.7	Tbp	473	1423	2067	56.2001	52.4922	45.3994	52.4922	0.344146	0.172016	0.495349	1535.44	-0.0119243	1	1535.44	-0.222829	0.0641517	1535.44	-0.37652	0.00246878	1411.65	-0.254867	0.0319263	1658.46	-0.271838	0.0285062	1658.46	-0.310366	0.00352789	258.327	-0.37912	0.769946	136.309	136.963	146.901	146.831	0.104605	0.0895173	0.116276	0.0962375
ENSMUSG00000014769	0.415099	0.212214	0.622652	0.165134	-25.9258	15.199	ENSMUST00000014913.9	Psmb1	15	737	1036	388.361	417.974	356.839	388.361	0.23096	0.578538	0.165134	7475.05	0.0783134	1	7475.05	0.0796672	0.683444	7475.05	-0.0902642	0.631795	5346.03	-0.176347	0.311167	5860.51	-0.109974	0.260502	5860.51	-0.244014	0.000840002	1134.77	-1.37889	0.0361006	564.102	583.044	519.776	422.31	0.0919488	0.0850845	0.0693553	0.0898784
ENSMUSG00000014771	0.603584	0.235988	0.593494	0.170518	-24.6727	13.1215	ENSMUST00000054450.6	Pdcd2	29	1060	1120	54.2678	54.7676	48.5026	54.2678	0.264039	0.588077	0.170518	1698.08	0.181252	1	1698.08	0.202054	0.144101	1698.08	-0.0865204	0.632771	1102.51	-0.211349	0.221458	1603.68	-0.0742849	0.650999	1603.68	-0.260923	0.0172236	356.942	0.932893	0.0674953	270.58	305.196	320.29	283.346	0.0826625	0.0835788	0.113865	0.0924579
ENSMUSG00000014778	0.288439	0.299283	0.376338	0.324379	-3.1416	10.8213	ENSMUST00000014922.4	Fhod1	101	3694	3928	2.89362	2.78231	4.70435	2.89362	0.184087	0.391394	0.324379	259.108	-0.254835	1	259.108	-0.153758	0.570076	259.108	0.0562254	0.86271	276.106	0.363699	0.11116	637.452	0.329488	0.0781754	637.452	0.732852	3.17e-07	245.856	1.11988	0.0720467	378.389	326.368	322.648	342.937	0.253827	0.244823	0.194223	0.221801
ENSMUSG00000014786	0.29822	0.609488	0.170313	0.220198	-14.8574	-19.5323	ENSMUST00000073149.6	Slc9a5	535	3231	3499	2.72535	2.19485	3.43592	2.72535	0.483442	0.211478	0.220198	91.3471	-0.210893	1	91.3471	-0.430874	0.197639	91.3471	-0.746187	0.0345798	165.444	0.332435	0.270449	309.392	0.0578721	0.872635	309.392	-0.0751429	0.812081	114.604	1.4853	0.0861794	299.924	318.815	309.372	309.423	0.235967	0.276472	0.217486	0.201336
ENSMUSG00000014850	0.300385	0.450202	0.251606	0.298193	-6.75471	-4.17996	ENSMUST00000185852.6	Msh3	96	3383	3946	24.9473	31.2892	29.5643	29.5643	0.450202	0.237735	0.353379	2413.84	0.0575512	1	2413.84	0.129355	0.196338	2413.84	0.093261	0.430224	2177.82	-0.189307	0.199635	3395.55	-0.150947	0.152057	3395.55	-0.274852	0.000857348	400.943	1.0184	0.193008	335.433	320.944	356.814	358.529	0.0658443	0.0747613	0.0638358	0.0667935
ENSMUSG00000014856	0.256081	0.551512	0.264966	0.183522	-25.0885	-15.7929	ENSMUST00000015000.11	Tmem208	116	637	785	31.167	28.2206	16.4495	28.2206	0.946172	0.264966	0.166173	441.982	-0.0490038	1	441.982	0.135678	0.560043	441.982	0.292833	0.168981	560.711	-0.146045	0.507429	1016.15	0.221722	0.172098	1016.15	0.199529	0.162283	344.318	2.04562	0.0217225	283.063	290.287	268.505	278.444	0.198375	0.134015	0.182478	0.135829
ENSMUSG00000014859	0.26242	0.214042	0.146537	0.639421	28.8799	-8.03844	ENSMUST00000015003.9	E2f4	79	1311	1993	122.035	126.47	130.587	126.47	0.207293	0.146537	0.662657	2483.21	-0.196073	1	2483.21	-0.220032	0.341359	2483.21	-0.28449	0.229158	3543.52	-0.0109317	0.969502	5632.28	0.12264	0.311396	5632.28	-0.101771	0.348289	776.534	0.22637	0.775006	301.55	284.867	320.447	323.525	0.155782	0.182839	0.129598	0.190297
ENSMUSG00000014867	0.327443	0.181643	0.177652	0.640705	30.5423	-0.42291	ENSMUST00000015011.9	Surf4	607	1416	3281	31.2955	29.9787	25.7852	29.9787	0.211184	0.177652	0.613747	2433.33	-0.0487432	1	2433.33	-0.144527	0.348423	2433.33	-0.0514554	0.794016	2040.85	0.0855459	0.60993	3493.95	0.0228878	0.886288	3493.95	-0.0845429	0.465138	404.036	0.554682	0.564292	386.967	411.207	375.456	351.951	0.0977483	0.106729	0.062157	0.092714
ENSMUSG00000014905	0.308283	0.424322	0.110666	0.465012	9.75276	-24.0405	ENSMUST00000015049.4	Dnajb9	398	1066	2461	9.70668	9.44179	11.9414	9.70668	0.344914	0.113771	0.465012	396.67	0.099668	1	396.67	0.159209	0.354442	396.67	0.143588	0.435931	271.908	-0.237414	0.216816	383.583	-0.201385	0.456358	383.583	0.0106209	0.973341	61.6584	1.00253	0.593216	88.4642	97.1935	99.051	110.492	0.377755	0.410701	0.403572	0.34903
ENSMUSG00000014907	0.571763	0.252038	0.493001	0.254961	-12.8857	14.4129	ENSMUST00000118009.1	Naf1	151	1944	2990	18.5881	17.222	20.5509	18.5881	0.227966	0.532107	0.254961	1050.46	-0.00507034	1	1050.46	-0.139331	0.385289	1050.46	-0.0684357	0.725712	1122.33	-0.0566881	0.848307	2338.25	-0.109465	0.408367	2338.25	-0.256119	0.00739377	596.588	1.1679	0.0424358	282.656	312.721	276.736	290.254	0.124745	0.127758	0.0805421	0.146701
ENSMUSG00000014932	0.412681	0.305855	0.358961	0.335184	-0.911874	10.4953	ENSMUST00000168707.5	Yes1	50	1675	2259	117.174	114.324	91.1138	114.324	0.383766	0.358961	0.327031	5093.71	0.140825	1	5093.71	0.0316434	0.885345	5093.71	-0.00658535	0.978155	3510.86	-0.468696	0.00363939	5225.19	-0.284197	0.00188239	5225.19	-0.225938	0.00596435	587.938	-0.853457	0.388067	349.99	322.092	381.056	305.501	0.10152	0.13876	0.113481	0.144183
ENSMUSG00000014956	0.238657	0.225761	0.340742	0.433497	13.5413	17.6379	ENSMUST00000015100.14	Ppp1cb	514	1497	5962	109.377	108.78	96.866	108.78	0.253529	0.340742	0.43113	12776.7	0.103163	1	12776.7	0.0224761	0.879531	12776.7	-0.15509	0.124205	8592.8	-0.140013	0.394265	13127.7	-0.217124	0.00314519	13127.7	-0.248371	9.24e-05	1650.67	-1.33045	0.0189978	493.918	484.891	486.985	363.835	0.0719924	0.0564857	0.0801808	0.0737691
ENSMUSG00000014959	0.392665	0.327882	0.209674	0.462444	13.4878	-4.13703	ENSMUST00000028509.10	Gorasp2	123	1478	2238	43.1259	37.3949	41.6322	41.6322	0.327882	0.233432	0.446426	2076.87	-0.0318398	1	2076.87	-0.0439859	0.799252	2076.87	0.10631	0.453219	1683.78	-0.0840609	0.629274	3453.08	0.0713653	0.567984	3453.08	0.0731131	0.494776	321.078	0.0768262	0.957148	240.662	239.834	240.967	259.72	0.0566735	0.072346	0.0404314	0.0765291
ENSMUSG00000015002	0.399327	0.464137	0.226969	0.308894	-1.51553	-15.3616	ENSMUST00000015146.15	Efr3a	198	2657	5215	25.3044	22.9202	22.2848	22.9202	0.47737	0.226969	0.279789	3594.71	0.099608	1	3594.71	-0.0401954	0.844245	3594.71	-0.00982031	0.964162	2333.46	0.136125	0.493776	3276.81	-0.130311	0.239493	3276.81	0.0245363	0.847991	436.773	0.0521454	0.963944	814.489	652.669	635.453	456.38	0.0733592	0.0825872	0.0770622	0.0653948
ENSMUSG00000015013	0.60562	0.26744	0.332899	0.399662	7.71014	14.4356	ENSMUST00000015157.9	Trappc2l	16	435	1659	13.9927	15.4305	13.554	13.9927	0.276095	0.301879	0.399662	515.722	0.0967804	1	515.722	0.178137	0.396808	515.722	-0.101575	0.685699	500.083	-0.077333	0.761039	652.569	0.0995156	0.6706	652.569	-0.080245	0.704414	117.027	-0.976449	0.330942	591.874	660.932	613.916	482.172	0.101127	0.068271	0.0869779	0.0785875
ENSMUSG00000015016	0.0413949	0.478599	0.286051	0.23535	-20.6511	-6.42659	ENSMUST00000212790.1	Acsf3	76	1827	2171	5.32417	5.0794	6.25552	5.32417	0.407343	0.299836	0.23535	189.793	-0.139352	1	189.793	-0.238651	0.427302	189.793	-0.397897	0.183507	189.847	0.037798	0.912283	397.391	0.333948	0.197322	397.391	0.105042	0.712682	81.5469	0.489641	0.632233	682.79	346.9	447.564	296.992	0.161148	0.204329	0.147744	0.207232
ENSMUSG00000015023	0.18295	0.207907	0.300588	0.491504	20.5413	12.9221	ENSMUST00000040416.7	Ddx19a	78	1514	2547	45.3063	45.0737	44.9728	45.0737	0.208374	0.300588	0.488981	1057.51	-0.0077221	1	1057.51	-0.125666	0.673977	1057.51	-0.194145	0.473366	1280.05	-0.0167343	0.96314	1895.54	-0.0473527	0.774289	1895.54	-0.092627	0.469891	380.186	0.912774	0.373605	353.93	326.165	322.055	348.296	0.210116	0.258597	0.163597	0.234569
ENSMUSG00000015027	0.173458	0.594218	0.217936	0.187846	-20.2337	-22.1272	ENSMUST00000015171.10	Galns	126	1688	2557	2.93829	3.61952	4.26637	3.61952	0.504125	0.217936	0.231398	218.922	0.052877	1	218.922	-0.0263437	0.939095	218.922	0.00613186	0.986819	200.848	0.435387	0.0295251	383.595	0.122893	0.678942	383.595	0.265652	0.219307	85.2295	1.41539	0.16981	628.234	447.347	608.919	353.267	0.089197	0.0925326	0.0996021	0.102977
ENSMUSG00000015087	0.737267	0.368327	0.205848	0.425825	10.4421	-6.9845	ENSMUST00000058137.8	Rabl6	280	2457	3230	26.8989	31.2751	35.98	31.2751	0.320163	0.205848	0.495103	1679.84	-0.0552904	1	1679.84	-0.122446	0.402943	1679.84	-0.347372	0.00646151	1545.22	0.00556115	0.981761	2056.57	0.0301655	0.855413	2056.57	-0.0240335	0.873919	330.749	0.473645	0.603375	511.839	499.049	481.602	393.556	0.0557266	0.0348751	0.046161	0.0564033
ENSMUSG00000015092	0.362923	0.178263	0.509627	0.31211	-8.87839	25.0191	ENSMUST00000015236.3	Edf1	106	552	722	65.7719	66.2755	83.7194	66.2755	0.14112	0.509627	0.314499	1130.85	-0.023016	1	1130.85	-0.0451341	0.857638	1130.85	-0.303239	0.072415	918.575	-0.154157	0.418751	1515.01	0.0243484	0.89784	1515.01	-0.021478	0.903225	291.309	0.147852	0.896946	945.248	810.097	683.308	627.717	0.0857182	0.0889202	0.10292	0.106308
ENSMUSG00000015095	0.126489	0.324987	0.238385	0.436628	11.4991	1.42733	ENSMUST00000015239.9	Fbxw5	161	1882	2388	6.89751	6.4732	6.61938	6.61938	0.324987	0.243768	0.419022	372.77	-0.16869	1	372.77	-0.19498	0.2635	372.77	-0.0751436	0.748812	368.239	0.0403539	0.899527	658.401	0.0967075	0.678942	658.401	-0.136456	0.471557	93.4801	-0.861228	0.486876	568.674	491.285	510.968	513.396	0.0993647	0.105795	0.0696336	0.0760904
ENSMUSG00000015112	0.209243	0.307203	0.32862	0.364177	3.60988	9.93296	ENSMUST00000015256.14	Slc25a13	109	2139	3067	67.6492	73.226	59.1612	67.6492	0.351277	0.303593	0.364177	3795.98	0.0784858	1	3795.98	-0.0546848	0.704191	3795.98	-0.241677	0.023007	3422.77	-0.333476	0.00393795	4791.54	-0.126199	0.218121	4791.54	-0.205648	0.0105197	614.355	-0.984228	0.132932	618.899	519.971	530.586	407.898	0.0638368	0.0848244	0.0626888	0.0737487
ENSMUSG00000015120	0.345516	0.599217	0.260467	0.140316	-17.4134	-30.2761	ENSMUST00000172618.7	Ube2i	834	1310	1559	47.0803	41.9981	53.1953	47.0803	0.530335	0.291986	0.140316	1322.71	0.0183171	1	1322.71	0.089028	0.611552	1322.71	0.281915	0.0458327	1122.09	-0.00016897	0.999337	1648.13	-0.0472251	0.796824	1648.13	0.13361	0.310743	211.086	-0.496659	0.710298	134.913	149.18	136.945	152.718	0.229706	0.245503	0.184728	0.247749
ENSMUSG00000015126	0.652767	0.119796	0.615111	0.265093	-22.1074	25.9642	ENSMUST00000063574.6	Tsr3	84	1055	1192	22.5454	26.6797	24.6542	24.6542	0.119796	0.568414	0.289888	541.233	0.0383128	1	541.233	0.0670749	0.792451	541.233	-0.102765	0.650752	393.176	-0.126745	0.638469	546.695	0.199253	0.389568	546.695	0.101237	0.657942	246.183	1.96069	0.00105043	237.643	243.546	253.001	253.961	0.0851284	0.0867034	0.0840485	0.0815324
ENSMUSG00000015143	0.349224	0.245084	0.471272	0.283644	-9.50308	15.467	ENSMUST00000021554.15	Actn1	281	2959	3734	53.8109	53.4482	50.1734	53.4482	0.261081	0.471272	0.281732	6292.32	-0.0355001	1	6292.32	0.000759983	0.996962	6292.32	0.263628	0.0503019	4800.56	0.185532	0.313128	10505.9	0.114814	0.188628	10505.9	0.259071	8.21e-05	1119.72	-0.647713	0.149881	606.074	480.702	511.959	408.516	0.0965226	0.0914271	0.0780256	0.109229
ENSMUSG00000015165	0.275269	0.131641	0.489748	0.378612	-2.01655	26.234	ENSMUST00000174548.7	Hnrnpl	559	2319	2679	224.071	182.621	201.568	201.568	0.131641	0.54056	0.340589	11405	-0.119819	1	11405	-0.14652	0.35531	11405	-0.209661	0.186038	9960.87	-0.0707345	0.610002	20054.6	0.0732582	0.427396	20054.6	0.0154821	0.880216	3003.36	-0.0138717	0.9866	392.819	329.699	330.021	284.655	0.0760097	0.0960392	0.0727882	0.0818555
ENSMUSG00000015176	0.313716	0.167406	0.50331	0.329285	-7.27831	26.4767	ENSMUST00000165017.1	Nolc1	168	2276	3634	217.535	216.777	232.989	217.535	0.156302	0.505071	0.329285	13265.4	-0.050946	1	13265.4	-0.155545	0.179597	13265.4	-0.397506	0.000205892	11009.5	-0.105682	0.680034	16217.6	-0.0966607	0.418097	16217.6	-0.445771	2.3e-08	2309.72	-0.0243382	0.985784	381.244	328.021	406.384	336.548	0.0798423	0.102728	0.0623588	0.113677
ENSMUSG00000015243	0.304748	0.456741	0.229734	0.313525	-1.37004	-15.0539	ENSMUST00000030010.3	Abca1	321	7106	10262	2.75021	7.67559	10.6089	7.67559	0.330454	0.229734	0.875019	1439.45	-0.127723	1	1439.45	0.129685	0.518068	1439.45	0.357242	0.0341322	1936.45	-0.215508	0.449327	2159.1	-0.0435621	0.787896	2159.1	-0.145855	0.196549	360.004	0.0201553	0.991799	287.241	203.078	293.699	216.214	0.0928518	0.0785605	0.130327	0.122913
ENSMUSG00000015289	0.278227	0.595703	0.291307	0.112989	-29.7654	-15.6332	ENSMUST00000015433.3	Lage3	92	538	761	25.8212	22.771	21.5029	22.771	0.630835	0.291307	0.0996423	520.152	-0.0421035	1	520.152	-0.00293124	0.99225	520.152	0.0171316	0.958108	467.273	0.122749	0.626392	670.661	0.0536732	0.827738	670.661	-0.122895	0.519714	95.9512	-2.18454	0.13603	545.644	687.318	449.602	423.799	0.097619	0.101487	0.107707	0.0871277
ENSMUSG00000015291	0.256107	0.370131	0.335184	0.294685	-7.06311	4.2684	ENSMUST00000015435.10	Gdi1	400	1743	2666	10.261	11.0055	12.5264	11.0055	0.325193	0.335184	0.316067	872.739	-0.0500044	1	872.739	-0.1735	0.308172	872.739	-0.563883	0.000173386	676.476	0.307921	0.132529	1071.52	-0.0266699	0.901678	1071.52	-0.0363259	0.847612	182.097	-0.953281	0.20572	1081.95	821.327	1078.97	555.775	0.072096	0.0632087	0.085514	0.0785726
ENSMUSG00000015305	0.190699	0.517181	0.173043	0.309776	-2.5651	-20.8489	ENSMUST00000015449.5	Sash1	213	3905	7183	3.28542	4.90717	8.27559	4.90717	0.306672	0.173043	0.462688	1636.87	-0.0658437	1	1636.87	-0.0286849	0.90623	1636.87	-0.0262463	0.90763	1223.09	0.275748	0.486084	2804.05	0.103762	0.439337	2804.05	0.235198	0.0145483	247.778	0.243609	0.86051	88.7948	88.8266	95.5857	101.23	0.0957605	0.0938685	0.0593964	0.126199
ENSMUSG00000015312	0.404914	0.447021	0.357708	0.19527	-25.5666	-4.51334	ENSMUST00000015456.9	Gadd45b	244	726	1284	12.8281	12.9591	14.0447	12.9591	0.412468	0.357708	0.197265	507.239	-0.025469	1	507.239	0.660719	0.00012907	507.239	0.724334	0.000439932	346.139	0.884003	6.71e-07	563.193	0.603984	0.00175032	563.193	0.958736	2.12e-09	483.688	1.09219	0.0818768	148.664	126.386	137.271	118.647	0.275934	0.350813	0.32376	0.354162
ENSMUSG00000015335	0.352999	0.359004	0.258717	0.38228	6.52336	-0.0400592	ENSMUST00000102865.10	Zdhhc12	61	864	1165	19.5953	19.1001	21.2124	19.5953	0.331636	0.265424	0.38228	469.63	-0.114917	1	469.63	-0.164484	0.454479	469.63	-0.409622	0.0376373	360.295	0.0998063	0.738714	574.014	0.0393457	0.891846	574.014	-0.30255	0.0977454	141.17	0.98203	0.222951	292.52	307.197	283.816	320.52	0.353505	0.288844	0.339953	0.235419
ENSMUSG00000015357	0.451559	0.2218	0.584032	0.194168	-23.1956	14.141	ENSMUST00000015501.10	Clpx	228	2132	2885	42.903	48.5638	45.8389	45.8389	0.2218	0.551262	0.207455	2191.68	0.164492	1	2191.68	0.0419181	0.830696	2191.68	-0.1241	0.417049	1734.81	-0.277363	0.0317938	1808.97	-0.205976	0.100522	1808.97	-0.325775	0.00123282	369.078	-0.740056	0.388158	209.898	202.847	244.497	218.348	0.0904391	0.0854245	0.106923	0.107985
ENSMUSG00000015363	0.102713	0.5278	0.096788	0.375412	1.47316	-26.4751	ENSMUST00000165690.1	Trabd	611	1741	1941	9.77623	10.1959	9.00404	9.77623	0.573064	0.0928044	0.375412	480.596	-0.038182	1	480.596	-0.197044	0.220825	480.596	-0.188859	0.30553	407.17	-0.0164421	0.959073	684.83	0.0223244	0.934769	684.83	0.0799764	0.709631	84.3907	1.59894	0.340313	418.859	461.584	393.559	425.172	0.176868	0.210128	0.173701	0.176684
ENSMUSG00000015377	0.644797	0.517709	0.253167	0.229124	-20.5166	-12.8066	ENSMUST00000078953.7	Dennd6b	80	1837	4607	1.35902	1.19681	1.2323	1.2323	0.517709	0.260675	0.207759	133.15	-0.208458	1	133.15	0.363109	0.102062	133.15	0.224112	0.467171	141.643	0.387571	0.145985	388.947	0.434298	0.0744398	388.947	0.403485	0.0578623	92.9241	1.06377	0.280527	280.933	270.907	260.907	283.733	0.0962502	0.0723429	0.123722	0.131092
ENSMUSG00000015461	0.291089	0.373945	0.236648	0.389407	7.21716	-3.35339	ENSMUST00000015605.14	Atf6b	69	2189	2566	10.2104	8.28802	9.93442	9.93442	0.373945	0.283657	0.378881	602.405	-0.303267	1	602.405	-0.14923	0.622872	602.405	0.0655628	0.850029	508.707	-0.00650429	0.979786	994.415	0.327211	0.0303694	994.415	0.401458	0.00165802	194.764	0.835387	0.342825	520.256	589.748	437.011	576.091	0.108627	0.182425	0.157683	0.177275
ENSMUSG00000015468	0.0643661	0.895781	0.060653	0.0435657	-0.990822	-2.70163	ENSMUST00000015612.13	Notch4	179	6073	6591	1.09608	1.43408	2.0605	1.43408	0.623453	0.060653	0.0570005	113.598	-0.170137	1	113.598	-0.526389	0.119543	113.598	-0.575364	0.134819	74.5122	-0.470482	0.404071	112.295	-0.0554196	NA	112.295	-0.421133	0.35544	75.8137	1.99222	0.0967671	442.827	450.651	299.109	497.016	0.298941	0.366579	0.259006	0.348955
ENSMUSG00000015474	0.157548	0.354187	0.197946	0.447867	12.3343	-8.3076	ENSMUST00000064953.14	Ppt2	140	1048	1729	1.72702	2.67644	1.35203	1.72702	0.452421	0.127728	0.447867	79.6797	-0.142904	1	79.6797	-0.325182	0.332375	79.6797	-0.747179	0.0327817	69.8327	-0.0485575	0.949652	104.272	0.114813	NA	104.272	-0.202604	0.682499	40.8806	-0.0698736	NA	243.932	234.758	231.376	221.432	0.214488	0.311194	0.353022	0.249514
ENSMUSG00000015522	0.423134	0.23102	0.425306	0.343674	-1.09416	20.4313	ENSMUST00000102749.10	Arnt	150	2525	2699	21.3774	19.2977	36.7071	21.3774	0.134541	0.471139	0.343674	2028.54	-0.135324	1	2028.54	-0.152677	0.341359	2028.54	-0.185733	0.264962	1257.87	0.156059	0.562178	2606.41	0.0788359	0.555622	2606.41	0.0636379	0.596628	323.595	-0.110025	0.907856	666.78	465.019	533.436	428.584	0.150558	0.161863	0.118222	0.169695
ENSMUSG00000015575	0.309887	0.373214	0.438016	0.18877	-21.9275	1.43499	ENSMUST00000167352.1	Atp6v0e	64	309	2812	15.894	17.717	17.4181	17.4181	0.373214	0.430627	0.206872	1293.54	-0.00642498	1	1293.54	0.0998877	0.656132	1293.54	-0.010983	0.968808	879.891	0.0506169	0.809939	1080.92	0.0808271	0.678942	1080.92	0.0645013	0.713996	188.719	-0.86011	0.30018	478.65	467.29	443.124	365.348	0.100544	0.0791516	0.0678222	0.100897
ENSMUSG00000015597	0.335783	0.395415	0.263677	0.340908	2.05486	-1.94599	ENSMUST00000113481.7	Zfp318	109	6822	7850	11.2029	11.8527	14.2231	11.8527	0.329514	0.263677	0.36068	1859.17	-0.045	1	1859.17	-0.13137	0.375491	1859.17	-0.257752	0.0621298	1452.29	-0.0894341	0.546353	2270.66	-0.127527	0.407099	2270.66	-0.232857	0.0437692	289.869	0.526472	0.576883	222.337	213.336	268.737	261.879	0.199734	0.210599	0.178252	0.194473
ENSMUSG00000015605	0.556575	0.367431	0.155398	0.477171	13.6558	-15.7761	ENSMUST00000015749.5	Srf	335	1849	4093	9.60172	7.64961	7.77835	7.77835	0.367431	0.158013	0.386556	1311.94	-0.137512	1	1311.94	-0.164642	0.443323	1311.94	-0.0239532	0.934921	821.064	0.161154	0.370606	1597.11	0.204741	0.12096	1597.11	0.176546	0.132756	183.074	-0.199569	0.891135	248.852	291.72	246.053	320.676	0.0758524	0.0849987	0.0824104	0.112724
ENSMUSG00000015647	0.748327	0.320444	0.410311	0.269245	-9.52124	10.5921	ENSMUST00000015791.5	Lama5	58	11214	11388	13.5164	13.3146	16.1678	13.5164	0.267893	0.41653	0.269245	8397.83	-0.177486	1	8397.83	0.336887	0.0372475	8397.83	0.914137	7e-09	5270.76	0.650908	0.000879891	16430.6	0.552716	9.77e-17	16430.6	1.0097	9.49e-60	2104.55	0.533484	0.477171	281.625	242.096	247.497	267.687	0.168234	0.194008	0.138196	0.187642
ENSMUSG00000015652	0.412156	0.132368	0.32365	0.543982	26.3989	17.3841	ENSMUST00000015796.8	Steap1	112	1131	1230	20.5959	16.4098	11.6748	16.4098	0.186054	0.32365	0.433417	389.363	0.0135862	1	389.363	0.254112	0.287185	389.363	0.472326	0.038284	447.285	0.173856	0.652745	606.962	-0.0298933	0.913611	606.962	0.238601	0.174431	108.913	0.131488	0.937754	148.81	156.094	158.893	165.643	0.0972312	0.165805	0.120309	0.0922382
ENSMUSG00000015653	0.207629	0.480114	0.182608	0.337278	0.833061	-19.0297	ENSMUST00000015797.10	Steap2	270	1739	3657	15.988	13.8924	12.5715	13.8924	0.53056	0.182608	0.293071	971.849	-0.0211903	1	971.849	0.240451	0.277358	971.849	0.497236	0.0158905	1239.49	0.133093	0.724099	1948.2	0.0237345	0.894546	1948.2	0.213594	0.0468416	218.092	0.0628299	0.975798	330.007	263.029	323.913	255.672	0.133601	0.116889	0.120867	0.0867114
ENSMUSG00000015656	0.437555	0.382229	0.390323	0.227448	-18.2901	0.598005	ENSMUST00000015800.15	Hspa8	371	2311	2394	248.815	189.35	160.327	189.35	0.451422	0.390323	0.173089	17931.5	0.0640521	1	17931.5	0.133447	0.375257	17931.5	-0.0125529	0.954044	10347.6	-0.222372	0.174332	18151.4	0.0334713	0.764843	18151.4	-0.17084	0.0152007	1744.57	-1.64392	0.0352263	294.708	310.989	269.139	330.517	0.0534365	0.0633827	0.0649837	0.0770714
ENSMUSG00000015659	0.767993	0.607137	0.296898	0.095965	-30.4736	-15.8157	ENSMUST00000024570.5	Serac1	111	1985	2033	12.0345	10.0735	14.1269	12.0345	0.517211	0.354695	0.095965	374.771	-0.172346	1	374.771	-0.244174	0.0870378	374.771	-0.425857	0.00404094	330.894	-0.0945759	0.72848	494.135	-0.183067	0.444156	494.135	-0.435365	0.011662	99.8711	1.15421	0.239801	286.348	391.953	305.465	332.881	0.179836	0.212475	0.188538	0.169842
ENSMUSG00000015668	0.308641	0.528658	0.387782	0.0835605	-31.2326	-3.74715	ENSMUST00000015812.11	Pdzd11	697	1119	1626	12.1441	9.87009	10.1322	10.1322	0.528658	0.39808	0.0697175	398.834	0.0362492	1	398.834	-0.199607	0.291144	398.834	-0.165387	0.450286	365.477	0.0643634	0.825187	549.905	-0.253369	0.244995	549.905	-0.284056	0.120856	97.2951	-0.494612	0.695825	993.967	622.553	812.083	515.523	0.0969237	0.0666509	0.068466	0.104796
ENSMUSG00000015671	0.244556	0.135417	0.672802	0.191782	-25.8771	21.713	ENSMUST00000170836.3	Psma2	36	740	2911	136.163	144.627	107.417	136.163	0.171655	0.633426	0.191782	7044.37	0.141301	1	7044.37	0.066142	0.749728	7044.37	-0.20347	0.212439	5530.96	-0.285653	0.0439937	5754.2	-0.198477	0.0457388	5754.2	-0.416656	1.4e-07	1153.4	-1.92469	2.47e-05	586.086	607.792	559.161	409.438	0.0897871	0.0946253	0.0766643	0.105152
ENSMUSG00000015697	0.309695	0.217869	0.31499	0.467141	17.7093	15.422	ENSMUST00000015841.11	Setdb1	184	4110	4658	42.1026	42.4653	41.6067	42.1026	0.220466	0.3123	0.467141	4579.49	0.0274458	1	4579.49	-0.115714	0.15874	4579.49	-0.159612	0.0640562	4315.19	-0.198981	0.337053	7006.84	-0.161395	0.0709611	7006.84	-0.402779	5.99e-09	795.367	0.268759	0.764863	370.539	360.312	387.652	335.048	0.0791318	0.0880743	0.0831374	0.0964956
ENSMUSG00000015711	0.176303	0.33973	0.287963	0.372308	4.12478	4.63691	ENSMUST00000015855.7	Prune1	454	1818	3140	23.7433	25.3672	24.7451	24.7451	0.33973	0.280901	0.388016	1643.05	-0.0154286	1	1643.05	-0.209024	0.212833	1643.05	-0.327793	0.0538189	1548.87	-0.314862	0.0115765	2730.36	-0.177452	0.114303	2730.36	-0.664424	3.05e-15	288.865	0.530083	0.686962	251.709	309.243	279.746	320.193	0.152384	0.149462	0.148759	0.135346
ENSMUSG00000015733	0.191338	0.232865	0.145506	0.621629	27.0193	-9.64593	ENSMUST00000015877.13	Capza2	140	1000	2537	128.292	138.16	111.405	128.292	0.268162	0.135112	0.621629	7118.66	0.168124	1	7118.66	0.119953	0.504502	7118.66	0.0674682	0.738515	4869.68	-0.249632	0.0194245	6235.45	-0.213817	0.0133699	6235.45	-0.259263	0.00043898	836.212	0.10204	0.923514	350.944	333.685	390.515	322.02	0.0838629	0.104235	0.0771547	0.0872663
ENSMUSG00000015747	0.112166	0.744482	0.164415	0.0911025	0.794636	-13.179	ENSMUST00000015891.5	Vps45	693	2405	2637	7.67078	7.80351	7.13411	7.67078	0.800487	0.161619	0.0911025	501.133	0.0681868	1	501.133	0.150741	0.38863	501.133	0.245945	0.147758	362.934	-0.00656777	0.98146	573.05	-0.00137642	0.996335	573.05	0.150139	0.50532	76.3308	-0.934897	0.508091	806.96	770.713	620.498	544.32	0.0980084	0.0720788	0.0734363	0.0738939
ENSMUSG00000015748	0.500864	0.16817	0.60069	0.231141	-20.5924	21.7646	ENSMUST00000015892.13	Prpf3	187	2238	2933	80.3623	72.8117	99.7797	80.3623	0.135443	0.662981	0.231141	3054.98	-0.0723187	1	3054.98	0.0282873	0.924158	3054.98	0.101421	0.668361	2389.97	-0.0137217	0.962913	3952.9	0.0898541	0.444026	3952.9	0.285556	0.000376168	689.895	-0.0383416	0.986216	291.968	246.876	295.321	251.613	0.216541	0.242871	0.224287	0.268179
ENSMUSG00000015749	0.217483	0.21365	0.460774	0.325576	-5.58258	21.3784	ENSMUST00000165307.7	Anp32e	352	1134	3274	90.792	90.6397	116.214	90.792	0.166914	0.461548	0.325576	5725.75	-0.00186387	1	5725.75	-0.110991	0.579585	5725.75	-0.468878	0.00250583	3882.25	0.0326509	0.841756	6177.15	-0.145213	0.13765	6177.15	-0.277965	0.0002663	1056.73	-1.33522	0.0830518	492.722	424.625	449.875	358.932	0.160542	0.172958	0.161967	0.190556
ENSMUSG00000015755	0.587999	0.528759	0.184693	0.286548	-7.46938	-23.245	ENSMUST00000146444.7	Tab2	517	2598	4380	18.6049	16.3199	18.3242	18.3242	0.528759	0.207376	0.282225	1827.46	-0.00950629	1	1827.46	-0.0494833	0.825929	1827.46	0.224963	0.163193	1431.64	0.0340232	0.911553	2329.6	-0.0679298	0.64805	2329.6	0.147351	0.171201	258.652	0.0901281	0.951543	214.914	213.243	217.241	206.884	0.0329255	0.0825479	0.065627	0.0932867
ENSMUSG00000015757	0.357278	0.362348	0.378012	0.259639	-14.6684	2.48978	ENSMUST00000015901.10	Ppil4	61	1539	3471	70.6536	68.3906	63.4359	68.3906	0.39065	0.378012	0.251323	3654.06	0.152939	1	3654.06	0.0601718	0.73601	3654.06	-0.00953253	0.963434	2888.47	-0.23789	0.0136087	3031.65	-0.238186	0.0169724	3031.65	-0.285453	0.000792573	544.023	-0.615613	0.598976	141.916	143.989	167.775	161.29	0.0849261	0.104053	0.106049	0.147537
ENSMUSG00000015759	0.259394	0.230697	0.250698	0.518605	22.4523	7.266	ENSMUST00000015903.11	Cnih1	149	583	1538	31.5023	36.81	27.2865	31.5023	0.26634	0.21455	0.518605	1142.6	-0.104427	1	1142.6	-0.132764	0.257974	1142.6	-0.0533614	0.724569	899.604	-0.0665591	0.771943	1711.87	-0.0569995	0.7382	1711.87	0.0102232	0.95216	217.384	0.165195	0.868262	335.546	325.404	324.144	292.096	0.0708467	0.0604359	0.0656223	0.0771516
ENSMUSG00000015776	0.340661	0.26744	0.332899	0.399662	7.71024	14.4356	ENSMUST00000015920.11	Med22	155	757	973	41.8753	39.6668	35.5804	39.6668	0.298155	0.332899	0.378584	1180.1	-0.0524009	1	1180.1	0.0681233	0.715028	1180.1	0.31016	0.0269191	1034.51	-0.020215	0.932505	1844.16	0.164606	0.220049	1844.16	0.201289	0.0686268	262.338	1.51075	0.212752	208.049	214.89	229.375	231.939	0.229334	0.198421	0.17432	0.168469
ENSMUSG00000015790	0.248778	0.543306	0.234427	0.222267	-20.3675	-16.4127	ENSMUST00000015934.12	Surf1	200	1120	1173	36.8705	35.5895	31.222	35.5895	0.619305	0.234427	0.214545	655.138	-0.0379035	1	655.138	0.292006	0.0864789	655.138	0.156996	0.471651	554.959	-0.037096	0.885769	841.497	0.256216	0.151125	841.497	0.271435	0.0737722	154.317	0.556198	0.594775	319.178	368.987	320.794	360.876	0.197282	0.116354	0.196784	0.108161
ENSMUSG00000015804	0.260031	0.357908	0.280035	0.362057	3.21416	2.59681	ENSMUST00000156481.7	Med28	98	634	4560	10.2871	8.9606	7.71411	8.9606	0.415741	0.280035	0.31537	909.771	0.0454213	1	909.771	0.0180401	0.936801	909.771	0.108728	0.537743	813.863	-0.171248	0.252747	1272.01	-0.0447431	0.835949	1272.01	-0.0687065	0.703179	196.406	-0.747946	0.476611	221.766	230.931	205.903	218.868	0.0891606	0.0945841	0.087881	0.0926001
ENSMUSG00000015806	0.232013	0.191606	0.395613	0.412781	9.55104	25.4719	ENSMUST00000015950.11	Qdpr	135	860	1380	38.1105	39.6688	68.7265	39.6688	0.110595	0.395613	0.42966	1436.81	-0.0653162	1	1436.81	-0.19636	0.273077	1436.81	-0.576288	0.000371696	1285.74	-0.450329	0.00585802	2229.66	-0.142588	0.245879	2229.66	-0.548028	5.78e-10	348.727	-0.911213	0.518667	903.813	808.228	684.607	532.64	0.0745054	0.0832957	0.0551414	0.0676153
ENSMUSG00000015837	0.387877	0.177168	0.584803	0.238029	-18.4676	21.569	ENSMUST00000102774.10	Sqstm1	71	1399	2037	69.7953	85.5532	75.6872	75.6872	0.177168	0.517363	0.258123	4543.74	0.0392799	1	4543.74	0.327686	0.00455437	4543.74	0.486463	0.000145987	3283	0.586548	8.08e-10	7352.87	0.42101	5.89e-05	7352.87	1.12142	7.14e-38	907.168	-0.745615	0.330254	298.797	284.782	267.569	273.012	0.0619106	0.0528895	0.0568805	0.0430461
ENSMUSG00000015839	0.133514	0.22869	0.328508	0.442802	14.2257	16.7599	ENSMUST00000102672.4	Nfe2l2	234	2027	2475	49.5432	46.3452	65.9809	49.5432	0.171717	0.351176	0.442802	2116.93	0.0577998	1	2116.93	-0.0389046	0.792451	2116.93	-0.112397	0.335743	1936.41	-0.0476438	0.863339	3119.24	-0.115369	0.330238	3119.24	-0.116189	0.250291	419.817	-1.47306	0.00859566	97.6842	100.865	113.582	102.808	0.157543	0.204055	0.184405	0.178077
ENSMUSG00000015869	0.573992	0.248155	0.402193	0.349652	0.403206	17.857	ENSMUST00000106391.7	Prpsap1	132	1289	1841	32.3868	38.025	37.8516	37.8516	0.248155	0.400358	0.408651	2005.88	-0.0485661	1	2005.88	0.0601106	0.760281	2005.88	0.129565	0.438962	1513.83	0.123797	0.544086	2845.79	0.0655994	0.640777	2845.79	0.0625584	0.609646	507.976	0.42716	0.476611	465.704	465.65	382.919	447.701	0.0677203	0.0866276	0.0601719	0.0828904
ENSMUSG00000015880	0.207114	0.304077	0.49566	0.200262	-21.1925	7.11431	ENSMUST00000117396.2	Ncapg	105	3119	3703	84.1234	86.2544	80.5947	84.1234	0.317391	0.483415	0.200262	5716.28	0.155583	1	5716.28	-0.00298306	0.98626	5716.28	-0.29283	0.00341937	4442.47	-0.158349	0.341921	6549.03	-0.210897	0.0115976	6549.03	-0.323776	3.49e-06	923.162	-0.781912	0.181603	505.639	565.979	472.402	431.362	0.084903	0.0945343	0.102734	0.100847
ENSMUSG00000015889	0.276253	0.199624	0.650792	0.149584	-27.169	16.1923	ENSMUST00000016033.8	Lta4h	100	1935	2029	58.3446	66.3346	56.2897	58.3446	0.206911	0.572404	0.149584	2825.3	0.0618385	1	2825.3	-0.0717831	0.602508	2825.3	-0.304732	0.00412437	2356.28	-0.123893	0.304213	3308.39	-0.128299	0.286879	3308.39	-0.415017	1.45e-06	643.488	-0.537757	0.150003	733.633	700.333	648.528	509.3	0.0253265	0.0378644	0.0324612	0.0293603
ENSMUSG00000015932	0.279479	0.224394	0.600993	0.174612	-24.7761	13.6923	ENSMUST00000103172.3	Dstn	326	823	1911	444.77	423.254	451.27	444.77	0.221162	0.631545	0.174612	19521.9	0.219806	1	19521.9	0.10992	0.649449	19521.9	0.22149	0.291795	10849.5	-0.141889	0.478936	13424.6	-0.219247	0.00489279	13424.6	-0.226648	0.000890525	2128.1	-1.53073	0.00327838	397.855	480.525	362.434	345.097	0.0808365	0.0979404	0.0733492	0.0925715
ENSMUSG00000015937	0.271859	0.240104	0.483888	0.276009	-11.0982	15.5847	ENSMUST00000016081.12	H2afy	320	1438	2046	81.1167	96.5819	105.169	96.5819	0.220498	0.483888	0.328631	3824.81	-0.0486558	1	3824.81	-0.267613	0.00573309	3824.81	-0.737232	1.98e-13	2977.37	-0.35245	0.0876797	4157.01	-0.0760798	0.521609	4157.01	-0.254509	0.00160462	665.437	-0.385929	0.619356	751.908	589.632	551.61	452.236	0.0426429	0.0413238	0.0390021	0.0457357
ENSMUSG00000015943	0.319495	0.600998	0.219825	0.179177	-18.0542	-25.6688	ENSMUST00000107099.7	Bola1	307	720	995	27.3964	27.509	21.3685	27.3964	0.770537	0.218925	0.179177	387.841	-0.0986068	1	387.841	-0.151291	0.568171	387.841	-0.538639	0.0120347	343.6	-0.190908	0.391481	403.465	-0.105495	0.733059	403.465	-0.0736449	0.793574	194.812	-0.533521	0.528665	272.917	261.653	258.257	250.708	0.10796	0.14172	0.113917	0.183914
ENSMUSG00000015961	0.233421	0.244786	0.406993	0.348221	-0.00809512	18.2646	ENSMUST00000016105.8	Adss	118	1488	2771	212.182	262.083	181.9	212.182	0.285537	0.329501	0.348221	15766.6	0.122123	1	15766.6	0.144711	0.329185	15766.6	0.0991367	0.56335	10243	-0.228014	0.236166	17008.4	-0.163293	0.030935	17008.4	-0.221241	0.000478409	2115.99	0.230531	0.801857	355.463	355.885	386.247	320.407	0.0577172	0.0734873	0.0486648	0.065681
ENSMUSG00000015971	0.318806	0.362296	0.33893	0.298774	-6.97316	4.60509	ENSMUST00000224797.1	Actr8	49	1923	2328	34.673	35.6532	33.2805	34.673	0.377455	0.329612	0.298774	1926.85	0.0658215	1	1926.85	-0.0863357	0.497362	1926.85	-0.11229	0.376916	1521.13	-0.133813	0.351613	2445.29	-0.0867831	0.513813	2445.29	-0.239268	0.0102404	307.943	-0.146474	0.885217	194.845	209.912	218.881	230.146	0.125976	0.125967	0.136365	0.156752
ENSMUSG00000015994	0.196466	0.323373	0.277698	0.398929	7.39347	5.45739	ENSMUST00000016138.10	Fnta	71	1204	1930	75.9605	88.6128	81.3829	81.3829	0.323373	0.255041	0.427407	3049.59	0.0637299	1	3049.59	-0.00697692	0.975179	3049.59	-0.093027	0.585333	3399.98	-0.0882436	0.643484	5370.96	-0.136171	0.165371	5370.96	-0.212294	0.00647508	640.168	-0.401454	0.562006	510.294	475.928	507.694	369.047	0.061814	0.0577062	0.0542061	0.059926
ENSMUSG00000016018	0.269314	0.403635	0.430653	0.165712	-24.6504	0.179896	ENSMUST00000022281.4	Skiv2l2	42	3164	3689	103.713	111.59	68.589	103.713	0.610331	0.400252	0.165712	7950.37	0.0967717	1	7950.37	0.0521474	0.609098	7950.37	-0.0440738	0.67853	5591.34	-0.135082	0.259046	9143.35	-0.235104	0.00854565	9143.35	-0.32523	1.6e-05	1215.88	0.370057	0.608271	261.797	239.479	282.131	241.413	0.0645575	0.0895417	0.0638951	0.112257
ENSMUSG00000016181	0.447607	0.354593	0.40304	0.242368	-16.6408	2.82672	ENSMUST00000085555.6	Diexf	123	2429	5570	15.3045	14.6893	10.792	14.6893	0.482645	0.40304	0.232625	1617.1	-0.0790248	1	1617.1	0.0129879	0.958746	1617.1	0.0559415	0.786736	1143.41	-0.243469	0.320528	2318.92	0.0390328	0.811157	2318.92	-0.0577753	0.669375	438.965	1.35586	0.0483889	237.254	202.401	208.507	200.396	0.170448	0.253799	0.164649	0.24576
ENSMUSG00000016200	0.164461	0.581004	0.051658	0.367338	-5.5356	-15.5795	ENSMUST00000195354.5	Syt14	141	1808	7882	8.17561	6.74545	5.77631	6.74545	0.678485	0.051658	0.30308	1431.75	0.0312817	1	1431.75	0.0549809	0.8209	1431.75	0.360546	0.0251701	758.741	-0.357518	0.0536562	1485.4	-0.2189	0.218213	1485.4	0.16174	0.317653	122.532	-0.354805	0.912578	128.48	142.117	144.091	140.84	0.178475	0.1713	0.134016	0.172357
ENSMUSG00000016252	1.053	0.0828202	0.603003	0.314177	-13.9585	29.3295	ENSMUST00000016396.7	Atp5e	110	268	421	192.417	190.837	208.092	192.417	0.0765816	0.607998	0.314177	1706.4	-0.0252273	1	1706.4	-0.0529636	0.868676	1706.4	-0.192901	0.429458	1570.95	-0.397291	0.048019	2304.23	-0.0291016	0.860773	2304.23	-0.269486	0.00678661	634.918	-0.441734	0.716438	609.292	728.321	567.372	497.414	0.127885	0.121971	0.112661	0.122503
ENSMUSG00000016253	0.381066	0.244767	0.239389	0.515844	21.4792	4.54734	ENSMUST00000109075.7	Nelfcd	67	1842	2279	34.0237	36.247	42.1531	36.247	0.210472	0.239389	0.549551	1432.57	-0.00831487	1	1432.57	-0.124003	0.436894	1432.57	-0.27507	0.0587276	1310.89	-0.220414	0.105404	2165.71	0.116276	0.387233	2165.71	-0.0125979	0.936883	262.934	0.43753	0.640197	501.592	485.621	424.364	412.71	0.0657182	0.0607711	0.0399805	0.0424016
ENSMUSG00000016256	0.645388	0.290183	0.395302	0.314515	-3.74294	12.5998	ENSMUST00000016400.8	Ctsz	142	1062	1441	42.3127	42.7725	44.9596	42.7725	0.276066	0.395302	0.317933	1430.97	-0.0285606	1	1430.97	-0.216501	0.0923368	1430.97	-0.510342	4.33e-05	1124.42	0.224637	0.140819	1572.68	0.0357585	0.853121	1572.68	0.0200709	0.913906	290.527	-1.08389	0.111783	1363.38	891.363	1011.58	549.443	0.0411279	0.0688136	0.0553834	0.0860628
ENSMUSG00000016257	0.200483	0.154529	0.226701	0.61877	30.6793	3.86848	ENSMUST00000016401.14	Prelid3b	219	806	1553	119.644	123.311	121.854	121.854	0.154529	0.224023	0.630201	2762.89	0.0500937	1	2762.89	-0.0332519	0.864646	2762.89	-0.221073	0.091986	2361.19	-0.187428	0.162843	2845.37	-0.176496	0.108406	2845.37	-0.44146	1.73e-07	472.412	0.242676	0.817564	344.926	315.835	380.1	297.395	0.0539927	0.0416258	0.0606619	0.0603939
ENSMUSG00000016308	0.321962	0.328453	0.333133	0.338414	-0.965408	7.95378	ENSMUST00000016452.10	Ube2a	192	650	1732	8.50891	8.12909	10.2191	8.50891	0.273485	0.348699	0.338414	734.197	-0.0600443	1	734.197	-0.105064	0.668484	734.197	-0.0958925	0.70361	560.966	-0.191148	0.36198	1384.94	-0.0806583	0.633677	1384.94	-0.148933	0.245568	172.007	-0.5177	0.786692	424.34	401.861	363.865	320.114	0.0541457	0.0579095	0.0506911	0.0541542
ENSMUSG00000016319	0.188496	0.103779	0.524409	0.371812	-1.61009	24.9539	ENSMUST00000016463.3	Slc25a5	81	977	1240	185.577	179.846	153.51	179.846	0.121583	0.524409	0.360328	5945.69	-0.0412823	1	5945.69	-0.204512	0.0594356	5945.69	-0.568064	5.8e-08	4272.33	-0.115813	0.271271	6978.24	-0.0432039	0.756566	6978.24	-0.431882	1.07e-07	723.945	-2.23232	0.00544171	635.702	613.489	551.698	428.39	0.025873	0.0256853	0.0211274	0.0476155
ENSMUSG00000016382	0.194989	0.208743	0.632885	0.158372	-26.4903	15.3374	ENSMUST00000114059.9	Pls3	144	2036	3149	6.24005	9.72393	13.8572	9.72393	0.146479	0.632885	0.246793	1135.61	0.0490804	1	1135.61	0.09344	0.702178	1135.61	-0.10157	0.667342	686.801	0.477663	0.0161614	1246.35	0.00486066	0.982106	1246.35	0.0855296	0.609047	179.548	-2.83358	0.000723897	490.451	527.62	551.193	385.732	0.0768914	0.071871	0.0541228	0.0602911
ENSMUSG00000016409	0.269387	0.311459	0.338462	0.350078	0.971987	9.62278	ENSMUST00000016553.4	Nkap	202	1449	4230	11.8184	10.3114	9.97384	10.3114	0.322	0.338462	0.305439	992	0.0717527	1	992	-0.0923607	0.574929	992	-0.220694	0.12371	793.846	0.0162903	0.958309	1084.82	-0.232595	0.12794	1084.82	-0.227656	0.0844574	201.851	0.0908951	0.939102	378.699	344.552	361.979	293.213	0.0490482	0.0795403	0.0743702	0.0937338
ENSMUSG00000016427	0.578839	0.185901	0.545448	0.268652	-14.5524	22.0493	ENSMUST00000016571.7	Ndufa1	74	286	419	54.7134	58.5112	41.9765	54.7134	0.242308	0.510044	0.268652	609.147	0.0364603	1	609.147	0.0989544	0.659837	609.147	-0.21316	0.273458	399.092	-0.0760369	0.817653	585.558	-0.124691	0.600261	585.558	-0.131688	0.516644	115.23	-1.45826	0.0905321	786.139	710.902	652.299	533.586	0.0627551	0.0768956	0.0624743	0.0937716
ENSMUSG00000016477	0.262248	0.676066	0.122447	0.201487	-10.434	-11.2636	ENSMUST00000102948.10	E2f3	396	1769	5097	8.23953	8.40289	8.56121	8.40289	0.663564	0.122447	0.205482	1357.11	-0.0261914	1	1357.11	-0.0745024	0.651901	1357.11	0.0399907	0.826526	1232.74	-0.0690929	0.798376	2337.92	-0.0992704	0.480871	2337.92	-0.263557	0.00787967	543.114	1.36102	0.162575	85.7666	88.9031	95.6054	99.6978	0.203044	0.339697	0.286645	0.338068
ENSMUSG00000016481	0.102701	0.72564	0.10753	0.16683	-6.82316	-11.1849	ENSMUST00000075451.11	Cr1l	257	1579	1651	21.9367	18.6064	15.5076	18.6064	0.87064	0.10753	0.141503	1093.16	0.0413234	1	1093.16	-0.081962	0.610038	1093.16	0.203586	0.138692	642.614	-0.337947	0.205973	1096.86	-0.213049	0.195891	1096.86	-0.163431	0.27447	113.891	-0.397756	0.845212	221.923	233.256	234.876	243.328	0.11332	0.114015	0.108934	0.12526
ENSMUSG00000016487	0.558184	0.375607	0.300562	0.323831	-1.87389	2.73386	ENSMUST00000016631.13	Ppfibp1	317	3226	4851	20.7697	23.5034	16.0861	20.7697	0.484969	0.265604	0.323831	2602.3	0.0506624	1	2602.3	-0.176288	0.16756	2602.3	-0.466002	7.64e-05	2008.57	0.0481161	0.841152	2840.52	-0.221904	0.0497841	2840.52	-0.406557	8.02e-06	368.298	-0.640947	0.515781	540.84	489.208	634.033	388.729	0.0635178	0.0897236	0.0594517	0.10145
ENSMUSG00000016503	0.289756	0.727547	0.165479	0.106974	-5.01822	-31.4105	ENSMUST00000146511.7	Gtf3a	125	1219	1298	56.2503	57.0423	46.8254	56.2503	0.873986	0.163182	0.106974	1586.2	-0.0824116	1	1586.2	-0.0898839	0.560979	1586.2	-0.328547	0.00753607	1340.31	-0.0904583	0.703858	1774.12	-0.00658228	0.973021	1774.12	-0.103193	0.417737	270.245	1.29775	0.145882	1147.64	1027.05	656.157	581.719	0.064756	0.0603193	0.0520522	0.0405895
ENSMUSG00000016520	0.434005	0.278771	0.212058	0.509172	19.2714	-1.51953	ENSMUST00000016664.7	Lnx2	228	2291	4557	5.30549	4.38602	4.73899	4.73899	0.278771	0.229123	0.454805	588.001	-0.0908938	1	588.001	-0.123859	0.457345	588.001	0.0132479	0.954671	459.229	0.366618	0.151633	670.693	0.0130974	0.963278	670.693	0.0465672	0.836637	107.517	0.458202	0.738737	111.028	109.157	129.255	132.426	0.228436	0.272395	0.280215	0.23261
ENSMUSG00000016526	0.234876	0.176011	0.226245	0.597744	29.5799	4.53225	ENSMUST00000016670.8	Dyrk3	185	1945	3164	24.7505	23.1832	30.3977	24.7505	0.143312	0.241541	0.597744	2647.05	-0.0154029	1	2647.05	-0.118485	0.547594	2647.05	0.00761527	0.978247	2007.39	-0.204833	0.0585581	3814.27	-0.0563551	0.669764	3814.27	0.0108105	0.937568	442.304	-0.684318	0.598323	63.3371	66.3618	72.2319	76.6901	0.124273	0.083882	0.142458	0.252469
ENSMUSG00000016528	0.846585	0.22391	0.250274	0.525817	22.8608	7.35309	ENSMUST00000016672.10	Mapkapk2	302	1462	2854	21.8701	19.8366	20.4381	20.4381	0.22391	0.257863	0.491387	1520.91	0.0239216	1	1520.91	0.0821815	0.60938	1520.91	0.228578	0.0872445	1072.17	0.110997	0.478631	1785.31	0.0771075	0.619113	1785.31	0.301418	0.0029126	224.727	-0.295949	0.759042	274.752	265.302	258.571	248.533	0.0457034	0.04182	0.062358	0.0515088
ENSMUSG00000016534	0.135079	0.401286	0.297003	0.301711	-5.41423	0.903848	ENSMUST00000061755.8	Lamp2	152	1399	3604	16.0093	15.0256	15.3201	15.3201	0.401286	0.302824	0.288721	1336.12	0.0627831	1	1336.12	0.154241	0.296876	1336.12	0.0908865	0.604597	1127.13	0.142325	0.667367	1870.44	-0.124683	0.404007	1870.44	0.119033	0.351246	253.477	-1.24723	0.116791	203	212.18	204.371	201.001	0.0766116	0.0712057	0.0898691	0.0925633
ENSMUSG00000016541	0.265872	0.188201	0.538563	0.273235	-14.0737	21.8491	ENSMUST00000163242.1	Atxn10	85	1512	2425	108.875	109.462	106.406	108.875	0.192568	0.535677	0.273235	8038.12	0.0516917	1	8038.12	0.0585629	0.679545	8038.12	-0.0211128	0.894407	5646.89	0.267435	0.0492148	10100.2	0.00969055	0.938967	10100.2	0.201902	0.0034651	1332.85	-1.16649	0.000246745	661.326	539.552	574.981	401.761	0.0459444	0.0504467	0.0450606	0.0365171
ENSMUSG00000016554	0.403568	0.12481	0.586863	0.288327	-15.0666	27.8083	ENSMUST00000100484.4	Eif3d	153	1799	1910	341.266	355.998	336.167	341.266	0.126703	0.562578	0.288327	11851.7	-0.0144238	1	11851.7	-0.155305	0.218017	11851.7	-0.49607	9.01e-06	11107.8	-0.129169	0.303757	15647.7	-0.0587169	0.561567	15647.7	-0.274257	2.94e-05	2399.64	-1.11688	4.47e-05	607.836	489.634	596.6	411.655	0.0460803	0.0503158	0.046951	0.0546352
ENSMUSG00000016559	0.200476	0.283294	0.277069	0.439637	12.9115	7.90321	ENSMUST00000106454.7	H3f3b	609	1019	2514	156.63	160.377	148.379	156.63	0.299048	0.270596	0.439637	7901.5	0.0447146	1	7901.5	0.195692	0.0313394	7901.5	0.244819	0.0145025	4976.55	0.1641	0.532323	9354.71	0.154016	0.0668198	9354.71	0.252793	0.000179771	937.6	-0.156292	0.891094	232.996	184.272	231.253	183.482	0.132503	0.168678	0.0781333	0.15657
ENSMUSG00000016619	0.430242	0.253947	0.387161	0.358892	1.82757	17.1549	ENSMUST00000165443.2	Nup50	234	1634	4741	69.7281	68.3873	64.1467	68.3873	0.270735	0.387161	0.351991	6060.3	-0.0152414	1	6060.3	-0.043127	0.796654	6060.3	0.0503599	0.740264	4472.79	-0.102162	0.486628	6326.94	-0.0309463	0.79899	6326.94	0.0554389	0.566716	868.323	-0.242206	0.790025	276.523	274.38	276.52	290.269	0.0894466	0.112381	0.0828983	0.1181
ENSMUSG00000016624	0.384916	0.37086	0.34256	0.28658	-7.73554	4.27229	ENSMUST00000159939.7	Phf21b	332	1795	3639	2.32933	2.65154	2.66134	2.65154	0.369493	0.34256	0.326222	94.4207	-0.152545	1	94.4207	-0.139906	0.780751	94.4207	-0.31866	0.456237	118.959	-0.205252	0.471371	157.61	0.0139107	NA	157.61	-0.267204	0.469112	105.266	0.910115	0.367128	163.785	175.056	163.308	197.981	0.193113	0.247434	0.171964	0.27588
ENSMUSG00000016637	0.171133	0.549614	0.241892	0.208495	-21.3275	-16.5903	ENSMUST00000016781.6	Ift27	307	867	1012	14.2771	11.4804	15.1797	14.2771	0.516936	0.30082	0.208495	257.019	0.0217074	1	257.019	-0.0863077	0.80356	257.019	-0.192739	0.51653	199.158	-0.185943	0.429964	376.216	0.124102	0.682186	376.216	0.22721	0.323618	64.043	0.00826113	0.998301	619.612	743.207	480.174	506.586	0.0419295	0.0791759	0.0703127	0.0826671
ENSMUSG00000016664	0.276556	0.266457	0.486458	0.247085	-16.3743	10.6944	ENSMUST00000056177.6	Pacsin2	127	1587	2795	43.0094	46.2174	39.2698	43.0094	0.291832	0.452692	0.247085	2595.94	0.0445351	1	2595.94	-0.0938343	0.514631	2595.94	-0.231228	0.0615702	1857.06	-0.0968072	0.598565	2223.58	-0.0692985	0.652912	2223.58	-0.116587	0.327691	373.174	-0.595924	0.536009	510.449	403.777	703.019	384.581	0.0393318	0.0621945	0.0317333	0.0750384
ENSMUSG00000016757	0.458645	0.423484	0.297128	0.279387	-8.74394	-0.676613	ENSMUST00000016901.3	Ttll12	48	1967	3220	13.1921	12.1697	13.206	13.1921	0.423038	0.322089	0.279387	1025.03	-0.142662	1	1025.03	-0.0959804	0.736152	1025.03	-0.0614176	0.834058	808.58	0.136778	0.474935	1489.87	0.233302	0.102335	1489.87	0.208866	0.0969495	332.73	1.07565	0.0652165	406.158	400.317	422.215	469.193	0.11541	0.160458	0.109076	0.166141
ENSMUSG00000016831	0.245196	0.349988	0.273838	0.376174	4.58052	2.78726	ENSMUST00000022766.7	Tox4	351	2210	5350	19.5887	19.8022	18.4558	19.5887	0.371471	0.270887	0.376174	2859.1	0.0515291	1	2859.1	0.00184332	0.99024	2859.1	0.141209	0.174422	2051.12	-0.0367975	0.839348	3705.73	0.0320518	0.822004	3705.73	0.108064	0.278859	364.731	-0.671356	0.465629	317.82	308.026	328.392	323.033	0.0858234	0.0948226	0.0920281	0.107916
ENSMUSG00000016833	0.356113	0.203324	0.571712	0.224964	-18.7594	18.5825	ENSMUST00000016977.14	Mrps18c	144	575	638	78.6589	55.0936	44.1431	55.0936	0.253762	0.571712	0.157568	523.92	0.109254	1	523.92	0.174368	0.454505	523.92	-0.0292198	0.925517	450.255	-0.235159	0.19768	541.229	-0.174681	0.463029	541.229	-0.331556	0.0630149	126.231	-1.69403	0.0638013	525.777	594.977	460.533	399.542	0.104376	0.0819181	0.0657106	0.0858022
ENSMUSG00000016918	0.186326	0.560611	0.240263	0.199126	-22.6154	-20.5758	ENSMUST00000177608.7	Sulf1	636	3248	5598	12.905	15.847	20.7999	15.847	0.427115	0.240263	0.24452	4387.07	0.00780368	1	4387.07	-0.0425839	0.811323	4387.07	-0.196464	0.126067	3126.12	0.250505	0.465091	6562.9	-0.0760971	0.471949	6562.9	-0.331511	2.46e-06	651.935	0.129675	0.90753	629.405	589.505	555.138	463.724	0.037347	0.0584291	0.0319503	0.059408
ENSMUSG00000016921	0.439675	0.366967	0.284477	0.348555	1.63345	2.32044	ENSMUST00000130411.6	Srsf6	144	1163	3527	153.456	161.409	155.882	155.882	0.366967	0.274737	0.354066	12651.8	0.0248552	1	12651.8	-0.00330208	0.983306	12651.8	-0.141889	0.134859	10344.3	-0.327159	0.00178729	18343.5	-0.0686494	0.446871	18343.5	-0.218955	0.000422268	2429.1	0.949277	0.0144958	288.255	292.102	286.112	260.009	0.0445612	0.0482094	0.0706183	0.0458993
ENSMUSG00000016933	0.226327	0.290749	0.223426	0.485824	17.1648	-1.0661	ENSMUST00000109462.7	Plcg1	85	3957	5107	21.1809	21.1492	28.3798	21.1809	0.216998	0.223761	0.485824	2208.62	-0.00126375	1	2208.62	-0.120944	0.31635	2208.62	-0.322029	0.00290687	1817.02	0.00576947	0.975292	2518.66	-0.0266268	0.868153	2518.66	-0.256391	0.00730306	395.601	0.843536	0.193987	491.726	447.795	401.493	432.515	0.10136	0.106648	0.0815332	0.103643
ENSMUSG00000016940	0.207843	0.400507	0.130569	0.468924	11.8895	-21.4895	ENSMUST00000103035.9	Kctd2	41	832	1764	8.08153	9.99099	11.0434	9.99099	0.362339	0.130569	0.579719	309.422	-0.106613	1	309.422	-0.34965	0.0973352	309.422	-0.407901	0.0804465	286.402	-0.117712	0.706776	480.502	-0.0536649	0.854082	480.502	-0.00317668	0.990955	87.2251	0.752758	0.482539	273.183	233.1	289.315	235.525	0.129591	0.0945067	0.129005	0.0938816
ENSMUSG00000016946	0.237545	0.286089	0.279803	0.434109	12.4218	7.99909	ENSMUST00000017090.5	Kctd5	58	762	2443	32.4494	31.5567	38.3665	32.4494	0.241967	0.287718	0.434109	1768.14	-0.0195906	1	1768.14	-0.146946	0.252974	1768.14	-0.306715	0.0119883	1533.21	-0.148577	0.275281	2209.52	-0.100336	0.480862	2209.52	-0.199953	0.056959	359.43	0.371284	0.686875	292.041	294.981	291.662	274.905	0.0680013	0.0654839	0.0544705	0.0685563
ENSMUSG00000016984	0.210507	0.529586	0.242445	0.227969	-20.5005	-14.4879	ENSMUST00000076661.6	Etaa1	82	2715	4185	36.1586	37.7131	32.584	36.1586	0.587684	0.232451	0.227969	2762.23	0.101236	1	2762.23	0.0834782	0.629699	2762.23	0.0270541	0.893065	1912.41	-0.143469	0.456159	2733.47	-0.161066	0.160787	2733.47	-0.289167	0.00129008	401.852	0.698772	0.512467	125.698	118.853	134.335	122.781	0.166649	0.207794	0.211394	0.242769
ENSMUSG00000017009	0.345	0.272253	0.303425	0.424323	11.162	11.587	ENSMUST00000017153.3	Sdc4	23	619	2458	48.044	33.367	34.5999	34.5999	0.272253	0.314636	0.305585	2718.88	0.162465	1	2718.88	0.180844	0.441856	2718.88	0.589776	0.00252889	1588.37	0.435396	0.00853502	3369.6	0.282403	0.488936	3369.6	1.13309	2.98e-05	468.569	0.0139308	0.992361	254.715	297.354	209.362	274.787	0.0633047	0.0535258	0.0677822	0.0520053
ENSMUSG00000017119	0.299097	0.336204	0.360133	0.303663	-6.44112	7.22376	ENSMUST00000103099.7	Nbr1	630	3596	4789	60.2799	57.7512	59.9241	59.9241	0.336204	0.373683	0.301871	6348.76	0.105624	1	6348.76	0.00409461	0.980594	6348.76	-0.161906	0.109091	4523.17	-0.186088	0.0475259	6387.29	-0.0825041	0.440103	6387.29	-0.257764	0.000477982	834.47	-0.626187	0.207967	475.118	480.754	446.33	404.136	0.0540447	0.057035	0.0671336	0.0726727
ENSMUSG00000017144	0.180473	0.565118	0.141718	0.293164	-5.90374	-21.1631	ENSMUST00000017288.8	Rnd3	238	972	2828	23.1952	25.3458	19.1696	23.1952	0.683792	0.129693	0.293164	2304.18	0.101579	1	2304.18	0.219916	0.224134	2304.18	0.438777	0.0104334	1273.61	-0.0554975	0.844775	1924.79	0.054343	0.735113	1924.79	-0.156229	0.161602	225.48	-0.80416	0.5048	64.3067	67.7312	69.4876	67.9756	0.401407	0.515712	0.421681	0.473613
ENSMUSG00000017146	0.177928	0.308575	0.402394	0.289031	-7.47037	11.2016	ENSMUST00000017290.10	Brca1	131	5569	6572	44.1163	45.7686	53.5245	45.7686	0.263861	0.402394	0.299856	6274.58	0.0891539	1	6274.58	-0.0588442	0.739183	6274.58	-0.179655	0.197113	5429.09	-0.213219	0.215035	7368.64	-0.18719	0.033599	7368.64	-0.423374	1.8e-09	1032.83	-1.06993	0.0291338	310.855	315.609	365.312	327.752	0.13515	0.148034	0.163908	0.167153
ENSMUSG00000017188	0.262011	0.403909	0.24141	0.354681	4.12992	-4.35098	ENSMUST00000017332.3	Coa3	188	514	886	21.0911	17.8915	21.8615	21.0911	0.389676	0.284582	0.354681	517.881	0.00793791	1	517.881	-0.126073	0.478118	517.881	-0.220669	0.209523	431.306	0.289827	0.20147	775.59	-0.0857727	0.70178	775.59	-0.151655	0.380943	153.932	-0.33485	0.73902	781.648	762.85	742.677	489.292	0.122563	0.0719512	0.114289	0.116143
ENSMUSG00000017210	0.0980529	0.143958	0.184793	0.671249	32.9203	-1.23134	ENSMUST00000017354.12	Med24	138	3101	3410	21.1572	20.7889	21.2515	21.1572	0.143319	0.188067	0.671249	1806.54	-0.133355	1	1806.54	-0.276235	0.0485497	1806.54	-0.334962	0.0313353	1503.08	-0.0595114	0.744956	2812.53	0.107372	0.411032	2812.53	0.0126398	0.933679	321.486	0.342066	0.73902	538.164	480.063	505.689	460.486	0.0554901	0.0859829	0.0396599	0.102746
ENSMUSG00000017221	0.349622	0.108275	0.435349	0.456376	3.65524	25.2074	ENSMUST00000017365.14	Psmd3	177	1769	2148	85.1123	80.6738	74.2635	80.6738	0.117621	0.435349	0.432576	3944.81	-0.205983	1	3944.81	-0.192899	0.350008	3944.81	-0.301872	0.136675	3168.21	0.00881864	0.9709	5688.65	0.133849	0.224981	5688.65	-0.0550396	0.631168	877.402	-0.266787	0.564292	658.841	488.256	485.119	359.874	0.100045	0.141129	0.09855	0.136739
ENSMUSG00000017264	0.526133	0.3299	0.456434	0.213666	-19.5225	4.9908	ENSMUST00000017408.13	Exosc10	40	2703	2790	52.339	47.7824	58.6911	52.339	0.294196	0.49996	0.213666	3139.85	-0.0156133	1	3139.85	0.0620802	0.766452	3139.85	0.211363	0.190992	2518.53	0.023926	0.932644	5026.82	0.106801	0.329566	5026.82	0.047906	0.665953	654.442	0.359371	0.563905	380.988	319.541	356.068	286.666	0.0696271	0.0794988	0.054679	0.0940456
ENSMUSG00000017286	0.359543	0.140574	0.707065	0.152361	-27.989	20.64	ENSMUST00000017430.11	Glod4	82	978	1434	123.527	138.144	126.843	126.843	0.140574	0.649222	0.15645	3044.75	0.139342	1	3044.75	-0.134268	0.449553	3044.75	-0.57054	5.5e-05	2537.47	-0.160909	0.436068	2348.64	-0.340339	0.00105149	2348.64	-0.65554	4.43e-14	585.604	-1.2791	0.116115	639.895	626.097	554.966	444.106	0.0852936	0.10008	0.0791201	0.0993917
ENSMUSG00000017288	0.312816	0.574082	0.280734	0.145184	-27.7928	-15.3271	ENSMUST00000056601.10	Vps53	149	2647	2833	9.75811	9.80068	13.674	9.80068	0.411466	0.280734	0.145818	886.088	-0.0432109	1	886.088	-0.0209015	0.918906	886.088	0.0171242	0.931215	714.196	0.161058	0.489938	1134.41	-0.0398218	0.846152	1134.41	-0.0320342	0.863049	156.93	0.41626	0.721062	1536.94	881.738	955.933	547.525	0.0675576	0.0666761	0.064271	0.0664326
ENSMUSG00000017291	0.315627	0.380895	0.114161	0.504944	14.7448	-22.7231	ENSMUST00000017435.10	Taok1	103	3108	11813	33.2846	25.3877	22.4934	25.3877	0.429906	0.114161	0.385144	7716.39	0.0167917	1	7716.39	0.0490367	0.883739	7716.39	0.332219	0.149932	5325.61	0.0223991	0.933226	8519.22	-0.183036	0.0371847	8519.22	-0.0288522	0.792731	890.241	-0.190729	0.868009	152.372	143.554	177.311	160.868	0.0540948	0.100744	0.0986694	0.130656
ENSMUSG00000017299	0.24957	0.609157	0.188139	0.202704	-16.6607	-23.3461	ENSMUST00000017443.13	Dnttip1	72	1058	1664	13.0823	14.2008	25.6218	14.2008	0.337623	0.188139	0.220033	288.167	-0.0389097	1	288.167	-0.0662208	0.815439	288.167	-0.409566	0.0352736	281.547	-0.00303103	0.991547	388.002	0.171542	0.54082	388.002	0.207794	0.367337	85.3369	1.30196	0.36133	255.25	252.445	279.088	233.811	0.0955292	0.115621	0.0991901	0.106361
ENSMUSG00000017307	0.469045	0.426811	0.319213	0.253976	-11.4362	-0.545167	ENSMUST00000103094.10	Acot8	66	1028	1152	13.7963	16.8371	17.7799	16.8371	0.404179	0.319213	0.309955	336.437	-0.0427028	1	336.437	0.227373	0.331733	336.437	0.0633695	0.839824	267.064	-0.0991738	0.775451	373.598	0.454685	0.0481377	373.598	0.49342	0.0121039	226.343	2.74592	2.47e-05	519.831	333.507	348.025	275.549	0.136228	0.135648	0.160978	0.127372
ENSMUSG00000017376	0.194778	0.550485	0.0856529	0.363862	0.320125	-27.2887	ENSMUST00000142739.7	Nlk	1108	2691	4444	14.9557	17.3034	19.2376	17.3034	0.495137	0.0856529	0.420981	1609.48	-0.00837186	1	1609.48	-0.088563	0.496141	1609.48	-0.143704	0.242058	1197.32	-0.17551	0.320318	1650.13	-0.199636	0.130635	1650.13	-0.262984	0.0150393	213.006	0.342542	0.833789	347.926	344.343	377.563	380.041	0.161342	0.179481	0.146312	0.161977
ENSMUSG00000017386	0.270416	0.280152	0.0821988	0.63765	26.9747	-18.2163	ENSMUST00000017530.3	Traf4	150	1562	2078	28.9247	23.596	27.4276	27.4276	0.280152	0.0955467	0.604645	1937.13	-0.122367	1	1937.13	-0.00702488	0.978669	1937.13	0.253227	0.115697	1387.05	0.384212	0.0131496	2792.51	0.269498	0.017123	2792.51	0.595596	4.74e-11	268.175	-0.348464	0.790411	121.909	132.825	136.758	156.584	0.12646	0.171104	0.114041	0.222016
ENSMUSG00000017404	0.153354	0.131337	0.578031	0.290631	-14.8952	27.6931	ENSMUST00000017548.6	Rpl19	63	653	751	13.339	15.208	12.5992	13.339	0.139049	0.506995	0.290631	196.363	-0.129252	1	196.363	-0.060861	0.884286	196.363	-0.136679	0.703476	168.956	-0.234466	0.406204	314.285	0.0103307	0.977733	314.285	-0.00637456	0.984932	67.5581	-2.65103	0.0250963	381.254	336.895	312.869	298.153	0.131181	0.178197	0.13518	0.185305
ENSMUSG00000017405	0.2275	0.789091	0.100042	0.110867	-2.43711	-9.69609	ENSMUST00000017549.12	Nek8	70	2166	2809	3.32622	3.50511	3.72511	3.50511	0.742489	0.100042	0.11683	180.366	-0.1337	1	180.366	0.371898	0.145026	180.366	0.648295	0.0138267	180.985	0.171801	0.594137	387.802	0.55746	0.0124322	387.802	0.522349	0.00809347	73.0992	0.996555	0.388158	312.043	422.933	326.289	451.595	0.168402	0.103582	0.103105	0.0885687
ENSMUSG00000017418	0.13032	0.263081	0.116955	0.619965	25.7871	-15.3327	ENSMUST00000069870.9	Arl5b	287	829	6981	10.7072	9.12516	8.81802	9.12516	0.272244	0.116955	0.528363	2017.27	0.0487615	1	2017.27	-0.0449349	0.832163	2017.27	0.101624	0.563956	1340.36	-0.0172204	0.953348	2358.39	-0.156361	0.249452	2358.39	-0.0873959	0.508805	240.724	-0.162256	0.918864	172.67	192.179	168.736	188.799	0.0854872	0.109485	0.0883636	0.103704
ENSMUSG00000017421	0.248146	0.436728	0.43025	0.133021	-27.029	-1.2649	ENSMUST00000053740.14	Zfp207	59	1546	1562	461.512	418.67	395.313	418.67	0.462533	0.43025	0.120673	11546.3	0.0677188	1	11546.3	0.05829	0.679545	11546.3	0.0869726	0.501245	9454.77	-0.414392	0.000167491	15002.9	-0.116653	0.162302	15002.9	-0.214154	0.000972526	1841.87	-0.682614	0.115856	199.15	206.974	216.57	230.464	0.0600072	0.058274	0.0594561	0.0796343
ENSMUSG00000017428	0.243083	0.187365	0.299305	0.51333	22.7253	13.3681	ENSMUST00000017572.13	Psmd11	41	1309	2848	56.5154	55.7633	66.0166	56.5154	0.160399	0.303342	0.51333	3094.44	-0.0547443	1	3094.44	0.0234411	0.916735	3094.44	-0.11289	0.50483	2508.62	0.103391	0.426204	4059.93	0.0685835	0.566586	4059.93	0.0874542	0.370612	537.917	-0.859396	0.174841	467.753	424.759	393.454	357.72	0.0351527	0.0307448	0.0366791	0.0518526
ENSMUSG00000017453	0.0461364	0.543298	0.231866	0.224835	-20.2418	-16.4682	ENSMUST00000017597.4	Pipox	317	1489	1998	23.1407	25.7727	21.0044	23.1407	0.598557	0.208187	0.224835	716.464	0.073712	1	716.464	-0.00409106	0.988407	716.464	-0.355209	0.0386254	1077.54	-0.317922	0.0601405	1570.37	-0.0690439	0.734499	1570.37	-0.69909	4.69e-09	251.795	0.134216	0.901366	1618.52	1860.38	881.195	830.752	0.0769964	0.0840103	0.0603167	0.0841832
ENSMUSG00000017478	0.430677	0.254794	0.441432	0.303774	-5.374	16.9285	ENSMUST00000017622.11	Zc3h18	207	3125	3810	85.9576	82.6432	75.6433	82.6432	0.278372	0.441432	0.292061	3823.72	-0.0689294	1	3823.72	-0.0768564	0.632437	3823.72	0.00897302	0.965178	4703.18	-0.0148344	0.956785	6627.33	0.0985925	0.328087	6627.33	0.0462009	0.648212	928.57	-0.539202	0.547414	280.574	267.953	276.053	273.149	0.109886	0.135574	0.062507	0.128336
ENSMUSG00000017485	0.189749	0.503771	0.270191	0.226038	-21.0095	-10.853	ENSMUST00000017629.11	Top2b	501	5339	10335	25.2947	26.6748	24.687	25.2947	0.516173	0.256212	0.226038	5795.84	0.184755	1	5795.84	0.110075	0.564945	5795.84	0.101579	0.609344	4409.84	-0.0144295	0.961808	5867.61	-0.228323	0.0068509	5867.61	-0.370847	1.49e-07	779.561	-1.02777	0.20572	476.617	450.061	502.652	384.07	0.0581573	0.0718862	0.0551949	0.0810462
ENSMUSG00000017499	0.418941	0.201821	0.372842	0.425336	10.9703	22.8433	ENSMUST00000093937.2	Cdc6	102	1871	2559	47.3899	48.7484	47.4589	47.4589	0.201821	0.36298	0.425956	2206.4	0.0248781	1	2206.4	-0.183499	0.186797	2206.4	-0.422762	0.00135686	2120.8	-0.304795	0.00649244	2886.12	-0.22801	0.0412507	2886.12	-0.642608	2.94e-13	395.516	0.609085	0.464589	124.42	136.402	150.204	144.132	0.0977458	0.0831199	0.144357	0.121094
ENSMUSG00000017548	0.263195	0.293031	0.246175	0.460794	14.6516	3.73966	ENSMUST00000017692.14	Suz12	215	2440	4373	68.8337	59.9578	63.0027	63.0027	0.293031	0.258677	0.421759	6080.13	0.035536	1	6080.13	-0.15435	0.291029	6080.13	-0.225445	0.123852	5511.39	-0.189842	0.199155	8791.07	-0.285944	0.000140018	8791.07	-0.348869	8.84e-08	1043.15	-0.632449	0.297659	239.321	246.961	248.671	231.812	0.0721882	0.0828793	0.0645205	0.0760844
ENSMUSG00000017550	0.370894	0.485996	0.260959	0.253045	-18.43	-7.37224	ENSMUST00000017694.6	Atad5	372	5852	7272	22.0277	20.5664	20.4051	20.5664	0.489836	0.260959	0.236258	3022.11	0.0993229	1	3022.11	-0.00020691	0.998906	3022.11	-0.0542606	0.69549	2529.03	-0.103983	0.597185	3779.39	-0.165866	0.10132	3779.39	-0.256304	0.0016397	509.648	0.312504	0.710298	110.138	106.451	123.446	119.926	0.106916	0.109729	0.102098	0.100161
ENSMUSG00000017561	0.179019	0.287469	0.421729	0.290802	-6.7433	12.9763	ENSMUST00000061283.14	Crlf3	80	1408	2396	35.8599	39.9423	35.8669	35.8669	0.287469	0.378699	0.290859	1876.67	0.08785	1	1876.67	-0.173534	0.143402	1876.67	-0.462087	3.18e-05	1640.47	-0.224804	0.0291979	2430.2	-0.222145	0.0517546	2430.2	-0.457474	5.01e-07	357.385	-0.0163938	0.989108	353.606	378.294	367.844	356.572	0.12764	0.103484	0.135513	0.117724
ENSMUSG00000017615	0.110845	0.237326	0.162478	0.600195	25.7162	-7.87199	ENSMUST00000108277.2	Tnfaip1	363	1313	3768	12.1171	13.0128	16.869	13.0128	0.183075	0.162478	0.644565	1332.02	-0.107348	1	1332.02	-0.0399533	0.832713	1332.02	0.0831883	0.605379	989.738	0.162998	0.368642	2014.78	0.0695128	0.644184	2014.78	0.177457	0.0930513	190.777	-1.38533	0.156466	183.907	194.727	202.185	216.142	0.136303	0.153803	0.132606	0.147918
ENSMUSG00000017631	0.223437	0.298077	0.129568	0.572355	21.4183	-16.0746	ENSMUST00000072740.12	Abr	445	3024	5394	20.4111	17.4867	19.0482	19.0482	0.298077	0.141138	0.534138	2314.5	-0.0832073	1	2314.5	-0.163044	0.307648	2314.5	-0.0386853	0.858114	2146.4	-0.149076	0.530569	3802	-0.0460311	0.739678	3802	-0.116663	0.235722	393.468	1.00368	0.285765	561.824	453.747	501.776	422.844	0.076976	0.0958904	0.0703061	0.0993696
ENSMUSG00000017639	0.0596205	0.217008	0.137332	0.64566	29.2045	-8.79863	ENSMUST00000017783.12	Rab11fip4	65	1972	7156	6.9456	6.93448	7.43569	6.9456	0.202705	0.137552	0.64566	1725.1	-0.0748575	1	1725.1	-0.255027	0.305667	1725.1	-0.437067	0.0677964	1034.89	0.0720963	0.870937	1928.45	-0.0132007	0.94231	1928.45	0.032064	0.831512	191.873	-1.04156	0.401881	454.14	483.708	398.772	436.605	0.0583143	0.103472	0.0576977	0.0867356
ENSMUSG00000017664	0.30087	0.251232	0.113405	0.635362	26.9604	-15.1432	ENSMUST00000017808.13	Slc35c2	157	1251	1843	8.83267	9.18876	8.63722	8.83267	0.256917	0.109011	0.635362	384.706	-0.14834	1	384.706	-0.189952	0.339358	384.706	-0.246535	0.249528	331.474	-0.0988741	0.730705	701.146	0.162298	0.489905	701.146	0.134974	0.52065	77.6364	0.454499	0.803508	484.772	390.699	380.708	383.988	0.0663788	0.0915886	0.0982746	0.102407
ENSMUSG00000017667	0.271253	0.126714	0.232369	0.640917	33.6743	3.12652	ENSMUST00000103084.3	Zfp334	348	2387	8205	7.21983	6.71991	9.56476	7.21983	0.0956486	0.249656	0.640917	711.037	-0.0543038	1	711.037	-0.162939	0.325869	711.037	-0.174867	0.319186	893.183	-0.20075	0.128452	1127.28	-0.163973	0.35954	1127.28	-0.247902	0.0764231	200.74	0.482219	0.587354	103.5	106.307	120.634	124.069	0.352377	0.361555	0.377325	0.368621
ENSMUSG00000017670	0.220108	0.459485	0.138274	0.402242	5.6421	-21.5084	ENSMUST00000103091.8	Elmo2	203	2365	4695	7.16012	6.89945	8.86746	7.16012	0.371016	0.143498	0.402242	691.023	-0.0803558	1	691.023	-0.150427	0.402411	691.023	-0.156577	0.422791	578.679	-0.129474	0.555721	1096.03	0.0408654	0.843481	1096.03	0.12161	0.419615	126.811	0.708244	0.597715	243.49	278.041	273.71	307.188	0.170316	0.197401	0.188218	0.197759
ENSMUSG00000017677	0.353335	0.307487	0.322212	0.370301	4.36178	9.68053	ENSMUST00000017821.11	Wsb1	280	1545	2476	37.2688	38.3337	32.4601	37.2688	0.353039	0.313261	0.370301	2470.15	0.0687902	1	2470.15	0.287701	0.0565573	2470.15	0.510155	0.000933869	1889.99	-0.129022	0.285291	3553.12	0.0791369	0.554787	3553.12	0.208221	0.0260179	474.378	0.271258	0.742094	128.552	130.963	140.284	144.017	0.191202	0.138048	0.210108	0.120434
ENSMUSG00000017686	0.294357	0.178568	0.369836	0.451596	17.3699	20.8757	ENSMUST00000092857.12	Rhot1	165	2060	3687	33.5446	31.698	29.5881	31.698	0.191302	0.369836	0.426736	2487.46	0.0852094	1	2487.46	-0.0842528	0.658317	2487.46	-0.215089	0.175329	2002.29	-0.196813	0.0924868	2723.6	-0.217066	0.0412507	2723.6	-0.37283	1.66e-05	453.056	0.379741	0.49271	221.642	234.3	271.825	261.077	0.128153	0.123188	0.125279	0.14881
ENSMUSG00000017697	0	0.0651498	0.605324	0.329526	-13.5225	29.6498	ENSMUST00000017841.3	Ada	149	1207	1688	12.1545	14.0572	12.5958	12.5958	0.0651498	0.542393	0.341489	282.699	-0.0420116	1	282.699	-0.0580506	0.833332	282.699	-0.125703	0.600639	286.174	-0.502728	0.0896441	387.564	0.160647	0.569286	387.564	0.0529743	0.855289	85.4363	-2.1925	0.0818845	823.738	586.648	483.626	565.112	0.086168	0.0868221	0.0657355	0.0847967
ENSMUSG00000017707	0.499768	0.336298	0.37376	0.289941	-7.89798	7.39588	ENSMUST00000017851.3	Serinc3	96	1514	3683	23.8258	24.3273	27.9578	24.3273	0.292627	0.37376	0.296044	1934.95	0.128119	1	1934.95	0.212532	0.0226434	1934.95	0.484855	2.72e-07	1328.4	0.206259	0.321571	2685.85	0.181725	0.110078	2685.85	0.468322	5.11e-08	280.951	-1.08279	0.212812	371.049	320.914	368.494	308.373	0.091654	0.09991	0.0665632	0.103681
ENSMUSG00000017715	0.756634	0.233655	0.329071	0.437274	13.391	16.4435	ENSMUST00000132676.7	Pgs1	589	2250	2863	18.1005	17.0575	12.6365	17.0575	0.315402	0.329071	0.412075	1310	-0.0207406	1	1310	-0.00634876	0.973913	1310	-0.0973805	0.510062	1212.8	-0.126588	0.524873	2279.54	0.0037319	0.982106	2279.54	-0.0320836	0.822939	384.872	1.06969	0.315703	365.717	329.877	314.332	281.619	0.075477	0.0853072	0.0695294	0.109955
ENSMUSG00000017716	0.276573	0.194175	0.387898	0.417928	10.4231	24.1115	ENSMUST00000081387.10	Birc5	101	523	947	230.891	224.261	234.86	230.891	0.190893	0.399365	0.417928	3037.92	-0.0204757	1	3037.92	-0.0255794	0.868676	3037.92	-0.0516493	0.689175	2453.24	-0.1966	0.150822	2840.6	-0.0860128	0.506862	2840.6	-0.16106	0.0983783	764.974	0.273966	0.802827	492.203	470.496	466.34	384.344	0.116294	0.0916159	0.0781625	0.086297
ENSMUSG00000017721	0.812793	0.166115	0.533813	0.300073	-11.9148	24.7339	ENSMUST00000103101.10	Pigt	40	1788	2562	10.4519	11.7981	15.1204	11.7981	0.129616	0.533813	0.338722	641.675	-0.221351	1	641.675	0.00319599	0.992046	641.675	-0.0762772	0.79195	475.971	0.358044	0.036896	832.283	0.294504	0.0791328	832.283	0.375533	0.00664419	164.138	-0.207746	0.851271	727.371	522.078	514.587	462.175	0.149195	0.193284	0.0984766	0.155141
ENSMUSG00000017724	0.404597	0.200611	0.124856	0.674533	30.3913	-10.8164	ENSMUST00000164750.7	Etv4	255	1712	2336	53.1921	51.3367	47.8913	51.3367	0.215043	0.124856	0.651005	1732.94	-0.0972793	1	1732.94	-0.174775	0.370921	1732.94	-0.00829073	0.978402	2508.16	-0.0914961	0.816102	3450.18	-0.00905887	0.954044	3450.18	-0.431221	8.3e-08	559.54	1.31049	0.170759	390.897	422.157	324.198	409.071	0.0597601	0.0659902	0.0578433	0.0893174
ENSMUSG00000017754	0.33654	0.501816	0.332227	0.165957	-27.9368	-8.6373	ENSMUST00000059954.13	Pltp	140	1621	1809	14.3766	15.3484	19.199	15.3484	0.401171	0.332227	0.177176	702.092	-0.170141	1	702.092	-0.117596	0.680464	702.092	-0.315926	0.181833	575.059	0.483463	0.0681829	829.498	0.125534	0.547656	829.498	-0.215374	0.181506	249.652	-0.707099	0.349687	8944.43	1218.15	1456.04	750.094	0.0678157	0.0825376	0.0401337	0.0964083
ENSMUSG00000017756	0.43751	0.335413	0.274847	0.389739	6.379	3.58468	ENSMUST00000017900.8	Slc12a7	71	3322	5142	10.0032	7.8698	13.7469	10.0032	0.24407	0.349356	0.389739	1102.39	-0.136325	1	1102.39	-0.191937	0.179121	1102.39	-0.136829	0.426146	1012.44	0.00352323	0.988456	1821.83	0.0245884	0.888333	1821.83	-0.0109181	0.947279	302.61	0.504409	0.576658	185.036	193.046	186.248	208.456	0.0802971	0.0982787	0.102538	0.13689
ENSMUSG00000017760	0.335206	0.354629	0.421159	0.224213	-17.8364	2.97847	ENSMUST00000017904.8	Ctsa	398	1876	3674	14.8391	14.9805	18.3307	14.9805	0.289815	0.421159	0.226349	1117.69	-0.0363585	1	1117.69	-0.0428412	0.828186	1117.69	-0.118678	0.455855	1001.31	0.0931957	0.700409	1713.02	0.105114	0.479381	1713.02	0.187212	0.0939848	273.19	-0.442264	0.55624	540.7	489.934	505.449	451.538	0.0478188	0.0401787	0.0818256	0.0514627
ENSMUSG00000017764	0.120319	0.357437	0.141723	0.50084	15.0232	-17.8216	ENSMUST00000017908.2	Zswim1	664	2031	2705	8.61745	7.24335	11.8108	8.61745	0.260796	0.168609	0.50084	663.552	-0.236778	1	663.552	-0.338832	0.0411338	663.552	-0.333321	0.094179	543.454	-0.125183	0.542374	1286.86	-0.0131019	0.950427	1286.86	-0.0130113	0.94439	131.743	-0.365001	0.849037	111.282	103.473	122.066	116.617	0.270186	0.299555	0.344343	0.315718
ENSMUSG00000017765	0.649966	0.25786	0.408314	0.333826	-1.51446	17.1764	ENSMUST00000116429.8	Slc12a4	6	3263	3755	8.77297	11.2225	16.2159	11.2225	0.178456	0.408314	0.427032	1903.63	-0.0800665	1	1903.63	0.199333	0.327446	1903.63	0.535124	0.0031637	2167.54	0.505959	0.0565569	5740.95	0.329033	0.000274053	5740.95	0.276038	0.000716007	894.699	1.17109	0.263926	289.111	277.636	238.849	247.767	0.172588	0.141415	0.168414	0.144298
ENSMUSG00000017774	0.494667	0.192314	0.310754	0.496932	20.8346	15.7175	ENSMUST00000108431.2	Myo1c	312	3446	4718	20.7632	19.7627	24.5144	20.7632	0.162886	0.326486	0.496932	3587.46	-0.0103466	1	3587.46	-0.0577511	0.769059	3587.46	0.139083	0.391887	2897.85	0.497756	0.0167194	5079.15	0.0959054	0.374208	5079.15	0.373782	3.69e-07	605.216	-0.0809743	0.954487	370.152	387.845	351.87	356.237	0.0997335	0.121392	0.0809108	0.10669
ENSMUSG00000017776	0.204687	0.604785	0.110217	0.284999	-9.76062	-16.5384	ENSMUST00000017920.13	Crk	166	1080	3642	49.193	48.0939	54.6501	49.193	0.544394	0.112736	0.284999	3743.22	0.0761929	1	3743.22	0.117144	0.25481	3743.22	0.221113	0.0233439	2857.04	-0.0468089	0.812713	4664.4	0.0226608	0.872504	4664.4	0.154609	0.0797524	541.34	-0.27804	0.702797	212.453	214.003	241.851	232.447	0.170358	0.173743	0.163514	0.129048
ENSMUSG00000017781	0.233762	0.343202	0.304193	0.352606	1.15484	6.41257	ENSMUST00000143219.7	Pitpna	237	1052	3761	21.8974	22.4876	30.6634	22.4876	0.251694	0.304193	0.362109	1540.26	0.0171556	1	1540.26	-0.0413374	0.828186	1540.26	-0.0105695	0.95823	1134.86	-0.0142077	0.956443	1612.12	-0.0371946	0.838041	1612.12	-0.0141077	0.936391	258.391	-1.04331	0.199323	390.811	411.071	405.172	332.081	0.0729067	0.0669769	0.0808446	0.0770933
ENSMUSG00000017801	0.239442	0.307598	0.386794	0.305608	-5.02272	10.7829	ENSMUST00000017945.14	Mlx	27	923	1965	33.8724	34.2225	26.7955	33.8724	0.388837	0.382837	0.305608	1199.69	0.0536033	1	1199.69	-0.142273	0.30828	1199.69	-0.367887	0.00388149	1132.89	-0.144262	0.431375	1412.35	-0.183392	0.249125	1412.35	-0.284953	0.0231775	244.476	-0.024711	0.986216	415.089	455.236	474.655	365.044	0.148687	0.12719	0.132755	0.119986
ENSMUSG00000017802	0.415583	0.197302	0.215669	0.587029	27.4594	1.05634	ENSMUST00000017946.5	Retreg3	115	1515	3165	13.9996	13.1589	13.6817	13.6817	0.197302	0.224237	0.573699	1009.19	-0.0284086	1	1009.19	0.0359255	0.858084	1009.19	0.113906	0.465673	763.212	-0.0859999	0.636865	1350.95	0.0957889	0.564646	1350.95	0.117612	0.389911	226.32	1.07578	0.165347	203.908	202.736	207.18	206.961	0.197325	0.160735	0.200177	0.14266
ENSMUSG00000017831	0.310967	0.339559	0.332098	0.328342	-1.6703	7.37345	ENSMUST00000017975.5	Rab5a	468	1115	2357	30.6093	33.6689	32.6821	32.6821	0.339559	0.322365	0.350577	2097.54	0.138401	1	2097.54	0.198291	0.108961	2097.54	0.131957	0.377707	1253.4	-0.0117805	0.9604	2099.7	-0.00905113	0.961114	2099.7	0.0549465	0.683324	257.834	-0.0799638	0.946555	196.702	212.247	239.684	239.524	0.042881	0.0759059	0.0477166	0.0542318
ENSMUSG00000017832	0.165438	0.903245	0.0519646	0.0447901	-1.15149	-2.43374	ENSMUST00000169833.1	Hspb9	1	600	726	0.796059	0.542472	0.15333	0.542472	3.19563	0.0519646	0.0305221	5.67096	-0.315123	1	5.67096	0.0690174	NA	5.67096	0.275714	NA	5.91397	0.234809	NA	12.0386	0.138288	NA	12.0386	-0.282516	NA	52.6866	2.65471	0.0782671	NA	NA	NA	NA	NA	NA	NA	NA
ENSMUSG00000017837	0.108615	0.366271	0.170582	0.463147	12.5378	-12.6954	ENSMUST00000017981.9	Nkiras2	148	723	2097	6.15513	6.29159	5.30842	6.15513	0.424692	0.166882	0.463147	341.52	-0.201884	1	341.52	-0.141919	0.466774	341.52	-0.482741	0.00649159	333.631	-0.00492207	0.988456	626.299	-0.0504485	0.847229	626.299	-0.0468107	0.841549	86.3891	-0.29215	0.876304	488.818	444.293	454.42	426.456	0.142896	0.121327	0.127934	0.104931
ENSMUSG00000017843	0.29098	0.233628	0.308468	0.457903	16.1165	13.924	ENSMUST00000084985.10	Ppp2r5c	1	1575	1847	193.689	180.445	170.08	180.445	0.247866	0.308468	0.426593	5675.43	0.0600151	1	5675.43	-0.108523	0.295125	5675.43	-0.185142	0.064283	4098.33	-0.20915	0.130137	4956.02	-0.11909	0.258029	4956.02	-0.192312	0.0193591	702.682	-1.368	0.13597	528.416	565.608	536.084	470.069	0.0437206	0.05954	0.0565637	0.0575471
ENSMUSG00000017858	0.247945	0.367525	0.167743	0.464732	12.6118	-12.8207	ENSMUST00000018002.12	Ift52	187	1467	2248	28.9226	26.1914	29.0178	28.9226	0.366319	0.185235	0.464732	813.156	0.0155334	1	813.156	-0.0702332	0.756011	813.156	-0.0685701	0.753587	785.548	-0.134127	0.567319	1128.37	-0.009733	0.967927	1128.37	-0.0240275	0.904352	191.962	0.868553	0.35497	561.559	452.504	440.362	370.234	0.0569546	0.0552546	0.0543412	0.0646703
ENSMUSG00000017861	0.58019	0.367808	0.324863	0.307329	-4.07389	4.73717	ENSMUST00000018005.9	Mybl2	143	2257	3651	132.995	111.484	179.614	132.995	0.272343	0.387546	0.307329	8568.2	-0.0960921	1	8568.2	-0.170229	0.319199	8568.2	-0.345303	0.0295938	6832.98	-0.00740344	0.973105	10098.3	0.0594473	0.575303	10098.3	-0.181452	0.0125462	1992.92	0.473438	0.241628	421.181	345.706	383.807	354.783	0.0799503	0.116614	0.0580329	0.113743
ENSMUSG00000017929	0.22657	0.320168	0.0664222	0.61341	22.8708	-21.701	ENSMUST00000109221.8	B4galt5	152	1318	4210	15.1921	12.816	14.4898	14.4898	0.320168	0.075097	0.585054	1039.17	-0.0958015	1	1039.17	-0.107975	0.580849	1039.17	-0.164772	0.378128	901.598	-0.252822	0.165459	1453.58	0.00408869	0.983804	1453.58	-0.0884929	0.550279	174.399	0.98852	0.436993	267.481	254.589	261.162	270.895	0.132001	0.150669	0.147031	0.139134
ENSMUSG00000017969	0.374464	0.10523	0.51459	0.38018	-1.56968	25.1202	ENSMUST00000018113.7	Ptgis	185	1690	2107	9.69174	11.3552	7.872	9.69174	0.129556	0.439205	0.38018	481.948	-0.112817	1	481.948	0.00200808	0.993348	481.948	-0.0355697	0.884044	361.847	-0.000890171	0.998147	474.587	0.188602	0.487809	474.587	0.0187526	0.951504	427.99	2.15153	3.37e-06	355.665	325.359	399.455	321.703	0.0805176	0.074164	0.0807866	0.0786272
[truncated: 6,301 more rows]
