# Supplementary material for: Mammalian RNA Decay Pathways Are Highly Specialized and Widely Linked to Translation
Source: Mol Cell. 2020 Mar 19;77(6):1222–1236.e13. doi: 10.1016/j.molcel.2020.01.007 (PMC7083229; doi:10.1016/j.molcel.2020.01.007)
Supplement: Table S4. Ribosome Profiling Densities (Translation Efficiencies [TEs]) and Raw Counts and CRAC Analyses Performed on the Same Set of Transcripts, Related to Figures 2 and 5 — The following columns are included: Column 1: Gene ID. Column 2: Gene name. Column 3: Biotype (always protein coding). Columns 4-15: Monosome and disome density ( = translation efficiency, TE) values, for individual replicates (columns 4–7, 10–13) or combined (columns 8 and 9, 14 and 15). Columns 16-27: Raw counts for fragmented total RNA libraries (used for normalizing ribosome profiling). Split into 5′ UTR, CDS and 3′ UTR. Columns 28–39: Raw counts for standard ribosome (monosome) profiling. Split into 5′ UTR, CDS, and 3′ UTR. Columns 40-51: Raw counts for disome profiling. Split into 5′ UTR, CDS, and 3′ UTR. Column 52: Primary binding protein (from SKIV2L, XRN1, and MTR4) for each gene, based on CRAC data, and analyzed using the set of transcripts used for ribosome profiling analysis. Column 53: AVEN normalized CRAC counts, relative to total normalized CRAC counts for SKIV2L, XRN1, and MTR4 for each gene, using the set of transcripts used for ribosome profiling analysis. Columns 54 and 55: SKIV2L CRAC versus RNA-seq (binding) log2 fold change and adjusted p value for Aven−/− versus wild-type cells, analyzed using DESeq2 and the set of transcripts used for ribosome profiling analysis. [file mmc5.xlsx]

## Sheet: Table S4
1	2	3	4	5	6	7	8	9	10	11	12	13	14	15	16	17	18	19	20	21	22	23	24	25	26	27	28	29	30	31	32	33	34	35	36	37	38	39	40	41	42	43	44	45	46	47	48	49	50
gene_id	gene_name	biotype	MONO.EFF.WT.1	MONO.EFF.WT.2	MONO.EFF.AVEN_KO.1	MONO.EFF.AVEN_KO.2	MONO.EFF.WT	MONO.EFF.AVEN_KO	DI.EFF.WT.1	DI.EFF.WT.2	DI.EFF.AVEN_KO.1	DI.EFF.AVEN_KO.2	DI.EFF.WT	DI.EFF.AVEN_KO	rep1_WT_x5utr_TR	rep2_WT_x5utr_TR	rep1_AvenKO_x5utr_TR	rep2_AvenKO_x5utr_TR	rep1_WT_cds_TR	rep2_WT_cds_TR	rep1_AvenKO_cds_TR	rep2_AvenKO_cds_TR	rep1_WT_x3utr_TR	rep2_WT_x3utr_TR	rep1_AvenKO_x3utr_TR	rep2_AvenKO_x3utr_TR	rep1_WT_x5utr_RP	rep2_WT_x5utr_RP	rep1_AvenKO_x5utr_RP	rep2_AvenKO_x5utr_RP	rep1_WT_cds_RP	rep2_WT_cds_RP	rep1_AvenKO_cds_RP	rep2_AvenKO_cds_RP	rep1_WT_x3utr_RP	rep2_WT_x3utr_RP	rep1_AvenKO_x3utr_RP	rep2_AvenKO_x3utr_RP	rep1_WT_x5utr_DI	rep2_WT_x5utr_DI	rep1_AvenKO_x5utr_DI	rep2_AvenKO_x5utr_DI	rep1_WT_cds_DI	rep2_WT_cds_DI	rep1_AvenKO_cds_DI	rep2_AvenKO_cds_DI	rep1_WT_x3utr_DI	rep2_WT_x3utr_DI	rep1_AvenKO_x3utr_DI
ENSMUSG00000000001	Gnai3	protein_coding	0.530821	0.688991	-0.154569	0.0322704	0.609906	-0.0611491	-0.0556083	0.1414	-0.625766	-0.76501	0.0428957	-0.695388	42	48	73	108	448	462	820	809	579	655	1145	1099	28	32	31	44	701	834	857	1170	1	3	1	1	0	2	0	0	101	235	114	175	15	47	18
ENSMUSG00000000078	Klf6	protein_coding	0.393128	0.410934	0.609356	0.561717	0.402031	0.585536	0.729572	-0.00426759	0.828506	0.771178	0.362652	0.799842	23	20	39	47	296	311	546	526	594	642	1109	1012	16	18	38	23	421	463	969	1098	4	10	9	13	3	0	0	0	115	143	208	330	35	84	21
ENSMUSG00000000131	Xpo6	protein_coding	-1.81811	-1.84627	-2.42691	-1.93111	-1.83219	-2.17901	-1.0458	-1.1226	-0.607998	-0.785471	-1.0842	-0.696735	159	160	120	112	1260	1034	1151	844	165	129	122	101	87	108	106	124	387	322	249	313	2	2	6	2	15	7	2	2	143	219	162	180	5	0	0
ENSMUSG00000000134	Tfe3	protein_coding	0.680452	0.821602	0.599598	0.880357	0.751027	0.739978	0.874028	1.12268	1.07985	0.7742	0.998355	0.927025	24	23	25	24	333	238	333	237	305	176	219	147	52	70	92	103	578	471	587	617	6	4	8	5	5	0	0	0	143	239	151	149	22	1	0
ENSMUSG00000000168	Dlat	protein_coding	-0.429852	-0.348783	-0.208244	-0.239773	-0.389318	-0.224009	-1.49623	-1.27774	-2.21046	-2.07424	-1.38698	-2.14235	21	32	18	26	903	878	863	779	221	176	201	169	1	2	3	3	726	772	869	933	7	7	7	6	0	0	0	0	75	167	40	68	7	23	0
ENSMUSG00000000171	Sdhd	protein_coding	1.01373	0.41582	1.10369	0.649513	0.714778	0.8766	-0.03922	0.500915	0.411254	0.282441	0.230847	0.346848	6	2	2	3	364	403	326	293	650	684	463	489	1	0	0	0	796	602	815	650	47	52	21	35	0	0	0	0	83	263	93	131	68	459	19
ENSMUSG00000000194	Gpr107	protein_coding	-0.3849	-0.354496	0.408543	-0.139695	-0.369698	0.134424	-2.13047	-1.15562	-0.99217	-0.28205	-1.64304	-0.63711	5	1	1	2	299	314	204	215	183	190	128	137	0	0	10	7	248	275	315	276	1	2	1	1	0	0	0	0	16	65	22	65	18	52	13
ENSMUSG00000000275	Trim25	protein_coding	1.24535	1.50329	1.38101	1.31378	1.37432	1.3474	0.811239	0.863058	0.754647	0.909662	0.837148	0.832154	18	8	13	13	377	304	268	223	847	711	418	386	8	6	0	3	968	965	812	784	19	11	7	12	0	1	0	0	155	255	97	154	11	24	13
ENSMUSG00000000278	Scpep1	protein_coding	-0.13769	0.253088	0.356646	0.572498	0.0576992	0.464572	-0.0829986	-0.190797	-0.789253	-0.076544	-0.136898	-0.432899	15	15	10	8	1094	891	862	611	488	392	446	267	14	11	22	11	1077	1189	1284	1285	7	6	9	9	0	0	0	0	242	360	107	213	29	44	5
ENSMUSG00000000303	Cdh1	protein_coding	0.867116	1.20696	0.998266	1.24713	1.03704	1.1227	-0.179231	-0.15191	0.14574	-0.0423341	-0.16557	0.0517032	65	53	76	72	2856	2467	3017	2538	1861	1732	1878	1710	73	45	101	64	5642	6377	7011	8520	15	26	20	40	0	0	5	0	591	1024	716	906	27	88	23
ENSMUSG00000000365	Rnf17	protein_coding	0.776802	0.881231	-0.428032	-0.377056	0.829017	-0.402544	0.301528	0.640194	-1.11199	-0.110814	0.470861	-0.611403	4	2	9	6	187	192	665	517	1	1	3	4	0	0	3	0	347	396	575	563	0	0	0	0	0	0	0	0	54	138	66	176	0	0	0
ENSMUSG00000000374	Trappc10	protein_coding	-3.18166	-3.01877	-4.06433	-3.26142	-3.10022	-3.66287	-2.76445	-0.827515	0.0485081	-0.867811	-1.79598	-0.409652	5	5	5	4	377	304	302	278	94	83	71	57	0	0	0	0	45	42	21	41	1	0	0	0	0	0	0	0	13	79	67	56	0	2	7
ENSMUSG00000000378	Ccm2	protein_coding	-3.41995	-3.27864	-3.01209	-2.73975	-3.3493	-2.87592	-2.21132	-2.47689	-4.51163	-2.29476	-2.34411	-3.40319	10	14	10	10	336	338	319	307	66	51	60	49	29	23	40	23	34	39	46	65	0	2	1	0	0	0	0	0	17	28	3	23	5	0	11
ENSMUSG00000000384	Tbrg4	protein_coding	-1.16024	-1.18247	-1.10746	-1.19378	-1.17135	-1.15062	-0.135711	0.0355479	1.30629	0.159134	-0.0500815	0.732714	81	75	54	64	844	677	639	592	61	38	37	39	192	235	240	335	409	334	345	366	4	0	2	2	10	61	7	26	180	320	339	243	0	1	2
ENSMUSG00000000399	Ndufa9	protein_coding	-0.0742106	-0.292328	0.074411	-0.0574305	-0.183269	0.00849025	-1.16645	-0.851411	-0.903658	-0.963042	-1.00893	-0.93335	0	0	0	0	1322	1518	1125	1050	79	73	69	60	0	0	0	0	1360	1388	1378	1427	29	17	14	15	0	0	0	0	138	388	129	198	0	12	6
ENSMUSG00000000420	Galnt1	protein_coding	-2.08708	-2.14471	-2.69118	-2.75008	-2.11589	-2.72063	-1.33096	-1.66009	-1.17149	-2.29982	-1.49553	-1.73566	74	97	70	98	408	466	483	509	288	343	356	379	15	19	19	15	104	118	87	107	3	1	3	3	4	10	0	0	38	68	46	38	12	10	1
ENSMUSG00000000439	Mkrn2	protein_coding	-0.63638	-0.722088	-0.424215	-0.905738	-0.679234	-0.664976	-1.16223	-0.52186	-0.689166	-1.51746	-0.842043	-1.10331	8	21	8	22	277	302	233	257	190	151	136	133	2	0	0	1	193	205	202	194	2	1	8	1	0	0	0	0	29	97	31	33	16	22	19
ENSMUSG00000000561	Wdr77	protein_coding	0.302996	0.331546	0.57186	0.589455	0.317271	0.580658	-1.00484	-0.224291	0.286031	-0.926175	-0.614564	-0.320072	144	161	115	122	1062	841	757	672	1409	1135	998	863	112	163	87	215	1419	1185	1309	1430	9	14	13	12	0	19	2	0	124	332	198	130	35	45	55
ENSMUSG00000000563	Atp5f1	protein_coding	0.15318	0.125268	0.314046	0.163573	0.139224	0.238809	-0.247418	0.249829	-0.552979	-0.0821331	0.00120554	-0.317556	268	508	243	382	1145	1220	1190	1077	766	766	799	671	60	55	72	61	1379	1490	1721	1706	31	26	24	18	12	0	0	15	226	669	174	374	42	87	5
ENSMUSG00000000568	Hnrnpd	protein_coding	2.05371	2.16137	2.09953	1.89557	2.10754	1.99755	1.0528	1.21584	1.10188	1.5827	1.13432	1.34229	71	138	92	124	862	885	834	920	421	372	353	366	478	351	495	518	3876	4433	4158	4841	55	25	78	66	23	61	23	57	419	948	384	1013	38	19	22
ENSMUSG00000000628	Hk2	protein_coding	0.884012	0.805283	0.932964	0.817648	0.844648	0.875306	1.24744	1.15555	1.11998	0.742789	1.2015	0.931386	387	395	341	334	2425	2889	1896	2310	1844	1822	1415	1454	493	445	632	573	4847	5653	4211	5758	10	5	12	18	59	103	38	82	1349	2968	884	1421	87	112	46
ENSMUSG00000000631	Myo18a	protein_coding	-0.258868	-1.0712	-1.09374	-0.936819	-0.665035	-1.01528	0.531842	0.620753	0.978689	-0.0334313	0.576298	0.472629	2	3	7	4	369	471	466	490	61	74	55	56	1	2	2	1	334	251	254	362	7	10	3	12	0	0	0	0	125	334	197	176	6	0	4
ENSMUSG00000000708	Kat2b	protein_coding	-2.13868	-2.9478	-3.07438	-2.39188	-2.54324	-2.73313	-0.945993	-1.22506	-0.963936	-0.939929	-1.08553	-0.951933	19	28	17	24	370	441	391	334	354	408	318	300	6	2	9	5	91	64	54	90	0	0	3	3	0	1	0	0	45	87	43	64	11	14	7
ENSMUSG00000000738	Spg7	protein_coding	-1.78824	-1.77787	-1.54645	-1.70762	-1.78306	-1.62703	-0.627615	-0.95159	-0.253903	-1.83421	-0.789603	-1.04406	2	3	0	4	877	931	806	873	68	82	61	41	0	1	0	0	275	304	321	378	8	2	4	0	0	0	0	0	133	222	145	90	0	14	0
ENSMUSG00000000740	Rpl13	protein_coding	0.16574	-0.331679	1.03087	0.424946	-0.0829694	0.727907	-1.46842	-1.62674	-2.05492	-1.97312	-1.54758	-2.01402	1598	3508	1122	2511	1866	1279	1414	1036	1639	1421	1405	1339	34	9	63	17	2267	1138	3361	1967	121	192	159	180	1	1	0	0	158	191	73	97	25	33	16
ENSMUSG00000000743	Chmp1a	protein_coding	-0.616106	-0.708598	0.0307877	-0.275092	-0.662352	-0.122152	-2.01797	-1.03339	-1.8877	-0.436643	-1.52568	-1.16217	33	30	31	30	242	324	207	243	841	881	647	705	8	6	11	7	171	222	246	284	8	4	7	7	0	0	2	8	14	73	12	66	7	27	12
ENSMUSG00000000751	Rpa1	protein_coding	-0.0147935	0.0273962	-0.0363362	0.0440637	0.00630138	0.00386377	-0.0339257	-0.052277	-0.724974	-0.165572	-0.0431013	-0.445273	57	68	38	50	3264	3548	2612	2685	1321	1458	985	1089	7	2	2	2	3499	4049	2963	3915	37	70	26	96	0	0	0	0	747	1578	339	880	122	177	74
ENSMUSG00000000759	Tubgcp3	protein_coding	-1.28943	-1.2491	-1.01025	-1.31494	-1.26926	-1.1626	-2.04162	-0.986688	-0.571183	-1.84026	-1.51416	-1.20572	10	15	8	18	738	709	561	526	154	165	131	122	17	8	17	7	327	334	324	299	3	4	5	0	0	0	2	0	42	165	81	54	4	4	0
ENSMUSG00000000776	Polr3d	protein_coding	-1.15908	-1.34013	-0.718	-1.08717	-1.24961	-0.902587	-0.241449	-0.665857	0.136101	-0.869449	-0.453653	-0.366674	37	37	26	31	666	719	526	661	253	231	203	235	22	18	24	18	323	318	372	440	6	12	9	6	0	10	7	0	132	209	124	133	8	26	15
ENSMUSG00000000787	Ddx3x	protein_coding	1.94929	1.93625	0.777454	0.895396	1.94277	0.836425	1.74106	1.45924	0.23929	0.24194	1.60015	0.240615	147	179	322	328	2076	2313	5201	5017	1751	1852	4987	4058	79	57	108	120	8683	9912	10371	13198	29	21	16	29	12	8	20	0	1626	2933	1317	2181	132	228	49
ENSMUSG00000000804	Usp32	protein_coding	-1.2731	-1.42148	-2.52221	-2.1158	-1.34729	-2.319	-0.571427	-0.836826	-0.533311	-1.70597	-0.704126	-1.11964	0	5	7	7	241	244	479	426	100	95	225	183	7	28	17	27	108	102	97	139	2	3	0	3	0	0	0	0	38	63	71	48	11	8	0
ENSMUSG00000000838	Fmr1	protein_coding	0.592829	0.48515	-0.545561	-0.817217	0.53899	-0.681389	0.244511	0.922214	-0.284551	-0.160296	0.583363	-0.222423	13	17	34	37	281	349	670	684	323	373	699	576	21	29	20	33	459	547	534	549	0	1	1	6	0	11	0	0	78	305	118	225	8	5	2
ENSMUSG00000000902	Smarcb1	protein_coding	0.726276	0.941748	1.03824	1.15246	0.834012	1.09535	0.703076	0.596158	0.572575	0.479399	0.649617	0.525987	79	89	75	68	970	875	699	640	186	154	109	130	108	55	111	111	1738	1882	1670	2012	11	17	7	9	3	12	8	2	370	610	223	328	23	48	17
ENSMUSG00000000958	Slc7a7	protein_coding	-0.199018	-0.459611	-0.0373241	-0.0969975	-0.329314	-0.0671608	-0.183032	-0.583418	-0.417688	-0.560057	-0.383225	-0.488873	107	130	119	117	814	926	741	754	196	188	164	151	214	213	318	256	768	754	840	997	7	1	11	5	4	14	9	25	168	285	119	188	0	14	5
ENSMUSG00000001017	Chtop	protein_coding	-0.357038	-0.16021	-0.198504	-0.0961694	-0.258624	-0.147337	0.742181	0.740483	0.331708	0.480986	0.741332	0.406347	631	533	492	417	421	488	363	421	677	543	547	424	394	324	482	350	356	489	368	557	8	5	7	6	60	82	21	152	165	376	98	216	21	24	11
ENSMUSG00000001025	S100a6	protein_coding	0.910564	0.877179	1.46522	1.22068	0.893872	1.34295	0.433705	0.220468	-0.0282716	-0.287307	0.327086	-0.157789	153	252	153	228	613	670	618	571	132	153	144	146	111	116	168	126	1248	1378	1985	1882	70	80	76	72	8	0	0	5	194	360	130	172	21	26	16
ENSMUSG00000001053	N4bp3	protein_coding	-1.57317	-1.91007	-1.41359	-1.69013	-1.74162	-1.55186	-1.64253	-1.82731	-0.735737	-0.989184	-1.73492	-0.862461	58	103	71	54	533	631	458	486	208	189	134	138	61	104	96	202	194	188	200	213	7	4	3	4	1	6	21	0	40	82	59	90	3	6	0
ENSMUSG00000001054	Rmnd5b	protein_coding	-2.32562	-2.088	-1.54845	-1.79235	-2.20681	-1.6704	-1.97828	-1.64628	-2.22832	-1.42228	-1.81228	-1.8253	206	187	136	154	1009	991	699	627	281	267	209	195	124	131	101	187	218	261	278	256	2	5	6	12	6	36	8	21	60	146	32	86	8	11	14
ENSMUSG00000001056	Nhp2	protein_coding	-0.140762	0.0873801	0.453962	0.691306	-0.026691	0.572634	-0.944717	-1.32131	-1.15137	-0.469688	-1.13301	-0.810528	224	231	128	134	1758	1566	1139	1100	871	1010	657	631	100	78	104	159	1727	1863	1815	2512	88	27	70	46	1	17	3	8	214	289	110	292	20	48	26
ENSMUSG00000001100	Poldip2	protein_coding	-0.592764	-0.709164	-0.283486	-0.419987	-0.650964	-0.351736	-1.5345	-2.00261	-1.58653	-1.58557	-1.76855	-1.58605	22	31	19	20	816	895	588	596	362	392	282	226	0	0	0	2	586	613	562	630	3	2	9	3	0	0	0	0	66	103	42	73	7	29	0
ENSMUSG00000001150	Mcm3ap	protein_coding	-0.228256	-0.280325	-0.0358518	-0.121221	-0.254291	-0.0785366	-0.385376	-0.159154	0.0956231	-0.217601	-0.272265	-0.0609888	56	47	25	30	1193	1000	794	756	35	35	22	22	68	59	107	70	1103	922	901	983	0	3	1	5	3	15	0	0	214	413	182	239	12	3	0
ENSMUSG00000001151	Pcnt	protein_coding	-0.451352	-0.61009	-0.832309	-0.821955	-0.530721	-0.827132	0.830078	0.488601	0.921188	0.6438	0.659339	0.782494	13	25	23	28	1366	1479	1477	1560	42	41	51	37	3	0	3	7	1082	1085	965	1248	1	0	0	2	0	0	0	6	569	957	600	896	0	0	8
ENSMUSG00000001158	Snrnp27	protein_coding	0.127761	0.125012	0.629182	0.609016	0.126387	0.619099	0.245538	0.204611	1.01557	0.463511	0.225075	0.739538	13	10	10	7	360	493	279	363	161	196	119	119	0	0	0	0	426	602	502	783	7	8	2	10	0	0	0	0	100	262	121	184	1	4	0
ENSMUSG00000001175	Calm1	protein_coding	0.48366	0.745414	0.80802	0.789188	0.614537	0.798604	0.0166871	0.30409	-0.421443	-0.170399	0.160389	-0.295921	410	438	451	418	1388	1254	1361	1347	1746	1760	1854	1751	176	134	241	201	2102	2354	2772	3292	85	164	103	206	21	9	4	4	329	714	218	440	27	72	20
ENSMUSG00000001228	Uhrf1	protein_coding	0.153893	0.0210446	0.373103	0.0749216	0.0874687	0.224012	1.74292	1.32514	1.41599	0.868603	1.53403	1.1423	158	143	98	117	1854	1865	1429	1542	962	1042	711	804	88	92	97	163	2234	2119	2153	2297	49	36	33	18	0	0	0	0	1454	2155	818	1035	41	82	17
ENSMUSG00000001229	Dpp9	protein_coding	-0.257114	-0.374151	-0.402664	-0.494445	-0.315633	-0.448555	-0.802128	-1.12884	0.55882	0.409828	-0.965486	0.484324	5	10	11	9	320	294	250	258	55	50	41	32	29	22	48	26	290	254	220	259	13	2	8	1	6	2	3	17	43	62	79	126	0	0	4
ENSMUSG00000001247	Lsr	protein_coding	-0.836794	-0.866896	-0.81218	-0.787777	-0.851845	-0.799979	-1.93749	-1.11603	-2.73337	-1.48302	-1.52676	-2.10819	17	14	16	14	376	329	403	365	15	12	14	6	12	9	30	9	228	202	267	299	0	0	3	0	0	3	0	0	23	70	13	48	0	0	0
ENSMUSG00000001280	Sp1	protein_coding	0.653534	1.13538	0.796348	0.924471	0.894455	0.860409	0.0572793	0.918799	0.737741	1.07577	0.488039	0.906756	4	4	5	0	685	398	492	342	1141	844	880	654	0	0	4	0	1167	979	994	918	11	12	10	18	0	0	0	0	167	347	176	265	12	26	20
ENSMUSG00000001285	Myg1	protein_coding	-0.0343429	-0.278878	0.319814	-0.0765274	-0.156611	0.121643	-0.609984	-0.40693	0.189214	-0.279115	-0.508457	-0.0449507	0	0	0	0	469	506	323	340	10	9	5	6	0	0	0	0	496	467	469	456	0	0	1	0	0	0	0	0	72	176	79	103	0	0	0
ENSMUSG00000001288	Rarg	protein_coding	-0.510937	-0.450768	-0.167046	-0.0405949	-0.480852	-0.103821	-1.10314	-0.871993	-0.218182	0.0542726	-0.987566	-0.081955	81	66	39	39	871	758	526	448	287	255	173	184	68	36	50	36	662	621	545	616	20	4	8	5	0	5	7	1	95	191	97	171	7	17	0
ENSMUSG00000001305	Rrp15	protein_coding	-0.264421	-0.319946	-0.474114	-0.496783	-0.292184	-0.485449	-0.736697	-0.314356	-0.949101	-0.732115	-0.525527	-0.840608	14	34	23	31	1017	1243	1206	1333	267	299	285	328	0	1	0	0	917	1115	1010	1336	24	31	12	22	0	0	0	0	143	461	134	295	11	41	5
ENSMUSG00000001380	Hars	protein_coding	-0.138895	-0.277563	0.218219	-0.0110822	-0.208229	0.103568	-1.34434	-1.32232	-1.53999	-1.42713	-1.33333	-1.48356	33	50	29	33	1528	1784	1220	1346	210	217	189	152	18	28	14	30	1503	1648	1651	1889	5	5	2	7	0	0	0	0	141	329	90	184	9	13	0
ENSMUSG00000001383	Zmat2	protein_coding	1.3362	1.20825	1.14502	1.19115	1.27223	1.16808	-0.277559	-0.473754	-1.19011	-0.829244	-0.375657	-1.00968	1	0	1	1	388	533	468	493	242	361	288	325	0	0	0	0	1061	1379	1204	1592	6	10	5	5	0	0	0	0	75	177	44	102	1	24	4
ENSMUSG00000001403	Ube2c	protein_coding	1.13413	1.46347	1.38611	1.82282	1.2988	1.60446	0.516136	0.901619	0.568747	1.22062	0.708877	0.894682	65	55	82	41	761	455	616	314	395	236	291	155	6	9	13	23	1809	1405	1873	1571	324	62	190	28	0	0	0	0	255	392	196	269	54	50	15
ENSMUSG00000001415	Smg5	protein_coding	-2.9559	-2.8082	-2.99459	-2.67973	-2.88205	-2.83716	-0.326856	-0.895184	0.123614	-0.114148	-0.61102	0.00473282	43	43	41	45	1440	1226	1151	1110	436	366	341	317	28	20	35	45	201	196	168	245	11	2	3	7	6	5	0	0	269	304	269	377	0	1	10
ENSMUSG00000001416	Cct3	protein_coding	0.131034	0.202505	0.386815	0.348526	0.166769	0.367671	-0.465365	-0.463503	-0.85703	-0.843893	-0.464434	-0.850461	291	389	223	305	9929	10441	8604	8364	1267	1700	1093	1213	105	97	151	150	11776	13453	13087	15061	92	68	35	44	0	14	0	0	1685	3492	1019	1713	34	55	31
ENSMUSG00000001424	Snd1	protein_coding	0.511308	0.467548	0.546717	0.448824	0.489428	0.497771	0.396955	0.240115	0.158655	0.583371	0.318535	0.371013	77	83	64	74	1773	1645	1470	1378	305	241	252	184	95	73	109	109	2737	2547	2498	2660	22	15	9	12	20	0	9	20	547	896	352	759	24	14	12
ENSMUSG00000001435	Col18a1	protein_coding	-0.0453329	-0.347588	-0.187468	-0.27183	-0.19646	-0.229649	-0.775302	-1.13593	-1.16626	-1.04967	-0.955617	-1.10796	57	103	89	115	3068	3350	3850	3863	349	377	456	341	25	11	21	35	3220	2948	3933	4525	5	4	4	5	0	4	4	0	420	703	368	686	17	14	7
ENSMUSG00000001440	Kpnb1	protein_coding	0.0981575	0.168635	-0.176585	-0.0654279	0.133396	-0.121006	-0.0101303	-0.14869	-0.551866	-0.487352	-0.0794101	-0.519609	204	195	257	226	6447	6060	7237	6483	3564	3700	3883	3830	327	162	428	228	7474	7627	7449	8762	54	47	34	48	0	11	13	0	1500	2521	1059	1700	133	226	73
ENSMUSG00000001441	Npepps	protein_coding	0.819445	0.832431	0.932935	0.922643	0.825938	0.927789	0.110813	0.641723	0.426861	0.40602	0.376268	0.41644	0	2	5	0	913	820	697	542	425	356	312	248	0	2	2	2	1745	1635	1548	1453	9	4	5	2	0	0	0	0	231	590	201	264	20	21	4
ENSMUSG00000001445	Mrpl10	protein_coding	0.452867	0.455746	0.807396	1.25842	0.454307	1.03291	0.342675	0.464555	-0.0502802	0.733282	0.403615	0.341501	6	4	8	5	313	308	251	180	417	302	269	210	2	3	4	3	464	473	511	609	10	3	4	3	0	0	0	0	93	196	52	110	4	28	0
ENSMUSG00000001467	Cyp51	protein_coding	-0.00369616	0.249829	0.1417	0.146136	0.123067	0.143918	-0.743912	-0.108488	-0.159717	-0.485836	-0.4262	-0.322776	45	45	54	56	436	353	427	400	296	286	274	336	19	23	39	55	471	470	548	626	11	3	5	10	0	3	7	0	61	151	82	105	2	48	5
ENSMUSG00000001472	Tcf25	protein_coding	-0.724413	-0.524676	-0.647954	-0.361463	-0.624544	-0.504708	-1.00509	-0.763909	-0.629511	-0.709525	-0.884501	-0.669518	83	137	74	94	2270	2143	1976	1855	442	446	408	394	15	13	30	37	1488	1668	1467	2042	9	3	8	17	0	3	2	0	265	582	274	417	23	52	45
ENSMUSG00000001473	Tubb6	protein_coding	-0.297711	-0.522706	-0.134125	0.0112056	-0.410208	-0.0614595	-2.32662	-1.90474	-1.02981	-2.3331	-2.11568	-1.68146	15	23	16	31	471	544	533	562	114	111	118	88	0	0	3	0	415	424	565	801	0	3	1	1	0	0	0	0	22	67	56	41	0	16	7
ENSMUSG00000001507	Itga3	protein_coding	0.130191	0.326011	0.240433	0.317533	0.228101	0.278983	-0.442146	0.153377	0.0341229	0.412066	-0.144385	0.223095	103	110	99	118	777	659	692	644	212	213	206	185	79	86	97	139	921	925	951	1135	6	4	5	2	13	35	18	11	134	338	152	315	2	13	1
ENSMUSG00000001525	Tubb5	protein_coding	0.622925	0.574183	0.962564	0.87953	0.598554	0.921047	0.50094	0.232358	0.581671	0.377161	0.366649	0.479416	1545	1394	1162	1095	16678	15134	12478	11258	2105	1654	1721	1201	2458	1515	3969	2555	27817	25230	28288	29292	27	26	43	33	143	429	79	308	5530	8199	4006	5375	23	47	23
ENSMUSG00000001552	Jup	protein_coding	0.868947	1.13556	0.881495	1.08258	1.00225	0.982036	1.27241	1.64685	1.26213	0.941275	1.45963	1.1017	13	11	13	10	500	376	482	408	129	101	86	95	4	12	10	15	989	925	1033	1222	12	6	4	4	0	0	0	0	283	543	248	288	13	9	2
ENSMUSG00000001555	Fkbp10	protein_coding	0.158553	0.413397	0.282954	0.0737087	0.285975	0.178331	-0.817928	-0.129412	-0.479616	-0.812565	-0.47367	-0.64609	4	10	8	10	316	287	260	258	125	99	105	88	0	0	0	0	382	428	368	384	5	4	7	2	0	0	0	0	42	121	40	54	1	1	0
ENSMUSG00000001569	Nom1	protein_coding	-0.100566	-0.194559	-0.51604	-0.588006	-0.147562	-0.552023	-0.315673	-0.333653	-0.434528	-0.285867	-0.324663	-0.360198	0	0	0	0	494	511	504	524	230	162	226	162	0	0	0	0	499	500	410	493	5	8	2	4	0	0	0	0	93	187	80	158	30	40	27
ENSMUSG00000001576	Ergic1	protein_coding	-0.634766	-0.833015	-0.593628	-0.357069	-0.73389	-0.475348	-0.924387	0.309277	-0.470711	-1.05372	-0.307555	-0.762218	26	12	9	14	324	280	323	192	351	291	305	215	1	2	2	0	226	176	249	212	4	9	6	6	5	2	0	0	40	160	50	34	8	13	0
ENSMUSG00000001604	Tcea3	protein_coding	-0.663685	-1.1293	-0.530708	-0.72881	-0.89649	-0.629759	0.209485	-0.261195	-0.304638	0.191057	-0.025855	-0.0567905	25	38	12	21	705	842	570	641	68	75	70	49	1	3	2	1	482	431	459	547	9	8	2	8	5	0	0	0	191	324	99	269	11	22	5
ENSMUSG00000001627	Ifrd1	protein_coding	-2.71107	-2.27768	-2.0968	-2.13508	-2.49437	-2.11594	-2.13803	-1.77728	-0.867661	-3.09485	-1.95765	-1.98126	73	74	119	104	526	498	706	674	54	45	98	67	161	114	275	247	87	115	192	217	0	1	0	0	22	51	26	24	28	67	83	29	11	0	0
ENSMUSG00000001674	Ddx18	protein_coding	0.257789	0.0369144	0.547108	-0.0140995	0.147352	0.266504	1.427	1.42418	1.01951	1.32713	1.42559	1.17332	118	141	96	106	573	484	453	412	49	67	47	35	44	79	71	101	742	556	770	577	8	3	23	5	0	7	0	0	361	599	197	380	2	0	6
ENSMUSG00000001707	Eef1e1	protein_coding	-0.255307	-0.334337	0.190284	0.266221	-0.294822	0.228253	-1.07301	-1.31234	-0.543845	-0.226076	-1.19268	-0.384961	10	24	14	18	853	867	666	595	441	339	370	326	2	1	0	0	774	770	884	1012	8	5	4	12	0	0	0	0	95	161	98	187	3	8	11
ENSMUSG00000001761	Smo	protein_coding	-3.88328	-4.03552	-4.11063	-3.55722	-3.9594	-3.83393	-2.35272	-2.03749	-3.67157	-3.24145	-2.19511	-3.45651	35	41	25	27	436	454	297	283	164	152	103	105	15	11	12	22	32	31	20	34	0	0	2	0	0	19	0	0	20	51	5	11	0	1	11
ENSMUSG00000001767	Crnkl1	protein_coding	0.641254	0.716641	0.238746	0.372389	0.678948	0.305567	0.19879	0.807648	-0.323497	0.171269	0.503219	-0.0761137	35	44	33	49	621	638	805	703	22	11	39	22	37	19	25	18	1049	1174	1105	1287	0	0	0	1	7	10	0	0	167	515	138	291	0	0	0
ENSMUSG00000001774	Chordc1	protein_coding	0.918932	0.950147	0.471758	0.714696	0.93454	0.593227	0.480761	0.165072	-0.287323	-0.119304	0.322917	-0.203314	63	57	67	52	419	410	512	458	350	370	412	396	65	47	71	49	858	887	826	1063	5	32	14	25	5	0	0	7	137	212	90	155	31	34	8
ENSMUSG00000001783	Rtcb	protein_coding	-0.403533	-0.297877	-0.010992	0.0416039	-0.350705	0.015306	-0.544867	-0.697083	-0.345774	-0.705335	-0.620975	-0.525554	74	77	62	75	1650	1705	1327	1273	501	512	386	353	12	10	12	10	1351	1553	1532	1853	15	14	13	12	0	0	0	0	265	485	224	287	50	36	24
ENSMUSG00000001785	Pwp1	protein_coding	0.0390923	-0.244365	0.0672619	-0.137892	-0.102637	-0.0353151	0.441458	0.0719557	-0.114102	-0.189016	0.256707	-0.151559	61	69	61	77	1188	1279	1115	1104	346	292	345	274	10	24	23	33	1322	1209	1359	1419	9	7	8	3	0	2	1	4	378	620	221	356	2	9	11
ENSMUSG00000001827	Folr1	protein_coding	-0.298317	-0.330338	0.336097	-0.346993	-0.314327	-0.00544832	-1.00222	-0.0754889	-0.161646	-0.100546	-0.538856	-0.131096	72	100	54	82	436	393	365	420	40	34	31	32	42	38	48	65	384	350	536	467	14	5	8	1	14	25	20	0	51	172	70	144	4	0	2
ENSMUSG00000001829	Clpb	protein_coding	-0.462235	-0.550445	-0.280878	-0.37204	-0.50634	-0.326459	-0.123696	-0.210349	-1.09892	-0.225252	-0.167023	-0.662084	21	13	15	11	837	858	659	636	78	72	62	51	6	10	9	22	658	656	631	695	10	5	11	4	0	0	0	14	180	342	66	200	0	8	10
ENSMUSG00000001833	2007-09-01	protein_coding	1.1532	0.925694	0.189336	-0.0785627	1.03945	0.0553868	0.546047	0.266045	-0.909257	-0.485018	0.406046	-0.697138	15	18	16	34	570	669	1357	1344	293	274	698	522	10	6	22	11	1373	1423	1800	1800	4	7	8	5	0	0	0	0	195	371	155	353	14	21	1
ENSMUSG00000001847	Rac1	protein_coding	0.76651	1.03803	0.947071	1.03531	0.902272	0.991188	1.28487	1.24314	1.0679	0.973851	1.264	1.02088	72	61	76	59	825	862	696	759	975	805	769	664	49	19	56	42	1520	1982	1561	2200	12	5	20	19	8	9	4	0	471	941	313	548	10	41	16
ENSMUSG00000001855	Nup214	protein_coding	0.881728	1.00308	0.936366	1.26504	0.942402	1.10071	0.580774	0.950842	0.759334	1.35853	0.765808	1.05893	26	15	5	11	682	479	526	366	29	31	25	23	5	7	3	8	1361	1075	1171	1244	6	1	2	1	0	0	0	0	239	427	191	345	6	4	3
ENSMUSG00000001909	Trmt1	protein_coding	-1.31461	-1.70232	-1.14482	-1.66844	-1.50847	-1.40663	-0.976185	-1.01739	0.0681767	-0.44983	-0.996785	-0.190827	43	52	31	43	1293	1488	996	1189	16	25	10	13	50	21	50	54	563	512	524	529	8	10	1	6	0	13	11	0	154	339	224	320	15	88	10
ENSMUSG00000001910	Nacc1	protein_coding	-0.745396	-0.184164	-0.332076	0.0452902	-0.46478	-0.143393	-0.00844049	0.205566	0.584609	0.0234432	0.0985625	0.304026	88	52	46	27	1099	692	659	455	1436	960	977	653	72	31	86	65	710	682	609	664	22	23	16	17	0	0	0	9	256	368	212	170	20	62	12
ENSMUSG00000001924	Uba1	protein_coding	0.308071	0.517788	0.565234	0.779182	0.412929	0.672208	-0.283038	-0.21944	-0.627464	-0.211897	-0.251239	-0.419681	154	186	149	128	5354	4254	3968	2927	222	169	161	122	158	232	191	357	7179	6820	6830	7104	40	38	16	24	0	20	12	2	1031	1685	551	929	14	50	1
ENSMUSG00000001962	Fam50a	protein_coding	1.01628	1.06826	1.28913	1.20912	1.04227	1.24912	0.840249	0.778762	0.123655	1.11779	0.809505	0.620722	18	20	18	22	236	273	261	267	46	44	36	38	23	24	24	36	517	641	742	873	21	34	26	40	0	8	3	11	99	216	61	213	0	3	3
ENSMUSG00000001995	Sipa1l2	protein_coding	-1.58076	-2.62115	-2.40552	-1.68406	-2.10096	-2.04479	-2.5718	-1.37342	-1.45474	-0.56489	-1.97261	-1.00982	12	9	8	7	406	500	460	334	117	103	82	73	0	0	1	0	147	91	101	147	1	3	1	0	0	0	0	0	16	89	36	83	7	4	0
ENSMUSG00000002006	Pdzd4	protein_coding	-1.47805	-1.1172	-1.12924	-0.935999	-1.29762	-1.03262	-0.157284	-0.0403773	-0.198375	0.313349	-0.0988307	0.057487	49	57	36	59	1623	1668	1273	1342	535	610	478	471	35	37	41	36	631	861	677	992	0	2	4	3	5	10	5	0	341	748	238	613	15	5	6
ENSMUSG00000002010	Idh3g	protein_coding	0.160022	0.358104	0.589115	0.517191	0.259063	0.553153	0.728628	0.266716	0.466675	-0.0638286	0.497672	0.201423	7	10	10	16	971	903	732	708	73	80	46	46	3	0	3	0	1175	1296	1281	1433	9	16	6	11	0	0	0	0	377	501	217	249	0	0	1
ENSMUSG00000002015	Bcap31	protein_coding	0.858379	1.0346	1.05816	1.12909	0.94649	1.09362	0.528872	0.472348	0.673874	-0.0531313	0.50061	0.310372	42	41	42	38	494	422	412	429	134	128	138	107	35	16	47	24	970	968	998	1327	4	1	3	5	0	3	0	0	167	270	141	152	10	7	0
ENSMUSG00000002028	Kmt2a	protein_coding	-0.943727	-0.352988	-1.04045	-0.0347658	-0.648357	-0.537609	0.365209	1.675	1.39861	1.78543	1.0201	1.59202	0	0	0	0	444	292	488	247	210	126	164	110	0	0	0	0	250	256	276	341	5	8	16	10	0	0	0	0	134	430	276	313	0	34	22
ENSMUSG00000002031	Ift46	protein_coding	-0.234	0.282165	0.284962	0.531964	0.024082	0.408463	-0.0403206	0.253651	-0.568757	0.0858186	0.106665	-0.241469	99	97	82	58	316	271	242	223	108	117	86	87	97	141	183	251	291	369	343	456	4	13	5	4	13	6	10	2	72	149	35	87	0	12	0
ENSMUSG00000002052	Supt6	protein_coding	0.257376	0.487624	0.133172	0.296542	0.3725	0.214857	0.323372	0.746955	0.266766	0.776218	0.535163	0.521492	21	20	42	30	1436	1221	1298	1285	117	114	104	91	65	51	71	78	1859	1917	1656	2232	1	1	2	2	9	7	7	0	421	945	335	809	7	20	2
ENSMUSG00000002055	Spag5	protein_coding	-0.106176	-0.149339	-0.304655	-0.32476	-0.127757	-0.314707	0.624566	0.517711	0.463838	0.420556	0.571138	0.442197	11	7	16	17	645	727	774	689	33	47	47	43	1	2	0	1	649	734	729	778	0	2	9	2	0	0	0	0	233	480	229	339	0	1	0
ENSMUSG00000002068	Ccne1	protein_coding	-1.27956	-1.14249	-0.977934	-0.994081	-1.21103	-0.986007	-1.49311	-1.43528	-0.744628	-1.9462	-1.4642	-1.34541	195	167	155	118	2571	2287	1898	1845	991	886	693	676	35	25	35	33	1147	1160	1121	1310	22	6	11	12	3	0	0	0	214	390	243	176	9	36	9
ENSMUSG00000002076	Hsf2bp	protein_coding	-0.774369	-0.557825	-0.0555614	-0.11528	-0.666097	-0.0854209	-0.5518	-1.41835	-0.94528	-0.228892	-0.985075	-0.587086	0	0	0	0	488	539	377	373	209	219	176	158	0	0	0	0	309	410	422	487	2	8	7	6	0	0	0	0	78	93	42	117	7	10	0
ENSMUSG00000002102	Psmc3	protein_coding	-0.435302	-0.338329	-0.00559966	0.0688488	-0.386815	0.0316246	-0.734198	-0.863597	-0.489828	-1.02087	-0.798897	-0.755349	250	315	226	237	3351	3551	2481	2495	77	76	90	65	182	214	229	347	2684	3145	2875	3701	22	45	19	25	0	15	1	27	472	900	379	452	15	21	0
ENSMUSG00000002129	Sf3a1	protein_coding	1.40428	1.93421	1.79461	2.14567	1.66924	1.97014	1.03532	1.73685	1.17335	1.71573	1.38609	1.44454	53	33	36	31	885	512	587	376	310	184	239	161	95	102	134	137	2537	2191	2369	2353	6	7	1	4	4	3	3	1	425	787	284	454	34	66	2
ENSMUSG00000002221	Paxip1	protein_coding	-2.40308	-2.01491	-2.66394	-1.80069	-2.20899	-2.23232	-0.424313	-0.413189	-0.809843	-0.170042	-0.418751	-0.489943	7	8	13	12	630	462	523	404	126	106	104	81	5	9	16	12	129	128	96	164	2	1	5	4	0	0	0	0	110	160	64	132	3	12	17
ENSMUSG00000002222	Rmnd5a	protein_coding	-1.18766	-1.09855	-1.76871	-1.94714	-1.14311	-1.85793	-1.37135	-1.1619	-2.14841	-2.80035	-1.26663	-2.47438	26	50	61	53	265	262	372	379	850	932	1090	1144	23	20	52	27	126	137	127	139	6	3	3	11	0	0	0	0	24	54	18	20	41	68	24
ENSMUSG00000002233	Rhoc	protein_coding	-0.136575	0.295287	0.577979	0.742117	0.0793559	0.660048	0.100625	0.480401	0.06108	-0.246157	0.290513	-0.0925385	34	29	17	23	406	401	353	342	104	129	97	113	17	4	16	4	400	551	613	809	14	6	4	0	0	0	0	0	102	258	79	106	8	7	9
ENSMUSG00000002257	Def6	protein_coding	-0.528105	-0.98089	-0.884502	-1.2521	-0.754497	-1.0683	-0.151352	-0.180704	0.400233	-0.346772	-0.166028	0.0267306	2	1	3	1	237	349	219	256	73	76	41	54	0	0	0	0	178	198	138	152	1	3	0	2	0	0	0	0	50	142	62	74	0	5	2
ENSMUSG00000002265	Peg3	protein_coding	0.296995	0.826783	-0.0577752	0.242897	0.561889	0.0925607	0.265422	0.232109	0.0875571	0.782191	0.248765	0.434874	29	20	38	42	245	216	544	435	123	93	312	243	23	7	16	17	326	429	608	728	2	8	6	8	2	14	2	21	69	117	124	275	6	59	12
ENSMUSG00000002297	Dbf4	protein_coding	-1.82685	-1.70211	-2.13817	-2.18262	-1.76448	-2.16039	-0.638814	-0.618959	-0.741392	-0.355882	-0.628886	-0.548637	90	115	106	117	2080	2098	2751	2430	117	109	169	142	64	46	90	52	635	722	727	757	4	2	1	1	0	0	0	0	313	630	353	698	4	0	2
ENSMUSG00000002307	Daxx	protein_coding	-0.999861	-0.717194	-0.706366	-0.544923	-0.858527	-0.625644	-0.765235	-0.669295	-0.852265	-0.414708	-0.717265	-0.633487	28	29	21	21	914	969	749	718	59	57	61	26	46	55	95	77	495	660	534	696	2	0	2	0	0	0	0	0	126	281	89	198	0	0	5
ENSMUSG00000002319	Ipo4	protein_coding	0.036831	0.130277	0.361712	0.185192	0.083554	0.273452	-0.223011	-0.119133	0.102485	-0.507315	-0.171072	-0.202415	1	2	5	4	1873	1698	1346	1334	155	113	92	89	0	0	0	0	2081	2081	2012	2145	22	19	18	25	0	0	0	0	376	721	310	345	0	0	0
ENSMUSG00000002320	Tm9sf1	protein_coding	-1.56846	-2.09505	-1.64342	-1.72532	-1.83175	-1.68437	-1.85864	-2.74687	-0.634993	-1.72181	-2.30275	-1.1784	9	8	8	8	356	393	333	332	37	28	23	26	3	3	2	8	130	103	124	142	0	0	0	0	0	0	0	0	23	27	46	37	0	0	0
ENSMUSG00000002329	Mdp1	protein_coding	-0.531786	-0.237642	-0.0766253	0.113619	-0.384714	0.0184967	-1.56778	-0.242055	-0.93622	-1.70887	-0.904917	-1.32255	32	39	28	29	291	318	223	249	203	215	176	180	8	4	10	7	218	302	246	381	4	6	4	4	0	16	2	11	23	124	25	28	5	11	5
ENSMUSG00000002343	Armc6	protein_coding	-0.160467	-0.136528	0.266445	-0.184869	-0.148497	0.040788	-0.241855	-0.486365	-0.343529	-0.272432	-0.36411	-0.30798	18	28	24	21	323	322	278	299	72	93	73	80	14	7	21	24	313	328	389	372	3	4	3	4	0	1	0	4	64	106	47	91	0	23	6
ENSMUSG00000002372	Ranbp3	protein_coding	-0.319745	-0.330548	-0.138272	0.0352651	-0.325146	-0.0515032	-0.257129	0.138374	0.175261	0.55384	-0.0593779	0.36455	9	7	9	8	862	922	772	719	479	435	389	365	4	6	5	5	748	821	816	1042	8	5	10	8	0	0	0	0	169	468	187	388	7	29	19
ENSMUSG00000002379	Ndufa11	protein_coding	-0.0150542	0.0612442	0.536898	0.374111	0.023095	0.455504	-0.509223	0.0909959	-0.87003	0.395495	-0.209113	-0.237267	84	131	59	72	571	511	426	395	82	88	64	55	18	15	15	22	612	597	719	724	4	1	2	5	7	0	0	0	94	251	50	191	18	4	0
ENSMUSG00000002393	Nr2f6	protein_coding	-3.88768	-5.10735	-4.03538	-4.30738	-4.49752	-4.17138	-2.43394	-2.46499	-3.18127	-2.84901	-2.44946	-3.01514	94	110	72	96	369	431	296	294	69	82	57	48	23	14	35	29	27	14	21	21	0	1	0	0	0	5	0	0	16	36	7	15	0	0	0
ENSMUSG00000002416	Ndufb2	protein_coding	0.103142	0.000604596	0.669867	0.707487	0.0518732	0.688677	1.48416	0.843509	1.31662	1.26586	1.16383	1.29124	26	22	18	10	447	574	335	362	174	251	155	162	1	3	1	0	520	643	620	836	46	69	24	70	0	0	0	0	293	475	179	320	18	0	2
ENSMUSG00000002428	Hltf	protein_coding	1.20834	0.750075	-0.362519	-0.550499	0.979209	-0.456509	1.49339	0.368395	-0.206233	-1.12191	0.930891	-0.664071	13	6	31	34	191	257	683	669	86	126	314	307	13	14	16	15	478	484	618	646	0	1	4	1	4	7	0	0	126	153	127	113	2	9	5
ENSMUSG00000002455	Prpf6	protein_coding	-0.0457656	0.147839	0.279064	0.198239	0.0510365	0.238651	-0.609045	-0.352648	-0.432766	-0.181281	-0.480846	-0.307023	45	48	40	42	1686	1617	1227	1277	36	27	30	24	20	19	37	6	1769	2006	1732	2072	7	2	1	4	0	0	0	10	259	584	195	414	0	0	0
ENSMUSG00000002477	Snrpd1	protein_coding	0.946979	1.47912	1.20157	1.6491	1.21305	1.42533	0.641547	1.08395	0.895308	0.875828	0.862747	0.885568	309	392	261	315	580	625	604	590	221	273	254	238	193	233	231	399	1211	1951	1616	2617	37	37	38	28	0	15	7	0	212	611	241	398	67	50	8
ENSMUSG00000002489	Tiam1	protein_coding	-1.39998	-1.55395	-1.40121	-1.38626	-1.47696	-1.39373	-1.88166	-0.678548	0.493153	-0.49113	-1.2801	0.00101149	35	19	21	20	346	354	361	390	87	83	105	104	26	26	31	47	142	135	159	211	1	1	0	1	0	9	4	0	22	102	109	102	2	21	17
ENSMUSG00000002496	Tsc2	protein_coding	-0.0682285	0.0970724	-0.293692	0.159514	0.0144219	-0.067089	-0.776404	-0.282833	-0.0149034	0.54013	-0.529619	0.262613	8	11	7	6	636	430	471	333	29	15	20	6	0	2	4	4	657	515	447	526	4	5	4	9	0	0	0	0	87	163	100	178	0	1	1
ENSMUSG00000002524	Puf60	protein_coding	-0.25901	-0.270019	-0.092709	-0.069274	-0.264514	-0.0809915	-0.572695	-0.792584	-0.647248	-0.526309	-0.682639	-0.586779	49	54	28	52	1917	1863	1650	1575	128	99	98	127	8	8	2	18	1735	1730	1800	2123	18	4	13	5	0	0	0	0	302	496	226	402	0	11	3
ENSMUSG00000002625	Akap8l	protein_coding	-0.0583632	-0.0910136	0.265439	-0.0118904	-0.0746884	0.126774	0.233141	0.655658	0.819307	0.998041	0.4444	0.908674	17	21	14	17	374	468	354	380	8	7	8	4	4	7	3	5	389	492	495	533	0	0	1	0	0	0	0	0	103	340	134	279	0	8	0
ENSMUSG00000002635	Pdcd2l	protein_coding	-0.356103	-0.305797	0.0962066	-0.0715882	-0.33095	0.0123092	-0.56251	-0.601166	-0.210893	-0.439222	-0.581838	-0.325057	0	0	0	0	624	648	464	509	13	9	10	4	0	0	0	0	528	587	577	685	0	0	0	0	0	0	0	0	99	197	86	138	6	0	2
ENSMUSG00000002658	Gtf2f1	protein_coding	-0.261745	-0.245822	-0.0019712	-0.0801035	-0.253784	-0.0410373	0.102446	-0.0957534	-0.0665242	0.410107	0.00334642	0.171792	83	87	64	67	807	862	742	737	0	2	4	2	145	93	179	140	729	814	862	986	13	11	7	8	15	15	13	0	203	372	152	360	3	3	0
ENSMUSG00000002660	Clpp	protein_coding	0.027483	-0.285468	0.165353	0.0327398	-0.128992	0.0990466	-0.40673	-0.890493	-1.25458	-0.573415	-0.648611	-0.913997	7	17	17	15	645	812	545	591	183	222	143	166	0	1	0	1	712	746	711	855	5	16	1	15	0	0	0	0	114	202	49	146	2	14	5
ENSMUSG00000002679	Med6	protein_coding	0.160384	0.374731	0.640129	0.568378	0.267557	0.604253	0.468747	0.669173	-0.238608	0.0892963	0.56896	-0.0746558	7	6	4	10	404	405	385	381	76	79	74	85	0	0	1	0	489	588	698	799	8	5	8	5	0	0	0	0	131	297	70	149	7	27	6
ENSMUSG00000002718	Cse1l	protein_coding	1.26459	1.13536	0.595715	0.488557	1.19997	0.542136	0.558245	0.347777	-0.508849	-0.453105	0.453011	-0.480977	45	61	59	64	1513	1479	2368	1903	281	292	458	361	24	17	8	20	3937	3638	4163	3776	22	24	10	27	0	0	3	18	522	868	357	511	5	42	2
ENSMUSG00000002741	Ykt6	protein_coding	-0.596628	-0.699546	-0.270707	-0.630087	-0.648087	-0.450397	-1.26792	-1.26584	-0.954263	-1.82924	-1.26688	-1.39175	38	48	30	29	370	438	280	348	603	752	484	517	15	7	13	18	265	302	270	318	16	10	6	20	0	0	0	0	36	84	31	36	2	69	17
ENSMUSG00000002748	Baz1b	protein_coding	0.156315	0.0825496	-0.595216	-0.404186	0.119432	-0.499701	0.62589	0.717919	0.298255	0.449122	0.671904	0.373688	24	41	53	61	1145	1201	1596	1616	344	375	464	424	48	28	60	44	1382	1424	1229	1727	1	4	2	3	5	11	5	19	414	911	421	811	27	38	0
ENSMUSG00000002767	Mrpl2	protein_coding	-1.0178	-1.094	-0.559892	-1.00235	-1.0559	-0.781119	-1.50491	-1.99028	-2.31431	-0.794495	-1.7476	-1.5544	40	49	32	43	860	896	626	670	11	6	9	3	8	12	7	21	460	470	494	473	0	0	0	1	0	0	0	0	71	104	27	142	0	5	0
ENSMUSG00000002799	Jag2	protein_coding	-1.69341	-2.47774	-2.15561	-1.93417	-2.08557	-2.04489	-0.0353314	-0.352664	-0.419344	-0.624243	-0.193998	-0.521794	1	5	5	7	433	587	586	608	80	90	109	111	0	4	6	3	145	118	153	225	0	0	1	1	0	0	0	0	99	212	94	145	0	8	0
ENSMUSG00000002812	Flii	protein_coding	-0.190264	-0.0386364	-0.0410469	0.0295592	-0.11445	-0.00574383	-0.965359	-0.650349	-0.633746	-0.99766	-0.807854	-0.815703	2	3	3	3	650	599	528	478	31	28	23	27	1	0	1	1	617	653	597	690	2	0	2	0	0	0	0	0	78	176	73	88	0	8	7
ENSMUSG00000002814	Top3a	protein_coding	-1.06855	-0.737747	-0.903198	-0.756802	-0.90315	-0.83	-0.444885	-0.521377	0.771021	0.993462	-0.483131	0.882241	18	36	25	21	366	277	336	276	44	35	35	28	29	33	47	39	189	186	209	231	1	0	0	1	0	0	0	0	63	89	123	202	0	0	0
ENSMUSG00000002835	Chaf1a	protein_coding	-0.327517	-0.724883	-0.747251	-0.924748	-0.5262	-0.836	-0.0900094	-0.998288	-0.368012	-0.743284	-0.544149	-0.555648	24	14	18	16	745	862	746	847	152	209	129	177	19	24	8	37	643	584	517	631	7	0	3	4	0	0	0	0	164	199	124	186	7	14	3
ENSMUSG00000002844	Adprh	protein_coding	0.668155	0.767727	1.1431	1.06766	0.717941	1.10538	0.51759	0.180357	-0.342113	0.606046	0.348973	0.131967	26	25	34	17	319	310	260	252	42	55	43	37	38	50	55	59	549	591	668	747	19	18	17	12	0	5	0	0	107	162	44	141	0	0	0
ENSMUSG00000002845	Tmem39a	protein_coding	-0.339741	-0.108328	-0.0568585	-0.202504	-0.224034	-0.129681	-1.4436	-1.19833	-0.541926	-0.703066	-1.32096	-0.622496	87	84	65	49	534	413	414	310	82	84	67	55	59	70	82	125	457	429	463	381	1	0	3	1	0	5	9	7	46	83	61	70	0	5	0
ENSMUSG00000002870	Mcm2	protein_coding	0.150059	-0.0821637	0.341344	0.0120929	0.0339476	0.176719	-0.132451	-0.470964	-0.0317184	-0.404901	-0.301708	-0.21831	54	56	57	65	4421	4935	3288	3825	645	570	390	480	16	9	10	23	5313	5220	4846	5455	14	48	4	24	0	7	0	0	945	1642	690	1062	15	37	12
ENSMUSG00000002900	Lamb1	protein_coding	0.412986	0.206708	0.152362	0.0944219	0.309847	0.123392	-0.841042	-1.119	-1.05072	-1.19421	-0.980019	-1.12247	21	20	18	28	1552	1752	1632	1718	24	40	31	31	10	14	16	19	2238	2264	2110	2594	4	3	6	3	0	0	0	0	203	372	169	276	0	5	3
ENSMUSG00000002957	Ap2a2	protein_coding	-1.21794	-1.31462	-1.50183	-1.54176	-1.26628	-1.5218	-1.51021	-1.17516	-1.11181	-1.74996	-1.34268	-1.43088	49	63	37	63	1933	2037	1894	1894	731	727	621	571	3	1	3	2	900	917	778	920	7	4	6	4	0	0	0	0	159	416	188	207	24	53	4
ENSMUSG00000002968	Med25	protein_coding	-0.241335	-0.00133371	-0.255607	0.0810837	-0.121334	-0.0872615	-1.48365	-0.234125	0.170783	-0.236607	-0.858887	-0.0329121	1	2	0	0	370	278	352	250	99	88	87	68	2	0	0	2	339	311	343	374	1	2	0	0	0	0	0	0	31	109	85	78	0	19	0
ENSMUSG00000002980	Bcam	protein_coding	-0.530325	-0.530651	-0.517328	-0.480113	-0.530488	-0.49872	-1.29504	-1.03621	-1.0452	-0.651094	-1.16563	-0.848145	34	34	16	19	2503	2099	1645	1367	305	261	252	143	1	5	0	8	1877	1627	1337	1386	3	3	1	7	0	0	0	7	239	472	171	320	2	20	0
ENSMUSG00000002984	Tomm40	protein_coding	-0.17818	-0.378786	-0.180071	-0.303308	-0.278483	-0.24169	-0.165947	0.205195	-0.668766	-0.852546	0.0196241	-0.760656	70	56	52	52	1379	1311	1119	1061	380	457	326	343	2	0	0	1	1320	1129	1149	1216	8	0	2	3	6	0	0	0	288	697	151	216	15	27	10
ENSMUSG00000002985	Apoe	protein_coding	0.0532402	-0.00257908	0.47337	0.27896	0.0253306	0.376165	-0.801041	-1.0711	-1.32877	-1.31708	-0.936072	-1.32292	298	291	410	301	3733	4442	4110	4182	234	274	339	246	119	98	212	174	4195	4965	6638	7176	15	14	19	17	4	0	18	0	502	975	351	617	37	7	5
ENSMUSG00000002996	Hbp1	protein_coding	0.343551	0.145589	0.397047	0.252046	0.24457	0.324547	1.61672	2.12277	0.796326	1.62955	1.86974	1.21294	0	0	0	0	334	352	408	342	12	7	16	15	0	0	0	0	459	436	625	576	0	0	0	0	0	0	0	0	240	707	152	389	0	3	0
ENSMUSG00000003032	Klf4	protein_coding	-1.33135	-1.59587	-1.32342	-1.494	-1.46361	-1.40871	-0.507677	-0.558933	0.647088	0.20112	-0.533305	0.424104	121	106	66	39	625	575	256	239	765	566	276	236	27	17	18	12	269	213	119	120	4	2	2	3	13	14	4	12	103	180	86	101	40	43	8
ENSMUSG00000003037	Rab8a	protein_coding	0.162295	0.552503	0.530998	0.620486	0.357399	0.575742	-0.429306	-0.306721	-0.485064	0.27385	-0.368013	-0.105607	7	5	3	10	500	464	398	396	430	416	354	331	0	0	0	4	606	762	669	861	2	3	7	1	0	0	0	0	87	173	61	176	10	43	11
ENSMUSG00000003039	Fam32a	protein_coding	0.0385281	-0.0822434	0.203511	0.321187	-0.0218577	0.262349	0.787727	1.38582	1.36419	1.11696	1.08677	1.24058	22	15	17	17	267	312	268	296	842	901	622	702	4	1	0	8	297	330	359	523	12	10	5	11	0	0	0	0	108	376	148	236	43	107	34
ENSMUSG00000003062	Stard3nl	protein_coding	-2.61373	-2.59225	-2.60452	-2.52812	-2.60299	-2.56632	-3.27957	-3.16394	-1.29791	-2.89013	-3.22175	-2.09402	13	17	23	15	373	447	298	363	183	256	154	168	10	0	7	9	66	83	57	89	2	1	5	1	0	0	0	0	9	23	26	18	2	3	0
ENSMUSG00000003068	Stk11	protein_coding	-2.78661	-3.6226	-3.6512	-3.15066	-3.2046	-3.40093	-0.122783	-0.496712	0.612778	0.244842	-0.309748	0.42881	158	179	143	169	395	462	378	427	190	197	154	169	79	81	128	98	62	42	35	68	6	4	3	8	8	10	10	15	85	151	124	186	5	5	7
ENSMUSG00000003072	Atp5d	protein_coding	1.25814	1.50959	1.61994	1.69984	1.38386	1.65989	0.251519	0.365429	0.0626758	0.995526	0.308474	0.529101	63	53	72	50	674	611	549	498	332	262	257	231	163	59	212	93	1746	1948	1963	2288	4	1	1	3	0	1	0	0	188	363	123	365	22	2	0
ENSMUSG00000003099	Ppp5c	protein_coding	0.044176	0.078088	0.696732	0.415581	0.061132	0.556157	0.146003	0.0910967	1.25034	0.794915	0.11855	1.02263	2	4	0	4	891	912	629	704	122	113	98	82	0	0	0	1	995	1078	1186	1328	9	16	7	16	0	0	0	0	231	448	321	449	0	6	0
ENSMUSG00000003119	Cdk12	protein_coding	-0.451307	-0.403824	-1.18849	-0.656955	-0.427566	-0.922724	0.446121	0.896149	0.554724	0.833815	0.671135	0.69427	23	37	21	36	1015	755	1152	815	157	103	154	97	55	29	61	36	804	639	588	731	12	12	10	6	5	4	0	6	324	648	363	534	0	12	0
ENSMUSG00000003131	Pafah1b2	protein_coding	-0.240626	-0.532858	-0.418667	-0.387968	-0.386742	-0.403317	-1.19597	-0.80275	-1.09508	-0.69595	-0.999361	-0.895515	42	40	43	51	264	261	239	260	550	520	526	517	16	14	11	12	242	202	208	281	5	2	2	2	0	4	5	0	27	69	24	59	11	9	7
ENSMUSG00000003135	Cnot11	protein_coding	-0.241204	-0.228477	-0.017064	0.0314571	-0.23484	0.00719658	-1.12815	-0.996482	-1.70728	-1.41815	-1.06232	-1.56272	14	17	11	10	681	610	548	458	293	328	226	244	18	11	19	17	624	583	630	662	3	7	8	4	0	0	0	0	73	141	36	63	20	2	0
ENSMUSG00000003153	Slc2a3	protein_coding	0.705623	0.71215	1.19695	0.956412	0.708887	1.07668	0.349146	0.317386	0.209337	0.413747	0.333266	0.311542	613	554	403	383	5066	5278	3657	3641	5665	5784	4359	4037	388	345	540	502	8948	9682	9753	9992	59	16	84	35	36	31	24	40	1512	3033	907	1783	148	159	62
ENSMUSG00000003199	Mpnd	protein_coding	-1.38372	-1.65246	-1.12702	-1.29947	-1.51809	-1.21324	-1.86066	-1.52241	-0.477734	-1.94678	-1.69153	-1.21226	3	7	7	12	465	598	383	409	20	44	31	31	1	0	0	0	193	213	204	235	1	0	0	2	0	0	0	0	30	96	59	39	0	4	8
ENSMUSG00000003200	Sh3gl1	protein_coding	0.21394	0.22725	0.382043	0.456905	0.220595	0.419474	0.213117	-0.00849555	0.545829	0.669195	0.102311	0.607512	22	27	18	19	324	325	281	272	197	173	125	128	10	18	18	21	407	426	426	528	10	4	2	3	0	7	3	0	88	149	88	159	6	11	7
ENSMUSG00000003226	Ranbp2	protein_coding	1.25176	0.976596	-0.851701	-0.596658	1.11418	-0.72418	1.22342	0.368712	-1.40106	-0.830213	0.796068	-1.11564	6	16	15	22	1157	1278	4235	3226	42	48	142	112	3	1	3	1	2984	2816	2730	3017	3	4	5	2	0	0	0	0	633	761	344	667	3	5	1
ENSMUSG00000003234	Abcf3	protein_coding	-0.0278966	-0.0245882	0.229219	0.0037399	-0.0262424	0.116479	0.800529	0.189453	0.385883	-0.196049	0.494991	0.0949167	2	3	2	2	321	367	264	268	53	51	41	27	0	0	0	0	341	404	360	380	3	4	1	1	0	0	0	0	131	193	74	86	13	5	0
ENSMUSG00000003235	Eif2b5	protein_coding	-1.23897	-1.24138	-1.08799	-1.29496	-1.24017	-1.19147	-1.74148	-1.62568	-2.04774	-1.87739	-1.68358	-1.96256	16	33	15	19	2212	2255	1831	1879	337	312	238	233	10	2	8	8	1015	1068	1002	1083	6	19	5	4	0	0	0	0	155	337	95	188	8	25	0
ENSMUSG00000003269	Cyth2	protein_coding	-1.28741	-1.7277	-1.563	-1.25953	-1.50756	-1.41127	-0.237979	-0.714423	0.308696	-0.497063	-0.476201	-0.0941833	31	63	37	44	453	491	414	430	19	32	34	22	17	30	22	41	201	166	163	254	1	0	2	1	5	2	0	11	90	138	110	112	0	20	0
ENSMUSG00000003283	Hck	protein_coding	-0.994905	-1.05555	-0.531731	-0.71622	-1.02523	-0.623975	-1.0333	-1.26796	-1.06352	-0.923766	-1.15063	-0.993643	165	255	157	177	2210	2376	1705	1703	302	256	260	183	127	99	167	139	1201	1280	1372	1466	10	11	10	3	8	24	4	0	253	455	175	330	18	13	0
ENSMUSG00000003299	Mrpl4	protein_coding	0.257789	0.144597	0.710852	0.594491	0.201193	0.652671	0.120968	-1.03694	-0.14323	0.326418	-0.457985	0.0915941	23	34	9	17	573	614	417	384	96	72	89	83	9	7	8	10	742	760	794	820	13	14	11	9	0	0	0	0	146	138	81	177	0	11	4
ENSMUSG00000003316	Glg1	protein_coding	1.12523	1.05365	0.69013	0.769555	1.08944	0.729842	-0.758581	-0.295809	-0.400665	-0.987699	-0.527195	-0.694182	1	1	1	2	982	1110	1040	971	487	527	482	403	0	0	0	0	2320	2580	1952	2341	12	5	7	11	0	0	0	0	136	417	169	180	9	6	10
ENSMUSG00000003344	Btbd2	protein_coding	-0.887403	-1.18253	-0.580107	-0.934429	-1.03497	-0.757268	-2.121	-2.08244	-0.84465	-2.32561	-2.10172	-1.58513	0	0	0	0	427	450	293	300	142	173	121	118	3	4	0	1	250	222	228	222	4	1	1	3	0	2	0	0	23	49	35	22	0	1	5
ENSMUSG00000003345	Csnk1g2	protein_coding	-5.15462	-5.60057	-5.1537	-5.32021	-5.3776	-5.23695	-0.58194	-0.834274	-0.30321	-0.481586	-0.708107	-0.392398	168	201	120	174	888	1040	765	904	315	436	275	321	7	2	7	3	27	24	25	32	2	2	0	2	2	11	0	9	139	269	133	238	20	18	9
ENSMUSG00000003360	Ddx23	protein_coding	-0.558329	-0.818564	-0.568997	-0.745659	-0.688447	-0.657328	-0.149166	-0.239589	-0.0291234	-0.331519	-0.194378	-0.180321	23	37	19	37	1240	1490	1251	1335	255	280	225	236	53	71	66	77	912	946	981	1126	10	23	5	9	0	0	1	14	262	582	263	390	20	26	4
ENSMUSG00000003402	Prkcsh	protein_coding	0.785106	0.636098	0.922723	0.730215	0.710602	0.826469	0.239046	0.156048	0.23975	0.228824	0.197547	0.234287	73	72	60	55	980	1047	833	838	149	122	90	87	52	33	61	44	1829	1822	1837	1966	12	6	0	10	0	7	1	0	271	538	211	361	2	8	6
ENSMUSG00000003429	Rps11	protein_coding	-0.626125	0.0338108	-0.184594	0.547863	-0.296157	0.181635	0.259748	1.3968	0.255406	1.16723	0.828275	0.71132	773	1072	614	757	7436	6863	6018	5022	632	334	629	305	29	28	38	37	5218	7867	6160	10383	3	0	5	3	6	18	4	0	2086	8334	1541	4146	22	51	14
ENSMUSG00000003437	Paf1	protein_coding	0.116635	0.341372	0.367978	0.494252	0.229004	0.431115	0.297069	0.398775	0.254333	0.970478	0.347922	0.612406	27	58	44	37	396	375	383	379	28	19	35	26	73	80	96	97	465	532	575	755	1	10	10	4	0	2	0	19	114	228	98	273	1	5	0
ENSMUSG00000003438	Timm50	protein_coding	-0.317369	-0.139704	0.545212	0.323476	-0.228537	0.434344	0.134533	-0.441551	0.110578	-0.236047	-0.153509	-0.0627342	2	4	2	0	451	427	367	330	84	108	63	77	0	0	0	0	392	434	623	584	1	2	4	0	0	0	0	0	116	145	85	103	32	11	0
ENSMUSG00000003464	Pex19	protein_coding	-0.0677894	0.150126	0.386002	0.315085	0.0411682	0.350543	-1.18109	-0.473724	-0.673186	-0.640289	-0.827406	-0.656737	0	0	0	0	300	268	223	212	437	420	345	318	0	0	0	0	310	333	339	373	7	5	13	12	0	0	0	0	31	89	30	50	11	8	13
ENSMUSG00000003528	Slc25a1	protein_coding	-0.583244	-0.428275	-0.235559	-0.304158	-0.50576	-0.269858	-0.796077	-0.633075	-0.99813	-0.836794	-0.714576	-0.917462	20	19	26	24	415	417	419	447	176	196	142	208	7	2	9	6	300	347	414	512	4	1	2	8	0	0	0	0	56	124	45	92	12	11	7
ENSMUSG00000003644	Rps6ka1	protein_coding	-0.927817	-0.883412	-0.80129	-0.905061	-0.905614	-0.853176	-2.01448	-1.50719	-1.67463	-1.67902	-1.76083	-1.67683	51	54	30	41	1414	1430	1131	1054	338	308	252	277	17	23	19	22	805	868	755	796	1	2	1	1	3	0	0	0	82	232	76	121	17	4	0
ENSMUSG00000003660	Snrnp200	protein_coding	0.297159	0.236684	0.0556317	0.136714	0.266922	0.0961729	-0.307285	-0.355364	-0.351819	-0.337628	-0.331324	-0.344723	79	69	68	67	5318	5132	4664	4187	178	138	141	103	46	20	83	41	7077	6771	5639	6510	20	14	14	6	0	0	0	0	1007	1850	784	1218	18	13	0
ENSMUSG00000003662	Ciao1	protein_coding	0.188297	0.0572834	0.72845	0.668174	0.12279	0.698312	0.717749	0.759399	0.854999	0.685976	0.738574	0.770488	64	92	48	65	423	424	317	279	73	61	63	63	49	47	54	39	522	494	611	627	26	39	22	29	0	7	0	0	163	331	123	165	7	8	0
ENSMUSG00000003731	Kpna6	protein_coding	0.37637	0.881133	0.600404	1.00366	0.628752	0.80203	-0.250994	0.350454	-0.309365	0.0220241	0.04973	-0.14367	19	33	13	16	579	449	491	359	619	611	513	437	5	1	4	4	814	926	866	1018	16	8	18	13	0	0	0	0	114	264	85	134	13	45	4
ENSMUSG00000003778	Brd8	protein_coding	-0.219874	0.0880556	-0.0857193	0.202463	-0.0659092	0.0583716	0.784811	0.968029	1.14549	1.32335	0.87642	1.23442	8	11	11	9	1142	1083	1081	974	177	135	174	129	3	4	8	10	1062	1289	1185	1585	5	6	2	6	0	0	0	0	461	977	513	896	20	35	39
ENSMUSG00000003779	Kif20a	protein_coding	0.259461	0.459153	0.237002	0.35782	0.359307	0.297411	-0.436901	-0.119638	-0.382828	-0.579876	-0.27827	-0.481352	16	11	19	12	2051	1741	1787	1476	79	55	58	51	12	6	34	23	2659	2680	2450	2675	3	8	7	11	0	0	0	0	355	739	294	363	0	0	0
ENSMUSG00000003808	Farsa	protein_coding	0.137875	0.114956	0.477955	0.552424	0.126416	0.51519	-0.15344	-0.513845	-0.489855	-0.381496	-0.333643	-0.435676	23	21	18	11	1894	2093	1414	1499	179	159	128	144	2	3	9	3	2257	2538	2291	3109	14	18	7	14	0	0	0	0	399	676	216	423	6	39	4
ENSMUSG00000003809	Gcdh	protein_coding	-0.51066	-0.633714	-0.473355	-0.283215	-0.572187	-0.378285	-0.0104555	-0.338652	-0.377436	-0.785856	-0.174554	-0.581646	11	13	11	7	417	521	327	333	134	134	94	100	12	6	11	9	317	376	274	387	4	3	1	3	1	0	0	0	97	190	54	71	15	7	0
ENSMUSG00000003813	Rad23a	protein_coding	-0.916549	-0.778079	-0.43061	-0.65932	-0.847314	-0.544965	-0.491427	-0.759302	-0.668348	-0.0991235	-0.625365	-0.383736	32	34	20	18	732	657	526	507	222	204	196	171	30	21	27	42	420	429	454	454	2	1	0	2	0	6	0	0	122	179	71	174	30	13	10
ENSMUSG00000003814	Calr	protein_coding	0.119708	0.151152	0.174078	0.341526	0.13543	0.257802	-1.21067	-1.08915	-1.43976	-1.02868	-1.14991	-1.23422	304	343	234	259	5986	5928	5248	4562	1227	1237	1170	976	92	168	133	237	7044	7371	6888	8175	30	4	21	10	8	17	1	9	606	1285	415	822	55	70	15
ENSMUSG00000003868	Ruvbl2	protein_coding	0.0544076	0.188841	0.638195	0.626957	0.121624	0.632576	-0.436135	-0.459437	-0.337504	-0.51327	-0.447786	-0.425387	60	87	44	61	4556	4690	2898	2978	90	92	86	43	52	60	34	75	5124	5986	5247	6504	105	36	90	22	0	9	7	1	789	1573	492	767	50	292	35
ENSMUSG00000003873	Bax	protein_coding	-1.36029	-1.35665	-0.823251	-0.675792	-1.35847	-0.749521	-0.392672	-0.76242	-0.536363	-0.66047	-0.577546	-0.598417	86	104	65	75	1849	2207	1413	1578	343	435	302	299	24	18	37	9	780	965	929	1397	15	7	25	6	0	0	0	0	330	600	209	367	6	8	0
ENSMUSG00000003923	Tfam	protein_coding	-0.327248	-0.533807	-0.190373	-0.476021	-0.430528	-0.333197	-1.70644	-1.46383	-0.614947	-0.575721	-1.58513	-0.595334	81	109	69	98	585	640	564	596	541	503	545	518	48	95	85	133	505	495	575	606	9	31	15	23	0	9	0	0	42	107	79	147	23	14	18
ENSMUSG00000003955	Fam162a	protein_coding	-0.0116655	-0.247344	0.24281	0.122959	-0.129505	0.182885	-1.17732	-0.546333	-0.659595	-0.595278	-0.861826	-0.627436	0	0	0	0	444	494	324	337	165	199	129	101	0	0	0	0	477	466	446	519	19	13	7	14	0	0	0	0	46	156	44	82	6	16	0
ENSMUSG00000003970	Rpl8	protein_coding	-0.395965	-0.470137	-0.0631357	-0.115665	-0.433051	-0.0894003	-0.893693	-0.970361	-1.20042	-1.05099	-0.932027	-1.12571	1184	2158	769	1511	24629	27616	19797	20522	902	720	822	620	61	7	62	14	20272	22323	22044	26787	36	33	40	57	0	3	6	0	3106	6500	1848	3641	54	57	23
ENSMUSG00000004040	Stat3	protein_coding	-0.00146629	0.133719	0.454814	0.549442	0.0661262	0.502128	0.0542121	0.703021	0.721437	0.585985	0.378616	0.653711	45	52	28	37	781	674	540	473	465	372	338	265	30	38	39	72	845	828	861	979	38	51	50	34	0	0	0	0	190	506	191	261	33	102	40
ENSMUSG00000004069	Dnaja3	protein_coding	-0.295667	-0.354695	0.100731	-0.0935293	-0.325181	0.00360077	-1.61284	-1.33793	-1.58162	-1.22895	-1.47539	-1.40529	4	6	5	2	731	740	586	593	506	405	414	400	0	0	0	2	645	648	731	786	2	4	4	6	0	0	0	0	56	135	42	93	0	8	10
ENSMUSG00000004096	Cwc15	protein_coding	-1.06402	-0.828576	-0.833047	-0.742857	-0.946298	-0.787952	-1.14017	-1.24874	-1.68296	-0.81188	-1.19445	-1.24742	128	171	109	112	1110	1180	928	936	63	69	56	45	32	27	37	49	575	744	606	791	2	2	0	0	13	14	0	9	118	229	62	196	0	7	3
ENSMUSG00000004099	Dnmt1	protein_coding	-0.0539993	-0.0490976	-0.212374	-0.156547	-0.0515484	-0.184461	-0.0798068	0.35293	0.00198906	0.58138	0.136562	0.291685	149	155	162	151	2959	2832	2700	2578	164	155	120	125	105	173	137	183	3087	3065	2711	3271	10	16	12	15	18	20	19	8	656	1668	580	1418	26	14	9
ENSMUSG00000004100	Ppan	protein_coding	0.0504503	0.299117	0.391445	0.344609	0.174783	0.368027	1.22356	1.29467	1.49904	1.60511	1.25911	1.55208	28	21	9	19	1283	1104	945	955	88	90	61	61	0	1	1	2	1439	1521	1442	1715	8	4	3	9	0	0	0	0	702	1249	573	1068	20	20	20
ENSMUSG00000004207	Psap	protein_coding	0.16878	0.154702	0.405704	0.334263	0.161741	0.369983	-1.77941	-1.36142	-1.69768	-0.587252	-1.57041	-1.14247	31	32	24	17	1260	1209	998	940	529	496	432	361	16	14	15	10	1534	1507	1538	1676	25	4	9	7	0	0	2	0	86	217	66	230	8	10	0
ENSMUSG00000004264	Phb2	protein_coding	-0.575878	-0.745026	-0.334	-0.471405	-0.660452	-0.402702	-1.15513	-0.917179	-0.735749	-1.12381	-1.03615	-0.929781	184	185	134	120	2937	3022	2127	2146	929	838	697	700	43	33	53	60	2134	2019	1963	2189	9	10	0	22	1	1	5	6	309	738	274	362	35	80	12
ENSMUSG00000004268	Emg1	protein_coding	-0.901126	-1.01443	-0.476418	-0.682315	-0.957776	-0.579367	-1.93848	-1.83526	-1.75889	-1.7476	-1.88687	-1.75325	123	220	137	146	1914	2035	1483	1626	328	340	255	286	147	237	212	275	1110	1128	1240	1433	15	40	7	35	1	4	0	1	117	263	94	178	5	31	24
ENSMUSG00000004285	Atp6v1f	protein_coding	0.023803	0.132439	0.676791	0.538933	0.0781209	0.607862	-0.628164	-2.58777	-0.846532	0.178633	-1.60796	-0.333949	28	32	15	16	376	365	285	274	151	172	134	120	2	0	0	2	414	448	530	563	80	46	53	25	0	0	0	0	57	28	34	114	19	9	17
ENSMUSG00000004319	Clcn3	protein_coding	-0.964761	-1.17394	-1.27912	-1.21201	-1.06935	-1.24557	-2.88166	-2.73065	-1.37611	-1.14448	-2.80616	-1.26029	61	71	68	84	346	403	484	439	364	356	482	416	57	58	86	49	192	200	232	268	2	4	3	15	5	4	9	10	11	28	40	73	9	10	6
ENSMUSG00000004356	Utp20	protein_coding	0.20236	0.0700095	-0.503394	-0.347881	0.136185	-0.425638	0.207293	-0.0813075	-0.362054	-0.26105	0.062993	-0.311552	33	42	61	47	2584	2457	3457	3048	84	97	90	93	31	29	32	30	3220	2888	2837	3387	0	1	1	2	0	1	8	0	699	1071	577	935	6	32	16
ENSMUSG00000004364	Cul3	protein_coding	-0.913154	-0.757424	-1.77411	-1.63037	-0.835289	-1.70224	-0.905457	-1.1557	-1.75008	-1.59605	-1.03058	-1.67307	22	29	32	42	1431	1401	2258	2130	332	397	511	549	16	3	9	8	823	928	768	973	12	4	4	8	0	0	0	0	179	290	144	259	13	37	18
ENSMUSG00000004393	Ddx56	protein_coding	-0.19389	-0.314974	0.0610963	-0.0910496	-0.254432	-0.0149766	0.63811	0.24765	0.280766	0.0805764	0.44288	0.180671	12	8	11	7	809	831	660	656	99	90	76	69	0	0	1	0	766	748	801	871	10	9	16	9	0	0	0	0	295	455	172	255	0	1	0
ENSMUSG00000004451	Ralb	protein_coding	-1.00657	-1.04551	-0.549251	-0.686843	-1.02604	-0.618047	-1.90646	-2.4969	-1.28773	-3.69724	-2.20168	-2.49248	49	54	52	48	256	306	239	247	347	398	372	362	26	29	34	67	138	166	190	217	6	4	4	4	4	2	0	0	16	25	21	7	11	26	12
ENSMUSG00000004460	Dnajb11	protein_coding	-0.436266	-0.55331	-0.343468	-0.543616	-0.494788	-0.443542	-0.572464	-0.693623	-0.92269	-0.833065	-0.633043	-0.877877	45	66	34	42	476	498	433	504	8	8	12	8	7	5	11	15	381	380	397	489	0	0	0	0	0	4	1	0	75	142	49	104	0	0	3
ENSMUSG00000004530	Coro1c	protein_coding	0.333134	0.356579	0.556978	0.622437	0.344856	0.589708	0.168113	0.477443	0.247541	0.0380452	0.322778	0.142793	55	48	28	46	999	1003	856	824	1050	1142	920	943	7	0	3	4	1363	1438	1465	1794	20	7	13	10	0	6	0	0	263	644	218	311	37	31	12
ENSMUSG00000004535	Tax1bp1	protein_coding	1.20617	0.925842	-0.614912	-0.473421	1.066	-0.544166	0.639093	0.489077	-1.01406	-0.899053	0.564085	-0.956555	29	44	62	54	433	550	1431	1182	78	98	233	196	16	18	18	23	1082	1170	1087	1204	21	17	1	17	0	0	0	0	158	356	152	233	5	3	6
ENSMUSG00000004565	Pnpla6	protein_coding	-0.378129	-0.579649	-0.450342	-0.503187	-0.478889	-0.476765	-0.519442	-0.554799	-0.055673	-0.71985	-0.53712	-0.387762	3	7	0	4	936	997	969	914	41	49	30	39	9	9	13	30	780	747	825	912	8	10	7	3	0	0	0	0	153	313	200	204	0	0	0
ENSMUSG00000004568	Arhgef18	protein_coding	-0.741145	-0.635565	-0.655396	-0.593619	-0.688355	-0.624508	-0.222174	0.0568771	-0.406663	-0.700997	-0.0826486	-0.55383	20	15	18	18	463	419	482	398	201	143	179	141	18	9	23	16	300	302	356	373	3	1	1	4	1	0	0	9	93	201	78	90	0	8	0
ENSMUSG00000004591	Pkn2	protein_coding	-1.60804	-1.82793	-2.94877	-2.85186	-1.71798	-2.90031	-1.90897	-1.08932	-1.54978	-1.96192	-1.49914	-1.75585	28	40	40	50	577	669	969	975	150	141	323	286	13	7	12	11	205	211	146	191	2	3	0	1	0	1	1	0	36	145	71	92	19	22	1
ENSMUSG00000004626	Stxbp2	protein_coding	0.188075	0.135334	0.530993	0.459616	0.161705	0.495304	0.391488	0.339429	0.0813736	0.479803	0.365459	0.280588	5	5	4	5	449	509	445	435	138	81	114	92	0	0	0	0	554	626	748	846	2	1	4	1	0	0	0	0	138	297	101	223	10	62	13
ENSMUSG00000004677	Myo9b	protein_coding	-1.6729	-2.09576	-2.70367	-1.86235	-1.88433	-2.28301	-0.705278	-0.411446	-0.0206776	-1.37038	-0.558362	-0.695527	20	25	26	28	842	920	1064	851	87	105	116	105	16	17	16	20	286	241	190	331	4	1	0	5	0	0	0	0	121	319	225	121	0	5	11
ENSMUSG00000004771	Rab11a	protein_coding	0.591944	0.887632	0.765054	0.968878	0.739788	0.866966	-0.621308	-0.159262	-0.81765	-1.49482	-0.390285	-1.15624	12	20	25	12	302	293	304	276	114	160	146	121	9	2	12	6	493	607	601	764	21	36	11	19	0	0	0	0	46	121	37	36	8	14	2
ENSMUSG00000004788	Eif2b2	protein_coding	0.465728	0.360083	0.776157	0.531096	0.412905	0.653627	-0.0497673	0.350372	-0.0355161	0.448262	0.150302	0.206373	21	28	18	22	349	398	258	321	119	127	69	102	4	11	7	11	522	572	514	656	21	6	12	4	0	0	0	0	79	234	54	161	32	30	2
ENSMUSG00000004789	Dlst	protein_coding	0.353437	0.481483	0.643283	0.616476	0.41746	0.62988	0.491324	0.830689	0.514116	0.240807	0.661007	0.377462	7	6	4	7	589	584	519	541	579	594	502	488	0	0	0	1	815	913	943	1173	3	0	0	3	0	0	0	0	194	479	159	235	10	50	23
ENSMUSG00000004846	Plod3	protein_coding	0.201967	-0.0921969	0.388418	0.278911	0.0548852	0.333665	0.579656	0.507216	-0.068683	0.350311	0.543436	0.140814	19	21	12	14	297	357	264	271	41	51	34	40	17	12	13	23	370	375	402	465	9	4	10	2	0	14	0	0	104	234	54	127	0	8	0
ENSMUSG00000004865	Srpk1	protein_coding	-0.301377	-0.15069	-0.124301	0.0125217	-0.226034	-0.0558895	-0.35643	-0.385173	0.204383	-0.199486	-0.370801	0.00244818	26	24	34	27	1519	1382	1412	1212	839	688	767	612	2	1	6	3	1335	1394	1507	1729	10	27	18	19	0	2	0	0	278	488	349	388	19	34	16
ENSMUSG00000004880	Lbr	protein_coding	-0.156611	-0.149992	-0.0957717	-0.12957	-0.153301	-0.112671	-0.24094	-0.431588	-0.576144	-0.958056	-0.336264	-0.7671	161	128	136	123	3349	3489	3183	3081	1931	1634	1863	1448	74	32	112	44	3254	3521	3465	3983	11	18	11	26	9	5	0	0	664	1193	458	583	67	72	30
ENSMUSG00000004891	Nes	protein_coding	-0.183659	-0.279677	-0.282987	-0.523172	-0.231668	-0.403079	0.696645	0.0788298	0.338039	0.251676	0.387737	0.294858	6	1	8	12	237	232	638	754	10	12	35	32	1	0	3	2	226	214	610	742	0	0	0	0	0	0	0	0	90	113	173	330	4	7	0
ENSMUSG00000004895	Prcc	protein_coding	0.0761293	0.000748569	0.0966335	0.328021	0.0384389	0.212327	0.365378	-0.0293832	-0.0282039	-0.0623321	0.167997	-0.045268	54	48	53	46	381	374	328	267	102	89	72	79	72	49	102	84	435	419	408	474	3	5	3	6	0	8	0	10	115	169	69	94	14	14	2
ENSMUSG00000004897	Hdgf	protein_coding	-0.873192	-0.677222	-0.787246	-0.391898	-0.775207	-0.589572	-0.906465	-0.981532	-0.462365	-0.254082	-0.943998	-0.358223	354	249	247	226	2728	2402	2203	1953	3306	2877	2812	2388	242	219	405	339	1613	1682	1485	2105	59	21	43	27	0	10	1	0	341	561	343	602	122	136	26
ENSMUSG00000004929	Thop1	protein_coding	-0.551874	-0.508258	-0.287722	-0.519404	-0.530066	-0.403563	-0.4504	-0.780039	-0.855693	-1.2894	-0.615219	-1.07255	141	150	120	119	1872	1899	1510	1649	90	75	83	75	68	66	71	106	1383	1495	1439	1627	12	10	14	13	0	6	0	8	321	510	179	248	1	7	0
ENSMUSG00000004931	Apba3	protein_coding	-2.44729	-3.17262	-2.64585	-3.48403	-2.80996	-3.06494	-3.72409	-2.18656	-1.1502	-3.62769	-2.95532	-2.38894	41	35	43	33	282	306	269	269	21	12	16	7	50	58	72	88	56	38	50	34	1	0	0	0	14	6	0	0	5	31	26	8	0	0	0
ENSMUSG00000004934	Pias4	protein_coding	0.577258	0.623505	0.793031	0.585029	0.600381	0.68903	0.8255	0.611237	0.180667	0.55069	0.718368	0.365678	2	1	3	4	289	291	255	247	62	71	64	58	0	1	0	1	467	502	514	524	7	2	5	4	0	0	0	0	120	205	62	133	0	1	0
ENSMUSG00000004936	Map2k1	protein_coding	-0.40206	-0.394861	-0.08413	-0.411137	-0.39846	-0.247633	-0.377392	-1.43448	-0.776311	-1.21023	-0.905937	-0.99327	184	183	115	164	693	674	503	535	459	466	407	386	107	99	149	131	568	574	552	569	5	12	1	7	0	0	0	0	125	115	63	85	20	8	4
ENSMUSG00000004937	Sgta	protein_coding	0.909491	0.645396	1.23739	0.909244	0.777443	1.07331	0.279402	0.392266	0.241582	0.348618	0.335834	0.2951	30	33	29	24	320	342	276	282	295	307	211	222	27	14	19	18	651	599	757	749	4	5	3	9	0	5	0	0	91	207	70	132	7	18	24
ENSMUSG00000004951	Hspb1	protein_coding	0.0785333	0.0846382	0.586125	0.602421	0.0815857	0.594273	-0.351541	-0.446957	-0.115111	0.405807	-0.399249	0.145348	406	395	311	302	550	603	414	462	553	865	500	538	285	288	341	353	629	716	723	992	168	92	110	92	20	22	21	37	101	204	82	225	44	48	15
ENSMUSG00000004980	Hnrnpa2b1	protein_coding	1.43202	1.31963	0.920398	0.983013	1.37583	0.951705	1.74831	0.889624	0.748755	0.702452	1.31897	0.725604	701	806	841	875	2575	2974	3698	3758	1336	1325	1732	1696	1149	1025	1287	1434	7525	8312	8142	10505	39	37	117	37	76	134	37	225	2027	2541	1333	2248	39	161	25
ENSMUSG00000004996	Mri1	protein_coding	-0.0636668	-0.176339	0.356256	0.0379802	-0.120003	0.197118	-0.231305	-0.796831	-0.247325	-0.185975	-0.514068	-0.21665	10	17	16	10	496	550	415	458	71	78	67	56	1	5	4	2	514	545	618	665	6	3	3	2	0	0	0	0	99	146	75	148	2	10	18
ENSMUSG00000005069	Pex5	protein_coding	-0.66896	-0.737399	-0.347523	-0.782343	-0.70318	-0.564933	-1.58719	-1.58689	-1.78293	-1.15672	-1.58704	-1.46982	1	4	4	2	436	469	385	467	218	244	216	233	0	0	0	0	297	315	352	384	8	4	6	7	0	0	0	0	34	72	24	77	8	20	0
ENSMUSG00000005103	Wdr1	protein_coding	-0.453804	-0.44033	-0.301406	-0.406171	-0.447067	-0.353789	-0.323622	-0.322037	-0.0267298	-0.456789	-0.32283	-0.241759	47	53	39	47	1362	1190	964	967	556	478	380	370	12	10	11	9	1077	982	910	1032	3	2	6	5	0	0	0	0	255	439	203	259	35	25	34
ENSMUSG00000005142	Man2b1	protein_coding	-0.436469	-0.37687	-0.586828	-0.393111	-0.40667	-0.48997	-1.42009	-0.838087	-1.26992	-1.17694	-1.12909	-1.22343	0	0	0	0	651	690	652	572	9	14	6	9	0	0	0	0	521	595	505	616	1	2	0	0	0	0	0	0	57	178	58	93	7	35	6
ENSMUSG00000005148	Klf5	protein_coding	2.31069	3.03939	2.29405	3.41114	2.67504	2.8526	1.46852	2.00263	1.56266	2.69998	1.73558	2.13132	170	148	108	86	694	408	475	247	1847	1172	913	631	389	434	328	445	3729	3756	2710	3716	93	59	50	74	32	61	28	37	450	754	301	590	20	68	14
ENSMUSG00000005161	Prdx2	protein_coding	0.35507	0.50991	0.790507	0.729556	0.43249	0.760031	0.0318354	0.426395	0.340494	0.468365	0.229115	0.404429	323	476	275	361	1887	2096	1480	1687	869	899	720	677	195	205	221	345	2614	3342	2978	3956	139	39	151	47	4	12	5	0	452	1299	402	858	50	74	30
ENSMUSG00000005198	Polr2a	protein_coding	0.542282	0.951628	1.13175	1.31442	0.746955	1.22308	0.112429	0.339279	0.993413	1.28331	0.225854	1.13836	52	65	56	43	1062	809	672	551	30	21	16	11	111	53	158	118	1675	1752	1713	1938	4	0	0	1	14	4	0	0	269	472	287	493	0	5	0
ENSMUSG00000005204	Senp3	protein_coding	-1.6421	-1.76257	-1.27521	-1.56954	-1.70233	-1.42238	-1.99453	-1.61021	-0.927119	-1.92546	-1.80237	-1.42629	392	470	274	302	2415	2509	1498	1488	635	689	378	433	436	486	385	542	838	828	720	709	32	3	9	10	0	39	5	0	142	379	169	144	12	16	9
ENSMUSG00000005233	Spc25	protein_coding	0.263055	0.417635	-0.227478	0.214088	0.340345	-0.00669498	-1.41367	0.299892	-0.927773	-0.685508	-0.55689	-0.80664	16	14	20	19	307	347	470	420	169	201	250	234	28	19	52	22	399	519	467	689	2	2	9	1	0	0	0	0	27	197	53	96	12	8	0
ENSMUSG00000005299	Letm1	protein_coding	-0.701603	-1.07451	-0.547842	-1.08974	-0.888054	-0.818792	-0.525816	-0.853206	-0.383401	-1.71669	-0.689511	-1.05005	28	37	29	37	467	568	377	456	32	34	32	20	38	31	40	40	311	302	300	303	4	0	1	1	0	0	0	0	76	145	62	51	0	6	0
ENSMUSG00000005312	Ubqln1	protein_coding	0.269503	0.240515	0.34937	0.0765548	0.255009	0.212962	-1.33634	-0.997007	-1.4693	-1.76425	-1.16667	-1.61678	99	138	105	106	1401	1307	1394	1266	908	866	829	793	70	56	81	97	1829	1729	2066	1888	11	6	12	5	0	1	0	8	130	302	108	137	27	28	9
ENSMUSG00000005354	Txn2	protein_coding	-0.0548776	-0.224564	0.199517	-0.161502	-0.139721	0.0190076	-0.404243	-1.01902	-2.6591	-0.408999	-0.711633	-1.53405	34	26	22	26	305	312	265	242	216	239	199	208	17	20	24	30	318	299	354	306	4	8	8	16	0	0	0	0	54	71	9	67	15	15	4
ENSMUSG00000005370	Msh6	protein_coding	0.112983	-0.0732962	-0.399751	-0.620932	0.0198434	-0.510341	-0.478442	-0.809606	-1.43118	-1.64352	-0.644024	-1.53735	109	175	150	156	7742	8464	8611	8720	136	153	144	157	74	22	72	48	9068	9008	7593	8019	30	50	18	40	0	0	5	0	1302	2227	685	1026	22	47	0
ENSMUSG00000005371	Fbxo11	protein_coding	-0.17423	0.19473	-0.805377	-0.405699	0.01025	-0.605538	-0.085107	0.506947	0.600672	0.414231	0.21092	0.507451	0	0	0	1	249	206	332	296	116	100	160	119	2	1	1	0	239	264	221	316	2	2	0	4	0	0	0	0	55	135	108	145	0	17	0
ENSMUSG00000005378	Bud23	protein_coding	-0.0532067	-0.151686	0.520648	0.453039	-0.102446	0.486844	-1.06473	-0.58093	-0.66222	-1.11281	-0.822828	-0.887513	24	38	27	43	616	626	450	453	252	206	177	156	0	1	0	0	643	631	751	877	9	2	11	3	0	0	0	0	69	193	61	77	6	26	0
ENSMUSG00000005397	Nid1	protein_coding	0.901041	1.05765	0.58477	0.927268	0.979348	0.756019	-0.573369	-0.2923	-0.240507	0.496946	-0.432835	0.128219	10	5	5	11	489	393	380	293	421	222	311	117	2	6	1	2	989	916	663	788	9	1	5	10	0	0	0	0	77	148	69	152	1	2	3
ENSMUSG00000005410	Mcm5	protein_coding	-0.230978	-0.142281	0.156394	-0.00103386	-0.18663	0.0776801	-0.805028	-0.865723	-0.484371	-0.849527	-0.835375	-0.666949	182	261	143	154	8292	7476	5015	4990	972	869	652	553	12	26	21	27	7652	7585	6502	7052	13	7	9	11	6	3	0	0	1112	1892	769	1018	19	9	13
ENSMUSG00000005413	Hmox1	protein_coding	1.23061	1.29593	1.49999	1.54416	1.26327	1.52208	1.09786	0.861861	1.51759	0.969968	0.979861	1.24378	168	130	136	114	999	766	775	643	514	367	362	305	183	65	205	100	2539	2106	2550	2652	5	7	16	6	28	46	30	32	501	642	476	463	21	63	0
ENSMUSG00000005469	Prkaca	protein_coding	-1.1151	-1.14682	-1.58975	-1.00782	-1.13096	-1.29879	-2.81336	-2.23518	-1.40367	-3.18955	-2.52427	-2.29661	29	24	16	21	450	439	370	273	240	178	196	147	7	10	12	6	225	222	143	192	1	1	1	1	0	0	0	0	15	43	30	11	1	0	0
ENSMUSG00000005481	Ddx39	protein_coding	-0.29654	-0.346293	0.0764014	-0.0743988	-0.321416	0.00100126	-0.838637	-0.85611	-0.643136	-1.17898	-0.847374	-0.911057	438	601	367	419	7167	7340	5380	5531	523	412	386	349	257	354	320	549	6320	6465	6599	7429	73	96	54	92	1	16	0	19	939	1870	739	898	16	45	21
ENSMUSG00000005483	Dnajb1	protein_coding	-0.777099	-0.649159	-0.405767	-0.392521	-0.713129	-0.399144	-0.550321	-0.210999	-0.182301	-0.195953	-0.38066	-0.189127	29	34	25	22	500	507	402	349	292	325	218	223	13	7	6	13	316	362	353	376	16	4	10	2	0	0	0	0	80	202	76	112	17	13	10
ENSMUSG00000005506	Celf1	protein_coding	0.533607	0.631839	0.69053	0.534907	0.582723	0.612719	0.0525079	0.101856	0.392628	-0.141188	0.0771822	0.12572	46	48	38	41	856	687	767	612	1709	1581	1381	1173	52	34	60	53	1342	1192	1440	1254	18	20	12	24	0	37	3	7	208	340	216	204	72	98	52
ENSMUSG00000005510	Ndufs3	protein_coding	-0.338253	-0.407936	-0.355743	-0.151649	-0.373095	-0.253696	0.274648	-0.735045	-0.268982	-2.38277	-0.230199	-1.32588	28	23	19	26	314	314	264	227	49	34	45	24	1	0	0	0	269	265	240	289	9	1	3	2	0	0	0	0	89	87	47	16	0	26	0
ENSMUSG00000005514	Por	protein_coding	0.524933	0.255588	0.426719	0.303968	0.39026	0.365343	-0.106279	-0.59251	0.0136658	0.0520449	-0.349395	0.0328553	18	15	18	21	317	291	314	307	62	51	53	53	1	0	3	4	494	389	491	536	41	68	53	59	0	0	0	8	69	89	68	117	9	28	7
ENSMUSG00000005566	Trim28	protein_coding	-0.291394	-0.37174	-0.201687	-0.508836	-0.331567	-0.355261	-0.579397	-0.601934	-0.715253	-1.02132	-0.590665	-0.868286	1465	1486	1098	1227	21351	21425	16378	17741	659	589	536	522	1853	1433	2330	1777	18895	18541	16567	17633	87	30	71	30	16	63	25	28	3348	6510	2140	3213	129	150	65
ENSMUSG00000005575	Ube2m	protein_coding	-0.172195	-0.176838	0.158614	0.393497	-0.174517	0.276056	-1.25009	-1.28936	-1.03791	-0.681238	-1.26972	-0.859574	420	528	356	402	335	318	268	253	211	179	162	188	174	220	231	293	322	315	348	470	16	2	5	1	55	185	102	94	33	60	28	58	4	28	3
ENSMUSG00000005609	Ctr9	protein_coding	0.00810398	0.130614	-0.081635	-0.154619	0.0693588	-0.118127	-0.273836	-0.427108	0.0533669	-1.36198	-0.350472	-0.654307	38	59	37	48	774	828	876	902	96	107	104	112	26	42	53	69	843	1015	963	1146	5	5	4	3	0	0	4	11	150	284	195	129	0	11	0
ENSMUSG00000005610	Eif4g2	protein_coding	-0.978655	-0.436993	-0.966199	-0.602197	-0.707824	-0.784198	-1.36308	-0.904875	-0.900269	-0.947256	-1.13398	-0.923762	231	230	322	269	7158	5339	7465	5324	2509	1812	2831	1795	1181	1749	1592	2230	3934	4416	4445	4960	12	11	26	15	2	16	3	0	652	1315	858	1015	50	117	25
ENSMUSG00000005625	Psmd4	protein_coding	-0.0973103	-0.244665	0.181621	-0.121138	-0.170988	0.0302414	-0.0100612	-0.046504	-0.00432884	-0.283432	-0.0282826	-0.14388	92	101	56	59	2338	2385	1744	1768	227	355	204	231	0	1	1	1	2367	2254	2301	2299	4	0	2	4	0	0	0	0	544	1065	373	534	30	26	0
ENSMUSG00000005656	Snx6	protein_coding	0.426347	0.785813	0.473744	0.516447	0.60608	0.495096	-0.317779	-0.315214	-1.46848	-0.842902	-0.316497	-1.15569	4	3	4	5	516	518	645	566	165	171	188	194	0	0	1	4	751	1000	1042	1145	37	21	37	11	0	0	0	0	97	192	50	116	3	16	5
ENSMUSG00000005667	Mthfd2	protein_coding	-0.43468	-0.586439	-0.304454	-0.255963	-0.51056	-0.280209	-1.26428	-1.31046	-1.47712	-1.17513	-1.28737	-1.32613	10	20	16	14	1384	1522	1155	1161	923	1133	756	818	0	0	0	1	1109	1135	1088	1375	90	107	24	84	0	0	0	0	135	283	89	189	5	60	9
ENSMUSG00000005683	Cs	protein_coding	0.332792	0.535467	0.637659	0.72411	0.434129	0.680884	0.640734	0.61119	0.463603	1.00119	0.625962	0.732399	93	101	76	91	1574	1350	1315	1181	581	394	550	369	54	42	62	60	2147	2191	2380	2759	9	9	4	8	3	0	0	0	575	951	389	869	15	25	2
ENSMUSG00000005687	Bcas2	protein_coding	-0.218147	-0.168851	0.242032	-0.0364122	-0.193499	0.10281	-1.00233	-0.446734	-0.181936	-0.427966	-0.724534	-0.304951	60	68	31	70	1291	1525	1248	1409	725	654	577	627	2	6	4	7	1202	1519	1717	1943	29	18	16	26	0	0	0	0	151	516	236	385	29	30	15
ENSMUSG00000005732	Ranbp1	protein_coding	0.058695	-0.108297	0.458325	0.19134	-0.0248009	0.324833	-0.308332	-0.198088	0.169193	-0.442487	-0.25321	-0.136647	551	743	496	566	3562	4592	2873	3767	819	889	666	743	286	182	230	268	4018	4770	4592	6083	56	12	61	14	52	130	62	153	674	1846	693	1019	13	38	2
ENSMUSG00000005779	Psmb4	protein_coding	-0.265818	-0.370185	0.228613	0.0647312	-0.318002	0.146672	-0.765282	-0.613271	-0.744771	-0.939138	-0.689277	-0.841955	73	90	68	59	3881	4279	2859	3020	647	694	503	505	17	11	14	22	3496	3707	3897	4467	119	36	112	35	0	0	0	0	535	1290	366	579	143	515	33
ENSMUSG00000005813	Metap1	protein_coding	-0.137369	-0.339048	-0.130256	-0.167971	-0.238209	-0.149114	-0.58695	-0.52461	-0.13922	-0.093383	-0.55578	-0.116301	5	8	10	8	718	758	652	653	613	610	567	520	0	0	0	0	707	671	693	822	1	2	3	14	0	0	0	0	112	243	127	225	15	14	0
ENSMUSG00000005846	Rsl1d1	protein_coding	0.519714	0.57778	0.449845	0.524936	0.548747	0.487391	0.17884	0.238685	-0.301977	0.111787	0.208763	-0.0950952	79	92	93	79	2873	3115	3316	3094	734	714	857	704	12	7	13	5	4461	5206	5269	6296	14	9	8	19	0	0	0	0	762	1695	577	1229	17	32	4
ENSMUSG00000005892	Trh	protein_coding	0.216256	0.00895265	0.617867	0.344839	0.112604	0.481353	0.172632	0.160617	-0.152146	0.1663	0.166624	0.00707675	268	230	275	237	1526	1389	1611	1486	605	521	744	540	223	165	460	323	1920	1565	2876	2669	11	2	3	5	1	21	0	12	403	716	311	613	34	24	17
ENSMUSG00000005936	Kctd20	protein_coding	-0.689701	-0.805157	-0.524519	-0.350723	-0.747429	-0.437621	-1.21597	-0.58474	0.17158	-2.0753	-0.900357	-0.95186	22	31	28	28	347	387	298	321	622	654	507	537	35	46	41	59	233	248	241	356	4	5	0	10	0	0	0	0	35	119	72	28	23	35	1
ENSMUSG00000005973	Rcn1	protein_coding	-1.26822	-1.31027	-0.859786	-0.798206	-1.28925	-0.828996	-0.644557	-0.579215	-0.479616	-0.687755	-0.611886	-0.583685	9	9	12	6	427	392	234	241	232	237	185	159	0	0	0	0	192	177	150	196	5	3	1	3	0	0	0	0	64	121	36	55	3	1	2
ENSMUSG00000005981	Trap1	protein_coding	0.352555	0.227125	0.600467	0.409009	0.28984	0.504738	0.629443	0.528414	0.585794	0.517009	0.578928	0.551401	19	16	15	14	2403	2440	1935	1882	78	60	55	54	4	1	0	3	3323	3198	3413	3534	47	10	10	8	0	0	0	0	871	1623	623	990	14	12	0
ENSMUSG00000006024	Napa	protein_coding	0.550038	0.697303	0.901499	1.13442	0.62367	1.01796	0.118058	0.737218	0.793402	1.68318	0.427638	1.23829	27	31	26	25	350	320	312	277	183	158	161	150	9	4	12	4	555	581	678	860	17	1	39	4	0	1	0	0	89	246	116	327	0	5	0
ENSMUSG00000006050	Sra1	protein_coding	-0.455789	-0.429752	-0.12399	-0.150483	-0.442771	-0.137236	-1.15568	-0.855744	-0.645552	-0.559471	-1.00571	-0.602511	39	49	76	56	561	569	474	445	125	124	101	113	9	7	8	17	443	473	506	567	28	17	13	24	5	13	24	50	59	145	65	111	3	4	0
ENSMUSG00000006095	Tbcb	protein_coding	-0.440961	-0.294143	0.0332989	0.0689503	-0.367552	0.0511246	-1.95444	-0.517864	-1.33324	-1.14119	-1.23615	-1.23722	105	170	83	97	1009	1037	693	726	97	130	85	87	16	16	20	34	805	947	825	1077	16	46	13	40	3	3	0	17	61	334	59	121	37	66	20
ENSMUSG00000006205	Htra1	protein_coding	0.0818204	0.259969	0.302926	0.301704	0.170895	0.302315	-2.43003	-0.449893	-1.8126	-1.00726	-1.43996	-1.40993	8	8	7	4	253	311	262	257	120	108	93	87	0	0	0	3	290	417	376	448	3	4	0	3	0	0	0	0	11	105	16	47	7	23	6
ENSMUSG00000006219	Fblim1	protein_coding	1.57955	2.1095	1.90711	2.35252	1.84452	2.12981	1.34972	1.63767	1.39075	1.85224	1.49369	1.62149	43	24	21	14	633	423	336	220	1278	857	520	371	94	71	98	48	2049	2044	1466	1589	14	16	4	10	0	16	0	3	378	607	189	292	36	40	21
ENSMUSG00000006273	Atp6v1b2	protein_coding	0.388311	0.668237	0.737939	0.846116	0.528274	0.792028	-0.162329	0.213594	-0.251071	-0.0262854	0.0256322	-0.138678	35	29	30	25	1686	1496	1337	1158	979	1002	804	724	2	1	2	5	2390	2662	2594	2944	49	75	41	77	0	0	0	0	353	800	241	418	14	78	10
ENSMUSG00000006276	Eps15l1	protein_coding	0.292273	0.820681	0.507713	0.667701	0.556477	0.587707	0.568502	1.13578	0.705467	0.735077	0.852142	0.720272	1	1	2	0	613	449	526	438	52	28	53	33	0	0	0	2	813	888	870	984	2	0	1	0	0	0	0	0	213	455	184	268	0	0	0
ENSMUSG00000006281	Tep1	protein_coding	0.0803006	0.221696	-0.0306129	0.100703	0.150998	0.0350452	-0.354925	0.429341	-0.212136	0.245836	0.037208	0.0168499	5	1	4	5	393	314	324	273	7	6	6	3	8	4	5	8	450	410	369	414	0	1	2	0	0	0	0	0	72	195	60	119	7	0	1
ENSMUSG00000006288	Ttc5	protein_coding	-0.791746	-1.02802	-0.353733	-0.410254	-0.909883	-0.381994	0.31897	0.687558	1.16217	1.48527	0.503264	1.32372	14	17	11	19	609	723	502	514	223	204	188	150	0	0	0	0	381	397	457	547	13	21	4	16	0	0	0	0	178	537	241	529	6	34	0
ENSMUSG00000006289	Osgep	protein_coding	-0.484539	-0.900795	-0.102098	-0.586642	-0.692667	-0.34437	-0.509223	-1.2093	-0.793647	-1.52404	-0.859261	-1.15885	13	26	11	9	571	722	501	532	37	37	29	26	2	7	1	0	442	433	543	501	9	3	3	3	0	0	0	0	94	144	62	68	23	42	13
ENSMUSG00000006299	Aamp	protein_coding	-0.351609	-0.709157	0.101491	-0.440016	-0.530383	-0.169263	-0.864534	-1.10305	-0.844305	-1.09246	-0.98379	-0.968382	84	109	67	80	1865	2301	1314	1601	456	625	313	428	34	64	33	90	1583	1576	1640	1669	76	53	47	36	0	0	0	0	240	494	157	276	59	60	12
ENSMUSG00000006304	Arpc2	protein_coding	0.160809	0.541244	0.130307	0.567914	0.351027	0.34911	-0.0951264	0.0261628	-0.405124	-0.0106516	-0.0344818	-0.207888	40	34	41	24	1395	1201	1321	1151	229	164	239	165	35	28	42	47	1689	1957	1682	2413	11	13	5	10	0	0	0	0	306	564	214	420	8	4	6
ENSMUSG00000006307	Kmt2b	protein_coding	0.23564	0.27682	0.523766	0.694871	0.25623	0.609319	0.641661	1.40309	1.88075	1.34791	1.02237	1.61433	0	0	0	0	476	387	400	280	21	17	17	10	0	0	0	0	607	525	669	641	3	1	1	0	0	0	0	0	174	472	316	262	0	0	0
ENSMUSG00000006373	Pgrmc1	protein_coding	0.61646	0.501786	0.623549	0.906948	0.559123	0.765248	-0.263535	-0.078919	0.697262	-0.458528	-0.171227	0.119367	38	46	37	42	374	497	414	471	497	469	616	498	9	15	11	19	621	788	742	1249	6	8	7	18	6	0	0	0	73	217	144	126	2	32	13
ENSMUSG00000006378	Gcat	protein_coding	-0.470679	-0.8527	-0.187543	-0.500027	-0.66169	-0.343785	-0.874147	-2.69453	-1.47703	-2.05004	-1.78434	-1.76354	13	28	15	18	618	758	558	552	109	124	108	97	13	8	9	6	483	470	570	552	7	6	2	6	0	0	0	0	79	54	43	49	5	1	0
ENSMUSG00000006398	Cdc20	protein_coding	-0.15442	0.0369184	0.175977	0.218802	-0.058751	0.197389	-0.309929	-0.42495	-0.500075	-0.477686	-0.36744	-0.488881	330	317	238	213	2566	2588	2024	1841	42	25	31	22	177	169	254	230	2497	2973	2660	3030	49	6	17	3	8	11	8	0	485	889	307	486	14	8	7
ENSMUSG00000006442	Srm	protein_coding	-0.408009	-0.335045	-0.207469	-0.11741	-0.371527	-0.16244	-0.671155	-0.538161	0.271574	-0.498614	-0.604658	-0.11352	90	68	66	71	1366	1291	1201	1080	421	332	339	302	38	9	28	19	1115	1146	1210	1408	44	45	16	42	0	12	0	0	201	410	311	281	5	40	46
ENSMUSG00000006445	Epha2	protein_coding	-0.166446	-0.392195	-0.296519	-0.389078	-0.279321	-0.342799	-0.0223522	-0.411551	-0.397273	-0.392514	-0.216951	-0.394893	50	59	49	40	2345	2541	2026	1939	498	457	370	372	31	21	24	39	2263	2168	1919	2094	22	34	9	25	4	0	1	0	541	881	330	543	13	43	12
ENSMUSG00000006456	Rbm14	protein_coding	1.13082	1.24526	1.44795	1.39448	1.18804	1.42121	1.48929	1.46874	1.57905	1.84207	1.47902	1.71056	0	0	0	0	339	246	259	195	191	149	150	122	0	0	0	0	804	653	822	725	171	107	145	111	0	0	0	0	223	314	166	257	43	48	24
ENSMUSG00000006494	Pdk1	protein_coding	-1.35997	-1.05747	-1.38418	-0.963974	-1.20872	-1.17408	-2.25568	-2.52297	-1.24443	-1.29319	-2.38932	-1.26881	25	29	22	22	1121	1184	994	920	1637	1623	1283	1271	4	2	0	6	473	637	443	667	12	12	12	21	0	0	0	0	55	95	90	138	56	79	18
ENSMUSG00000006498	Ptbp1	protein_coding	0.785158	0.998362	1.05078	1.26679	0.89176	1.15879	1.09452	1.27727	1.43666	1.39856	1.18589	1.41761	147	179	108	119	2934	2182	2144	1588	2152	1749	1713	1198	36	46	45	40	5476	4881	5167	5404	199	85	157	72	9	2	3	48	1468	2439	1245	1539	11	82	33
ENSMUSG00000006527	Sfmbt1	protein_coding	-0.97649	-1.46897	-1.54839	-1.59806	-1.22273	-1.57322	-2.21632	-0.75424	-0.91668	-0.747367	-1.48528	-0.832023	17	35	24	25	238	267	264	274	60	72	82	62	16	11	24	39	131	108	105	128	1	1	1	0	20	4	7	12	12	73	30	60	5	8	2
ENSMUSG00000006585	Cdt1	protein_coding	0.610304	0.94639	0.856728	0.97169	0.778347	0.914209	1.09963	1.12439	1.17087	1.07732	1.11201	1.1241	11	6	12	10	1653	1483	1528	1382	644	483	505	422	0	1	2	0	2733	3200	3219	3833	42	50	38	32	0	0	0	0	830	1491	738	1072	68	19	3
ENSMUSG00000006589	Aprt	protein_coding	0.283677	-0.125996	1.00546	0.311094	0.0788407	0.658275	1.37301	1.23959	0.917043	1.4656	1.3063	1.19132	703	845	549	652	669	843	474	656	1394	1605	1053	1186	1182	989	1330	1200	882	865	1107	1151	372	310	459	474	184	494	168	306	406	918	192	666	109	141	84
ENSMUSG00000006599	Gtf2h1	protein_coding	-1.89788	-2.06824	-2.62668	-2.79999	-1.98306	-2.71334	-0.563724	-0.946508	-0.881881	-1.43156	-0.755116	-1.15672	97	151	120	166	757	794	1237	1108	341	385	524	539	64	54	63	85	220	212	233	225	5	21	3	18	9	7	7	10	120	190	144	151	18	29	17
ENSMUSG00000006673	Qrich1	protein_coding	-0.41102	-0.397931	-0.488979	-0.573968	-0.404475	-0.531473	-0.403813	-0.839877	-0.467659	-0.907736	-0.621845	-0.687698	77	87	94	96	1677	1405	1502	1281	427	349	329	310	66	70	76	147	1366	1194	1245	1217	10	1	3	4	8	13	33	28	297	362	233	251	0	16	0
ENSMUSG00000006676	Usp19	protein_coding	0.239619	0.116731	0.249507	0.198705	0.178175	0.224106	-0.625124	-0.397422	-0.236525	-0.0425399	-0.511273	-0.139532	46	83	42	57	757	794	692	650	57	58	55	46	72	71	97	132	968	964	957	1055	2	6	10	11	0	4	0	0	115	278	126	232	1	0	0
ENSMUSG00000006678	Pola1	protein_coding	1.5421	1.27019	-0.368909	-0.319792	1.40614	-0.344351	1.3124	0.870349	-0.371804	-0.249784	1.09137	-0.310794	2	6	9	8	409	548	1321	1255	77	79	160	141	1	1	0	1	1290	1480	1190	1422	2	0	0	2	0	0	0	0	238	462	219	388	30	49	2
ENSMUSG00000006699	Cdc42	protein_coding	0.496222	0.858591	0.806625	1.05521	0.677407	0.930919	1.00688	0.939841	0.805423	1.01375	0.973361	0.909589	392	420	338	335	1338	1448	1323	1226	2228	2329	2135	1838	192	130	243	254	2044	2940	2692	3603	82	59	108	66	0	13	11	5	630	1281	496	910	57	101	23
ENSMUSG00000006715	Gmnn	protein_coding	-0.104648	-0.106958	0.0891293	0.0779863	-0.105803	0.0835578	-0.824935	-0.31322	-0.828964	-0.36358	-0.569077	-0.596272	7	7	6	5	688	881	737	763	178	193	188	194	11	11	17	11	693	916	912	1139	11	15	11	14	0	0	0	0	91	327	89	218	5	49	0
ENSMUSG00000006728	Cdk4	protein_coding	-1.67235	-1.56439	-1.17258	-1.44311	-1.61837	-1.30785	-1.85574	-1.81511	-1.63368	-1.56269	-1.83543	-1.59819	483	512	300	371	3661	3777	2488	2684	674	557	477	405	609	573	659	719	1244	1430	1284	1396	1	2	3	11	25	46	9	25	237	495	172	334	25	11	1
ENSMUSG00000006736	Tspan31	protein_coding	-0.105041	-0.0282338	0.672908	0.55202	-0.0666376	0.612464	-1.02194	-1.7832	-1.39809	-2.32294	-1.40257	-1.86051	38	28	25	27	286	306	172	245	171	162	131	119	23	20	13	20	288	336	319	508	15	39	26	33	5	4	1	0	33	41	14	18	8	4	15
ENSMUSG00000006740	Kif5b	protein_coding	0.495422	0.114649	-1.57902	-1.51969	0.305036	-1.54935	0.836541	0.459573	-0.782688	-0.593374	0.648057	-0.688031	112	133	267	334	858	1036	2879	3029	571	542	1544	1318	163	117	206	188	1310	1256	1121	1494	6	2	11	6	59	95	47	90	359	657	359	738	31	44	20
ENSMUSG00000006763	Saal1	protein_coding	-0.497381	-0.378061	0.00364854	-0.0203072	-0.437721	-0.00832932	0.0197149	-0.491051	-0.96328	-0.49241	-0.235668	-0.727845	7	10	7	6	421	448	409	398	48	34	49	27	0	0	1	0	323	386	477	555	2	3	0	0	0	0	0	0	100	147	45	104	0	7	0
ENSMUSG00000006800	Sulf2	protein_coding	-0.245492	-0.201684	-0.800035	-0.241601	-0.223588	-0.520818	-0.415373	0.506396	-0.0390435	0.74391	0.0455117	0.352433	33	27	21	18	1053	835	910	627	352	288	281	211	39	33	62	41	962	813	608	750	1	1	4	2	0	0	6	1	185	547	190	386	0	13	1
ENSMUSG00000006818	Sod2	protein_coding	-0.186955	-0.0157896	0.352605	0.37082	-0.101372	0.361713	-0.502778	-0.685231	-0.167447	-0.378582	-0.594005	-0.273015	186	191	140	108	1276	1311	890	870	508	396	373	323	48	44	49	43	1214	1452	1322	1591	9	8	9	10	0	4	0	0	211	376	170	246	5	12	1
ENSMUSG00000006932	Ctnnb1	protein_coding	0.212968	0.0930344	0.101357	-0.0549464	0.153001	0.0232053	-0.576612	-0.801836	-1.12099	-1.48761	-0.689224	-1.3043	413	450	437	431	5773	6381	5698	5584	2313	2407	2348	2211	359	221	388	430	7247	7621	7111	7602	23	24	25	36	9	32	12	21	907	1688	562	732	105	128	15
ENSMUSG00000006998	Psmd2	protein_coding	-0.76996	-0.742273	-0.636062	-0.691312	-0.756116	-0.663687	-1.05481	-1.03581	-1.10771	-1.79574	-1.04531	-1.45172	36	69	31	54	3848	4059	3285	3334	305	329	214	250	2	0	2	1	2444	2717	2459	2920	24	19	28	17	0	0	0	17	434	913	327	353	22	17	6
ENSMUSG00000007029	Vars	protein_coding	0.323358	0.276598	-0.080984	-0.0617128	0.299978	-0.0713484	0.564834	0.484235	-0.0371602	0.0562538	0.524535	0.0095468	56	43	63	60	3621	3370	3707	3566	47	30	40	28	30	28	43	45	4907	4571	4077	4832	43	30	26	22	4	3	2	0	1255	2174	775	1363	3	8	1
ENSMUSG00000007041	Clic1	protein_coding	0.0145402	0.194487	0.441786	0.447211	0.104513	0.444498	-0.606905	-0.371208	-1.06957	-1.47111	-0.489056	-1.27034	48	40	41	44	351	359	362	362	65	78	86	71	11	21	31	49	384	460	572	698	5	2	18	9	0	4	0	0	54	128	37	48	4	3	3
ENSMUSG00000007080	Pole	protein_coding	-0.438756	-0.50278	-0.67149	-0.625557	-0.470768	-0.648524	-0.168312	0.0579157	0.654441	0.195847	-0.0551983	0.425144	8	25	20	18	1458	1354	1543	1368	49	37	60	39	2	1	9	4	1165	1070	1127	1254	0	9	5	11	0	0	0	0	304	650	521	576	0	1	5
ENSMUSG00000007338	Mrpl49	protein_coding	0.157766	0.335567	0.957044	0.816342	0.246667	0.886693	0.177514	-0.4057	0.213904	-0.398684	-0.114093	-0.0923897	0	0	0	0	317	293	209	208	354	321	255	266	0	0	0	0	383	414	472	518	18	21	5	15	0	0	0	0	84	102	52	58	5	14	5
ENSMUSG00000007379	Dennd2c	protein_coding	-1.07527	-0.907434	-0.976039	-1.29596	-0.991351	-1.136	-0.416326	-0.040237	0.522967	-1.11592	-0.228281	-0.296477	26	19	6	6	393	330	279	283	254	257	193	178	35	26	37	25	202	197	165	163	2	1	2	1	0	0	0	0	69	148	86	48	3	4	0
ENSMUSG00000007411	Mark3	protein_coding	-3.24685	-3.36078	-3.67665	-3.53565	-3.30382	-3.60615	-1.91007	-1.66805	-1.12906	-2.24864	-1.78906	-1.68885	170	202	138	154	1604	1578	1407	1435	213	247	207	227	60	45	85	71	183	172	128	175	2	6	3	2	1	12	3	0	100	229	138	111	0	8	8
ENSMUSG00000007415	Gatad1	protein_coding	-3.89561	-3.88627	-3.80708	-3.10593	-3.89094	-3.4565	-1.64117	-3.44601	-3.73725	NA	-2.54359	-3.73725	56	89	44	54	426	449	373	347	60	74	37	40	7	0	4	2	31	34	31	57	0	1	0	1	0	15	0	2	32	19	6	0	15	13	4
ENSMUSG00000007564	Ppp2r1a	protein_coding	0.737028	1.03131	1.09629	1.42614	0.88417	1.26121	-0.0473758	0.579259	0.280507	0.657467	0.265941	0.468987	57	63	55	39	2289	1968	1681	1378	264	225	209	161	51	51	40	85	4132	4504	4181	5237	50	91	32	58	0	13	0	5	519	1356	438	799	5	39	14
ENSMUSG00000007589	Tinf2	protein_coding	-1.68721	-1.78848	-1.36392	-1.79658	-1.73785	-1.58025	-1.82372	-1.77788	-1.97376	-1.10255	-1.8008	-1.53816	50	65	60	41	559	580	531	479	25	25	24	19	77	70	117	99	188	188	240	195	2	0	1	0	1	15	8	0	37	78	29	82	5	12	9
ENSMUSG00000007603	Dus3l	protein_coding	0.100321	0.00319498	0.26606	0.0479697	0.0517581	0.157015	1.05941	0.695168	0.924292	1.54631	0.877289	1.2353	17	24	14	22	385	450	366	448	18	24	21	17	6	12	7	19	447	505	512	655	2	2	1	4	0	1	0	0	188	336	149	481	0	0	2
ENSMUSG00000007610	Gtpbp3	protein_coding	-1.16917	-1.67056	-1.1371	-1.40766	-1.41987	-1.27238	-0.960541	-1.42699	-0.412637	-0.520892	-1.19377	-0.466765	12	19	19	11	299	344	242	242	115	123	90	96	18	9	17	24	144	121	128	129	0	1	0	0	12	5	0	0	36	59	39	62	1	2	5
ENSMUSG00000007656	Arpp19	protein_coding	0.0632422	-0.113744	0.545429	0.312266	-0.0252508	0.428847	-1.29641	-0.695102	-0.682109	-0.332185	-0.995756	-0.507147	60	64	56	67	608	660	546	500	405	387	432	351	5	6	7	8	688	683	927	878	17	20	21	14	12	5	4	0	58	188	73	146	18	53	2
ENSMUSG00000007670	Khsrp	protein_coding	0.818649	0.875023	0.866294	0.718841	0.846836	0.792567	1.02298	1.34214	1.58991	1.14903	1.18256	1.36947	25	31	31	15	880	727	638	644	206	206	226	182	33	11	28	29	1681	1493	1353	1499	51	33	40	29	6	1	0	3	419	850	412	525	11	11	3
ENSMUSG00000007721	Ccdc124	protein_coding	0.181191	0.230153	0.247129	0.324849	0.205672	0.285989	0.431815	0.601059	-0.150308	-0.264994	0.516437	-0.207651	33	20	25	15	579	619	507	608	113	139	93	116	2	1	1	1	711	813	700	1077	9	5	2	2	0	9	0	0	183	433	98	186	5	12	0
ENSMUSG00000007739	Cct4	protein_coding	0.580003	0.499927	0.35675	0.252637	0.539965	0.304694	0.0935352	-0.0193251	-1.03526	-0.682818	0.0371051	-0.859038	470	720	531	595	6328	7272	7452	7166	478	499	591	505	180	167	163	297	10245	11515	11101	12074	60	259	61	193	10	14	8	24	1582	3309	780	1641	74	276	36
ENSMUSG00000007812	Zfp655	protein_coding	0.540503	0.498596	-0.464041	-0.785541	0.519549	-0.624791	-1.05331	0.124245	-0.473437	-0.32104	-0.464531	-0.397239	27	36	47	41	186	189	466	401	148	138	400	343	14	13	32	30	293	299	393	329	0	6	3	3	0	1	4	18	21	95	72	118	4	15	8
ENSMUSG00000007815	Rhoa	protein_coding	0.597795	0.411564	1.35685	0.905733	0.50468	1.13129	2.1237	1.73187	1.95516	1.89082	1.92778	1.92299	181	195	183	155	568	613	440	468	1079	948	899	791	597	374	747	468	931	913	1311	1240	119	223	98	182	4	32	28	18	580	939	366	638	73	120	15
ENSMUSG00000007836	Hnrnpa0	protein_coding	0.194475	-0.725042	0.0663852	-0.738418	-0.265284	-0.336017	-0.882803	-1.15877	-0.569156	-1.17702	-1.02078	-0.873087	207	275	165	238	1149	1922	1238	1753	1478	1674	1340	1505	99	92	138	136	1424	1302	1508	1486	35	19	33	32	1	6	1	1	146	397	179	285	21	47	14
ENSMUSG00000007880	Arid1a	protein_coding	0.893634	1.20309	0.928343	1.78782	1.04836	1.35808	0.159145	0.504702	0.671485	0.977786	0.331924	0.824636	0	0	0	0	1483	891	1080	634	611	417	389	283	0	0	0	0	2984	2297	2391	3096	83	210	49	172	0	0	0	0	388	583	369	459	21	51	7
ENSMUSG00000007891	Ctsd	protein_coding	0.184807	0.249186	0.635945	0.417181	0.216996	0.526563	0.183567	-0.33362	0.550511	-0.880026	-0.0750265	-0.164757	43	57	32	53	1056	940	853	771	434	428	306	317	16	5	14	12	1300	1251	1542	1456	6	6	10	10	0	0	0	0	281	344	268	154	24	34	4
ENSMUSG00000007892	Rplp1	protein_coding	-2.63745	-2.81396	-2.38313	-2.10297	-2.72571	-2.24305	-1.59394	-2.12047	-1.21163	-2.14823	-1.85721	-1.67993	808	892	609	727	7756	10155	5722	7187	443	452	370	333	3	3	3	5	1350	1617	1276	2366	3	0	0	3	8	4	0	12	602	1077	530	596	7	21	3
ENSMUSG00000008036	Ap2s1	protein_coding	-0.266517	-0.59814	0.350126	-0.0665382	-0.432329	0.141794	-1.55556	-0.73817	-0.866639	-0.178813	-1.14686	-0.522726	73	69	62	66	552	680	408	505	225	332	158	226	31	24	33	28	497	503	605	682	7	4	16	3	0	5	0	5	44	188	48	164	10	40	7
ENSMUSG00000008140	Emc10	protein_coding	0.163881	-0.00531124	0.626342	0.225926	0.0792848	0.426134	-0.92583	0.0614903	-0.748803	-0.595144	-0.43217	-0.671973	9	10	12	12	300	320	235	263	198	197	164	161	28	22	37	48	364	357	422	435	1	0	3	1	0	0	0	0	37	154	30	64	0	4	0
ENSMUSG00000008200	Fnbp4	protein_coding	-0.720619	-0.492413	-0.940536	-0.640284	-0.606516	-0.79041	0.120502	0.444838	0.898045	0.834032	0.28267	0.866038	0	0	0	0	636	642	848	734	134	137	163	118	0	0	0	0	418	511	514	666	0	0	2	0	0	0	0	0	162	403	339	481	4	0	0
ENSMUSG00000008301	Phax	protein_coding	-0.230744	-0.259694	-0.145578	-0.225429	-0.245219	-0.185503	-2.11181	-0.89071	-0.913244	-1.35627	-1.50126	-1.13476	10	10	7	10	701	788	755	787	79	100	97	102	2	1	0	1	647	737	794	952	2	4	3	10	0	0	0	0	38	196	86	113	0	7	7
ENSMUSG00000008333	Snrpb2	protein_coding	0.318158	0.340088	0.604637	0.491437	0.329123	0.548037	0.193071	0.621383	-0.21063	-0.141188	0.407227	-0.175909	74	78	54	59	728	678	766	678	153	143	156	129	8	9	24	25	983	961	1355	1348	7	11	5	13	0	0	5	0	195	481	142	226	4	9	4
ENSMUSG00000008348	Ubc	protein_coding	0.706882	0.989601	0.396091	0.604959	0.848242	0.500525	0.845532	1.17837	0.689163	0.738505	1.01195	0.713834	389	489	425	551	7180	6061	8396	7293	145	167	214	189	113	142	116	186	12693	13476	12853	15687	5	2	1	2	37	61	104	39	3023	6326	2904	4473	54	120	18
ENSMUSG00000008373	Prpf31	protein_coding	-0.359451	-0.447568	-0.117528	-0.0933733	-0.403509	-0.105451	-0.785027	-1.14768	-0.568986	-0.503075	-0.966354	-0.536031	47	54	25	35	1059	1129	899	906	207	203	171	167	17	24	10	17	894	927	964	1201	14	4	11	3	0	0	0	0	144	235	130	235	11	5	13
ENSMUSG00000008475	Arpc5	protein_coding	0.0651719	0.0449448	0.0425243	-0.0113233	0.0550583	0.0156005	-0.352981	-0.951272	-1.4482	-0.866718	-0.652126	-1.15746	49	56	50	58	278	348	318	377	760	881	762	886	5	7	13	11	315	402	381	529	17	33	12	45	11	33	25	0	51	83	25	76	12	43	7
ENSMUSG00000008604	Ubqln4	protein_coding	-0.247169	0.0588058	0.178163	0.0998507	-0.0941815	0.139007	-1.08951	0.0468349	0.623963	0.96869	-0.521335	0.796326	9	5	2	2	663	487	487	417	519	489	473	422	2	0	5	2	605	568	641	632	7	11	14	16	0	0	0	0	73	232	161	300	5	39	33
ENSMUSG00000008683	Rps15a	protein_coding	-0.909671	-1.1267	-0.254746	-0.971497	-1.01819	-0.613122	-0.155534	0.240418	-0.394366	0.204085	0.042442	-0.0951402	934	1577	614	1061	2529	2344	1881	1790	1155	1341	1112	1174	34	17	20	31	1458	1202	1834	1291	201	37	137	55	11	6	10	2	532	1277	307	758	29	98	10
ENSMUSG00000008690	Ncaph2	protein_coding	-1.48936	-1.6699	-1.36729	-1.33393	-1.57963	-1.35061	-1.31416	-1.45569	-0.517918	-0.730582	-1.38493	-0.62425	65	59	53	59	1698	2046	1355	1467	249	275	212	202	152	79	142	105	655	720	611	823	1	4	6	1	0	0	0	0	160	344	203	325	12	11	0
ENSMUSG00000008763	Man1a2	protein_coding	-2.87312	-2.72998	-3.17568	-2.95172	-2.80155	-3.0637	-1.9446	-1.48671	-3.57792	-1.72615	-1.71565	-2.65203	63	77	73	78	230	237	334	279	197	208	335	270	20	33	32	44	34	40	43	51	2	3	4	1	10	23	8	0	14	39	6	31	21	17	0
ENSMUSG00000008855	Hdac5	protein_coding	-2.27583	-2.17899	-3.0203	-2.40831	-2.22741	-2.71431	-1.0672	-2.12867	-0.0592843	-1.87259	-1.59794	-0.965939	15	18	22	12	313	275	272	259	4	4	4	1	22	21	26	29	70	68	39	69	1	1	1	0	0	0	0	0	35	29	56	26	0	0	0
ENSMUSG00000008859	Rala	protein_coding	-1.44342	-1.04555	-1.32158	-0.782757	-1.24448	-1.05217	-1.77245	-1.50786	-2.63384	-3.19094	-1.64015	-2.91239	80	92	58	61	452	518	434	472	152	118	131	98	11	6	13	30	180	281	202	388	7	5	6	3	0	4	0	0	31	84	15	19	0	9	4
ENSMUSG00000008976	Gabpa	protein_coding	0.246113	0.0800581	-0.341834	-0.206295	0.163086	-0.274065	1.29077	1.00595	0.501907	0.792398	1.14836	0.647152	45	63	55	67	471	501	609	589	604	572	808	700	69	69	60	82	605	593	559	722	10	8	5	8	9	21	6	21	270	464	185	375	32	17	1
ENSMUSG00000009013	Dynll1	protein_coding	-0.310803	0.133898	0.541626	0.718537	-0.0884525	0.630081	-1.02194	-0.671449	-0.806361	-1.19867	-0.846696	-1.00252	503	513	407	400	1482	1264	1125	1024	1401	1330	1144	1106	173	119	232	138	1294	1553	1905	2383	117	87	123	73	0	15	0	12	171	366	138	164	73	98	32
ENSMUSG00000009030	Pdcl	protein_coding	0.321811	0.216275	0.374013	0.451411	0.269043	0.412712	-0.0173106	0.258148	0.627064	0.149233	0.120419	0.388148	45	63	34	43	311	359	329	287	437	433	480	374	15	4	13	18	421	467	496	555	6	4	4	3	0	0	0	0	72	198	109	117	22	36	6
ENSMUSG00000009073	Nf2	protein_coding	-2.39913	-2.24805	-1.91602	-1.668	-2.32359	-1.79201	-0.442883	-0.357299	-0.00440871	0.706809	-0.400091	0.3512	77	96	61	69	789	700	678	555	570	520	459	382	147	140	173	193	162	165	209	247	10	5	2	7	4	28	11	15	136	252	145	333	43	63	12
ENSMUSG00000009079	Ewsr1	protein_coding	-0.365174	-0.466719	-0.321787	-0.437362	-0.415946	-0.379575	1.19406	0.998591	1.30113	0.958123	1.09633	1.12963	97	91	83	93	1552	1502	1415	1284	432	421	425	387	2	2	8	14	1305	1217	1317	1341	31	25	36	38	7	6	0	0	832	1384	748	917	43	130	107
ENSMUSG00000009090	Ap1b1	protein_coding	0.405801	0.642817	0.733206	0.789992	0.524309	0.761599	-0.245391	0.649364	0.160208	0.443775	0.201987	0.301992	32	36	30	44	683	600	559	512	128	100	106	78	38	30	39	49	980	1049	1081	1252	2	0	0	0	0	0	0	1	135	434	134	256	0	18	0
ENSMUSG00000009470	Tnpo1	protein_coding	0.262367	0.268014	-0.309414	-0.225054	0.265191	-0.267234	0.0387789	-0.639158	-0.808528	-0.663885	-0.300189	-0.736207	15	32	16	26	1799	1800	2433	2086	1273	1128	1978	1540	1	1	2	3	2337	2427	2284	2524	9	8	5	9	0	0	0	0	433	533	298	484	33	58	29
ENSMUSG00000009535	Rnmt	protein_coding	0.405969	0.386752	0.189579	0.0596987	0.396361	0.124639	0.0664959	-0.0344555	-0.554168	-1.06802	0.0160202	-0.811095	64	101	114	103	754	875	1102	1038	381	515	622	560	64	97	85	177	1082	1281	1462	1530	8	2	7	14	0	6	0	0	185	394	161	182	9	14	18
ENSMUSG00000009549	Srp14	protein_coding	-0.124275	-0.0605655	0.470401	0.324088	-0.09242	0.397245	-1.2686	-0.471207	-1.38121	-0.0454635	-0.869903	-0.713338	46	52	30	27	473	502	340	379	309	283	233	195	10	7	10	5	470	539	548	671	13	14	3	17	0	0	0	0	46	167	28	135	9	1	0
ENSMUSG00000009566	Fpgs	protein_coding	0.641634	0.271696	1.13267	0.629458	0.456665	0.881062	0.161554	-0.0461828	0.476872	-0.535265	0.0576854	-0.0291969	7	8	7	5	435	506	345	410	91	106	80	65	1	1	0	2	735	684	880	897	1	0	8	4	0	0	0	0	114	226	103	104	0	3	0
ENSMUSG00000009575	Cbx5	protein_coding	0.944474	1.23637	0.370229	0.733464	1.09042	0.551846	1.26833	1.36056	1.14516	1.50485	1.31444	1.325	62	85	94	84	427	456	548	555	2218	1993	2825	2096	116	77	135	159	890	1203	824	1305	16	19	15	29	60	33	37	45	241	540	260	579	66	110	18
ENSMUSG00000009630	Ppp2cb	protein_coding	-2.09402	-2.30824	-2.03983	-2.48709	-2.20113	-2.26346	-1.84608	-2.36926	-2.58968	-4.39644	-2.10767	-3.49306	104	161	104	138	1427	1871	1375	1776	154	141	170	117	84	93	86	124	362	423	389	448	7	8	2	7	0	0	0	0	93	167	49	31	5	3	0
ENSMUSG00000009741	Ubp1	protein_coding	-1.91733	-1.92801	-1.96643	-2.0146	-1.92267	-1.99052	-0.899644	0.123518	1.09468	0.534628	-0.388063	0.814656	19	8	18	18	422	418	430	400	387	330	386	363	6	3	10	2	121	123	128	140	4	2	2	2	0	0	0	0	53	210	197	213	20	53	16
ENSMUSG00000009863	Sdhb	protein_coding	-0.296377	-0.233942	0.352046	0.338072	-0.26516	0.345059	-0.409675	-0.0361281	-0.0622077	-0.00570316	-0.222902	-0.0339554	17	19	11	7	1355	1483	988	975	150	188	118	139	1	4	1	6	1195	1412	1467	1743	7	10	5	9	0	0	0	0	239	667	203	357	2	6	0
ENSMUSG00000009894	Snap47	protein_coding	0.514815	0.7001	1.28605	1.11454	0.607458	1.20029	0.232698	0.545851	0.820893	0.965235	0.389274	0.893064	39	41	32	27	632	658	380	418	194	163	140	118	34	36	47	52	978	1197	1078	1280	2	3	0	4	3	6	0	0	174	443	144	300	6	0	0
ENSMUSG00000009907	Vps4b	protein_coding	0.32806	-0.0562482	-0.279903	-0.582137	0.135906	-0.43102	0.668229	-0.0813075	-0.220612	-0.844623	0.293461	-0.532618	68	73	76	84	470	507	717	723	11	15	29	24	103	77	84	74	639	546	687	683	73	210	102	137	3	11	0	9	175	221	132	148	14	46	5
ENSMUSG00000009927	Rps25	protein_coding	-0.622794	-0.595611	-0.197528	0.149499	-0.609202	-0.0240148	-0.435519	-0.215235	0.0409832	0.579221	-0.325377	0.310102	2790	5528	2200	3590	1645	2112	1314	1595	971	798	1005	678	1039	1752	1279	2226	1157	1565	1333	2502	57	19	36	26	75	151	30	105	285	839	290	876	54	98	15
ENSMUSG00000010048	Ifrd2	protein_coding	-1.16357	-1.59075	-0.862426	-1.22938	-1.37716	-1.0459	-1.19124	-0.626593	-0.552645	-0.584489	-0.908916	-0.568567	28	39	29	22	575	616	547	567	208	245	236	234	20	17	32	25	278	229	350	342	8	1	6	7	0	0	3	0	59	184	80	139	0	15	3
ENSMUSG00000010095	Slc3a2	protein_coding	1.05692	0.894161	1.49264	1.15483	0.975541	1.32374	0.209201	0.416794	0.819083	0.583106	0.312998	0.701094	9	8	9	5	1761	2097	1440	1578	80	95	74	72	9	21	25	25	3968	4364	4714	4969	31	50	31	37	0	0	0	0	477	1291	545	869	1	17	16
ENSMUSG00000010097	Nxf1	protein_coding	-0.0930206	0.369209	0.13033	0.352549	0.138094	0.241439	-0.037205	0.54511	-0.371916	0.522411	0.253952	0.0752473	59	71	66	61	1362	1015	1116	839	432	454	353	265	27	28	34	26	1383	1468	1421	1515	88	93	143	96	0	4	0	0	311	683	185	443	45	164	44
ENSMUSG00000010277	2610507B11Rik	protein_coding	-2.87481	-3.11364	-3.24892	-3.11697	-2.99423	-3.18295	-2.20543	-1.9761	-1.87225	-1.96651	-2.09076	-1.91938	11	24	13	14	3366	3293	3089	2828	302	315	281	243	5	1	11	4	497	426	378	461	3	2	1	0	0	0	0	0	171	386	181	266	8	8	9
ENSMUSG00000010362	Rdm1	protein_coding	-0.169357	-0.393068	0.079146	-0.103848	-0.281212	-0.012351	0.75701	0.0194297	-0.0112578	1.19936	0.38822	0.594049	1	4	0	2	298	353	249	231	102	109	67	82	0	0	0	0	287	301	306	304	17	47	20	35	0	0	0	0	118	165	53	195	0	28	20
ENSMUSG00000010376	Nedd8	protein_coding	-0.587257	-0.299506	0.0515655	0.299708	-0.443381	0.175637	-0.996102	-1.16746	-0.51098	-0.371425	-1.08178	-0.441203	423	487	370	417	996	1242	744	922	595	786	496	609	289	276	380	545	718	1130	897	1605	14	7	15	13	43	103	28	97	117	255	112	262	22	34	4
ENSMUSG00000010406	Mrpl52	protein_coding	0.539702	0.989014	1.27473	1.60178	0.764358	1.43826	-0.418425	-0.174232	-0.00831034	-0.00792099	-0.296329	-0.00811566	72	104	55	47	867	827	572	465	28	32	13	22	5	6	7	9	1365	1838	1610	1996	24	31	8	25	7	2	0	0	152	338	122	170	0	1	1
ENSMUSG00000010517	Faf1	protein_coding	-1.21808	-1.39132	-1.48807	-1.61538	-1.3047	-1.55173	-1.46888	-1.93608	-2.40439	-2.21143	-1.70248	-2.30791	138	166	108	169	2032	2174	1999	1978	194	211	202	177	58	63	76	60	946	928	829	913	15	13	13	8	0	2	8	9	172	262	81	157	2	4	0
ENSMUSG00000010554	Mettl16	protein_coding	-0.509374	-0.483814	-0.222404	-0.318914	-0.496594	-0.270659	-0.639255	-1.12938	-0.814246	-1.54099	-0.884317	-1.17762	87	121	92	89	1150	1129	1041	942	540	542	609	551	47	57	85	39	875	904	1038	1068	6	4	9	7	0	7	0	0	173	238	127	119	15	33	2
ENSMUSG00000010608	Rbm25	protein_coding	1.18765	1.2276	0.118436	0.560085	1.20762	0.339261	1.85849	1.83553	0.797142	0.947415	1.84701	0.872279	50	56	101	86	878	884	1674	1563	328	321	516	470	37	38	49	64	2166	2318	2114	3259	1	2	4	7	17	54	54	62	746	1455	624	1108	21	14	7
ENSMUSG00000010755	Cars	protein_coding	-0.227434	-0.119962	0.110597	0.0744867	-0.173698	0.0925417	-0.70505	-0.514863	-0.480853	-0.102869	-0.609956	-0.291861	36	40	22	25	2296	2237	1750	1709	152	152	132	98	6	1	9	8	2124	2305	2198	2545	44	58	44	36	0	0	0	0	330	722	269	585	0	8	0
ENSMUSG00000010760	Phlda2	protein_coding	1.67725	1.46174	2.23715	1.79998	1.56949	2.01856	2.00738	2.02494	2.03976	1.79754	2.01616	1.91865	53	54	84	63	690	950	780	968	286	381	340	382	4	6	10	17	2390	2930	4278	4767	115	257	163	333	0	0	0	0	650	1783	688	1237	297	428	60
ENSMUSG00000010914	Pdhx	protein_coding	-0.252225	-0.182739	-0.307049	-0.199825	-0.217482	-0.253437	-0.944333	-0.385221	-0.643632	0.228212	-0.664777	-0.20771	6	14	2	8	386	371	335	281	105	124	96	70	0	0	0	0	351	366	315	346	21	26	9	21	0	0	0	0	47	131	46	121	39	43	0
ENSMUSG00000011179	Odc1	protein_coding	-4.20346	-4.39844	-4.70242	-4.81075	-4.30095	-4.75658	-1.98718	-2.24748	-2.10062	-2.7201	-2.11733	-2.41036	1465	1584	1279	1380	3198	3748	2999	3334	2087	2647	1910	2257	69	104	136	100	188	199	134	168	13	8	11	6	10	25	9	19	189	364	150	186	69	94	14
ENSMUSG00000011254	Thg1l	protein_coding	-1.27609	-1.41882	-0.488161	-1.18552	-1.34745	-0.836838	-1.53694	-0.895752	-0.898475	-1.06027	-1.21635	-0.979371	2	9	4	4	322	351	252	312	86	69	79	87	3	7	7	0	144	147	209	194	2	1	0	0	0	0	0	0	26	87	29	55	0	36	5
ENSMUSG00000011306	Sugp1	protein_coding	0.153243	0.418693	0.362277	0.611942	0.285968	0.487109	1.39459	1.8235	1.08598	1.46388	1.60905	1.27493	9	12	5	11	362	310	325	285	32	22	39	34	8	6	11	6	436	464	486	616	3	6	0	2	0	14	4	0	223	506	148	289	6	2	0
ENSMUSG00000011877	Git1	protein_coding	-1.85139	-1.88321	-2.02997	-1.56999	-1.8673	-1.79998	-1.2757	-1.13197	0.200276	0.161837	-1.20383	0.181056	1	0	0	0	713	537	495	338	134	81	120	61	0	0	1	0	214	163	141	161	5	1	0	0	0	0	0	0	69	113	122	139	6	7	1
ENSMUSG00000011960	Ccnt1	protein_coding	-0.134396	0.484851	-0.642955	-0.101477	0.175228	-0.372216	0.778779	1.40546	0.581095	1.03745	1.09212	0.809275	13	19	19	14	301	194	349	220	493	454	491	535	11	7	7	8	297	304	260	290	3	4	0	3	0	1	0	0	121	237	112	166	21	30	17
ENSMUSG00000012396	Nanog	protein_coding	1.27681	1.60308	1.84539	1.98271	1.43994	1.91405	1.95923	2.00584	1.8827	2.49361	1.98254	2.18816	199	162	102	89	990	717	560	441	778	625	480	439	217	272	277	340	2598	2439	2341	2465	90	220	56	184	29	14	12	9	902	1328	443	913	42	199	56
ENSMUSG00000012405	Rpl15	protein_coding	-0.00839369	0.146743	0.841686	0.820727	0.0691747	0.831207	-2.21054	-2.69684	-2.23787	-2.70534	-2.45369	-2.47161	1881	2299	1546	1756	2410	2362	1957	1721	2689	2519	2359	2352	214	324	244	371	2595	2928	4080	4299	632	700	446	537	2	11	8	1	122	168	89	97	491	1047	130
ENSMUSG00000012443	Kif11	protein_coding	1.075	1.15526	-0.380793	-0.408907	1.11513	-0.39485	0.757341	0.753153	-0.714932	-0.324166	0.755247	-0.519549	40	50	92	91	813	907	2196	2040	218	230	516	458	65	60	85	84	1855	2262	1962	2173	7	9	5	3	0	12	2	0	322	705	287	599	31	84	20
ENSMUSG00000012535	Tnpo3	protein_coding	-0.285243	-0.602695	-0.846142	-1.05524	-0.443969	-0.950692	-1.31853	-1.1682	-1.64679	-1.83413	-1.24336	-1.74046	189	222	206	220	1618	1881	2029	1872	482	528	564	563	188	253	224	323	1438	1387	1313	1274	14	9	16	8	6	12	3	4	152	386	139	193	12	14	25
ENSMUSG00000012848	Rps5	protein_coding	-0.81023	-0.851108	-0.551738	-0.444828	-0.830669	-0.498283	-1.39119	-1.68367	-1.73941	-1.3089	-1.53743	-1.52416	1731	2375	1291	1647	27046	31026	20219	21486	987	1009	831	723	592	634	463	742	16705	19259	16046	22324	312	581	185	353	27	32	24	32	2416	4454	1299	3188	106	215	30
ENSMUSG00000013033	Adgrl1	protein_coding	-2.39399	-2.97945	-3.23505	-2.69605	-2.68672	-2.96555	-1.24339	-0.503096	-0.0251556	-0.470154	-0.873242	-0.247655	86	80	83	60	1354	1134	1295	976	804	725	562	529	64	33	73	30	279	161	160	213	3	4	17	9	11	3	3	12	134	369	273	259	25	6	17
ENSMUSG00000013089	Etv5	protein_coding	0.432522	0.92105	0.683336	1.21047	0.676786	0.946901	0.0152596	0.578212	-0.00734648	0.537597	0.296736	0.265125	113	85	57	51	587	366	417	253	2067	1706	1354	1095	170	145	192	206	858	776	779	828	3	4	2	10	3	1	3	11	139	252	89	135	67	70	41
ENSMUSG00000013160	Atp6v0d1	protein_coding	0.313809	0.27861	0.589115	0.389136	0.29621	0.489126	-0.468037	-0.816443	-1.008	0.0472081	-0.64224	-0.480393	27	38	23	22	673	695	600	595	252	261	214	223	7	3	7	10	906	944	1050	1102	11	20	18	25	0	0	0	0	114	182	64	226	4	25	6
ENSMUSG00000013236	Ptprs	protein_coding	-1.57866	-1.55891	-2.21478	-1.56768	-1.56879	-1.89123	-0.91752	-0.623765	-0.817807	-0.634048	-0.770642	-0.725928	23	14	24	18	1048	842	1249	895	202	219	216	181	17	16	41	28	380	320	313	427	2	0	0	0	0	0	0	0	130	252	152	212	0	2	1
ENSMUSG00000013415	Igf2bp1	protein_coding	0.912443	1.16132	0.918215	1.19899	1.03688	1.0586	0.890753	1.09002	1.21633	0.807087	0.990386	1.01171	95	75	93	89	2387	1915	2253	1945	6205	4861	4862	4077	170	55	171	135	4866	4796	4953	6315	140	140	99	139	21	10	35	5	1037	1880	1123	1251	169	222	47
ENSMUSG00000013593	Ndufs2	protein_coding	-0.757497	-1.09612	-0.43423	-0.823348	-0.926806	-0.628789	-1.25109	-1.29056	-1.16215	-1.29776	-1.27083	-1.22995	35	39	22	35	3779	3973	2848	2849	627	860	509	602	3	0	3	0	2421	2081	2452	2277	10	9	15	13	0	0	0	0	372	749	273	426	26	22	2
ENSMUSG00000013629	Cad	protein_coding	0.823162	0.694077	0.524328	0.533652	0.75862	0.52899	0.698967	0.511559	0.105159	0.174026	0.605263	0.139592	44	69	54	68	2566	2420	2570	2498	83	68	72	66	31	16	29	46	4917	4384	4300	5114	13	3	13	2	0	0	2	2	976	1591	593	1036	0	0	0
ENSMUSG00000013662	Atad1	protein_coding	1.19509	1.46352	0.972129	1.04838	1.32931	1.01025	1.13201	0.879774	0.347457	0.635453	1.00589	0.491455	13	9	10	7	296	284	436	373	408	426	534	482	5	1	6	14	734	877	995	1091	5	3	4	8	0	0	0	0	152	241	119	213	7	9	0
ENSMUSG00000013663	Pten	protein_coding	-3.49303	-3.2829	-4.26924	-4.06588	-3.38797	-4.16756	-1.31477	-1.65915	-2.35101	-0.439269	-1.48696	-1.39514	185	211	188	195	499	452	547	450	393	307	601	424	43	30	30	48	48	52	33	38	5	0	4	5	7	5	14	0	47	66	23	122	13	28	13
ENSMUSG00000013736	Trnt1	protein_coding	0.408467	0.382115	-0.585838	-0.718824	0.395291	-0.652331	-0.297656	0.0740714	-1.07651	-1.18504	-0.111792	-1.13078	24	29	43	53	320	344	698	668	122	174	377	325	62	66	47	74	460	502	541	574	24	25	22	28	0	0	3	0	61	167	71	108	4	36	12
ENSMUSG00000013858	Tmem259	protein_coding	-2.26137	-2.41692	-1.85137	-2.17559	-2.33914	-2.01348	0.331176	0.760222	1.68456	1.64632	0.545699	1.66544	13	11	10	8	363	434	335	345	78	58	60	48	5	1	4	3	82	91	108	108	3	0	1	1	0	0	0	0	107	339	231	397	0	31	6
ENSMUSG00000014074	Rnf168	protein_coding	-2.03915	-1.54053	-3.08469	-2.20819	-1.78984	-2.64644	-0.906465	-0.188223	-0.68125	-1.01823	-0.547344	-0.849738	103	109	72	91	296	252	299	281	351	327	300	268	53	38	59	80	78	97	41	86	10	10	6	24	23	46	11	1	37	102	40	51	60	149	55
ENSMUSG00000014195	Dnajc7	protein_coding	1.27706	1.00346	0.974405	0.765451	1.14026	0.869928	1.213	0.815701	0.845696	0.595013	1.01435	0.720354	3	25	10	26	834	972	1022	1131	89	101	117	120	6	15	4	18	2189	2182	2336	2719	62	42	59	37	0	0	0	0	453	789	394	628	33	54	20
ENSMUSG00000014226	Cacybp	protein_coding	0.470274	0.549523	0.235392	0.29037	0.509899	0.262881	-0.26173	-0.329729	-1.10754	-0.422011	-0.29573	-0.764773	456	792	578	753	2364	3104	2923	3313	1548	1598	1920	1916	366	361	449	390	3547	5087	4003	5730	52	56	49	71	65	244	86	78	462	1139	291	909	50	103	12
ENSMUSG00000014294	Ndufa2	protein_coding	-0.393775	-0.354529	0.326439	-0.00811727	-0.374152	0.159161	-2.72498	-1.62932	-0.843307	-0.794709	-2.17715	-0.819008	13	8	11	9	649	805	460	571	358	438	262	285	0	0	2	0	535	705	671	803	31	36	23	39	0	0	0	0	23	120	55	121	12	73	15
ENSMUSG00000014349	Ube2z	protein_coding	0.49878	0.303521	0.657133	0.478502	0.401151	0.567818	-0.0346531	-0.535022	-0.134657	-1.63715	-0.284837	-0.885901	28	29	25	35	494	487	435	440	794	692	614	612	10	9	33	7	756	673	798	867	3	1	11	13	0	0	0	0	113	155	85	52	5	60	6
ENSMUSG00000014355	Anapc1	protein_coding	-0.561479	-0.780865	-1.31661	-1.03558	-0.671172	-1.1761	-1.56418	-1.40711	-1.822	-1.83492	-1.48565	-1.82846	68	80	84	67	1830	1961	2291	2038	252	300	299	243	76	64	151	79	1343	1278	1070	1406	16	6	5	7	9	5	2	0	145	341	139	210	33	26	0
ENSMUSG00000014426	Map3k4	protein_coding	-1.20236	-1.6144	-1.72883	-1.54999	-1.40838	-1.63941	-1.34256	-1.06118	-1.31083	-0.989798	-1.20187	-1.15032	3	5	5	4	920	1009	983	940	88	79	85	77	5	3	0	6	433	369	345	454	2	2	0	1	0	0	0	0	85	223	85	174	0	19	18
ENSMUSG00000014444	Piezo1	protein_coding	-1.01212	-1.06132	-1.20389	-0.835766	-1.03672	-1.01983	-0.163175	0.0182078	0.0414631	0.245256	-0.0724837	0.14336	50	36	43	50	1730	1668	2301	1758	88	73	89	65	49	32	61	91	929	895	1162	1393	0	0	0	3	1	14	2	8	362	779	508	766	0	0	3
ENSMUSG00000014496	Ankrd28	protein_coding	-0.679407	-0.860474	-1.04399	-1.21078	-0.76994	-1.12739	-0.867294	-1.25469	-0.887092	-2.25522	-1.06099	-1.57116	6	30	12	30	763	921	888	1000	599	635	687	637	4	3	2	8	516	568	501	611	14	8	11	9	0	0	0	13	98	178	103	77	51	69	21
ENSMUSG00000014550	Rbsn	protein_coding	-2.04007	-1.89435	-2.04771	-2.29144	-1.96721	-2.16957	-1.134	-0.889174	-1.11766	-0.878153	-1.01159	-0.997904	44	42	36	37	281	249	263	225	272	242	212	267	33	33	32	32	74	75	74	65	0	1	2	1	7	12	3	0	30	62	26	45	10	12	0
ENSMUSG00000014551	Mrps25	protein_coding	-0.169372	-0.0748075	0.494879	0.317631	-0.12209	0.406255	-0.0609362	-0.752784	-0.851933	-0.320795	-0.40686	-0.586364	9	17	9	10	325	380	244	299	129	119	114	99	2	0	0	1	313	404	400	527	11	10	10	7	0	0	0	0	73	104	29	88	5	19	0
ENSMUSG00000014601	Strip1	protein_coding	0.109222	0.168913	0.272842	0.393485	0.139067	0.333163	-0.560469	-0.511399	0.790836	0.162874	-0.535934	0.476855	0	0	0	0	321	340	291	260	67	78	49	42	0	0	0	0	375	428	409	483	1	0	1	3	0	0	0	0	51	110	108	107	7	2	0
ENSMUSG00000014606	Slc25a11	protein_coding	-0.749811	-0.700274	-0.315795	-0.59916	-0.725043	-0.457477	-2.52607	-1.3428	-1.99419	-1.97126	-1.93444	-1.98273	23	32	29	28	295	341	260	256	205	207	138	168	11	7	30	16	190	235	243	239	4	9	8	11	5	0	0	0	12	62	14	24	9	25	10
ENSMUSG00000014769	Psmb1	protein_coding	-0.143861	-0.181626	0.273599	0.156867	-0.162744	0.215233	-0.0827876	0.2738	-0.00728241	0.513677	0.0955062	0.253197	0	0	0	0	2938	3067	2277	2256	209	208	183	171	0	0	0	0	2880	3028	3202	3557	51	7	25	5	0	0	0	0	650	1710	486	1184	22	49	11
ENSMUSG00000014859	E2f4	protein_coding	-0.892528	-0.455211	-0.772614	-0.115821	-0.67387	-0.444217	0.0272933	0.496147	0.320359	0.955954	0.26172	0.638156	14	12	8	5	1181	884	840	603	349	203	247	147	2	1	1	0	689	722	572	787	96	30	39	16	0	0	0	0	282	575	225	430	10	12	3
ENSMUSG00000014867	Surf4	protein_coding	-0.262045	0.0478915	-0.0233865	0.144575	-0.107077	0.0605943	-1.3064	-0.478246	-1.05928	-2.10802	-0.892321	-1.58365	49	31	42	49	475	438	408	387	574	487	443	442	11	2	10	1	429	507	467	605	1	1	4	2	0	0	0	0	45	145	42	33	6	20	0
ENSMUSG00000014907	Naf1	protein_coding	1.43648	2.10781	1.30645	1.76226	1.77215	1.53436	2.15356	2.40793	1.28833	2.54728	2.28075	1.91781	26	22	35	36	306	219	334	242	377	218	302	146	39	31	53	40	897	1057	961	1161	1	3	0	1	0	0	0	0	319	536	175	520	11	5	4
ENSMUSG00000014932	Yes1	protein_coding	-0.30774	-0.977067	-1.80978	-2.00878	-0.642404	-1.90928	0.0446256	-1.66996	-0.888111	-1.19668	-0.812669	-1.0424	28	23	41	33	240	276	440	424	245	286	491	462	11	6	7	12	210	157	146	149	1	3	11	0	2	13	0	0	58	40	51	68	3	36	2
ENSMUSG00000014956	Ppp1cb	protein_coding	0.0689051	-0.0239384	-0.434366	-0.599713	0.0224833	-0.517039	-0.304628	-0.114811	-1.14483	-1.25983	-0.20972	-1.20233	107	215	158	241	1360	1599	1876	2052	1809	1794	2375	2217	95	90	106	120	1545	1761	1615	1915	138	223	83	232	3	7	12	0	258	681	182	315	68	124	44
ENSMUSG00000014959	Gorasp2	protein_coding	-0.532065	-0.247952	-0.287386	-0.465901	-0.390009	-0.376643	-0.935729	-0.916688	-0.744073	-1.38289	-0.926209	-1.06348	63	51	44	47	498	438	406	376	245	224	177	173	52	71	74	81	373	413	387	385	5	3	2	3	14	8	7	0	61	107	52	53	4	37	4
ENSMUSG00000015002	Efr3a	protein_coding	-1.25018	-1.73232	-1.885	-2.11068	-1.49125	-1.99784	-2.48339	-1.62245	-1.03994	-1.71769	-2.05292	-1.37881	26	18	28	32	358	454	508	510	168	225	286	291	23	14	25	16	163	153	160	167	4	3	3	6	0	0	0	0	15	68	53	57	1	9	3
ENSMUSG00000015013	Trappc2l	protein_coding	-0.150469	-0.070054	0.431574	0.543128	-0.110262	0.487351	-1.43753	-1.35285	-0.682961	-0.482224	-1.39519	-0.582593	0	0	0	0	289	360	232	247	54	68	49	58	0	0	0	0	282	384	364	509	1	3	1	7	0	0	0	0	25	65	31	65	0	4	0
ENSMUSG00000015023	Ddx19a	protein_coding	0.0449646	0.408106	0.307691	0.97098	0.226535	0.639335	-0.391122	0.943052	0.954812	1.93441	0.275965	1.44461	22	30	24	14	375	247	291	158	238	128	222	91	9	5	8	11	419	367	419	438	0	2	0	0	4	11	0	0	67	219	121	222	6	10	0
ENSMUSG00000015087	Rabl6	protein_coding	-2.28043	-2.16558	-2.33282	-2.0654	-2.22301	-2.19911	-0.808768	-1.10496	-0.0405997	-0.898014	-0.956862	-0.469307	44	50	40	42	628	597	537	512	128	160	138	113	26	22	39	29	140	149	124	173	2	0	0	0	0	1	0	0	84	128	112	101	5	7	0
ENSMUSG00000015092	Edf1	protein_coding	-0.0454609	-0.213685	0.263859	0.141159	-0.129573	0.202509	1.7805	1.22083	1.49929	1.50561	1.50067	1.50245	52	87	56	77	364	494	310	411	93	146	109	115	6	5	11	10	382	477	433	641	13	8	16	5	0	0	0	0	293	531	188	429	15	4	0
ENSMUSG00000015112	Slc25a13	protein_coding	-0.0465244	-0.36379	-0.029622	-0.151988	-0.205157	-0.0908052	-0.779408	-1.39777	-0.94403	-0.974479	-1.08859	-0.959255	23	30	23	20	945	1217	852	898	345	315	313	240	8	4	12	10	991	1059	971	1143	3	15	4	19	0	0	0	0	129	213	95	168	9	17	0
ENSMUSG00000015143	Actn1	protein_coding	0.63562	0.724298	0.633053	0.522765	0.679959	0.577909	0.571329	0.664243	1.03183	0.846508	0.617786	0.939169	52	68	70	61	1462	1226	1409	1413	173	100	174	141	96	52	112	117	2460	2268	2542	2871	20	3	15	3	12	27	10	26	509	896	618	934	1	2	1
ENSMUSG00000015165	Hnrnpl	protein_coding	0.767733	0.594228	0.945132	0.703738	0.68098	0.824435	0.659362	0.693935	0.819662	0.626529	0.676648	0.723095	9	20	9	13	4756	5288	4070	4354	912	801	678	640	6	3	9	8	8770	8939	9116	10029	236	142	166	123	0	0	2	0	1760	3945	1541	2471	164	333	134
ENSMUSG00000015176	Nolc1	protein_coding	0.568383	0.796466	0.683674	0.872363	0.682425	0.778019	0.366729	0.552796	0.336448	0.366008	0.459763	0.351228	86	70	50	80	3396	2881	3020	2725	652	745	629	613	24	18	43	18	5454	5603	5643	7055	50	86	50	68	1	0	0	0	1026	1949	818	1291	33	78	13
ENSMUSG00000015243	Abca1	protein_coding	-0.0326329	-0.0936225	-0.631491	-0.0468	-0.0631277	-0.339145	-0.723838	0.110683	0.0800986	0.425079	-0.306578	0.252589	10	6	9	6	289	243	269	233	106	83	132	77	8	12	5	8	306	255	202	319	1	0	1	1	6	13	0	1	41	121	61	115	8	12	0
ENSMUSG00000015305	Sash1	protein_coding	-0.362405	-0.0709936	-0.656245	-0.128843	-0.216699	-0.392544	-0.31493	-0.146403	0.259866	0.774316	-0.230666	0.517091	12	19	17	14	292	288	401	334	222	170	242	190	10	6	17	18	246	307	296	432	1	7	11	6	0	0	0	0	55	120	103	210	9	11	4
ENSMUSG00000015357	Clpx	protein_coding	-1.06287	-1.04176	-1.07546	-1.14292	-1.05231	-1.10919	-1.11343	-1.42872	-1.44931	-2.47855	-1.27107	-1.96393	38	39	31	35	434	467	471	470	67	62	71	77	41	31	56	55	225	254	260	301	13	9	9	8	9	0	0	0	47	80	37	31	0	6	6
ENSMUSG00000015597	Zfp318	protein_coding	-0.616289	-0.940095	-1.23106	-0.895955	-0.778192	-1.06351	-0.555558	-0.381146	-0.955499	0.720484	-0.468352	-0.117507	0	2	3	3	276	305	452	350	48	47	64	41	0	0	3	0	195	178	224	266	0	0	0	1	0	0	0	0	44	108	50	212	0	0	5
ENSMUSG00000015605	Srf	protein_coding	-2.66651	-2.48509	-3.37089	-2.63351	-2.5758	-3.0022	-0.587935	-0.499744	-1.03874	-1.54953	-0.543839	-1.29413	61	57	37	32	340	325	249	215	302	233	160	187	11	11	19	11	58	65	28	49	2	1	1	1	0	0	0	0	53	106	26	27	7	10	5
ENSMUSG00000015647	Lama5	protein_coding	-0.304264	-0.512769	-0.80744	-0.678454	-0.408517	-0.742947	-0.850714	-0.40627	0.11216	-0.234395	-0.628492	-0.0611172	7	11	18	16	2132	2184	3239	2957	35	37	41	39	0	0	0	0	1870	1714	2153	2613	4	3	5	2	0	0	0	0	277	760	751	924	0	0	1
ENSMUSG00000015656	Hspa8	protein_coding	-0.708104	-1.32233	-0.591992	-0.957877	-1.01522	-0.774934	0.122136	-0.100491	0.274922	0.110731	0.0108225	0.192826	2593	2590	2078	1882	3596	3006	2905	2280	2058	1789	1730	1408	831	873	905	907	2384	1346	2242	1660	53	57	53	49	33	36	10	3	917	1293	754	905	373	234	142
ENSMUSG00000015671	Psma2	protein_coding	0.130536	0.224762	0.471325	0.394048	0.177649	0.432686	0.573515	0.432408	0.0761406	-0.0500396	0.502961	0.0130505	112	131	73	104	2085	2068	1813	1794	449	450	431	374	0	1	0	4	2472	2706	2924	3334	81	150	60	126	0	0	0	0	727	1287	410	637	48	73	17
ENSMUSG00000015711	Prune1	protein_coding	0.0646725	0.149796	0.524787	0.69822	0.107234	0.611504	-0.477817	-0.299761	-0.764069	-0.884152	-0.388789	-0.824111	19	17	14	16	422	355	285	241	274	263	201	184	9	2	8	7	478	441	477	553	3	4	0	7	0	0	0	0	71	133	36	48	12	18	3
ENSMUSG00000015733	Capza2	protein_coding	0.0761027	0.220638	0.0275571	0.0608442	0.14837	0.0442007	-0.977626	-0.693766	-0.700464	-0.841857	-0.835696	-0.771161	46	41	53	47	748	712	856	785	647	622	832	671	17	17	16	28	854	929	1015	1158	11	13	9	9	0	9	0	0	89	203	113	161	7	16	6
ENSMUSG00000015748	Prpf3	protein_coding	0.903458	1.15427	1.14305	1.10526	1.02886	1.12415	0.650715	1.34977	0.795518	1.21711	1.00024	1.00632	47	57	32	42	734	707	564	564	62	83	64	76	30	7	23	20	1487	1762	1449	1716	26	57	20	24	7	0	0	0	270	831	210	482	5	12	0
ENSMUSG00000015749	Anp32e	protein_coding	1.1836	1.23973	1.13728	1.08316	1.21167	1.11022	0.604416	0.337614	-0.147152	-0.0534116	0.471015	-0.100282	160	259	161	222	626	731	764	813	939	977	894	961	255	309	342	401	1540	1933	1955	2436	76	92	42	73	9	55	5	42	223	426	148	288	21	70	18
ENSMUSG00000015757	Ppil4	protein_coding	1.19926	0.873517	-0.0243401	0.106631	1.03639	0.0411455	1.5605	1.38173	-0.138403	-0.556225	1.47111	-0.347314	2	4	4	11	191	233	431	396	132	134	304	257	1	0	0	0	475	478	493	603	4	1	3	6	0	0	0	0	132	280	84	99	13	34	0
ENSMUSG00000015759	Cnih1	protein_coding	0.42814	0.421799	0.765272	0.691002	0.42497	0.728137	-0.481967	-0.162891	-0.614117	0.0611207	-0.322429	-0.276498	15	23	15	17	304	352	264	279	574	464	557	414	5	5	5	1	443	528	522	637	38	30	42	30	0	0	0	0	51	145	37	107	0	10	8
ENSMUSG00000015766	Eps8	protein_coding	-1.09388	-0.798289	-0.586735	-1.28486	-0.946084	-0.935797	-1.33942	-0.979941	-1.00947	-2.54617	-1.15968	-1.77782	20	21	23	24	270	278	244	286	113	104	116	87	13	19	23	17	137	179	189	166	3	0	0	3	0	0	8	0	25	65	26	18	7	1	0
ENSMUSG00000015804	Med28	protein_coding	-1.06884	-0.757987	-0.314135	-0.422271	-0.913413	-0.368203	-2.45925	-2.403	-1.60052	-1.91143	-2.43113	-1.75597	7	11	4	7	399	367	311	307	127	123	146	112	0	0	0	0	206	243	291	324	3	1	0	9	0	0	0	0	17	32	22	30	0	13	3
ENSMUSG00000015806	Qdpr	protein_coding	1.04018	0.404869	1.25342	0.615103	0.722526	0.934259	-1.18147	-1.94226	-1.98508	-1.35008	-1.56187	-1.66758	0	2	1	1	242	400	203	319	239	286	177	234	0	0	0	0	539	593	563	691	10	3	11	9	0	0	0	0	25	48	11	46	8	3	0
ENSMUSG00000015837	Sqstm1	protein_coding	0.0361894	0.0394485	0.41492	0.36078	0.0378189	0.38785	0.860084	0.699092	0.635861	0.429227	0.779588	0.532544	45	29	68	40	1004	1154	1305	1196	479	558	612	656	0	0	0	1	1115	1328	2024	2172	5	11	17	21	0	0	0	0	427	864	435	592	25	10	0
ENSMUSG00000015839	Nfe2l2	protein_coding	0.749709	1.09004	0.984553	1.37317	0.919872	1.17886	1.05778	1.29842	0.808746	1.68406	1.1781	1.24641	14	17	22	13	531	417	487	309	90	58	72	45	6	6	12	6	967	994	1121	1132	0	5	0	2	0	5	1	0	259	473	183	365	0	7	1
ENSMUSG00000015869	Prpsap1	protein_coding	-0.225771	0.0219115	0.064358	0.294206	-0.10193	0.179282	-0.775027	-0.387031	-1.20991	-1.24654	-0.581029	-1.22822	39	35	24	27	650	621	647	568	235	234	244	218	36	46	72	71	602	706	787	985	11	5	10	2	0	0	5	0	89	219	60	88	5	37	2
ENSMUSG00000015880	Ncapg	protein_coding	1.04723	0.962114	-0.28006	-0.414451	1.00467	-0.347255	1.10611	0.308262	-0.701497	-0.574147	0.707188	-0.637822	11	16	41	31	571	711	1645	1620	22	34	75	66	21	10	24	15	1278	1551	1576	1719	3	11	5	9	0	0	0	0	288	406	217	400	3	6	2
ENSMUSG00000015889	Lta4h	protein_coding	0.289813	0.580186	0.635025	0.572396	0.434999	0.60371	0.514771	0.709039	0.257943	0.485886	0.611905	0.371914	44	35	28	32	929	902	729	709	18	16	23	13	8	8	4	10	1230	1510	1317	1491	3	3	0	0	0	0	7	0	311	680	187	365	0	0	0
ENSMUSG00000015932	Dstn	protein_coding	0.661442	0.714206	1.01063	0.868094	0.687824	0.939359	1.07415	1.67375	0.57522	1.8925	1.37395	1.23386	419	522	441	423	1798	1988	1652	1672	3502	3784	3449	3148	261	183	226	245	3080	3652	3872	4316	62	74	52	84	0	5	0	8	887	2925	528	2282	80	128	64
ENSMUSG00000015937	H2afy	protein_coding	-0.570691	-0.637016	-0.455279	-0.503013	-0.603853	-0.479146	-0.722626	-0.383037	-0.934602	-0.273925	-0.552831	-0.604263	95	145	94	128	986	1018	891	967	361	343	370	300	33	21	71	51	719	733	756	965	20	3	28	3	0	10	1	0	140	360	100	294	2	18	13
ENSMUSG00000015961	Adss	protein_coding	0.0411969	0.00398434	0.00553113	0.00242918	0.0225906	0.00398015	-0.990563	-0.670327	-1.34224	-1.13588	-0.830445	-1.23906	102	146	146	135	1713	1791	2092	1901	871	890	1101	987	68	49	79	66	1909	2011	2443	2693	19	11	29	22	5	28	6	23	202	519	177	318	13	53	26
ENSMUSG00000015971	Actr8	protein_coding	-0.44617	-0.495069	-0.283147	-0.68554	-0.47062	-0.484343	-0.738342	-1.1313	-0.776737	-0.810149	-0.934819	-0.793443	19	13	13	13	712	798	591	663	14	15	16	10	1	1	2	7	566	634	565	583	4	4	0	1	0	0	0	0	100	168	74	139	0	0	0
ENSMUSG00000015994	Fnta	protein_coding	-0.831663	-1.02149	-0.807509	-0.938774	-0.926576	-0.873142	-2.08246	-2.59303	-1.95989	-3.16075	-2.33775	-2.56032	20	37	12	21	1428	1570	1342	1411	1112	1102	903	884	1	2	0	2	869	866	892	1041	12	7	10	24	0	0	0	0	79	120	74	58	6	79	12
ENSMUSG00000016018	Skiv2l2	protein_coding	1.4078	1.26946	0.0349172	0.102456	1.33863	0.0686868	1.02773	0.987469	-0.0611815	0.203647	1.0076	0.0712327	10	13	14	21	942	1121	2174	1937	48	28	79	44	1	0	1	1	2707	3026	2591	2941	6	1	3	0	0	0	0	0	450	1025	447	820	3	5	10
ENSMUSG00000016181	Diexf	protein_coding	0.303347	0.394888	0.509167	0.49454	0.349118	0.501853	1.01795	0.947077	1.42954	1.18291	0.982516	1.30622	31	24	18	18	529	487	424	399	98	75	82	59	5	4	7	1	707	717	702	795	0	2	2	1	0	0	0	0	251	433	245	333	0	31	2
ENSMUSG00000016252	Atp5e	protein_coding	1.09954	0.854184	1.42511	1.32545	0.976863	1.37528	-0.144278	-0.750102	0.143518	0.112181	-0.44719	0.127849	245	464	220	335	533	744	460	599	416	530	346	408	162	139	210	247	1237	1506	1437	2123	20	27	34	21	15	13	0	0	113	204	109	238	12	30	14
ENSMUSG00000016256	Ctsz	protein_coding	-0.106812	-0.0283666	0.183077	0.0468525	-0.0675891	0.114965	-1.40804	-0.918496	-1.03516	-1.21534	-1.16327	-1.12525	42	52	30	43	521	582	449	499	213	226	179	165	13	23	25	45	524	639	593	729	5	5	1	5	0	0	1	0	46	142	47	79	11	11	8
ENSMUSG00000016257	Prelid3b	protein_coding	-0.576867	-0.125763	-0.145531	-0.308885	-0.351315	-0.227208	-0.908805	-0.148152	-0.624308	-1.76268	-0.528479	-1.19349	50	52	36	40	617	495	503	480	502	426	426	413	12	8	7	9	448	508	529	548	2	14	9	8	0	0	0	0	77	206	70	52	8	26	0
ENSMUSG00000016319	Slc25a5	protein_coding	-0.248915	-0.51616	0.208163	-0.145734	-0.382538	0.0312148	1.24021	1.48432	1.04817	1.24631	1.36226	1.14724	369	243	344	219	1682	1502	1454	1243	1424	1024	1295	821	72	13	56	21	1533	1176	1954	1589	97	91	99	74	16	9	6	15	931	1938	645	1084	26	107	25
ENSMUSG00000016487	Ppfibp1	protein_coding	-0.752525	-1.14757	-1.3483	-1.45093	-0.950046	-1.39962	-0.0475571	-0.40693	-0.177726	-0.720612	-0.227244	-0.449169	33	39	55	49	322	368	464	520	142	156	189	170	26	23	52	34	207	186	212	269	3	7	3	0	0	12	0	17	73	128	88	116	7	10	2
ENSMUSG00000016503	Gtf3a	protein_coding	-1.34343	-1.38034	-1.44305	-1.45548	-1.36188	-1.44927	-2.39056	-1.58493	-2.14036	-2.36358	-1.98774	-2.25197	28	44	20	44	649	644	596	574	32	24	17	29	1	2	6	1	277	277	255	296	1	0	2	1	0	1	0	0	29	99	29	41	0	12	0
ENSMUSG00000016526	Dyrk3	protein_coding	-0.318288	-0.486936	0.0688582	-0.435825	-0.402612	-0.183483	-0.974114	-0.795183	-0.78486	-2.35866	-0.884648	-1.57176	56	50	33	35	1157	1174	763	879	143	131	101	78	27	21	27	12	1005	938	931	919	34	37	9	9	0	0	0	0	138	312	95	63	0	3	0
ENSMUSG00000016528	Mapkapk2	protein_coding	-2.07303	-1.71807	-2.29065	-2.10884	-1.89555	-2.19974	-0.424701	-0.131296	0.435992	-0.0946449	-0.277998	0.170673	20	32	19	30	338	285	286	305	259	281	257	253	9	19	6	1	87	97	68	100	2	0	0	1	0	2	0	0	59	120	83	105	0	1	13
ENSMUSG00000016541	Atxn10	protein_coding	0.338434	0.883167	0.756757	1.1354	0.6108	0.946081	-0.243013	-0.0324945	-0.354115	0.0903725	-0.137754	-0.131871	45	59	53	39	2182	1670	2008	1367	428	346	370	312	63	58	80	91	2988	3449	3947	4247	56	109	47	78	9	9	0	0	432	753	337	535	99	162	12
ENSMUSG00000016554	Eif3d	protein_coding	0.0616915	0.077534	0.178361	0.314402	0.0696127	0.246382	0.085876	-0.0279858	0.153389	-0.0592507	0.0289451	0.0470693	203	165	163	122	5477	5001	4292	3662	378	476	283	378	106	121	146	173	6191	5909	5650	6440	9	16	7	18	0	6	0	0	1362	2262	1024	1292	29	32	2
ENSMUSG00000016559	H3f3b	protein_coding	0.291601	-0.122575	0.810763	0.256997	0.0845132	0.53388	1.40514	1.21559	1.19189	1.42806	1.31037	1.30998	1003	1144	711	831	1431	1507	1108	1200	3811	3448	2908	2627	482	441	633	746	1897	1550	2261	2028	27	18	22	34	18	50	27	20	888	1614	543	1187	124	119	17
ENSMUSG00000016619	Nup50	protein_coding	-1.18838	-1.00962	-0.870016	-0.818609	-1.099	-0.844312	-0.474514	-1.01241	-1.64455	-1.2917	-0.743462	-1.46813	147	144	105	106	848	748	685	646	828	797	695	621	100	91	131	149	403	416	436	518	6	4	6	12	0	1	0	3	143	171	47	97	21	24	5
ENSMUSG00000016664	Pacsin2	protein_coding	0.221809	0.231741	0.243574	0.101344	0.226775	0.172459	-0.122598	-0.0208717	-0.629799	-1.29791	-0.071735	-0.963856	21	21	20	14	460	451	440	408	388	398	322	288	25	21	44	30	581	593	606	619	10	10	5	4	0	0	0	0	99	205	61	61	18	17	2
ENSMUSG00000016831	Tox4	protein_coding	-0.163652	-0.118558	-0.267022	-0.276502	-0.141105	-0.271762	0.645146	0.771873	-0.0503511	0.78147	0.708509	0.36556	42	42	25	36	423	414	391	364	392	344	313	265	33	29	23	41	409	427	378	425	4	3	10	4	0	6	0	0	155	326	81	230	35	39	17
ENSMUSG00000016833	Mrps18c	protein_coding	0.140744	0.520622	0.530108	0.645404	0.330683	0.587756	-0.0465546	0.77162	-0.18946	-0.0156566	0.362533	-0.102558	11	9	7	7	335	315	303	297	20	18	33	26	1	1	6	3	400	506	509	657	30	25	27	45	0	0	0	0	76	248	57	108	3	0	1
ENSMUSG00000016918	Sulf1	protein_coding	-0.248274	-0.780018	-0.665528	-0.874735	-0.514146	-0.770132	0.0355435	-0.782736	-0.483373	-1.36994	-0.373596	-0.926657	64	68	119	99	533	526	769	682	384	292	491	489	84	80	195	170	486	343	564	526	25	20	22	36	8	11	18	43	128	141	118	97	24	51	33
ENSMUSG00000016921	Srsf6	protein_coding	0.0912393	0.226678	0.444229	0.425947	0.158959	0.435088	0.519881	0.527667	1.19652	0.934704	0.523774	1.06561	188	262	170	207	3304	3249	2754	2879	2242	2052	2166	1770	33	23	31	31	3812	4257	4359	5470	84	33	40	39	0	0	0	0	1110	2160	1354	2023	102	112	49
ENSMUSG00000016933	Plcg1	protein_coding	-1.03677	-1.00551	-0.521563	-0.860658	-1.02114	-0.69111	-0.86376	-0.806855	0.0295736	-0.147993	-0.835308	-0.0592095	1	3	5	2	466	459	443	425	118	134	118	117	1	1	3	5	246	256	359	331	1	0	0	2	0	0	0	0	60	121	97	141	0	5	4
ENSMUSG00000016946	Kctd5	protein_coding	0.136444	-0.0315665	0.470033	0.372669	0.0524386	0.421351	-0.324777	-0.19923	0.490144	-0.788398	-0.262004	-0.149127	6	6	6	9	294	356	229	296	389	425	299	340	0	0	3	2	350	390	369	542	4	2	0	2	0	0	0	0	55	143	69	63	16	21	12
ENSMUSG00000016984	Etaa1	protein_coding	-0.794522	-0.952596	-1.89535	-2.46043	-0.873559	-2.17789	-0.431721	-1.25776	-1.54375	-1.74516	-0.844742	-1.64446	10	8	10	23	213	280	598	611	34	47	79	89	25	23	32	27	133	162	187	157	3	0	0	2	0	0	0	0	37	54	44	67	9	0	0
ENSMUSG00000017009	Sdc4	protein_coding	0.218735	0.282435	0.659677	0.541946	0.250585	0.600811	-0.178061	-0.116428	0.387934	0.181805	-0.147244	0.284869	6	8	9	3	338	362	228	271	640	797	522	465	0	0	1	0	426	493	419	558	11	8	22	10	0	0	0	0	70	154	64	113	38	19	15
ENSMUSG00000017119	Nbr1	protein_coding	-0.412403	-0.595145	-0.768776	-0.950798	-0.503774	-0.859787	-0.213812	-0.272022	-0.882563	-0.307601	-0.242917	-0.595082	66	57	75	58	886	885	911	872	291	288	296	306	27	33	51	57	721	656	622	638	2	1	1	4	0	6	3	0	179	338	106	259	24	53	0
ENSMUSG00000017146	Brca1	protein_coding	0.570796	0.279898	-0.516401	-0.460003	0.425347	-0.488202	0.933378	0.486728	-0.502856	-0.194528	0.710053	-0.348692	9	14	20	23	552	701	1189	1102	113	113	162	160	13	12	13	11	888	953	967	1133	5	24	6	24	0	0	0	0	247	453	180	354	13	56	2
ENSMUSG00000017221	Psmd3	protein_coding	0.432654	0.305197	0.270445	0.284813	0.368926	0.277629	-0.703925	-0.865881	-0.568166	-1.42278	-0.784903	-0.995471	100	122	95	126	1453	1640	1327	1393	319	396	239	319	120	105	203	127	2124	2269	1862	2400	42	113	13	48	10	1	8	13	209	415	192	191	19	14	5
ENSMUSG00000017286	Glod4	protein_coding	0.586824	0.445013	0.645494	0.606807	0.515918	0.626151	0.449679	0.510453	0.000493709	0.689173	0.480066	0.344833	13	28	21	19	675	822	699	631	1486	1263	1118	989	1	2	0	1	1098	1253	1272	1359	1157	1102	1167	1194	0	0	0	0	216	540	150	374	112	241	88
ENSMUSG00000017291	Taok1	protein_coding	-0.748967	-1.62757	-3.38562	-2.95795	-1.18827	-3.17178	1.43457	1.35407	0.35229	0.952299	1.39432	0.652294	23	25	66	84	180	218	566	478	247	209	693	454	43	28	29	54	116	79	63	87	6	3	0	3	5	0	0	0	114	257	155	340	15	34	3
ENSMUSG00000017421	Zfp207	protein_coding	0.601689	0.878736	1.00329	1.0343	0.740212	1.01879	0.507245	0.820125	0.590363	0.9785	0.663685	0.784432	162	193	132	138	2174	1561	1675	1237	142	118	141	118	199	147	154	161	3573	3214	3906	3583	21	39	19	36	3	25	3	32	724	1271	541	896	0	7	12
ENSMUSG00000017428	Psmd11	protein_coding	0.674278	0.667547	0.805307	0.797188	0.670913	0.801248	-0.0743065	-0.200725	-0.182493	-0.261047	-0.137516	-0.22177	24	50	22	36	1384	1418	1185	1154	122	140	113	137	1	1	0	2	2392	2522	2409	2836	14	7	12	2	0	0	0	0	308	569	224	354	0	4	6
ENSMUSG00000017453	Pipox	protein_coding	0.500177	0.596451	1.06664	0.90387	0.548314	0.985256	0.729652	0.587638	0.578871	1.2543	0.658645	0.916584	5	5	7	11	314	316	284	260	98	85	76	89	8	1	6	6	481	535	692	688	4	7	8	7	0	0	0	0	122	219	91	228	10	8	5
ENSMUSG00000017478	Zc3h18	protein_coding	-0.471239	-0.415334	-0.602862	-0.334844	-0.443286	-0.468853	0.288292	-0.0437461	0.468908	-0.235515	0.122273	0.116696	64	78	82	83	1024	979	970	948	264	227	221	190	86	67	89	125	800	822	743	1063	4	3	3	2	3	17	9	29	293	438	288	296	12	16	11
ENSMUSG00000017485	Top2b	protein_coding	0.0940204	0.0694974	-1.57717	-1.3315	0.0817589	-1.45434	-0.464182	-0.112187	-2.33887	-1.3723	-0.288185	-1.85559	38	70	117	132	577	600	1698	1493	26	32	72	57	153	124	185	176	667	705	662	839	3	0	3	2	1	27	6	0	98	256	72	212	0	0	3
ENSMUSG00000017499	Cdc6	protein_coding	0.242861	0.038833	0.371672	0.33922	0.140847	0.355446	-0.199661	0.664997	0.511682	-0.280164	0.232668	0.115759	71	97	40	65	348	346	291	294	336	314	242	219	49	55	39	106	446	398	438	526	152	170	148	148	0	10	5	19	71	253	89	89	46	72	19
ENSMUSG00000017548	Suz12	protein_coding	-0.5571	-0.446363	-1.28784	-1.40945	-0.501731	-1.34865	1.40832	1.34745	1.19692	1.15686	1.37789	1.17689	24	31	19	31	648	634	913	926	593	497	788	689	20	8	12	6	477	521	435	493	7	10	8	11	0	1	0	0	403	744	449	759	14	23	4
ENSMUSG00000017550	Atad5	protein_coding	0.606072	0.433832	-0.793524	-0.33257	0.519952	-0.563047	1.05003	0.963823	0.38828	1.15837	1.00693	0.773327	15	10	24	12	202	199	520	390	49	44	105	79	39	39	66	56	333	301	349	438	1	4	0	5	0	8	0	6	98	179	146	320	0	1	9
ENSMUSG00000017561	Crlf3	protein_coding	-0.904089	-0.893774	-0.468783	-0.692243	-0.898931	-0.580513	-0.538733	-0.961902	-1.2032	0.0574439	-0.750317	-0.572879	6	19	13	4	527	604	483	481	295	304	292	262	2	0	0	0	305	364	406	421	7	7	5	13	0	0	0	0	85	143	45	184	17	16	1
ENSMUSG00000017631	Abr	protein_coding	-0.274294	0.066673	-0.54505	-0.361451	-0.10381	-0.453251	0.18395	0.221249	0.596333	0.516596	0.2026	0.556464	3	0	1	0	402	359	370	367	356	294	314	245	2	0	4	7	360	421	295	404	13	11	5	10	0	0	0	0	107	193	120	193	11	4	4
ENSMUSG00000017677	Wsb1	protein_coding	0.577581	0.710608	0.466	0.511456	0.644095	0.488728	0.432805	0.600962	0.456452	0.396908	0.516884	0.42668	79	95	78	86	430	376	496	438	254	198	283	206	80	100	116	195	695	689	797	883	14	25	5	30	7	2	19	23	136	263	146	212	14	18	26
ENSMUSG00000017686	Rhot1	protein_coding	-2.07807	-2.27155	-2.27146	-2.56996	-2.17481	-2.42071	-2.55533	-2.22029	-2.28243	-3.69464	-2.38781	-2.98854	38	39	45	31	577	677	635	634	219	241	258	237	19	13	30	28	148	157	153	151	4	8	6	0	1	0	0	0	23	67	28	18	7	9	0
ENSMUSG00000017707	Serinc3	protein_coding	0.226658	-0.227484	-0.0544151	-0.0927664	-0.000413198	-0.0735907	-1.13188	-1.66578	-1.08296	-1.09538	-1.39883	-1.08917	9	10	8	7	318	344	316	279	253	216	238	173	1	3	5	2	403	329	354	370	12	4	8	4	0	0	0	0	34	50	32	48	7	11	0
ENSMUSG00000017715	Pgs1	protein_coding	-1.45213	-1.39778	-1.50809	-1.47975	-1.42496	-1.49392	-0.650125	-0.365147	-0.107296	-0.250722	-0.507636	-0.179009	1	1	1	0	576	553	467	424	229	232	178	167	0	0	0	0	228	235	191	215	3	3	1	1	0	0	0	0	86	198	93	131	15	8	3
ENSMUSG00000017716	Birc5	protein_coding	0.296457	0.465873	0.749146	0.806127	0.381165	0.777636	0.16419	0.0845432	-0.00270073	-0.566493	0.124366	-0.284597	42	58	29	47	518	591	425	423	528	652	379	474	8	1	10	4	689	914	831	1046	16	10	13	9	0	0	0	0	136	289	91	105	25	22	8
ENSMUSG00000017724	Etv4	protein_coding	-1.0046	-0.940156	-0.790998	-0.715896	-0.972376	-0.753447	-0.885091	-0.620334	-0.236858	-0.926912	-0.752712	-0.581885	44	25	12	19	804	670	412	331	363	309	177	193	18	16	14	17	434	391	277	285	1	7	1	0	2	6	0	17	102	201	75	64	0	0	0
ENSMUSG00000017765	Slc12a4	protein_coding	-0.557462	-0.814392	-0.658579	-0.803877	-0.685927	-0.731228	-0.919816	-0.585889	0.0991538	-0.650892	-0.752853	-0.275869	0	0	0	0	977	1214	1323	1606	139	154	189	175	0	0	0	0	719	773	975	1301	12	16	4	11	0	0	0	0	121	373	304	376	4	2	10
ENSMUSG00000017776	Crk	protein_coding	-1.54596	-1.93184	-1.96001	-2.10668	-1.7389	-2.03335	-2.10286	-2.54895	-3.42783	-3.13689	-2.32591	-3.28236	35	41	17	31	275	368	301	335	604	679	751	716	11	8	14	9	102	108	90	110	5	7	4	10	0	1	0	0	15	29	6	14	44	34	10
ENSMUSG00000017781	Pitpna	protein_coding	-0.508106	-0.987845	0.291125	-0.76862	-0.747976	-0.238748	-0.173945	-0.89967	0.0113703	-2.31807	-0.536808	-1.15335	32	59	49	52	260	356	222	312	189	211	156	166	23	32	53	53	198	201	316	259	9	7	5	8	9	13	9	0	54	88	48	23	17	28	5
ENSMUSG00000017801	Mlx	protein_coding	0.16014	-0.0825449	0.336349	0.272281	0.0387974	0.304315	-0.953158	-0.900047	-0.106751	-0.878153	-0.926602	-0.492452	8	8	3	7	314	348	256	250	243	232	197	200	0	0	0	0	380	368	376	427	0	2	0	3	0	0	0	0	38	86	51	50	0	10	3
ENSMUSG00000017831	Rab5a	protein_coding	-0.788413	-0.0837289	-0.29841	-0.584263	-0.436071	-0.441337	-1.4492	-1.17833	-2.98863	-5.35928	-1.31376	-4.17395	140	160	186	187	303	265	333	335	564	589	660	657	201	187	277	365	190	280	315	316	8	16	12	21	12	28	12	13	26	54	9	3	17	36	3
ENSMUSG00000017843	Ppp2r5c	protein_coding	-1.60513	-1.51931	-1.43887	-1.52592	-1.56222	-1.4824	-1.85764	-2.35981	-1.48094	-1.10459	-2.10872	-1.29276	63	75	61	53	1191	1280	1093	1012	458	566	444	450	57	22	55	44	424	500	469	497	5	4	1	3	3	3	0	0	77	115	84	173	14	50	2
ENSMUSG00000017861	Mybl2	protein_coding	-1.77775	-1.73515	-1.56096	-1.6716	-1.75645	-1.61628	-0.738305	-0.515817	-0.234595	-0.541831	-0.627061	-0.388213	143	141	113	128	4635	3984	3949	3291	888	815	714	589	345	228	299	346	1464	1340	1557	1461	30	49	21	26	69	148	56	52	651	1285	720	831	12	37	15
ENSMUSG00000017999	Ddx27	protein_coding	-0.403404	-0.474185	-0.161765	-0.371422	-0.438794	-0.266594	-0.446505	-0.517828	-0.222179	-0.332703	-0.482166	-0.277441	23	36	18	36	1739	1779	1528	1641	229	240	194	212	3	5	11	7	1424	1434	1589	1794	43	100	24	81	0	0	0	0	299	573	281	479	22	180	17
ENSMUSG00000018042	Cyb5r3	protein_coding	0.935618	0.832846	1.06066	1.31843	0.884232	1.18954	1.09605	0.628013	0.597069	0.396209	0.862032	0.496639	36	46	42	39	573	543	490	370	382	398	354	378	3	5	15	6	1187	1083	1189	1305	34	18	26	28	0	0	0	0	287	387	159	179	16	24	32
ENSMUSG00000018068	Ints2	protein_coding	0.125315	0.0388195	-0.277978	-0.41627	0.0820674	-0.347124	-1.0738	-0.626593	-0.660413	-0.818793	-0.850197	-0.739603	33	30	36	28	557	539	641	619	198	184	266	219	36	29	45	36	658	620	615	656	1	0	1	1	0	9	0	0	62	161	87	129	13	15	7
ENSMUSG00000018076	Med13l	protein_coding	-1.96041	-2.07151	-2.56801	-1.75031	-2.01596	-2.15916	-1.21725	-0.870325	-0.460154	-0.806509	-1.04379	-0.633331	7	4	4	4	1290	991	994	766	449	343	364	276	1	2	2	0	359	264	195	322	7	5	4	15	0	0	0	0	130	250	155	161	11	25	7
ENSMUSG00000018102	Hist1h2bc	protein_coding	-0.663123	0.226658	0.0191184	1.21054	-0.218232	0.614831	-0.605736	-0.878615	-0.923012	1.02874	-0.742175	0.0528627	494	344	427	405	617	606	548	524	44	53	39	34	63	89	61	98	422	794	646	1715	175	113	84	83	0	0	0	0	95	152	62	393	18	23	24
ENSMUSG00000018160	Med1	protein_coding	-0.58744	-0.286274	-0.738572	-0.171325	-0.436857	-0.454949	-0.564676	0.285287	0.893136	1.268	-0.139694	1.08057	33	40	32	31	505	379	502	340	325	236	315	254	27	31	24	39	364	348	350	427	7	4	6	12	0	3	0	0	80	213	200	301	15	33	31
ENSMUSG00000018171	Vmp1	protein_coding	0.235305	0.14733	0.0712667	0.254861	0.191317	0.163064	-1.33645	-0.705031	-1.67157	-1.80415	-1.02074	-1.73786	25	58	25	47	291	304	297	304	167	140	120	109	17	29	27	20	371	377	363	513	4	0	0	4	0	0	0	0	27	86	20	32	35	12	32
ENSMUSG00000018189	Uchl5	protein_coding	1.01533	0.887592	0.471577	0.382122	0.951461	0.42685	-0.443406	-0.201544	-1.22556	-1.38738	-0.322475	-1.30647	53	103	86	117	650	768	1101	1039	201	302	312	352	46	77	46	74	1423	1591	1776	1915	10	13	3	12	0	7	9	0	112	308	101	146	0	42	10
ENSMUSG00000018209	Stk4	protein_coding	-0.938873	-1.05182	-1.04502	-0.947187	-0.995346	-0.996104	-1.50283	-0.720676	-0.534064	-0.620057	-1.11175	-0.57706	14	14	14	18	508	511	486	439	758	797	737	713	6	3	14	22	287	276	274	322	5	3	6	12	0	0	0	0	42	143	72	105	8	36	14
ENSMUSG00000018286	Psmb6	protein_coding	-0.284887	-0.520274	0.196614	-0.137749	-0.402581	0.0294325	-0.962709	-1.21674	-0.829278	-0.837931	-1.08972	-0.833605	0	0	0	0	2720	3165	1963	2193	256	278	204	189	0	0	0	0	2418	2471	2617	2819	177	73	144	72	0	0	0	0	327	628	237	451	8	8	0
ENSMUSG00000018287	Spag7	protein_coding	0.275578	0.505811	0.797027	0.837917	0.390694	0.817472	-0.598874	0.326613	-0.400879	0.502937	-0.13613	0.0510288	8	5	4	2	627	517	517	430	154	185	131	134	0	1	0	0	822	822	1045	1087	4	4	14	3	0	0	0	0	97	299	84	224	0	8	4
ENSMUSG00000018293	Pfn1	protein_coding	1.26875	1.7875	1.41582	2.01816	1.52813	1.71699	0.885073	1.07875	0.863827	1.26237	0.981911	1.0631	808	630	649	444	3092	2045	2436	1625	697	428	574	337	638	795	542	1002	8069	7905	7561	9309	127	67	88	60	17	35	32	1	1338	1992	951	1433	22	24	13
ENSMUSG00000018322	Tomm34	protein_coding	0.807737	1.14938	1.17655	1.45237	0.978557	1.31446	1.36032	0.920641	1.04497	1.39748	1.14048	1.22123	53	43	40	39	384	370	305	285	261	210	219	184	54	79	96	112	728	919	802	1103	4	5	0	6	8	19	10	11	231	323	135	276	9	17	1
ENSMUSG00000018326	Ywhab	protein_coding	1.68505	2.01018	1.94548	2.12211	1.84762	2.0338	1.01895	1.45572	1.44023	1.71547	1.23733	1.57785	37	68	31	60	516	468	414	415	1162	986	826	806	123	91	157	136	1797	2111	1855	2555	8	17	7	11	0	1	1	0	245	592	241	501	13	31	11
ENSMUSG00000018340	Anxa6	protein_coding	0.132374	0.059803	0.314928	0.284768	0.0960885	0.299848	-0.177066	0.0381827	-0.873013	0.16006	-0.0694418	-0.356476	42	31	40	27	994	1077	794	801	82	85	77	58	28	25	22	45	1180	1257	1149	1380	6	2	7	1	0	0	0	0	206	510	93	329	1	1	0
ENSMUSG00000018379	Srsf1	protein_coding	0.817036	0.733694	0.790516	0.666092	0.775365	0.728304	0.0170312	0.174693	0.14633	0.198214	0.0958619	0.172272	250	355	280	347	2459	2703	2464	2741	4974	4482	5288	4753	208	215	283	353	4692	5033	4958	6151	75	88	83	100	6	11	5	0	583	1407	585	1156	171	201	40
ENSMUSG00000018401	Mtmr4	protein_coding	-0.442948	-0.122846	-0.312062	-0.251146	-0.282897	-0.281604	-0.699699	0.387433	-0.608064	-0.117242	-0.156133	-0.362653	9	7	6	6	305	247	270	239	123	116	122	96	2	3	3	2	243	254	253	284	4	2	0	0	0	6	0	0	44	149	38	81	0	12	5
ENSMUSG00000018412	Kansl1	protein_coding	-1.50741	-1.43481	-1.55452	-1.16233	-1.47111	-1.35843	-0.638269	-0.018233	0.3175	-0.405808	-0.328251	-0.0441542	68	64	58	50	651	437	505	364	135	69	127	54	51	76	99	95	248	181	200	230	4	8	3	5	3	23	5	23	98	199	135	101	0	8	6
ENSMUSG00000018417	Myo1b	protein_coding	0.150002	0.20037	-0.124689	-0.0796058	0.175186	-0.102147	-0.112439	0.0546026	-0.560831	-0.77413	-0.0289184	-0.66748	18	29	39	30	466	499	612	535	120	112	155	126	19	9	20	20	560	642	653	716	9	1	2	0	0	0	0	0	101	239	89	115	6	24	2
ENSMUSG00000018425	Dhx40	protein_coding	0.42667	0.360643	-0.244563	-0.404138	0.393656	-0.324351	0.0148232	-0.223657	-0.809593	-0.730203	-0.104417	-0.769898	9	25	17	37	452	514	719	713	74	63	134	102	2	5	5	9	658	739	706	762	16	3	19	4	0	1	0	0	107	203	88	158	11	64	10
ENSMUSG00000018428	Akap1	protein_coding	-0.856267	-0.976527	-0.622306	-0.823916	-0.916397	-0.723111	-0.447988	-1.49439	-1.16874	-1.90986	-0.971191	-1.5393	8	3	3	5	687	782	524	552	791	751	586	557	2	2	6	4	411	445	396	441	220	247	181	207	0	0	0	0	118	128	50	54	59	83	89
ENSMUSG00000018433	Nol11	protein_coding	0.20535	0.452264	0.623031	0.407759	0.328807	0.515395	-0.486145	-0.436789	-0.95448	-0.676636	-0.461467	-0.815558	11	6	11	5	1363	1312	1075	1074	368	348	287	304	14	3	16	6	1702	2010	1926	2015	29	45	29	32	0	0	0	0	228	447	119	247	0	0	1
ENSMUSG00000018446	C1qbp	protein_coding	1.67749	1.9147	2.28066	2.31184	1.7961	2.29625	0.630318	0.796888	1.36055	1.03602	0.713603	1.19828	13	22	11	20	954	825	590	593	288	204	177	141	18	26	22	26	3305	3483	3335	4164	130	130	165	105	0	0	0	0	346	661	325	447	28	84	42
ENSMUSG00000018474	Chd3	protein_coding	-1.42616	-1.85816	-2.32463	-2.03889	-1.64216	-2.18176	0.0455025	-0.78404	-0.522996	-1.54999	-0.369269	-1.03649	0	0	0	0	397	463	422	462	51	54	50	46	0	0	0	0	160	143	98	159	3	5	3	3	0	0	0	0	96	124	63	58	3	15	0
ENSMUSG00000018481	Appbp2	protein_coding	0.0736889	0.158765	-0.0105915	-0.0650502	0.116227	-0.0378209	0.0744264	-0.552978	0.324802	-0.181911	-0.239276	0.0714453	71	72	69	77	608	544	562	503	611	435	617	432	111	122	103	159	693	680	649	680	5	11	4	11	0	7	5	0	150	171	151	163	11	4	11
ENSMUSG00000018501	Ncor1	protein_coding	-0.986123	-0.848398	-1.85425	-1.25216	-0.91726	-1.55321	0.0693983	0.713453	0.0956792	0.262488	0.391426	0.179083	40	29	37	31	1326	1050	1697	1211	148	98	163	107	12	14	10	13	725	653	546	719	1	2	0	11	0	0	0	12	326	794	389	534	0	3	5
ENSMUSG00000018509	Cenpv	protein_coding	-0.82774	-0.945989	-0.326712	-0.525889	-0.886864	-0.4263	-2.14915	-1.32468	-1.71329	-1.62369	-1.73692	-1.66849	17	42	18	20	549	554	428	394	174	227	126	138	0	3	0	5	335	322	397	387	0	0	2	0	0	0	0	0	29	102	28	47	7	7	0
ENSMUSG00000018548	Trim37	protein_coding	-1.48082	-1.91613	-2.44276	-2.61383	-1.69848	-2.52829	-0.970048	-0.846331	-0.693741	-1.20417	-0.908189	-0.948958	72	100	77	90	719	846	1131	1147	148	180	255	244	46	50	65	38	279	251	242	265	0	1	1	3	0	14	4	0	86	217	150	183	12	9	0
ENSMUSG00000018565	Elp5	protein_coding	-0.118644	-0.32969	0.159952	0.0132061	-0.224167	0.086579	0.0540068	-0.803934	-0.335325	0.551328	-0.374963	0.108001	49	18	28	23	407	477	347	323	118	126	99	100	52	52	49	58	406	425	451	461	7	6	0	4	0	0	0	0	99	126	59	174	4	5	4
ENSMUSG00000018572	Phf23	protein_coding	-0.845335	-0.936355	-0.461797	-0.555203	-0.890845	-0.5085	-0.632981	-0.74006	-0.679081	-0.385398	-0.686521	-0.532239	66	71	46	72	642	699	515	533	240	262	195	165	23	18	32	26	387	409	435	513	15	12	13	19	19	2	8	0	97	193	69	150	3	6	2
ENSMUSG00000018583	G3bp1	protein_coding	-0.352514	-0.446369	0.021468	-0.125277	-0.399442	-0.0519043	0.346229	0.621381	0.371357	0.892525	0.483805	0.631941	191	170	137	128	2847	2564	1964	1861	3834	3594	2815	2833	105	33	85	69	2415	2107	2319	2413	26	20	39	34	0	0	8	0	848	1819	545	1270	117	151	44
ENSMUSG00000018593	Sparc	protein_coding	1.3529	1.48235	1.61604	1.7458	1.41763	1.68092	-0.281058	-0.354101	-0.283102	0.162326	-0.31758	-0.0603882	48	48	56	38	809	801	675	615	782	640	648	500	21	14	18	23	2238	2506	2407	2917	35	36	49	46	0	0	1	9	156	289	119	253	11	50	1
ENSMUSG00000018651	Tada2a	protein_coding	0.30563	0.825781	0.567326	1.02487	0.565706	0.796098	0.872228	1.33114	1.10174	1.4779	1.10168	1.28982	40	49	45	40	443	393	467	376	212	202	220	202	28	28	47	56	593	780	805	1082	2	2	5	12	5	0	0	0	190	456	215	385	5	21	20
ENSMUSG00000018661	Cog1	protein_coding	-0.0284618	0.169271	-0.10494	0.202658	0.0704046	0.0488588	-0.920632	-0.813207	-1.71464	0.139264	-0.86692	-0.787686	0	2	1	2	307	301	306	247	7	9	5	2	0	0	0	1	326	379	331	402	4	3	7	0	0	0	0	0	38	79	20	100	0	0	0
ENSMUSG00000018666	Cbx1	protein_coding	-0.059213	0.111256	0.227205	0.0232575	0.0260214	0.125231	-0.270012	0.426316	-0.0989495	0.195581	0.0781522	0.0483158	286	330	318	341	633	568	669	677	2030	2076	2298	2111	300	221	334	452	658	687	911	973	561	665	708	907	22	11	15	7	123	352	134	285	457	567	251
ENSMUSG00000018669	Cdk5rap3	protein_coding	-0.518399	-0.517447	-0.130074	-0.286768	-0.517923	-0.208421	0.189854	0.212284	0.0933339	-0.287408	0.201069	-0.0970372	11	5	6	4	898	992	603	747	139	143	89	109	1	1	3	2	679	776	641	866	2	1	10	1	0	0	0	0	240	530	138	225	9	10	9
ENSMUSG00000018677	Slc25a39	protein_coding	-2.53091	-2.54307	-2.53862	-2.12881	-2.53699	-2.33372	-2.78794	-1.79782	-1.47653	-1.92712	-2.29288	-1.70183	107	70	78	63	1238	1244	934	869	240	263	209	201	51	36	62	40	232	239	187	281	1	2	4	5	0	0	0	0	42	165	72	84	4	1	6
ENSMUSG00000018707	Dync1h1	protein_coding	-0.219542	-0.511257	-0.689028	-0.542285	-0.365399	-0.615657	-0.0856591	-0.0757458	-0.0727911	0.113157	-0.0807025	0.0201831	15	12	25	24	3279	3853	5197	4746	63	119	92	115	8	7	3	7	3050	3027	3750	4609	2	2	6	1	0	0	0	0	724	1686	1060	1887	4	17	4
ENSMUSG00000018761	Mpdu1	protein_coding	0.131593	0.0191009	0.546565	-0.00110385	0.0753469	0.272731	-0.818409	-0.360902	-0.471372	-0.650347	-0.589655	-0.56086	3	2	1	2	429	401	349	380	298	295	225	250	4	3	6	3	509	455	593	537	2	3	8	4	0	0	0	0	57	144	54	89	5	20	7
ENSMUSG00000018765	Fxr2	protein_coding	-1.1304	-1.29124	-1.42974	-1.50926	-1.21082	-1.4695	-0.671323	-0.716393	-0.747622	-0.955459	-0.693858	-0.85154	41	74	49	71	1706	2013	1628	1725	223	332	246	233	63	35	68	41	844	921	703	857	7	10	12	7	0	0	1	7	251	565	208	327	0	6	0
ENSMUSG00000018770	Atp5g3	protein_coding	1.08103	1.1309	1.58523	1.41467	1.10597	1.49995	0.0552828	-0.223047	-0.433752	0.520985	-0.0838819	0.0436165	237	251	252	224	1758	1840	1486	1437	683	799	602	594	225	119	244	210	4028	4512	5187	5418	40	31	60	27	18	4	19	2	428	727	236	758	45	113	23
ENSMUSG00000018796	Acsl1	protein_coding	-0.412776	-0.465726	-0.264699	-0.173666	-0.439251	-0.219183	0.976427	0.55823	0.497341	1.4658	0.767329	0.981571	18	10	16	17	295	296	284	260	112	92	106	113	9	5	6	11	240	240	275	326	1	1	2	1	0	0	3	0	136	201	86	264	0	5	0
ENSMUSG00000018821	Avpi1	protein_coding	-0.201068	-0.578201	0.352296	-0.035494	-0.389635	0.158401	-0.737865	0.346114	-0.938375	-0.714487	-0.195876	-0.826431	105	103	72	93	363	464	268	308	195	221	179	191	38	38	60	52	342	348	398	425	26	15	23	23	0	5	0	0	51	272	30	69	13	18	4
ENSMUSG00000018848	Rars	protein_coding	1.06633	0.912353	0.578838	0.466876	0.989344	0.522857	0.531703	0.569922	-0.374616	-0.0289173	0.550812	-0.201767	4	3	8	5	1485	1712	2073	1940	38	40	78	42	0	0	0	0	3368	3608	3602	3792	18	18	10	15	0	0	0	0	503	1172	343	699	6	10	4
ENSMUSG00000018849	Wwc1	protein_coding	-3.04686	-2.9839	-3.39198	-3.21452	-3.01538	-3.30325	-0.661352	0.280131	0.312981	-0.36558	-0.190611	-0.0262992	16	12	26	25	351	325	379	361	104	98	71	77	35	26	30	40	46	46	42	55	7	1	5	2	0	0	0	0	52	182	101	103	0	3	6
ENSMUSG00000018858	Mrpl58	protein_coding	-0.158256	-0.119486	0.360423	0.379865	-0.138871	0.370144	-1.55032	-1.1994	-0.866639	-0.0991235	-1.37486	-0.482881	3	4	3	0	475	488	306	338	118	127	78	106	0	0	0	0	461	503	457	622	11	6	8	2	0	0	0	0	38	98	36	116	0	10	1
ENSMUSG00000018882	Mrpl45	protein_coding	-0.0804748	0.0389863	0.431901	0.293287	-0.0207442	0.362594	-0.886795	-0.224066	-0.265455	-0.262279	-0.55543	-0.263867	9	11	7	2	947	851	678	708	579	539	437	450	0	1	0	0	970	979	1064	1227	13	7	30	11	0	0	0	0	120	336	121	217	27	33	4
ENSMUSG00000018921	Pelp1	protein_coding	0.858796	0.967662	0.796115	0.675823	0.913229	0.735969	1.06183	0.838864	-0.0383687	0.0305788	0.950345	-0.00389492	0	0	0	0	920	748	900	783	6	5	15	2	0	0	0	0	1807	1638	1818	1769	16	10	8	9	0	0	0	0	450	617	188	294	0	0	0
ENSMUSG00000018974	Sart3	protein_coding	-0.122129	-0.238565	0.0120285	-0.163245	-0.180347	-0.0756085	-0.0603403	-0.139075	0.0446435	-0.0554283	-0.0997075	-0.0053924	59	47	42	57	1028	1139	809	947	157	166	142	146	8	16	16	20	1023	1081	949	1196	10	16	7	12	7	21	7	11	231	477	179	335	3	30	4
ENSMUSG00000019054	Fis1	protein_coding	-1.52796	-1.58297	-0.989971	-1.2088	-1.55546	-1.09938	-0.887012	-1.49719	-1.821	-2.9968	-1.1921	-2.4089	89	75	62	75	442	404	280	304	116	148	96	81	37	46	57	54	166	151	164	186	3	1	10	3	6	8	6	0	56	66	17	14	0	1	0
ENSMUSG00000019139	Isyna1	protein_coding	0.401444	0.142655	0.478665	0.318335	0.27205	0.3985	0.0555673	0.144894	0.0358548	-0.391695	0.100231	-0.17792	15	27	19	19	1540	1567	1446	1399	46	58	53	41	16	16	22	15	2203	1937	2344	2467	11	5	20	7	10	0	6	0	375	799	318	392	0	0	0
ENSMUSG00000019158	Tmem160	protein_coding	-0.966573	-1.8268	-0.605756	-1.18339	-1.39669	-0.894575	0.0877296	-0.572768	0.635861	-1.89409	-0.242519	-0.629117	1	3	2	3	249	358	225	273	41	55	28	40	0	7	2	4	138	113	172	170	1	3	4	0	0	0	0	0	62	111	75	27	0	0	0
ENSMUSG00000019179	Mdh2	protein_coding	1.39319	1.46861	1.8117	1.76285	1.4309	1.78728	1.01729	1.35354	1.4256	1.56807	1.18542	1.49683	55	46	54	52	1185	1031	918	778	218	175	171	149	97	125	100	214	3371	3195	3749	3734	12	29	14	25	0	9	0	0	562	1215	529	848	45	54	44
ENSMUSG00000019189	Rnf145	protein_coding	-2.34216	-2.77724	-2.64585	-2.46502	-2.5597	-2.55543	-1.81536	-2.8615	-1.26568	-1.46312	-2.33843	-1.3644	87	80	62	52	721	851	538	570	365	400	311	293	13	14	10	11	154	139	100	146	1	3	2	4	2	10	1	0	48	54	48	76	20	47	0
ENSMUSG00000019210	Atp6v1e1	protein_coding	0.198063	0.611738	0.70149	0.891507	0.4049	0.796498	0.278875	0.581951	0.1467	0.908682	0.430413	0.527691	52	56	41	48	693	578	619	526	383	388	308	335	69	48	79	86	861	989	1171	1380	16	38	9	28	0	0	0	0	197	399	147	363	38	14	0
ENSMUSG00000019254	Ppp1r12c	protein_coding	-2.45319	-2.73227	-2.16166	-2.18717	-2.59273	-2.17441	0.129257	-1.1544	0.16193	0.264572	-0.512569	0.213251	3	7	3	3	359	362	300	351	108	115	105	107	0	0	0	0	71	61	78	109	1	0	0	3	0	0	0	0	92	75	72	155	10	34	9
ENSMUSG00000019297	Nop9	protein_coding	-0.317484	-0.653843	-0.108172	-0.334789	-0.485664	-0.221481	-2.00816	-2.25056	-1.57359	-1.63189	-2.12936	-1.60274	52	45	27	40	1528	1651	1110	1096	282	253	210	175	16	12	12	17	1328	1175	1198	1229	29	50	23	57	0	0	0	0	89	160	80	130	17	1	7
ENSMUSG00000019362	D8Ertd738e	protein_coding	0.239634	0.468877	0.858629	0.84355	0.354256	0.85109	-0.501516	-0.550654	-0.385834	-0.323631	-0.526085	-0.354732	1	4	1	4	574	613	402	463	404	439	265	287	0	0	0	0	734	950	848	1175	18	17	14	21	0	0	0	0	95	193	66	136	19	18	14
ENSMUSG00000019370	Calm3	protein_coding	-1.23005	-0.993401	-0.801137	-0.633778	-1.11172	-0.717457	-0.987628	-1.51447	-1.36828	-1.09679	-1.25105	-1.23254	186	211	126	136	914	985	698	768	1495	1689	1168	1261	52	52	84	71	422	554	466	700	4	10	5	14	0	2	10	9	108	159	58	132	37	72	9
ENSMUSG00000019373	Cops3	protein_coding	0.0744855	0.0583867	0.0417476	-0.0739598	0.0664361	-0.0161061	-0.532069	-0.390173	-0.856449	-0.336999	-0.461121	-0.596724	75	70	82	71	1944	1958	1975	1694	266	240	268	208	2	2	2	3	2217	2283	2365	2276	11	4	3	2	0	6	7	0	315	689	234	493	11	53	37
ENSMUSG00000019428	Fkbp8	protein_coding	-1.65572	-1.94412	-1.34612	-1.49062	-1.79992	-1.41837	-1.20013	-2.14453	-1.41144	-2.15239	-1.67233	-1.78192	33	40	22	30	2275	2464	1674	1681	421	444	331	268	3	16	2	8	782	717	766	846	10	11	7	10	0	0	0	0	232	257	135	139	0	11	5
ENSMUSG00000019432	Ddx39b	protein_coding	0.472241	0.69077	0.986285	1.04615	0.581505	1.01622	0.715024	0.731342	0.975611	1.27234	0.723183	1.12397	1471	289	863	198	2834	2560	2124	1910	281	194	220	132	229	128	331	238	4258	4627	4895	5578	17	18	15	31	25	43	59	23	1090	1960	896	1696	18	15	60
ENSMUSG00000019433	Gipc1	protein_coding	-0.992	-1.17514	-0.30414	-0.805071	-1.08357	-0.554606	-3.5329	-1.4803	-1.30691	-2.45023	-2.5066	-1.87857	22	36	12	19	494	605	346	446	134	133	111	90	8	4	8	4	269	300	326	361	0	0	0	0	0	0	0	0	10	100	30	30	0	0	0
ENSMUSG00000019471	Cdc37	protein_coding	0.938285	0.572481	1.16594	0.845726	0.755383	1.00583	0.818659	0.844988	1.05417	0.667131	0.831824	0.860652	75	117	46	76	1101	1311	880	1069	505	514	383	421	9	5	16	11	2285	2183	2297	2717	162	411	152	283	0	9	6	0	455	1086	392	624	28	65	7
ENSMUSG00000019487	Trip10	protein_coding	-0.321995	-0.480525	-0.0361957	-0.225681	-0.40126	-0.130938	0.838655	0.523807	0.166617	0.470193	0.681231	0.318405	5	14	14	12	494	552	461	487	60	54	50	50	4	2	3	1	428	443	523	589	1	1	1	1	0	0	0	0	207	366	111	248	0	0	0
ENSMUSG00000019494	Cops6	protein_coding	0.295474	0.319501	0.685104	0.680729	0.307487	0.682916	-0.359049	-0.573859	-0.198814	-0.453778	-0.466454	-0.326296	3	5	2	1	1051	1120	733	693	104	129	80	85	0	0	0	0	1397	1565	1371	1571	25	18	6	13	0	0	0	0	192	347	137	186	2	5	0
ENSMUSG00000019539	Rcn3	protein_coding	0.201967	0.0836026	0.47095	0.459896	0.142785	0.465423	-0.597222	-0.914587	-1.08707	0.172814	-0.755904	-0.457131	12	21	20	21	297	327	307	292	66	80	60	63	5	5	9	8	370	388	495	568	10	1	5	1	0	0	0	0	46	80	31	121	0	6	7
ENSMUSG00000019558	Slc6a8	protein_coding	-2.143	-2.63	-2.72679	-2.59579	-2.3865	-2.66129	-0.20645	-1.65186	-0.635649	-0.596489	-0.929155	-0.616069	45	53	44	49	261	293	239	218	170	145	130	104	53	47	109	55	64	53	42	51	5	2	0	0	14	28	24	13	53	43	33	53	0	1	7
ENSMUSG00000019578	Ubxn6	protein_coding	-1.96495	-2.45978	-1.61949	-2.22827	-2.21237	-1.92388	-1.05331	-1.38162	-1.24456	-2.13595	-1.21746	-1.69025	6	8	2	6	310	339	243	275	37	34	42	28	0	0	14	3	86	69	92	83	3	1	0	0	0	0	0	0	35	60	22	23	0	0	0
ENSMUSG00000019710	Mrpl24	protein_coding	-0.169543	0.223934	0.392247	0.475755	0.0271954	0.434001	-0.495766	-0.399559	0.0634206	-0.00540047	-0.447663	0.0290101	204	280	182	189	999	1147	803	841	137	187	152	150	229	273	281	347	962	1500	1226	1654	5	13	10	14	17	47	26	11	166	401	180	308	11	18	1
ENSMUSG00000019715	Gle1	protein_coding	-1.1931	-0.929164	-0.892365	-0.846351	-1.06113	-0.869358	-0.959376	-0.71422	-0.881538	-0.959581	-0.836798	-0.920559	18	10	16	10	722	619	584	492	207	173	149	155	17	7	19	14	342	364	366	387	0	0	2	1	0	0	0	0	87	174	68	93	0	0	0
ENSMUSG00000019738	Polr2i	protein_coding	-0.0879164	0.014656	0.433274	0.308619	-0.0366302	0.370946	-1.4266	-1.44186	-0.785381	-1.00068	-1.43423	-0.893028	76	79	73	63	631	648	466	479	28	43	32	29	27	36	37	48	643	733	732	839	9	1	10	2	0	11	0	1	55	110	58	88	2	0	0
ENSMUSG00000019773	Fbxo5	protein_coding	-0.228116	-0.0215803	-0.139076	-0.0952981	-0.124848	-0.117187	-1.2582	-0.488618	-0.649972	-1.11405	-0.873411	-0.882012	27	29	27	25	929	931	1046	948	178	167	211	162	35	29	45	39	859	1027	1105	1255	21	32	15	21	7	17	12	8	91	306	143	161	4	0	0
ENSMUSG00000019777	Hdac2	protein_coding	-0.0666608	-0.280786	-0.643872	-0.834927	-0.173723	-0.7394	-0.511003	-1.37732	-1.71719	-1.06396	-0.944161	-1.39058	52	75	66	93	1113	1290	1640	1564	201	262	243	287	61	65	80	56	1151	1189	1221	1240	9	2	12	11	3	7	0	0	183	229	107	275	23	40	18
ENSMUSG00000019794	Katna1	protein_coding	-0.072282	-0.182172	-0.745669	-0.623576	-0.127227	-0.684622	0.805959	0.578122	0.211526	0.554691	0.69204	0.383108	12	13	22	30	332	382	467	463	24	38	39	32	5	0	2	1	342	377	324	425	0	0	0	4	0	0	0	0	136	263	116	250	0	2	0
ENSMUSG00000019796	Lrp11	protein_coding	-2.77806	-2.5782	-2.12181	-2.75279	-2.67813	-2.4373	-2.37678	-2.54633	-3.54073	-1.04165	-2.46156	-2.29119	26	24	32	26	266	304	217	224	303	267	267	240	29	18	27	19	42	57	58	47	0	0	2	4	1	4	0	0	12	24	4	40	7	15	1
ENSMUSG00000019814	Ltv1	protein_coding	-0.163938	-0.129122	-0.193012	-0.0659601	-0.14653	-0.129486	-0.0582545	-0.320183	0.11011	0.0411425	-0.189219	0.0756265	53	48	54	68	751	712	907	772	106	112	131	104	12	6	13	24	726	729	923	1043	8	13	10	10	0	15	0	0	169	263	210	292	0	3	0
ENSMUSG00000019820	Utrn	protein_coding	0.16343	0.0576269	-0.822925	-0.649347	0.110528	-0.736136	0.00748744	0.515568	-0.0833297	-0.105897	0.261528	-0.0946133	49	50	68	50	1019	901	1694	1373	315	266	400	289	47	47	60	59	1236	1050	1114	1238	9	2	16	8	12	34	12	30	240	594	343	469	14	22	2
ENSMUSG00000019849	Prep	protein_coding	0.987857	1.05062	1.03956	1.15721	1.01924	1.09838	0.898249	0.884522	0.635861	0.933431	0.891386	0.784646	9	4	7	9	703	720	621	584	164	110	148	110	4	1	4	4	1510	1670	1485	1842	5	7	5	5	0	0	0	0	307	613	207	410	0	26	15
ENSMUSG00000019857	Asf1a	protein_coding	-0.499691	-0.396238	-0.143445	-0.122572	-0.447965	-0.133009	-0.612989	-1.09164	-1.28433	-0.934187	-0.852314	-1.10926	141	155	121	117	594	610	545	525	149	124	179	134	114	116	128	177	455	519	574	682	28	18	22	18	5	4	4	0	91	132	48	101	0	25	0
ENSMUSG00000019868	Vta1	protein_coding	0.0502426	-0.207558	-0.0301103	0.355927	-0.0786574	0.162908	0.390517	-0.0948723	-0.323497	-1.43724	0.147822	-0.880367	15	11	13	21	280	264	280	221	116	124	109	113	0	1	0	2	314	256	319	400	2	0	1	2	0	0	0	0	86	114	48	30	0	14	0
ENSMUSG00000019877	Serinc1	protein_coding	0.640979	0.407241	0.2627	0.109068	0.52411	0.185884	-1.20567	-0.614551	-1.13281	-2.86088	-0.910112	-1.99684	21	26	23	42	315	332	460	415	161	180	321	249	7	4	8	17	532	493	642	633	3	1	7	9	0	0	0	11	32	100	45	21	11	5	2
ENSMUSG00000019889	Ptprk	protein_coding	-0.534658	-0.686986	-0.793944	-0.40017	-0.610822	-0.597057	-1.51682	-2.13026	-1.37034	-1.18513	-1.82354	-1.27774	42	49	32	30	745	693	699	600	55	73	78	53	35	55	39	29	557	482	469	643	0	3	2	3	3	12	0	0	61	73	58	97	0	4	0
ENSMUSG00000019907	Ppp1r12a	protein_coding	0.283527	0.515442	-0.389707	-0.0869699	0.399484	-0.238338	0.394674	0.903104	0.451997	0.374019	0.648889	0.413008	12	10	14	22	685	676	1053	911	4	7	15	7	38	37	30	48	903	1082	935	1213	6	12	14	5	0	4	0	0	211	583	309	434	11	2	13
ENSMUSG00000019923	Zwint	protein_coding	0.893366	0.881355	0.584394	0.530867	0.887361	0.557631	0.313501	0.519286	-0.0597128	0.36021	0.416393	0.150249	37	52	36	52	340	351	481	462	346	361	485	414	4	4	1	7	684	724	839	944	24	15	26	29	0	0	0	0	99	232	99	218	38	54	60
ENSMUSG00000019942	Cdk1	protein_coding	0.0291048	0.0823212	0.681925	0.377741	0.055713	0.529833	-0.727184	-0.681353	-0.341943	-0.511936	-0.704269	-0.426939	210	242	183	173	2169	2302	1548	1668	398	529	329	349	87	65	105	145	2397	2729	2889	3065	60	42	54	51	0	4	0	2	307	662	262	430	14	22	34
ENSMUSG00000019943	Atp2b1	protein_coding	-0.129968	-0.275466	-1.76431	-1.71649	-0.202717	-1.7404	0.594729	0.0315503	-0.813749	-0.909014	0.31314	-0.861382	19	20	45	40	195	227	549	567	103	95	233	218	18	21	24	18	193	210	188	244	2	2	1	2	2	16	4	7	69	107	67	111	19	9	0
ENSMUSG00000019947	Arid5b	protein_coding	1.06476	1.77384	1.11056	2.12628	1.4193	1.61842	0.508573	1.69634	1.52659	1.54107	1.10246	1.53383	0	0	0	0	531	275	377	172	748	419	463	248	0	0	0	0	1203	1053	947	1062	10	6	3	8	0	0	0	0	177	411	233	184	16	9	10
ENSMUSG00000019951	Uhrf1bp1l	protein_coding	-1.66674	-1.9287	-2.50468	-2.40233	-1.79772	-2.4535	-0.693735	-0.517113	-0.900192	-0.553165	-0.605424	-0.726678	31	25	29	27	428	391	522	471	103	105	156	117	13	13	27	24	146	115	107	126	1	1	1	1	0	9	7	0	62	126	60	118	7	7	3
ENSMUSG00000019960	Dusp6	protein_coding	0.0508719	0.0552448	0.218147	0.326642	0.0530583	0.272394	-0.464021	-0.295314	-0.13797	-0.405	-0.379668	-0.271485	256	240	131	141	730	777	436	371	602	556	300	262	186	146	166	184	819	904	590	658	14	4	7	9	2	19	11	0	124	292	85	103	22	27	3
ENSMUSG00000019961	Tmpo	protein_coding	-0.243107	-0.16639	-0.178361	-0.191965	-0.204749	-0.185163	-0.359439	-0.429263	-0.554931	-0.685181	-0.394351	-0.620056	290	356	243	287	3121	3133	2890	2760	1889	1722	1686	1425	165	153	217	189	2856	3126	2971	3417	15	13	23	36	0	17	2	34	570	1073	422	631	46	70	9
ENSMUSG00000019970	Sgk1	protein_coding	0.487861	0.476733	0.899096	0.829251	0.482297	0.864173	0.4172	0.556023	0.364744	0.373386	0.486612	0.369065	200	248	127	132	2656	2379	1611	1449	2618	2999	1456	1659	83	105	109	100	4034	3707	3495	3641	91	230	52	130	11	16	10	0	831	1613	445	690	78	107	41
ENSMUSG00000019977	Hbs1l	protein_coding	-0.928944	-0.996461	-1.16095	-1.20436	-0.962702	-1.18265	-0.68136	-1.25091	-0.80713	-1.15826	-0.966136	-0.982696	51	48	44	44	835	996	938	1020	356	349	339	333	27	15	32	21	475	559	488	626	6	16	2	13	0	0	0	0	122	193	115	168	16	8	0
ENSMUSG00000019978	Epb41l2	protein_coding	0.0170574	-0.0102453	-0.131285	-0.271807	0.00340604	-0.201546	-0.0620992	0.0378664	0.136327	-0.472855	-0.0121164	-0.168264	24	48	33	53	1105	1261	1336	1412	277	315	399	311	17	21	22	29	1211	1402	1419	1654	1	0	5	1	0	5	2	0	248	597	315	374	4	16	17
ENSMUSG00000019979	Apaf1	protein_coding	-1.17817	-1.1595	-1.33894	-1.11167	-1.16884	-1.22531	-0.0610419	-0.733569	-0.899879	-0.433214	-0.397306	-0.666546	38	47	44	48	374	393	461	382	158	154	158	140	46	46	104	70	179	197	212	250	2	0	2	4	0	19	0	24	84	109	53	104	10	0	0
ENSMUSG00000019984	Med23	protein_coding	-0.184636	-0.110483	-0.356029	-0.214709	-0.14756	-0.285369	-0.710994	-0.462381	-0.267463	-0.488812	-0.586688	-0.378137	5	4	0	5	510	484	505	439	70	45	59	41	7	18	6	21	486	502	459	535	0	0	0	0	0	0	0	0	73	162	90	115	0	0	3
ENSMUSG00000019989	Enpp3	protein_coding	0.730257	1.05428	0.78176	0.989177	0.892268	0.885469	0.443722	-0.215212	0.217744	0.394409	0.114255	0.306077	16	7	13	10	364	292	469	327	80	48	57	34	9	9	9	12	654	679	938	918	0	1	7	6	0	0	0	0	116	116	117	158	2	0	9
ENSMUSG00000019996	Map7	protein_coding	-0.428849	-0.592007	-1.0373	-1.08025	-0.510428	-1.05878	-0.665457	-0.320773	-0.659877	-0.946172	-0.493115	-0.803024	6	5	4	7	440	455	464	456	269	312	258	258	2	3	2	2	354	338	263	305	3	10	3	6	0	0	0	0	65	168	63	87	14	57	15
ENSMUSG00000020015	Cdk17	protein_coding	-0.950708	-0.671572	-1.08294	-1.05362	-0.81114	-1.06828	-0.12059	-0.702565	-0.460712	-0.21853	-0.411577	-0.339621	24	29	32	38	348	367	417	364	295	259	356	321	26	12	31	19	195	258	229	248	3	2	4	2	0	0	0	0	75	104	65	115	12	18	6
ENSMUSG00000020029	Nudt4	protein_coding	-2.43702	-2.16095	-2.25355	-2.2834	-2.29899	-2.26847	-1.75765	-2.42253	-2.02394	-1.67081	-2.09009	-1.84737	188	220	148	191	635	651	455	537	1049	1106	920	827	174	149	141	154	127	163	111	156	9	10	7	11	0	32	2	0	44	56	24	62	14	35	30
ENSMUSG00000020038	Cry1	protein_coding	-2.27097	-2.43771	-2.53157	-2.48553	-2.35434	-2.50855	-1.95958	-2.22609	-1.29129	-1.64953	-2.09283	-1.47041	106	126	77	103	664	629	502	495	183	132	150	114	137	102	181	148	149	130	101	125	1	0	3	1	45	17	41	27	40	62	44	58	0	0	5
ENSMUSG00000020063	Sirt1	protein_coding	0.585345	0.713948	0.127462	-0.122834	0.649646	0.00231389	0.388991	0.16806	-0.355288	-0.114493	0.278526	-0.23489	16	25	36	31	528	496	650	589	359	354	456	394	0	5	0	5	858	911	826	765	25	30	19	28	0	7	0	0	162	257	109	200	20	18	5
ENSMUSG00000020064	Herc4	protein_coding	-0.155122	-0.402018	-0.708539	-1.14917	-0.27857	-0.928855	-0.972554	-0.332676	-1.41476	-0.34037	-0.652615	-0.877567	86	127	149	165	804	852	1305	1264	71	51	99	80	107	83	132	134	782	722	929	806	0	0	0	1	11	18	13	24	96	312	105	367	0	9	2
ENSMUSG00000020069	Hnrnph3	protein_coding	1.04392	1.34908	0.78176	1.09063	1.1965	0.936194	1.56844	0.909669	0.135788	0.960627	1.23906	0.548207	28	31	39	37	236	217	297	253	46	33	71	42	29	31	72	47	527	619	594	762	8	10	12	3	2	0	0	0	164	188	70	181	0	4	0
ENSMUSG00000020074	Ccar1	protein_coding	1.15297	0.715018	-0.400078	-0.240498	0.933992	-0.320288	0.99184	0.96268	-0.120213	0.772968	0.97726	0.326378	0	1	9	13	382	494	988	1030	67	48	114	128	2	0	4	1	920	908	871	1233	30	70	14	41	0	0	0	0	178	444	195	647	0	19	0
ENSMUSG00000020075	Ddx21	protein_coding	0.641593	0.714541	0.323529	0.485485	0.678067	0.404507	0.918359	0.896717	0.393948	0.743825	0.907538	0.568886	66	57	81	85	3647	3685	4204	4053	1617	1487	1953	1726	41	34	27	39	6162	6771	6120	8025	19	19	18	34	1	6	5	0	1615	3164	1185	2495	37	89	29
ENSMUSG00000020076	Ddx50	protein_coding	-0.786935	-0.928943	-1.68695	-1.68765	-0.857939	-1.6873	-0.780934	-1.645	-1.33419	-2.03931	-1.21296	-1.68675	9	17	15	20	462	590	858	861	31	40	68	44	1	1	0	0	290	347	310	378	2	8	1	0	0	4	0	0	63	87	73	77	9	2	0
ENSMUSG00000020078	Vps26a	protein_coding	0.409113	0.213235	0.435183	0.166866	0.311174	0.301024	-0.440288	0.349877	-0.167795	-0.279841	-0.045206	-0.223818	0	0	1	0	388	473	487	502	367	439	482	421	0	0	0	0	558	614	766	797	3	5	0	7	0	0	0	0	67	278	93	152	0	38	16
ENSMUSG00000020079	Supv3l1	protein_coding	-0.72578	-0.626671	-0.361161	-0.384988	-0.676226	-0.373075	-0.782935	-0.747023	-0.47092	-0.648448	-0.764979	-0.559684	6	6	7	6	962	1019	827	759	13	13	18	18	0	0	0	0	630	739	749	822	3	6	1	2	0	0	0	0	131	280	128	178	4	0	1
ENSMUSG00000020089	Ppa1	protein_coding	-0.0186244	0.0974585	0.325272	0.285538	0.0394171	0.305405	-0.486684	-0.632263	-1.0495	-0.93086	-0.559474	-0.990182	262	357	190	271	2733	2793	2142	2230	1041	970	860	779	38	46	52	98	2922	3346	3122	3844	34	25	29	24	0	21	0	0	457	831	222	430	45	43	4
ENSMUSG00000020092	Pald1	protein_coding	-0.546487	-0.960013	-0.380128	-0.730324	-0.75325	-0.555226	-0.199072	-0.32977	0.380864	-0.777304	-0.264421	-0.19822	32	29	25	25	828	992	716	732	502	500	361	411	3	2	7	7	614	571	640	624	3	7	6	3	3	0	0	0	169	364	200	157	20	28	0
ENSMUSG00000020097	Sgpl1	protein_coding	0.29506	0.206281	0.319725	0.20358	0.250671	0.261653	-0.97296	-0.253418	-0.83576	-2.14946	-0.613189	-1.49261	15	31	16	20	444	442	416	350	428	467	385	404	10	7	17	17	590	571	604	570	4	0	7	3	0	0	0	0	53	171	50	29	12	23	5
ENSMUSG00000020114	Cand1	protein_coding	0.0606012	0.198723	0.160081	0.205965	0.129662	0.183023	-0.377392	-0.371484	-0.981058	-0.815113	-0.374438	-0.898085	76	93	99	88	2772	2578	2328	2015	448	389	350	350	60	78	117	88	3131	3313	3026	3287	47	102	38	71	2	10	1	0	500	919	253	421	62	108	30
ENSMUSG00000020115	Tbk1	protein_coding	-0.400656	-0.500632	-0.622524	-0.705091	-0.450644	-0.663808	-0.355772	-0.858846	-0.426635	-0.692287	-0.607309	-0.559461	13	16	11	15	284	350	401	400	56	69	76	67	12	6	9	19	233	277	303	347	5	20	7	15	0	0	3	0	52	89	64	91	9	28	0
ENSMUSG00000020116	Pno1	protein_coding	0.495845	0.67214	0.710313	0.821902	0.583992	0.766107	0.340348	-0.207543	-0.286384	-0.750339	0.0664026	-0.518362	76	115	88	98	954	964	921	842	477	383	524	335	44	58	49	56	1457	1720	1753	2105	49	118	79	93	6	10	0	8	283	385	162	184	5	12	12
ENSMUSG00000020124	Usp15	protein_coding	0.902911	0.557198	-0.762469	-0.528716	0.730054	-0.645593	0.917937	0.587784	-0.570533	-0.155896	0.75286	-0.363215	7	4	7	10	637	769	1973	1676	78	90	222	187	2	2	0	4	1290	1267	1353	1643	9	7	27	5	0	0	0	0	282	533	285	553	10	16	4
ENSMUSG00000020128	Vps54	protein_coding	-3.36302	-4.26979	-4.11399	-5.04091	-3.8164	-4.57745	-2.70188	-1.44942	-2.67493	-1.56659	-2.07565	-2.12076	7	13	4	10	361	379	387	419	104	99	89	108	2	1	0	0	38	22	26	18	0	0	0	0	0	11	0	0	13	64	13	52	12	13	2
ENSMUSG00000020130	Tbc1d15	protein_coding	1.7558	1.70946	1.7043	1.25782	1.73263	1.48106	1.86927	1.81551	1.52693	1.23116	1.84239	1.37905	1	0	1	1	257	284	330	343	110	95	143	110	1	1	0	0	940	1040	1251	1160	4	3	12	5	0	0	0	0	220	461	204	296	0	21	7
ENSMUSG00000020149	Rab1a	protein_coding	1.32295	1.64968	1.51743	1.48884	1.48631	1.50314	0.59848	-0.213334	-1.14582	-1.35768	0.192573	-1.25175	60	124	108	149	451	450	557	488	886	977	934	893	390	557	479	647	1222	1581	1855	1937	13	10	16	6	10	10	17	20	160	179	54	70	36	49	18
ENSMUSG00000020152	Actr2	protein_coding	1.10942	1.11634	0.603181	0.537075	1.11288	0.570128	1.31566	1.29831	0.195289	0.732841	1.30699	0.464065	26	32	41	37	775	842	1254	1190	1039	1115	1705	1628	2	2	2	9	1811	2044	2216	2442	19	7	8	20	0	2	0	0	452	955	308	727	31	94	9
ENSMUSG00000020153	Ndufs7	protein_coding	0.16862	0.175005	0.583584	0.866337	0.171812	0.724961	-0.567969	-0.357532	-0.703888	-0.885007	-0.46275	-0.794447	1963	163	1240	60	658	689	448	422	41	55	37	38	0	2	0	1	801	871	781	1088	18	7	8	3	8	2	1	0	104	248	59	84	0	1	0
ENSMUSG00000020167	Tcf3	protein_coding	-2.01341	-2.08224	-1.80042	-1.91413	-2.04783	-1.85728	-1.31935	-0.591342	-0.137773	-0.604461	-0.955348	-0.371117	69	44	65	68	671	624	518	517	249	227	197	197	57	58	82	102	180	165	173	194	8	8	3	12	0	8	0	0	63	191	101	125	33	39	29
ENSMUSG00000020173	Cobl	protein_coding	0.408838	1.08536	0.154254	1.00412	0.7471	0.579189	0.112195	0.515964	0.257928	0.577702	0.31408	0.417815	25	15	13	10	845	508	499	257	328	207	162	113	24	19	18	25	1215	1207	646	729	1	1	1	1	9	1	0	0	214	335	128	141	9	4	0
ENSMUSG00000020176	Grb10	protein_coding	0.325274	0.490386	0.819662	0.642799	0.40783	0.73123	-0.248423	-0.492569	-0.407537	-0.0524833	-0.370496	-0.23001	444	432	320	311	2611	2581	1991	1845	3569	3440	2706	2501	562	486	579	590	3543	4060	4088	4074	50	36	49	38	84	55	14	67	515	846	322	654	96	160	66
ENSMUSG00000020180	Snrpd3	protein_coding	2.11264	2.22116	2.18702	2.26441	2.1669	2.22571	1.36389	1.23457	1.17236	1.65161	1.29923	1.41198	232	223	215	211	655	810	666	697	137	154	146	120	295	355	418	628	3068	4229	3528	4736	152	101	189	142	10	7	5	0	395	879	322	805	63	93	6
ENSMUSG00000020184	Mdm2	protein_coding	-0.621982	-0.366662	-0.717927	-0.737946	-0.494322	-0.727937	0.0670117	0.203615	-0.231866	0.279995	0.135313	0.0240642	137	167	177	180	1043	1239	1281	1230	604	600	810	609	116	119	190	177	734	1076	906	1043	10	5	15	8	15	54	24	1	256	658	234	549	16	24	3
ENSMUSG00000020186	Csrp2	protein_coding	-0.319015	-0.352702	0.159323	0.176949	-0.335859	0.168136	-0.359536	-0.61483	-0.702008	-0.36358	-0.487183	-0.532794	115	200	81	103	1358	1657	819	987	395	430	234	240	10	11	5	5	1179	1453	1064	1578	20	9	8	9	0	6	0	0	248	499	108	282	3	4	2
ENSMUSG00000020196	Cabin1	protein_coding	-0.710253	-0.204656	-0.734954	-0.510544	-0.457454	-0.622749	0.453343	1.13877	1.01744	0.561132	0.796057	0.789287	45	56	55	44	639	388	578	413	19	22	20	14	32	51	65	58	423	377	404	410	2	2	2	3	12	4	3	14	205	394	251	224	0	12	0
ENSMUSG00000020198	Ap3d1	protein_coding	-1.21806	-1.19685	-1.22876	-1.15472	-1.20745	-1.19174	-1.37621	-0.320773	-0.174554	-1.15754	-0.848494	-0.666045	41	38	33	42	842	780	826	710	275	298	210	220	25	23	32	31	392	381	410	451	7	2	0	5	8	5	0	0	76	288	157	117	0	2	6
ENSMUSG00000020219	Timm13	protein_coding	-0.247007	-0.26016	0.290774	-0.0399011	-0.253583	0.125436	-1.23541	0.116632	-0.894654	-0.199604	-0.559391	-0.547129	85	76	49	70	412	446	312	378	348	457	273	356	35	34	58	81	376	417	444	520	33	68	33	62	0	0	0	0	41	223	36	121	40	73	14
ENSMUSG00000020220	Vps13d	protein_coding	-0.581117	-0.886156	-1.34153	-1.28329	-0.733636	-1.31241	-0.206025	-0.6475	-1.01974	-2.49381	-0.426762	-1.75677	8	11	16	7	384	411	586	475	21	26	21	29	8	7	17	18	278	249	269	276	0	0	2	0	0	0	3	0	78	121	62	31	0	3	2
ENSMUSG00000020228	Helb	protein_coding	0.474193	0.279287	0.243197	0.0843201	0.37674	0.163758	0.70851	0.729883	0.557524	0.701875	0.719197	0.6297	9	10	7	10	666	808	719	781	132	147	138	146	2	3	5	1	1002	1098	990	1171	8	3	7	4	0	0	0	0	255	618	227	467	3	10	10
ENSMUSG00000020235	Fzr1	protein_coding	0.291172	0.0808127	0.470299	0.186092	0.185992	0.328196	0.219066	-0.793102	0.248569	-1.13558	-0.287018	-0.443508	20	53	29	44	495	635	412	514	199	215	140	178	61	60	69	74	656	752	664	827	13	8	6	7	9	9	13	3	135	169	105	86	0	5	5
ENSMUSG00000020238	Ncln	protein_coding	0.213199	0.137049	0.0305039	0.145895	0.175124	0.0881994	0.790972	0.070716	0.0567043	0.0896964	0.430844	0.0732003	7	8	9	14	407	415	372	363	162	152	152	139	23	14	25	30	511	511	442	568	1	1	2	0	0	0	0	0	165	201	83	142	6	26	24
ENSMUSG00000020248	Nfyb	protein_coding	0.53771	0.526194	0.598611	0.335717	0.531952	0.467164	0.601682	0.409568	0.332245	0.279519	0.505625	0.305882	66	80	85	70	360	382	411	381	448	446	433	440	78	55	118	84	566	616	724	680	18	38	6	30	0	19	0	6	128	234	111	170	15	37	14
ENSMUSG00000020250	Txnrd1	protein_coding	-0.163935	0.059608	0.123216	0.211618	-0.0521635	0.167417	-0.311093	-0.181093	-0.675593	-0.47396	-0.246093	-0.574777	2	1	0	1	2854	2719	2539	2437	1963	1606	1823	1392	1	1	0	0	2759	3173	3217	3991	28	17	37	26	0	0	0	0	539	1106	341	645	63	279	57
ENSMUSG00000020257	Wdr82	protein_coding	-0.0475444	0.198536	0.46124	0.431112	0.075496	0.446176	-0.259462	0.176074	0.333524	0.146094	-0.041694	0.239809	156	167	140	141	751	737	640	590	1743	1594	1513	1260	119	93	138	114	787	947	1025	1125	10	7	8	9	2	12	22	16	147	384	173	240	28	64	25
ENSMUSG00000020265	Sumo3	protein_coding	-0.212517	0.0291245	0.378597	0.478912	-0.0916965	0.428754	-0.687152	-1.08215	-0.475647	-0.367069	-0.88465	-0.421358	113	158	84	110	536	505	363	414	1259	1318	978	987	21	10	30	20	501	577	549	816	18	6	7	19	4	12	0	0	78	110	56	118	47	52	31
ENSMUSG00000020267	Hint1	protein_coding	0.020941	0.548678	0.690259	1.21124	0.28481	0.950749	-0.875384	-0.985592	-0.397037	-1.08983	-0.930488	-0.743435	243	279	167	256	1699	1842	1375	1297	815	675	619	617	59	53	84	91	1867	3017	2581	4247	61	48	78	54	0	11	0	0	217	429	224	224	246	477	78
ENSMUSG00000020271	Fbxw11	protein_coding	-0.979148	-0.927209	-0.694389	-0.702569	-0.953178	-0.698479	-1.93526	-1.84804	-2.01717	-1.38187	-1.89165	-1.69952	29	26	23	35	506	484	434	397	469	429	420	348	5	6	5	7	278	285	312	345	8	3	3	6	0	1	0	0	31	62	23	56	12	13	0
ENSMUSG00000020277	Pfkl	protein_coding	-0.41108	-0.563119	-0.0416905	-0.595955	-0.4871	-0.318823	-1.9147	-1.85158	-1.62547	-1.52853	-1.88314	-1.577	58	48	42	54	2108	2379	2028	2425	135	160	148	182	4	6	2	0	1717	1803	2292	2269	7	3	9	7	0	0	0	0	131	304	141	309	0	5	0
ENSMUSG00000020280	Pus10	protein_coding	0.689354	0.234468	-0.177712	0.0606884	0.461911	-0.0585118	1.00268	1.1893	0.191761	0.240788	1.09599	0.216275	22	22	35	30	213	271	351	320	130	133	221	204	22	14	27	21	372	357	361	472	4	6	2	6	4	16	3	9	100	285	86	139	8	6	6
ENSMUSG00000020283	Pex13	protein_coding	-0.365362	-0.394727	-0.375209	-0.333668	-0.380045	-0.354439	-1.66135	-0.922287	-0.754598	-1.34764	-1.29182	-1.05112	10	15	11	11	270	263	291	270	243	164	249	156	3	1	1	2	227	224	261	303	1	2	6	3	0	0	0	0	20	64	37	39	0	0	2
ENSMUSG00000020290	Xpo1	protein_coding	0.57408	0.200933	-0.62831	-0.752248	0.387506	-0.690279	0.106364	-0.0234256	-1.1699	-1.25468	0.0414691	-1.21229	232	358	481	514	2799	2940	5412	4732	395	376	678	593	638	684	837	839	4513	3784	4073	3973	13	12	4	22	104	165	78	116	706	1334	516	729	5	15	4
ENSMUSG00000020307	Cdc34	protein_coding	-2.0478	-2.47559	-2.44373	-2.48108	-2.26169	-2.46241	-1.22446	-1.27547	-0.31848	-1.15395	-1.24997	-0.736217	171	197	129	183	1466	1664	1244	1362	538	550	411	406	19	28	31	27	384	335	266	345	4	1	1	3	0	1	1	0	147	317	214	225	0	52	26
ENSMUSG00000020315	Sptbn1	protein_coding	-0.22089	-0.709063	-1.71755	-1.21113	-0.464976	-1.46434	0.686571	0.815216	0.460651	0.0175102	0.750894	0.23908	2	0	1	2	297	419	752	645	39	42	82	69	1	1	2	3	276	287	266	394	1	1	6	1	0	0	0	0	112	340	222	240	19	4	1
ENSMUSG00000020321	Mdh1	protein_coding	0.397454	0.505049	0.709298	0.815761	0.451252	0.762529	-0.236118	-0.20068	-0.859347	-0.202414	-0.218399	-0.530881	150	175	148	108	1498	1560	1184	1083	286	359	278	262	85	76	92	68	2137	2479	2252	2696	60	86	77	54	21	0	0	0	298	626	140	346	14	31	12
ENSMUSG00000020326	Ccng1	protein_coding	-1.45162	-1.4953	-1.86542	-2.38372	-1.47346	-2.12457	-0.666202	-1.34026	-0.889458	-1.29472	-1.00323	-1.09209	173	254	202	226	745	851	924	941	670	685	1243	1039	109	57	135	86	295	338	295	255	10	2	4	8	0	18	7	31	110	155	107	141	58	72	36
ENSMUSG00000020328	Nudcd2	protein_coding	-0.292564	-0.0924106	0.0969623	0.111844	-0.192487	0.104403	-0.3144	-0.395762	-0.354585	-0.306029	-0.355081	-0.330307	229	332	198	212	743	756	602	602	1016	841	786	744	199	230	203	241	657	794	749	920	30	29	33	24	7	24	2	23	140	265	101	179	12	36	0
ENSMUSG00000020330	Hmmr	protein_coding	1.57956	1.49403	0.285637	0.581136	1.5368	0.433387	1.48186	1.52019	0.368784	0.741067	1.50102	0.554926	13	16	36	28	654	883	1787	1512	203	183	467	360	4	6	14	8	2117	2785	2534	3199	6	9	11	13	0	2	0	0	428	1168	495	929	8	20	17
ENSMUSG00000020349	Ppp2ca	protein_coding	-0.180558	-0.223026	0.190146	-0.0153429	-0.201792	0.0874017	-0.3223	-0.530831	-0.261021	-0.290376	-0.426565	-0.275698	291	361	256	271	2412	2854	2011	2219	1585	1390	1438	1189	129	97	148	130	2305	2738	2669	3105	52	67	38	56	0	22	0	2	452	911	360	667	41	80	60
ENSMUSG00000020358	Hnrnpab	protein_coding	-0.0737135	0.0737923	0.304318	0.281505	3.94e-05	0.292911	-1.202	-0.88245	-1.43514	-1.24776	-1.04223	-1.34145	1161	1568	969	1407	6392	6280	5622	5814	3567	3427	2997	2835	1177	1007	1454	1681	6578	7401	8076	9994	175	125	157	141	33	54	27	48	651	1571	446	900	92	183	78
ENSMUSG00000020361	Hspa4	protein_coding	-0.145672	-0.163028	-0.254574	-0.369792	-0.15435	-0.312183	-0.811866	-0.734017	-1.0644	-0.999388	-0.772941	-1.03189	427	596	477	504	9680	10672	10012	9876	625	677	793	763	461	428	591	522	9477	10673	9763	10809	45	19	31	12	36	10	0	9	1292	2959	1027	1816	34	12	13
ENSMUSG00000020363	Gfpt2	protein_coding	0.933475	1.18623	1.34126	1.49419	1.05985	1.41773	0.827883	1.3916	0.961783	1.8201	1.10974	1.39094	24	18	19	16	993	843	1010	812	188	156	214	180	28	10	21	31	2054	2148	2977	3235	14	2	8	4	3	0	0	0	413	1020	422	1054	7	41	14
ENSMUSG00000020368	Canx	protein_coding	0.216038	0.18139	-0.29087	-0.247106	0.198714	-0.268988	-0.342065	-0.350816	-0.927546	-0.521428	-0.346441	-0.724487	154	244	202	276	3062	3429	4318	4342	1860	2017	2774	2374	63	74	67	99	3852	4354	4106	5174	31	14	23	23	4	10	0	0	566	1240	487	1112	56	145	29
ENSMUSG00000020380	Rad50	protein_coding	1.12786	1.11832	-0.313457	-0.0856828	1.12309	-0.19957	1.21846	1.05676	-0.0570295	0.135653	1.13761	0.0393116	32	49	65	66	398	492	1096	1040	68	82	190	134	36	27	47	50	942	1196	1026	1386	3	1	1	1	5	10	0	0	217	472	226	420	10	15	0
ENSMUSG00000020390	Ube2b	protein_coding	0.142505	0.0067616	0.928017	0.190062	0.0746335	0.55904	-0.438185	0.00971664	-1.22061	0.140497	-0.214234	-0.540057	12	27	15	32	266	280	239	269	248	211	274	209	7	7	11	18	318	315	529	434	7	4	8	9	0	0	0	0	46	130	22	109	6	27	4
ENSMUSG00000020396	Nefh	protein_coding	-0.209262	-0.141403	-0.498762	0.0380694	-0.175332	-0.230346	-0.185441	-0.477128	-0.124468	0.268901	-0.331284	0.0722162	3	0	1	0	364	329	249	219	61	36	38	27	1	1	1	0	341	334	205	318	1	1	0	4	0	0	0	0	75	109	49	97	3	0	0
ENSMUSG00000020402	Vdac1	protein_coding	0.924448	0.950641	1.27531	1.26448	0.937544	1.26989	2.05071	2.25018	2.17352	2.27879	2.15044	2.22616	110	196	75	119	2735	3186	1922	2221	2530	2724	1690	1794	55	63	60	75	5622	6895	5412	7546	19	23	25	24	10	6	0	1	2655	6990	1860	3962	37	95	11
ENSMUSG00000020407	Upp1	protein_coding	0.198216	0.300036	0.67903	0.569188	0.249126	0.624109	0.135867	-0.0748279	0.850136	0.702693	0.0305194	0.776415	204	227	78	95	1612	1738	662	702	58	55	31	31	198	210	115	187	2003	2396	1233	1473	24	14	11	10	10	25	3	1	415	761	256	420	24	5	14
ENSMUSG00000020409	Slu7	protein_coding	0.148967	0.0877982	-0.264658	-0.451663	0.118382	-0.358161	0.615488	-0.279297	0.48766	-0.665159	0.168096	-0.0887499	4	9	9	15	234	300	379	440	48	46	99	96	3	7	9	9	281	357	367	455	4	1	3	6	0	0	0	0	84	114	114	102	2	3	0
ENSMUSG00000020422	Tns3	protein_coding	0.142093	0.129423	0.107682	0.0601326	0.135758	0.0839074	0.266684	0.240713	0.277773	0.385223	0.253698	0.331498	171	138	131	121	1937	1659	1515	1408	1212	1142	907	841	161	158	136	192	2315	2032	1899	2076	4	11	2	15	3	37	3	24	546	904	394	676	44	95	38
ENSMUSG00000020430	Pes1	protein_coding	-0.671058	-0.411297	-0.122876	-0.272298	-0.541178	-0.197587	-0.186124	0.0832088	0.281993	0.15134	-0.0514578	0.216666	61	63	52	57	1379	1310	1039	1041	355	317	262	269	13	10	13	17	938	1103	1110	1219	64	92	69	65	0	1	0	0	284	640	271	425	3	52	14
ENSMUSG00000020440	Arf5	protein_coding	0.870912	0.353121	1.34391	0.546986	0.612016	0.945449	-1.06529	-0.772178	-0.819333	-0.579162	-0.918735	-0.699248	10	10	9	11	259	337	255	317	135	250	128	184	3	1	1	2	513	482	753	655	7	10	4	8	0	0	0	0	29	91	31	78	15	17	0
ENSMUSG00000020444	Guk1	protein_coding	-1.53285	-1.3611	-1.35863	-1.11816	-1.44697	-1.23839	-1.65486	-1.29693	-0.806182	-0.693729	-1.47589	-0.749955	3	11	7	4	887	975	701	792	310	298	221	268	0	1	3	2	332	425	318	516	3	3	5	4	0	0	0	0	66	183	86	180	10	8	3
ENSMUSG00000020453	Patz1	protein_coding	-0.456132	-0.442236	0.149571	-0.244844	-0.449184	-0.0476368	-0.952758	-0.925046	-0.260828	-1.06057	-0.938902	-0.660699	76	100	66	97	570	597	458	522	249	190	212	155	52	64	72	73	450	492	591	623	0	3	1	8	9	10	3	12	69	145	82	92	6	5	6
ENSMUSG00000020454	Eif4enif1	protein_coding	-1.89645	-1.64972	-2.01384	-1.44836	-1.77309	-1.7311	-0.53132	-0.241097	0.0210775	0.864437	-0.386209	0.442757	28	20	23	16	660	510	611	384	83	63	73	36	7	6	13	8	192	182	176	199	1	1	1	0	0	0	0	0	107	199	133	257	0	1	0
ENSMUSG00000020456	Ogdh	protein_coding	0.484904	0.315157	0.578051	0.66181	0.40003	0.619931	0.939478	0.594952	0.550446	0.944673	0.767215	0.74756	35	38	33	29	859	814	748	636	152	163	166	117	11	14	17	23	1302	1134	1299	1423	30	8	17	9	0	0	1	0	386	567	235	450	16	2	4
ENSMUSG00000020457	Drg1	protein_coding	-0.384873	-0.178718	0.140071	0.0580603	-0.281796	0.0990654	-2.22935	-1.67821	-2.62287	-2.64611	-1.95378	-2.63449	85	104	58	88	1501	1492	1206	1192	366	350	268	274	13	7	16	19	1245	1476	1546	1755	16	18	8	14	0	0	0	9	75	215	42	70	30	20	9
ENSMUSG00000020458	Rtn4	protein_coding	0.68896	0.682	0.351587	0.304214	0.68548	0.3279	-0.800519	-0.392588	-0.609764	-0.526457	-0.596554	-0.56811	153	141	186	157	1063	1076	1565	1391	646	657	840	849	186	106	198	232	1856	1933	2323	2429	1	12	8	12	10	18	25	0	143	378	220	355	25	24	20
ENSMUSG00000020459	Mtif2	protein_coding	0.00104651	0.173317	-0.905335	-0.800174	0.087182	-0.852755	0.709831	-0.0010632	-0.86837	-1.00994	0.354384	-0.939157	0	1	1	2	167	217	417	378	34	21	26	21	0	2	0	0	181	274	259	307	5	3	7	8	0	0	0	0	64	100	49	69	0	22	7
ENSMUSG00000020460	Rps27a	protein_coding	-0.74261	-1.38478	-0.319021	-0.821631	-1.0637	-0.570326	-2.60833	-2.23224	-2.34251	-1.07302	-2.42028	-1.70776	138	266	128	225	1015	1243	993	1116	667	679	620	648	108	63	135	103	657	533	926	893	236	251	195	202	19	14	22	24	39	122	42	195	71	56	15
ENSMUSG00000020463	Ppp4r3b	protein_coding	-0.425435	-0.653348	-2.21322	-2.02096	-0.539391	-2.11709	0.741375	0.191819	-1.01335	-2.21064	0.466597	-1.61199	27	50	81	114	217	243	574	617	130	157	373	392	28	9	27	34	175	173	144	215	6	19	6	9	0	5	0	10	85	128	61	49	12	28	7
ENSMUSG00000020471	Pold2	protein_coding	-0.236092	-0.362007	-0.00943904	-0.132969	-0.299049	-0.071204	-0.963401	-1.08864	-2.13302	-1.74749	-1.02602	-1.94026	39	52	50	42	982	1033	777	749	29	39	29	19	31	34	15	28	903	900	898	966	20	14	12	20	0	8	7	0	118	224	38	82	4	14	0
ENSMUSG00000020476	Dbnl	protein_coding	0.00481438	-0.286195	0.412166	-0.216854	-0.14069	0.0976556	-0.611722	-1.02796	-0.88698	-1.17638	-0.819843	-1.03168	2	4	0	1	300	367	250	332	198	210	131	139	1	0	0	0	326	337	387	404	7	20	8	27	0	0	0	0	46	83	29	54	13	9	4
ENSMUSG00000020477	Mrps24	protein_coding	-1.23709	-1.2708	-0.754741	-1.09077	-1.25394	-0.922756	-1.82046	-1.23387	-1.0657	-1.37905	-1.52716	-1.22238	8	16	7	11	407	459	322	375	105	185	107	119	0	0	0	0	187	213	222	249	4	2	8	0	0	0	0	0	27	90	33	53	1	0	2
ENSMUSG00000020495	Smg8	protein_coding	0.0130301	0.394168	0.17952	0.489632	0.203599	0.334576	-0.854443	-0.261098	0.118013	0.000992493	-0.55777	0.0595027	4	2	0	6	463	369	378	280	31	24	35	12	0	0	0	0	506	543	498	556	2	0	1	1	0	0	0	0	60	142	88	103	0	0	0
ENSMUSG00000020496	Rnf187	protein_coding	0.0260102	-0.300996	0.200203	0.115128	-0.137493	0.157665	-0.929616	-0.85409	-1.40004	-0.595996	-0.891853	-0.998016	44	65	36	45	691	878	529	662	1145	1183	862	857	29	21	31	18	762	798	707	1014	44	12	33	13	0	0	0	0	85	224	43	161	46	45	11
ENSMUSG00000020515	Cnot8	protein_coding	-0.920367	-0.902928	-0.436016	-0.623409	-0.911647	-0.529712	-0.533738	-1.08081	-0.860706	-1.75	-0.807276	-1.30535	32	49	47	56	346	344	364	366	367	442	401	424	31	31	68	84	198	206	313	336	4	5	2	4	5	0	0	0	56	75	43	40	27	15	11
ENSMUSG00000020516	Rps6kb1	protein_coding	-0.636864	-1.09075	-1.28098	-1.27574	-0.863809	-1.27836	-1.1652	-0.11285	0.0585522	-0.62397	-0.639025	-0.282709	10	15	13	20	201	272	282	327	146	124	215	219	13	32	25	45	140	143	135	191	1	6	0	4	0	0	0	0	21	116	63	78	5	16	0
ENSMUSG00000020523	Fam114a2	protein_coding	-0.954813	-1.04502	-0.758808	-0.947813	-0.999915	-0.85331	-2.15094	-1.83678	-1.17346	-0.936897	-1.99386	-1.05518	5	8	7	5	417	457	368	401	252	354	232	248	1	5	3	3	233	248	253	294	5	1	4	2	0	0	0	0	22	59	35	77	9	13	4
ENSMUSG00000020525	Ppm1d	protein_coding	-0.650305	-0.0694169	-0.0931125	-0.150513	-0.359861	-0.121813	-0.932	-0.601762	-0.640793	-0.36358	-0.766881	-0.502186	22	29	18	17	342	283	298	259	79	70	59	59	5	7	16	14	236	302	325	330	1	2	0	3	5	0	0	0	42	86	41	74	0	0	0
ENSMUSG00000020526	Znhit3	protein_coding	-0.211697	-0.016322	0.596315	0.318623	-0.11401	0.457469	-0.250994	0.402789	0.169395	0.270344	0.0758972	0.21987	1	2	0	2	386	392	257	309	229	256	192	164	0	0	0	0	361	434	452	545	22	34	16	28	0	0	0	0	76	239	62	137	8	16	8
ENSMUSG00000020530	Ggnbp2	protein_coding	0.584457	0.45715	-0.530377	-0.594601	0.520803	-0.562489	0.598071	0.739126	-0.799908	-0.570947	0.668599	-0.685427	19	26	27	44	375	430	771	788	41	48	106	64	10	4	16	9	609	661	621	738	2	2	1	0	0	6	1	0	133	331	95	195	5	8	0
ENSMUSG00000020532	Acaca	protein_coding	0.174412	0.173019	-0.547992	-0.647639	0.173715	-0.597816	-0.274935	-0.423007	-1.35033	-0.475763	-0.348971	-0.913048	13	11	21	8	315	282	416	401	367	254	452	327	12	18	16	27	385	356	331	362	12	2	6	8	0	0	0	0	61	97	35	106	10	13	11
ENSMUSG00000020534	Shmt1	protein_coding	-0.337854	-0.128343	0.295086	-0.0276558	-0.233098	0.133715	-0.538294	-0.246486	-0.229007	-0.361083	-0.39239	-0.295045	268	357	211	219	1971	1883	1273	1443	458	414	276	308	342	209	374	307	1689	1929	1817	2002	9	6	12	2	38	77	12	76	318	732	233	413	16	8	12
ENSMUSG00000020536	Llgl1	protein_coding	-0.786331	-1.35833	-1.0714	-1.09961	-1.07233	-1.08551	-0.639629	-1.34427	-2.36414	-1.38031	-0.991951	-1.87222	9	5	1	6	379	490	336	347	135	149	107	117	1	0	2	3	238	214	186	229	1	1	0	0	0	0	0	0	57	89	14	49	0	6	0
ENSMUSG00000020537	Drg2	protein_coding	0.503124	0.844635	1.3317	1.46142	0.67388	1.39656	0.834059	1.44714	1.79537	1.82649	1.1406	1.81093	49	50	31	28	486	369	278	237	145	92	94	62	32	35	40	80	746	742	814	923	15	3	14	4	0	0	0	0	203	464	207	309	13	17	5
ENSMUSG00000020538	Srebf1	protein_coding	-0.277289	-0.640485	-0.436354	-0.808712	-0.458887	-0.622533	-0.0505112	-0.323457	0.600077	-1.29714	-0.186984	-0.348531	3	14	7	9	442	426	449	488	54	59	56	55	0	1	1	0	395	306	386	394	1	4	1	7	0	0	0	0	100	157	146	73	0	0	0
ENSMUSG00000020547	Bzw2	protein_coding	0.425734	0.402888	0.939301	0.754063	0.414311	0.846682	-0.0454295	-0.252025	0.249222	-0.0658338	-0.148727	0.0916939	93	104	67	46	1383	1459	1157	1119	334	347	276	262	57	48	99	52	2012	2160	2581	2669	17	11	11	6	7	4	9	0	314	565	295	393	5	12	4
ENSMUSG00000020549	Elac2	protein_coding	0.067769	0.0643981	0.00857798	0.164446	0.0660835	0.0865121	-0.893526	-0.721251	-0.636511	-0.09419	-0.807388	-0.365351	1	5	4	5	666	597	558	453	19	14	12	15	1	0	1	1	756	699	653	718	0	1	0	1	0	0	0	0	84	167	77	156	0	0	0
ENSMUSG00000020571	Pdia6	protein_coding	-0.00821761	-0.108496	0.147557	-0.0204936	-0.0583567	0.0635317	-0.933661	-0.848624	-1.46054	-0.858246	-0.891143	-1.15939	59	80	52	76	2731	3159	2630	2663	510	651	570	538	0	0	0	0	2941	3281	3389	3713	6	15	23	5	0	0	0	0	335	809	205	540	12	35	13
ENSMUSG00000020572	Nampt	protein_coding	0.0910458	0.125984	-0.163711	-0.123659	0.108515	-0.143685	0.355019	-0.300603	-1.1275	-0.73509	0.027208	-0.931293	37	49	57	57	931	1095	1324	1295	448	488	719	645	11	14	28	21	1074	1338	1375	1681	42	77	21	35	0	0	0	0	279	410	130	286	35	73	10
ENSMUSG00000020576	Nbas	protein_coding	-0.384935	-0.260804	-0.369895	-0.406917	-0.322869	-0.388406	-1.11946	-0.851275	-0.498516	-0.191814	-0.985367	-0.345165	0	0	0	0	510	489	461	435	6	4	1	4	0	0	0	0	423	457	415	464	0	0	0	1	0	0	0	0	55	125	70	140	0	0	0
ENSMUSG00000020580	Rock2	protein_coding	0.0830712	-0.396363	-2.72231	-2.15629	-0.156646	-2.4393	2.03943	1.88764	0.685242	0.41418	1.96354	0.549711	6	10	23	26	163	201	919	788	57	62	279	168	7	2	5	3	187	171	162	250	0	0	2	1	0	0	0	0	157	343	317	386	8	27	6
ENSMUSG00000020585	Laptm4a	protein_coding	0.145657	-0.0243788	0.579317	0.431158	0.0606392	0.505237	-0.520605	-1.25469	-0.856779	-0.410536	-0.887648	-0.633657	7	5	8	3	949	921	802	687	612	530	534	463	5	5	2	6	1137	1014	1394	1310	8	9	20	7	0	0	0	0	155	178	95	190	6	38	11
ENSMUSG00000020594	Pum2	protein_coding	-0.467611	-0.649852	-1.20038	-1.50226	-0.558732	-1.35132	-1.09233	-1.55107	-1.49579	-1.64369	-1.3217	-1.56974	22	31	57	72	1001	915	1525	1292	611	552	1002	883	80	74	45	97	784	653	772	645	11	7	11	15	0	1	2	0	110	144	116	152	58	61	11
ENSMUSG00000020608	Smc6	protein_coding	0.388262	-0.0215769	-1.49562	-1.64564	0.183343	-1.57063	-0.365896	-0.119666	-0.93515	-1.09891	-0.242781	-1.01703	17	24	31	64	297	417	1132	1177	64	59	167	123	8	5	1	8	421	460	467	532	3	7	4	12	0	3	1	0	54	177	127	202	5	13	4
ENSMUSG00000020611	Gna13	protein_coding	-1.11943	-1.0642	-1.52218	-0.958785	-1.09182	-1.24048	-0.331647	-0.699285	0.0739823	-0.318533	-0.515466	-0.122276	12	12	6	5	333	338	279	268	947	844	866	716	4	1	3	3	166	181	113	195	5	2	9	4	0	0	0	0	62	96	63	79	24	37	1
ENSMUSG00000020612	Prkar1a	protein_coding	1.38435	1.53805	1.84506	1.89371	1.4612	1.86938	0.389632	0.887498	0.572166	1.09041	0.638565	0.83129	6	3	7	5	417	429	301	290	457	388	261	284	5	0	4	2	1179	1395	1258	1524	6	5	8	0	0	0	0	0	128	366	96	227	9	9	5
ENSMUSG00000020628	Trappc12	protein_coding	-0.134267	-0.0544967	0.224402	0.187116	-0.0943821	0.205759	0.0982887	-0.128844	-0.753181	0.333802	-0.0152777	-0.209689	15	18	11	27	303	294	220	218	54	49	35	28	9	8	13	18	299	317	299	351	2	0	0	2	0	5	0	1	76	124	28	101	9	2	0
ENSMUSG00000020640	Itsn2	protein_coding	-0.38403	-0.798555	-1.54017	-1.45597	-0.591293	-1.49807	-0.324777	-0.962595	-0.630214	-0.523058	-0.643686	-0.576636	4	12	17	20	294	393	570	516	68	54	121	81	15	5	6	5	244	253	228	266	1	1	2	4	0	2	6	0	55	93	79	132	10	28	0
ENSMUSG00000020649	Rrm2	protein_coding	0.801764	0.928975	0.976609	1.00861	0.865369	0.992608	1.30076	1.38274	0.768639	1.45779	1.34175	1.11322	53	74	63	71	1625	1486	1390	1229	1193	965	1005	842	40	39	34	44	3068	3168	3182	3497	51	57	65	41	0	3	0	0	938	1787	508	1241	12	52	3
ENSMUSG00000020661	Dnmt3a	protein_coding	0.0973414	-0.273386	-0.165859	-0.48482	-0.0880225	-0.32534	0.102975	-0.252813	-0.137941	-0.0721637	-0.0749188	-0.105052	25	23	23	16	914	1142	595	755	689	708	400	410	0	3	1	3	1059	1058	617	763	1	5	7	8	9	14	7	6	230	442	116	264	0	13	11
ENSMUSG00000020664	Dld	protein_coding	1.51833	1.04897	0.511402	0.205182	1.28365	0.358292	1.35923	0.649263	-0.961942	-0.789616	1.00425	-0.875779	30	55	65	74	361	524	790	790	133	138	292	264	14	6	11	18	1120	1214	1310	1288	6	4	1	0	0	1	0	0	217	379	87	168	0	26	0
ENSMUSG00000020671	Rab10	protein_coding	-0.945858	-0.504855	-0.636741	-0.546168	-0.725356	-0.591455	-1.86376	-0.835113	-0.839224	-1.03677	-1.34944	-0.937997	222	267	172	207	466	441	417	413	375	284	347	284	97	98	86	88	262	348	312	400	13	5	9	8	4	16	9	0	30	114	50	74	0	15	9
ENSMUSG00000020677	Ddx52	protein_coding	1.16021	1.06618	0.0447945	0.249407	1.11319	0.147101	1.1188	1.68197	-0.146547	0.674697	1.40038	0.264075	2	2	5	4	283	296	645	530	125	109	250	203	0	0	0	0	685	694	774	891	2	5	4	3	0	0	0	0	144	438	125	311	16	16	0
ENSMUSG00000020680	Taf15	protein_coding	1.70034	1.68005	0.845611	0.876029	1.69019	0.86082	1.96653	2.0049	0.778415	0.692302	1.98571	0.735359	15	15	20	34	356	369	674	633	46	74	77	69	26	5	17	9	1253	1324	1409	1643	60	72	24	41	0	5	0	0	326	683	248	376	10	1	0
ENSMUSG00000020687	Cdc27	protein_coding	0.729984	0.639604	-0.503791	-0.550968	0.684794	-0.527379	0.433191	0.169099	-1.14209	-0.562126	0.301145	-0.852106	12	14	15	8	275	270	607	490	244	263	582	495	10	14	10	7	494	471	498	473	0	0	1	2	0	0	0	0	87	140	59	122	20	15	0
ENSMUSG00000020692	Nle1	protein_coding	0.637231	0.297541	0.693351	0.462783	0.467386	0.578067	0.564374	0.109611	0.829137	-0.0944393	0.336993	0.367349	2	2	1	2	355	412	286	334	65	77	49	56	0	0	0	0	598	567	538	651	4	6	1	5	0	0	0	0	123	205	109	115	0	7	3
ENSMUSG00000020694	Tlk2	protein_coding	-2.17471	-2.24117	-2.75576	-2.86978	-2.20794	-2.81277	-0.89569	-0.764513	-1.4223	-0.97545	-0.830102	-1.19888	47	72	66	64	667	722	987	920	256	311	341	330	37	29	55	52	160	171	170	178	4	2	5	4	3	4	1	0	84	196	79	172	11	62	7
ENSMUSG00000020697	Lig3	protein_coding	-0.12038	0.0388804	0.338686	0.258787	-0.0407497	0.298737	-1.19451	-0.178824	-0.75604	-0.389361	-0.686665	-0.5727	15	21	18	20	547	459	433	367	193	132	150	97	0	3	1	7	545	528	637	621	3	8	2	17	0	0	0	0	56	187	55	103	14	25	5
ENSMUSG00000020705	Ddx42	protein_coding	-0.239722	-0.255154	-0.473384	-0.744156	-0.247438	-0.60877	-0.464322	-0.60364	-1.14841	-1.15007	-0.533981	-1.14924	61	72	60	63	1160	1117	1240	1304	269	325	296	324	37	29	56	46	1064	1048	1039	1101	1	2	5	4	11	4	0	0	197	339	120	216	6	39	0
ENSMUSG00000020706	Ftsj3	protein_coding	0.109292	-0.156718	-0.322852	-0.45276	-0.023713	-0.387806	0.684308	0.437124	0.345539	0.146272	0.560716	0.245905	73	100	125	115	1652	2010	2359	2372	176	177	207	212	56	71	93	124	1930	2019	2194	2451	7	4	10	4	0	13	0	0	622	1255	643	965	25	22	5
ENSMUSG00000020708	Psmc5	protein_coding	0.251202	0.332994	0.390928	0.363765	0.292098	0.377346	-0.554218	-0.141542	-0.878576	-0.7706	-0.34788	-0.824588	67	53	43	43	1761	1837	1517	1615	511	590	456	480	29	25	27	45	2270	2591	2314	2939	570	650	548	854	0	0	0	0	281	768	177	348	27	145	39
ENSMUSG00000020716	Nf1	protein_coding	-0.521912	-0.631889	-1.3033	-0.984605	-0.5769	-1.14395	-0.602788	-1.5186	-0.662852	-1.5733	-1.0607	-1.11808	2	2	1	2	350	292	524	340	75	40	85	60	2	1	2	0	264	211	247	243	0	0	0	3	0	0	0	0	54	47	71	42	3	1	0
ENSMUSG00000020717	Pecam1	protein_coding	-0.303122	-0.214342	-0.28801	-0.142568	-0.258732	-0.215289	-0.881498	-0.216947	-0.35796	-1.30729	-0.549222	-0.832626	31	19	22	26	401	373	466	377	116	116	126	116	34	29	60	63	352	360	444	483	1	4	2	4	0	7	7	0	51	148	78	56	2	6	2
ENSMUSG00000020719	Ddx5	protein_coding	0.449367	0.506495	0.236724	0.203795	0.477931	0.22026	0.424763	0.611957	-0.312966	0.475642	0.51836	0.0813378	320	314	342	335	3402	2988	3822	3179	2107	1980	2706	2278	361	211	289	270	5031	4753	5239	5178	147	121	188	84	4	25	32	39	1070	2106	660	1625	94	217	95
ENSMUSG00000020720	Psmd12	protein_coding	0.467013	0.658438	0.322462	0.36882	0.562725	0.345641	-0.82703	-0.136647	-0.869858	-0.835353	-0.481839	-0.852606	75	192	123	116	1855	1857	2019	1893	233	197	225	206	35	26	34	59	2777	3282	2937	3457	17	10	11	21	0	5	2	0	245	779	237	390	18	28	0
ENSMUSG00000020721	Helz	protein_coding	-0.242806	-0.361709	-0.205596	0.00491795	-0.302258	-0.100339	0.24362	-0.630182	-0.214678	-0.1933	-0.193281	-0.203989	23	17	17	24	602	490	568	451	78	56	78	61	15	49	49	72	551	427	573	640	5	1	0	2	0	20	0	12	167	146	105	145	6	2	3
ENSMUSG00000020733	Slc9a3r1	protein_coding	0.0231211	0.315117	0.556047	0.985846	0.169119	0.770947	-1.52314	-0.626396	-1.05219	-1.16005	-1.07477	-1.10612	57	50	33	25	368	318	290	231	158	120	132	81	48	34	75	76	405	443	496	647	9	6	5	10	7	0	0	0	30	95	30	38	4	0	1
ENSMUSG00000020737	Jpt1	protein_coding	-0.0614571	-0.0167046	0.695345	0.277581	-0.0390808	0.486463	0.730965	1.52672	1.5029	1.40983	1.12884	1.45637	108	120	89	89	396	365	301	301	627	623	436	477	35	14	28	21	411	404	567	516	15	13	14	5	0	10	4	0	154	485	183	294	39	38	6
ENSMUSG00000020739	Nup85	protein_coding	-0.657146	-0.795904	-0.430009	-0.722777	-0.726525	-0.576393	-1.84632	-1.36946	-1.04264	-1.4386	-1.60789	-1.24062	36	31	22	15	2302	2594	2007	2013	78	39	84	62	1	1	2	0	1581	1673	1733	1725	43	83	8	57	0	0	0	0	150	463	209	273	14	31	0
ENSMUSG00000020755	Sap30bp	protein_coding	0.162273	0.553994	0.55098	0.596714	0.358133	0.573847	-0.785373	0.159701	-0.302738	-0.45731	-0.312836	-0.380024	15	10	15	9	434	396	345	310	293	277	196	205	0	1	4	0	526	651	588	663	18	15	7	19	0	0	0	0	59	204	60	83	17	58	21
ENSMUSG00000020766	Galk1	protein_coding	-0.325476	-0.622837	-0.0835183	-0.289966	-0.474157	-0.186742	-1.07758	-1.22285	-0.990451	-1.78968	-1.15022	-1.39007	32	45	27	36	1216	1488	991	1091	166	266	120	161	2	2	0	0	1051	1082	1088	1262	25	6	14	2	0	0	0	0	135	294	107	116	6	6	0
ENSMUSG00000020775	Mrpl38	protein_coding	0.10508	0.293496	0.214076	0.642477	0.199288	0.428276	0.387266	0.225919	0.450646	0.572172	0.306592	0.511409	13	14	8	10	558	521	498	419	88	93	72	76	0	0	4	7	650	715	672	925	4	4	2	6	0	0	0	0	171	281	146	229	0	16	5
ENSMUSG00000020780	Srp68	protein_coding	0.6501	0.890766	0.861385	0.992057	0.770433	0.926721	0.642745	0.632004	0.390749	1.01133	0.637375	0.701042	4	10	0	3	749	722	608	556	186	154	138	117	1	0	0	0	1273	1499	1285	1564	19	7	19	3	0	0	0	0	274	516	171	412	9	26	1
ENSMUSG00000020781	Tsen54	protein_coding	-1.0873	-1.48509	-0.97567	-1.28569	-1.28619	-1.13068	-0.13073	-2.02842	-0.813446	-0.735549	-1.07957	-0.774497	0	2	0	0	257	345	213	231	52	60	42	49	0	0	0	0	131	138	126	134	0	2	1	0	0	0	0	0	55	39	26	51	0	6	0
ENSMUSG00000020782	Llgl2	protein_coding	-0.27625	-0.306861	-0.10095	-0.184525	-0.291556	-0.142737	-0.297805	-0.486861	-0.151271	-0.966284	-0.392333	-0.558778	41	44	29	34	1107	1097	673	675	70	63	39	27	28	25	23	19	990	993	730	840	2	3	1	3	0	0	0	15	211	361	130	127	6	8	3
ENSMUSG00000020783	Ncbp3	protein_coding	-0.317797	-0.471916	-0.330408	-0.699964	-0.394856	-0.515186	-0.300308	-0.329624	0.065029	-0.0667627	-0.314966	-0.000866843	2	6	1	4	473	545	508	510	46362	6704	43295	3938	1	0	2	0	411	440	470	444	46	37	102	105	0	0	0	0	90	200	114	179	562	204	159
ENSMUSG00000020790	Ankfy1	protein_coding	0.00689544	0.0207782	-0.123694	-0.264265	0.0138368	-0.19398	-0.186573	-0.462307	0.144098	-0.520997	-0.32444	-0.188449	0	1	1	2	442	478	502	445	556	511	466	388	0	0	0	0	481	543	536	524	2	1	11	6	0	0	0	0	91	160	119	114	22	32	16
ENSMUSG00000020802	Ube2o	protein_coding	0.573879	0.612519	0.391013	0.643709	0.593199	0.517361	0.59357	0.851287	0.0871828	0.831067	0.722429	0.459125	2	2	0	1	379	375	373	315	93	77	80	87	0	0	0	1	611	642	569	696	3	2	4	2	0	0	0	0	134	312	85	206	0	0	3
ENSMUSG00000020803	Txndc17	protein_coding	-0.33109	-0.143021	0.290439	0.21244	-0.237055	0.25144	0.524967	0.534203	0.0290629	1.18842	0.529585	0.608743	30	33	33	30	525	569	466	487	291	291	320	248	0	2	0	2	452	577	663	798	14	6	8	15	0	0	0	0	177	380	102	408	4	2	6
ENSMUSG00000020817	Rabep1	protein_coding	-1.34642	-1.31106	-2.75035	-2.52228	-1.32874	-2.63631	-0.464955	0.094264	-1.03791	-0.416047	-0.185346	-0.726979	16	19	20	38	324	390	804	784	100	125	303	338	12	13	15	7	138	176	139	193	1	4	5	6	0	1	0	0	55	192	84	216	0	15	11
ENSMUSG00000020821	Kif1c	protein_coding	-3.15193	-3.76686	-4.0989	-3.95946	-3.4594	-4.02918	-1.44373	-2.18221	-2.06193	-2.22002	-1.81297	-2.14097	11	23	18	15	476	620	545	583	119	144	143	140	4	1	0	2	58	51	37	53	0	0	1	3	0	1	1	0	41	63	28	46	13	1	0
ENSMUSG00000020823	Sec14l1	protein_coding	-0.686	-0.695334	-0.874529	-0.793181	-0.690667	-0.833855	-1.69801	-1.67427	-0.586531	-1.98324	-1.68614	-1.28488	29	24	28	19	817	872	539	484	307	327	184	175	47	51	19	37	550	603	342	395	13	12	6	6	0	3	0	0	59	126	77	45	10	10	0
ENSMUSG00000020840	Blmh	protein_coding	0.309085	0.434871	0.316506	0.516067	0.371978	0.416287	-0.0151242	-0.0347799	0.104964	0.12704	-0.024952	0.116002	89	123	82	94	1337	1355	1257	1248	530	562	462	494	56	103	107	203	1794	2051	1821	2524	3	2	4	6	0	0	0	0	310	610	290	501	13	8	0
ENSMUSG00000020844	Nxn	protein_coding	-1.40513	-1.57159	-0.955205	-1.29231	-1.48836	-1.12376	-2.62131	-2.40142	-2.06263	-2.00059	-2.51136	-2.03161	6	2	0	2	604	653	370	381	293	366	159	208	0	0	0	0	247	246	222	220	1	1	0	0	0	0	0	0	23	57	19	35	8	25	12
ENSMUSG00000020849	Ywhae	protein_coding	1.18593	1.53069	1.83345	1.85774	1.35831	1.8456	0.160571	0.875438	0.654929	1.39108	0.518005	1.02301	538	502	370	359	3364	2819	2330	2147	1403	1315	1075	917	631	235	843	398	8289	9120	9660	11005	269	566	140	487	40	67	19	85	881	2385	787	2070	31	99	31
ENSMUSG00000020850	Prpf8	protein_coding	0.189504	0.378759	0.313536	0.478306	0.284132	0.395921	-0.327705	0.0123866	-0.100311	-0.00380339	-0.157659	-0.0520571	173	231	140	151	6449	5523	5452	4394	128	89	90	71	97	74	147	167	7965	8041	7882	8657	24	5	6	4	1	14	6	1	1204	2569	1091	1611	0	3	0
ENSMUSG00000020859	Spag9	protein_coding	-0.38778	-0.470947	-1.41031	-1.65977	-0.429363	-1.53504	0.125244	-0.173665	0.368825	0.587581	-0.0242103	0.478203	0	0	0	1	180	203	361	353	89	100	198	142	0	0	1	0	149	164	158	158	0	1	1	0	0	0	0	0	46	83	100	195	9	16	0
ENSMUSG00000020863	Luc7l3	protein_coding	1.76237	1.49227	0.296967	0.232471	1.62732	0.264719	2.66746	2.46682	1.27826	1.45314	2.56714	1.3657	18	31	50	65	350	546	911	1229	132	201	455	461	48	43	28	57	1286	1720	1302	2042	5	2	7	1	0	2	0	0	521	1392	474	1237	48	70	76
ENSMUSG00000020869	Lrrc59	protein_coding	0.0836848	-0.399961	0.406541	-0.144003	-0.158138	0.131269	-0.398464	-0.511487	-1.23096	-0.766317	-0.454976	-0.99864	174	170	127	138	1232	1493	941	1129	1410	1356	1085	1084	65	75	78	117	1414	1267	1451	1445	37	36	22	24	0	15	4	0	219	483	86	244	61	93	10
ENSMUSG00000020873	Slc35b1	protein_coding	-0.692753	-0.917586	-0.591152	-0.500027	-0.805169	-0.545589	-0.338692	-1.25446	-0.779176	-0.728471	-0.796577	-0.753824	43	52	32	39	394	388	360	311	94	131	108	88	15	14	12	23	264	230	278	311	2	2	6	2	7	0	0	24	73	75	45	69	4	7	0
ENSMUSG00000020888	Dvl2	protein_coding	0.540708	0.570145	0.804782	0.720256	0.555426	0.762519	0.199999	0.620206	0.786316	1.21645	0.410103	1.00139	29	31	28	27	457	474	373	391	103	100	78	80	39	35	54	43	720	788	758	911	3	0	3	2	0	3	0	2	123	336	138	334	13	33	8
ENSMUSG00000020897	Aurkb	protein_coding	-0.0135571	0.0694363	0.439073	0.306189	0.0279396	0.372631	-0.0451711	-0.192447	-0.397497	0.403361	-0.118809	0.00293164	89	105	67	84	480	503	350	362	220	236	190	176	73	54	63	71	515	591	552	633	4	1	4	4	7	10	5	28	109	203	57	176	5	30	0
ENSMUSG00000020898	Ctc1	protein_coding	0.12925	0.485486	0.270993	0.663649	0.307368	0.467321	0.270994	0.705512	0.417908	0.123497	0.488253	0.270702	8	7	2	7	764	613	649	437	74	40	51	25	1	4	2	3	905	961	911	979	4	6	3	1	0	0	0	0	216	461	186	175	6	7	0
ENSMUSG00000020899	Pfas	protein_coding	0.0355838	-0.127557	-0.177813	-0.26344	-0.0459865	-0.220626	0.0411222	0.00268533	0.274727	0.226092	0.0219038	0.25041	26	15	31	21	1962	2041	1865	1835	645	550	595	479	15	3	24	3	2178	2092	1918	2162	21	27	13	19	0	5	0	0	473	943	484	789	29	29	10
ENSMUSG00000020900	Myh10	protein_coding	0.892732	0.60154	-0.0889329	0.0237466	0.747136	-0.0325931	0.805455	0.869513	0.774357	0.253672	0.837484	0.514015	25	40	41	52	1011	1226	1717	1782	330	360	399	347	17	17	18	33	2033	2083	1878	2562	4	2	2	6	0	7	17	5	414	1033	630	781	9	27	13
ENSMUSG00000020902	Ntn1	protein_coding	0.371166	-0.200277	-0.0369996	-0.391502	0.0854447	-0.214251	-0.210976	-0.674782	0.571989	-0.723335	-0.442879	-0.075673	35	50	43	52	247	315	254	256	497	475	395	399	47	34	50	43	346	307	288	276	1	4	2	4	6	4	15	0	50	91	81	57	5	51	6
ENSMUSG00000020914	Top2a	protein_coding	1.02683	0.861591	-0.350405	-0.255862	0.944208	-0.303133	0.717538	0.699084	-0.638884	-0.471248	0.708311	-0.555066	84	152	166	197	3439	4218	8362	7516	498	666	863	930	39	40	45	55	7589	8582	7630	8902	62	95	48	82	0	3	0	0	1325	3158	1152	1993	65	93	28
ENSMUSG00000020917	Acly	protein_coding	-0.0477643	-0.177424	0.0537346	-0.128607	-0.112594	-0.0374364	-0.439222	-0.244951	-0.602169	-0.768434	-0.342086	-0.685302	89	95	88	68	3935	3965	3432	3341	1018	965	878	706	11	13	31	28	4123	3926	4144	4322	9	25	5	15	5	0	0	0	680	1543	485	721	29	54	4
ENSMUSG00000020923	Ubtf	protein_coding	-1.72204	-1.89183	-1.6098	-1.75172	-1.80693	-1.68076	-0.822734	-0.952614	-0.107145	-0.244935	-0.887674	-0.17604	69	87	69	63	2778	2774	2154	2205	624	701	468	560	18	17	18	18	912	837	821	926	4	6	7	3	1	0	0	1	368	661	429	684	37	64	21
ENSMUSG00000020925	Ccdc43	protein_coding	-0.463521	-0.158314	-0.302982	-0.195428	-0.310917	-0.249205	-0.153011	-0.0208717	-0.443756	0.3202	-0.0869414	-0.0617779	2	0	7	5	261	297	298	268	408	391	423	335	0	0	0	0	205	298	281	331	10	3	16	4	0	0	0	0	55	135	47	123	17	11	3
ENSMUSG00000020936	Nmt1	protein_coding	0.211618	0.477741	0.535984	0.705309	0.34468	0.620647	0.553402	1.00017	0.0089569	0.723981	0.776785	0.366469	17	22	16	18	1204	1096	1047	863	431	419	346	279	6	4	4	1	1510	1709	1766	1990	10	10	13	5	0	0	0	0	414	1011	226	524	4	13	4
ENSMUSG00000020952	Scfd1	protein_coding	1.27678	0.921427	-0.238306	0.0614292	1.09911	-0.0884381	0.413624	0.342008	-1.03109	-0.793264	0.377816	-0.912179	0	0	0	0	157	207	362	330	4	4	8	7	0	0	0	0	412	439	357	487	1	0	0	0	0	0	0	0	49	121	38	70	0	0	0
ENSMUSG00000020954	Strn3	protein_coding	-1.13227	-1.22692	-1.99733	-2.02711	-1.17959	-2.01222	-0.552457	-1.36796	-0.832028	-1.27364	-0.96021	-1.05283	4	10	21	12	338	347	556	513	66	76	104	98	17	11	9	7	167	166	162	178	1	4	2	1	0	0	3	0	54	62	67	78	2	11	6
ENSMUSG00000020964	Sel1l	protein_coding	-0.0772931	-0.0819396	-0.186647	-0.49479	-0.0796163	-0.340718	-1.08279	-0.877809	-0.732042	-0.183779	-0.980298	-0.457911	8	9	10	11	226	259	271	275	213	202	201	207	3	3	6	5	232	274	277	276	7	3	1	0	0	0	0	0	25	65	35	89	6	0	4
ENSMUSG00000020978	Klhdc2	protein_coding	-1.88278	-2.05588	-1.46978	-1.72242	-1.96933	-1.5961	-1.45437	-1.54547	-1.20064	-2.30039	-1.49992	-1.75051	59	65	46	61	538	557	450	469	63	68	73	58	14	7	9	12	158	150	189	201	3	1	2	4	0	6	0	0	46	88	42	35	2	6	2
ENSMUSG00000020982	Nemf	protein_coding	1.76061	1.62787	-0.202386	-0.266705	1.69424	-0.234546	2.1205	1.96084	-0.0773884	-0.0432866	2.04067	-0.0603375	3	3	9	10	212	254	905	883	32	40	110	101	1	1	1	0	778	879	915	1038	1	1	2	3	0	0	0	0	216	456	184	315	8	7	10
ENSMUSG00000020986	Sec23a	protein_coding	-0.0350015	-0.1118	-0.0477235	-0.326834	-0.0734007	-0.187279	-0.573221	-0.414675	-1.27636	-0.416047	-0.493948	-0.846205	45	41	33	42	508	607	542	588	209	227	245	188	20	14	36	29	537	629	610	663	46	80	13	30	7	16	0	11	80	210	48	162	14	26	7
ENSMUSG00000020994	Pnn	protein_coding	1.18672	1.31054	-0.138878	0.315164	1.24863	0.088143	2.59462	2.31089	1.25176	1.24285	2.45275	1.2473	11	10	22	33	419	503	1061	1023	114	113	224	174	3	6	8	3	1033	1397	1121	1800	23	15	15	11	0	0	0	0	593	1151	542	890	9	14	4
ENSMUSG00000021000	Ctage5	protein_coding	-2.31149	-1.60374	-2.57069	-1.92112	-1.95761	-2.24591	-0.932937	-0.158263	-0.650096	-0.276879	-0.5456	-0.463488	10	9	8	9	660	513	812	557	71	53	88	56	2	2	0	1	144	189	159	208	1	0	1	2	0	0	0	0	81	212	111	169	3	11	6
ENSMUSG00000021012	Zc3h14	protein_coding	-1.80528	-1.52553	-2.16561	-2.15518	-1.6654	-2.16039	-1.11665	-0.947103	-1.67471	-1.33038	-1.03188	-1.50254	15	22	33	18	981	995	1265	1074	172	160	230	223	1	3	1	2	304	387	328	341	0	1	0	3	0	0	0	0	106	238	85	157	28	53	13
ENSMUSG00000021023	1110008L16Rik	protein_coding	-0.323565	-0.319001	-0.367433	-0.317723	-0.321283	-0.342578	0.330097	0.356503	-0.50773	-2.10055	0.3433	-1.30414	97	100	106	109	275	293	285	245	30	21	18	18	59	62	80	74	238	263	257	278	7	3	4	0	30	19	8	12	81	173	43	21	10	10	5
ENSMUSG00000021024	Psma6	protein_coding	0.669595	1.34287	1.15877	1.49539	1.00623	1.32708	0.914044	1.0668	0.517692	0.848916	0.990423	0.683304	256	335	236	250	1778	1296	1475	1024	323	248	311	213	111	105	107	153	3063	3681	3831	4083	39	31	16	15	0	0	0	9	785	1252	453	678	19	15	7
ENSMUSG00000021027	Ralgapa1	protein_coding	-0.0276322	-0.638072	-1.96593	-1.66208	-0.332852	-1.81401	-0.665457	-0.132396	-0.484433	0.556475	-0.398926	0.036021	0	0	0	0	176	164	450	320	26	31	93	45	0	0	0	0	187	118	134	143	0	0	0	0	0	0	0	0	26	69	69	173	0	7	0
ENSMUSG00000021036	Sptlc2	protein_coding	-0.766384	-0.964464	-0.714448	-0.648125	-0.865424	-0.681286	-0.209211	0.0756046	-0.401228	0.244652	-0.0668035	-0.0782879	25	33	15	32	523	535	591	574	96	103	108	98	7	2	6	6	333	307	419	518	2	6	2	1	0	0	0	0	106	260	96	250	6	2	0
ENSMUSG00000021048	Mthfd1	protein_coding	0.100126	0.263133	0.311394	0.352679	0.181629	0.332037	-0.0538912	-0.0820023	-0.267952	-0.130494	-0.0679468	-0.199223	218	205	161	167	4581	4276	3278	2957	364	345	220	204	128	128	101	181	5318	5746	4732	5340	5	6	8	1	0	4	0	0	1034	1863	584	993	17	0	10
ENSMUSG00000021076	Actr10	protein_coding	-0.323268	-0.423459	0.203818	0.0103179	-0.373363	0.107068	-0.217252	-0.736858	-0.914336	-0.92585	-0.477055	-0.920093	17	20	16	4	774	842	615	615	86	54	62	59	1	1	3	3	670	703	824	876	26	12	29	8	0	0	0	0	156	233	70	119	6	15	23
ENSMUSG00000021096	Ppm1a	protein_coding	-2.50163	-2.21469	-2.77647	-2.50844	-2.35816	-2.64245	-2.23896	-1.37048	-2.22005	-1.53955	-1.80472	-1.8798	112	81	92	82	685	684	695	688	442	450	425	379	38	35	27	74	131	165	118	171	2	3	4	3	2	6	8	0	34	122	32	87	24	18	15
ENSMUSG00000021109	Hif1a	protein_coding	0.00531077	0.0106135	-0.523724	-0.5755	0.00796214	-0.549612	-0.35063	-0.577919	-1.44311	-1.97784	-0.464274	-1.71048	79	86	101	117	1034	1039	1483	1393	277	242	428	315	93	70	99	109	1124	1172	1200	1322	5	3	13	2	2	13	1	1	190	321	117	130	4	12	4
ENSMUSG00000021111	Papola	protein_coding	-0.801204	-0.935318	-1.81313	-1.55447	-0.868261	-1.6838	-0.3038	-1.08848	-0.900439	-1.7806	-0.696141	-1.34052	53	95	112	116	864	830	1166	972	490	453	727	578	59	69	75	83	537	486	386	468	27	7	9	13	0	0	1	14	164	180	134	104	9	10	14
ENSMUSG00000021114	Atp6v1d	protein_coding	0.356211	0.107173	0.606234	0.480237	0.231692	0.543236	0.350311	-0.31768	-1.6706	-0.421575	0.0163155	-1.04609	37	42	33	42	308	427	371	368	176	232	210	200	11	11	3	15	427	515	657	726	4	7	5	5	0	4	0	0	92	158	25	101	0	28	12
ENSMUSG00000021115	Vrk1	protein_coding	0.544947	0.52765	0.555822	0.499973	0.536298	0.527898	0.628312	0.986185	0.50972	0.94555	0.807248	0.727635	26	40	15	27	624	775	645	702	59	61	76	70	9	9	8	12	986	1251	1103	1404	52	50	57	43	0	0	0	0	226	708	197	497	51	115	43
ENSMUSG00000021116	Eif2s1	protein_coding	0.0964418	0.136662	0.165721	0.084936	0.116552	0.125329	0.502069	0.204202	-0.00133453	0.382089	0.353135	0.190377	275	327	303	307	2001	2381	2053	2198	957	1027	994	1005	258	162	283	251	2317	2931	2679	3297	42	15	28	18	0	11	4	0	664	1265	440	1053	50	56	6
ENSMUSG00000021124	Vti1b	protein_coding	-2.18548	-2.94077	-2.16379	-2.27701	-2.56313	-2.2204	-1.50232	-2.4288	-1.97712	-1.63277	-1.96556	-1.80494	44	56	25	40	399	432	312	329	106	70	79	62	13	9	7	17	95	63	81	96	3	7	4	5	0	1	0	5	33	37	17	39	0	6	0
ENSMUSG00000021134	Srsf5	protein_coding	0.106343	0.0489663	0.144595	0.26029	0.0776546	0.202442	1.47307	1.2456	1.61484	1.54965	1.35934	1.58225	672	900	616	770	1296	1572	1210	1287	1085	972	1018	894	246	272	287	361	1511	1821	1556	2180	52	26	38	15	29	68	21	59	843	1719	795	1385	36	36	2
ENSMUSG00000021144	Mta1	protein_coding	-0.755365	-0.462724	-1.61979	-1.13092	-0.609044	-1.37536	-0.0542184	0.557204	0.00181388	-0.294502	0.251493	-0.146344	2	0	5	1	452	336	568	367	108	87	120	83	0	0	0	1	290	273	215	237	1	0	0	2	0	0	0	0	102	228	122	110	0	5	3
ENSMUSG00000021149	Gtpbp4	protein_coding	0.878034	0.758552	-0.111825	-0.118838	0.818293	-0.115332	0.76844	1.10644	-0.678277	-0.121162	0.937438	-0.399719	20	22	31	31	1368	1562	2678	2361	355	403	610	543	1	1	2	2	2723	2959	2883	3075	46	11	48	16	0	0	0	0	546	1551	359	798	29	50	12
ENSMUSG00000021156	Zmynd11	protein_coding	-2.08033	-1.85638	-2.25599	-2.48471	-1.96835	-2.37035	0.642874	-0.693623	-1.05397	0.298033	-0.0253746	-0.377969	4	9	9	7	246	249	271	281	162	119	131	113	17	8	2	7	63	77	66	71	1	0	0	0	0	2	0	0	90	71	28	127	6	18	1
ENSMUSG00000021171	Esyt2	protein_coding	-1.4487	-1.53608	-1.39976	-1.53358	-1.49239	-1.46667	-0.228393	-1.24594	-0.663153	-0.355312	-0.737166	-0.509232	10	16	9	17	310	360	406	348	262	312	368	319	0	3	0	4	123	139	179	170	4	4	3	3	0	0	0	0	62	70	55	100	0	14	3
ENSMUSG00000021175	Cdca7l	protein_coding	-1.05472	-0.967243	-0.792934	-0.847046	-1.01098	-0.81999	-0.479149	-0.0112856	-0.1271	-0.670045	-0.245217	-0.398572	25	24	20	27	351	330	280	290	200	216	172	181	8	9	18	16	183	189	188	228	7	13	1	10	0	9	0	0	59	151	55	67	14	6	8
ENSMUSG00000021177	Tdp1	protein_coding	0.657771	0.880861	1.12951	1.17975	0.769316	1.15463	1.1346	0.56382	0.472555	0.688547	0.849209	0.580551	0	0	0	0	381	355	299	265	26	16	11	15	0	0	0	0	651	732	761	849	7	10	2	6	0	0	0	0	196	242	89	157	1	16	2
ENSMUSG00000021178	Psmc1	protein_coding	-0.38581	-0.398521	-0.244105	-0.142208	-0.392166	-0.193156	0.227553	0.729793	-0.579371	0.641129	0.478673	0.0308786	57	76	43	41	1695	1807	1407	1453	277	401	221	260	16	1	12	8	1405	1535	1382	1862	70	7	55	11	0	0	0	15	465	1382	202	833	2	2	0
ENSMUSG00000021179	Nrde2	protein_coding	-0.631038	-0.805611	-0.446835	-0.600789	-0.718325	-0.523812	0.226238	0.194634	0.380235	0.797412	0.210436	0.588824	6	4	1	3	602	576	505	504	21	26	16	27	0	0	0	1	421	369	431	470	3	5	0	3	0	0	0	0	165	304	141	322	4	0	0
ENSMUSG00000021182	Ccdc88c	protein_coding	-0.589268	-1.01116	-1.21305	-0.912613	-0.800214	-1.06283	0.295925	0.13559	0.286835	0.0674699	0.215757	0.177153	4	4	7	4	664	756	833	784	165	159	153	122	2	1	6	2	478	420	418	589	4	5	0	3	0	0	1	0	191	383	218	302	7	0	0
ENSMUSG00000021190	Lgmn	protein_coding	0.175495	0.174337	0.124965	0.412804	0.174916	0.268885	-1.82533	-1.47956	-1.83807	-0.551533	-1.65244	-1.1948	3	3	5	4	363	387	350	307	72	73	67	57	1	7	4	0	444	489	444	578	9	11	4	4	0	0	0	0	24	64	21	77	3	11	3
ENSMUSG00000021192	Golga5	protein_coding	-1.16693	-1.61229	-1.92413	-2.39681	-1.38961	-2.16047	-1.31586	-0.820437	-1.32834	-0.248387	-1.06815	-0.788362	12	22	18	15	255	314	398	391	31	24	51	57	3	2	6	5	123	115	122	105	0	0	0	0	0	0	0	0	24	82	34	121	0	13	0
ENSMUSG00000021193	Pitrm1	protein_coding	-0.0468006	0.102209	-0.270268	0.0123349	0.0277043	-0.128967	-0.363401	-0.299576	-0.890098	-0.0369936	-0.331489	-0.463546	0	0	0	0	1444	1233	1581	1175	123	100	121	85	0	0	3	0	1514	1482	1525	1676	4	1	4	0	0	0	0	0	263	462	183	421	2	10	0
ENSMUSG00000021196	Pfkp	protein_coding	0.332364	0.165798	0.247154	0.203881	0.249081	0.225517	0.469934	0.242815	0.337985	0.39148	0.356375	0.364733	25	33	27	27	946	1105	922	927	118	86	109	91	4	1	7	6	1290	1388	1273	1510	9	8	8	5	0	0	3	0	307	603	250	447	4	6	18
ENSMUSG00000021218	Gdi2	protein_coding	0.501172	0.45216	0.307112	0.301111	0.476666	0.304112	-0.262856	0.0532698	-0.766108	-0.190763	-0.104793	-0.478435	148	250	180	256	2796	3072	3187	2990	1381	1344	1600	1389	84	51	144	112	4286	4706	4587	5210	20	22	27	38	0	7	14	0	546	1470	402	963	51	77	31
ENSMUSG00000021244	Ylpm1	protein_coding	0.774851	1.41905	0.726779	1.46616	1.09695	1.09647	0.911332	1.1125	0.818064	1.68123	1.01192	1.24965	3	0	1	1	531	350	468	313	47	37	61	32	6	7	18	13	984	1048	901	1223	1	0	2	3	0	0	0	0	234	349	177	369	2	0	4
ENSMUSG00000021245	Mlh3	protein_coding	-0.0628989	-0.284583	-1.15018	-0.941593	-0.173741	-1.04588	0.477876	0.0571989	-1.15074	-0.930105	0.267537	-1.04042	2	6	12	7	190	223	414	311	49	51	72	71	5	6	4	14	197	205	217	229	9	6	8	0	0	0	0	0	62	107	40	60	16	0	0
ENSMUSG00000021255	Esrrb	protein_coding	1.27615	1.68354	1.78447	2.01657	1.47984	1.90052	0.828447	1.31218	0.657394	1.59527	1.07031	1.12633	43	27	22	16	1406	992	798	569	0	0	0	0	11	7	20	5	3688	3568	3198	3256	0	0	0	0	0	0	0	0	585	1136	270	632	0	0	0
ENSMUSG00000021264	Yy1	protein_coding	0.177585	0.00429334	0.149246	-0.230796	0.0909391	-0.0407751	0.267338	0.426972	0.092156	-0.416277	0.347155	-0.162061	68	126	90	127	578	650	586	697	843	906	747	750	55	47	63	71	708	730	756	840	2	10	2	13	9	2	6	0	163	403	134	192	27	56	16
ENSMUSG00000021270	Hsp90aa1	protein_coding	1.94255	1.66285	0.270185	0.216468	1.8027	0.243326	2.54139	2.08242	0.432727	0.430063	2.31191	0.431395	657	799	1883	1643	6519	8406	21357	20086	4026	4856	11372	10157	459	562	396	502	27139	29804	29962	33005	1057	446	1259	453	22	84	20	33	8892	16418	6184	9948	252	509	110
ENSMUSG00000021273	Fdft1	protein_coding	-0.105157	-0.029776	0.279845	0.280128	-0.0674664	0.279986	0.139339	-0.0907679	0.508626	0.50857	0.0242855	0.508598	20	26	26	19	434	351	308	283	130	127	99	121	0	9	6	7	437	385	435	486	9	5	6	8	3	3	0	0	112	152	94	148	2	2	0
ENSMUSG00000021276	Cinp	protein_coding	-0.279265	0.00253701	0.27621	0.163428	-0.138364	0.219819	-0.0108015	0.555205	0.259298	0.000540592	0.272202	0.129919	18	17	26	19	344	304	296	310	311	271	267	205	3	4	6	6	307	341	417	491	3	4	6	5	0	0	0	0	80	206	76	114	4	32	6
ENSMUSG00000021279	Cdc42bpb	protein_coding	-1.37303	-1.52765	-2.12338	-1.59767	-1.45034	-1.86053	-1.21885	-0.163955	-0.336394	0.021542	-0.691402	-0.157426	26	36	37	39	904	860	1030	871	112	98	141	88	22	21	26	41	378	334	275	407	1	1	1	0	5	11	10	8	91	354	175	325	7	13	8
ENSMUSG00000021282	Eif5	protein_coding	-1.24365	-1.20657	-1.33488	-1.80922	-1.22511	-1.57205	-0.569984	0.121375	0.0631028	-0.361981	-0.224305	-0.149439	234	242	339	363	868	911	1236	1353	482	472	790	641	458	383	709	593	397	442	570	546	5	6	14	12	101	266	162	182	137	457	277	387	16	3	8
ENSMUSG00000021288	Klc1	protein_coding	-0.603842	-0.773017	-0.865451	-0.832747	-0.68843	-0.849099	-0.0274802	0.0143818	0.470802	0.882082	-0.00654922	0.676442	18	30	20	28	261	380	296	369	47	74	53	65	2	9	17	10	186	249	189	293	1	0	0	0	0	4	0	0	60	177	88	250	0	1	0
ENSMUSG00000021290	2010107E04Rik	protein_coding	0.810714	0.632927	1.30423	0.933904	0.721821	1.11907	0.810842	-0.130779	0.0899762	0.799919	0.340032	0.444947	145	183	111	130	399	349	346	275	464	421	373	313	30	52	62	95	758	606	994	743	39	59	38	52	0	1	0	0	164	147	79	176	31	83	14
ENSMUSG00000021311	Mtr	protein_coding	0.133519	-0.011971	-0.0388421	-0.166289	0.0607739	-0.102566	-0.995233	-0.10486	-0.38713	-0.0548877	-0.550046	-0.221009	20	25	30	23	553	534	506	438	141	123	158	120	27	36	29	17	657	593	573	552	5	0	0	3	0	8	7	7	65	229	83	155	3	0	1
ENSMUSG00000021326	Trim27	protein_coding	-1.62738	-2.06875	-1.53584	-1.97116	-1.84806	-1.7535	-1.25602	-0.980665	-0.881347	-1.99541	-1.11834	-1.43838	128	163	136	155	1529	1656	1331	1486	265	278	203	218	95	67	148	119	536	442	534	536	25	31	26	24	8	7	12	13	150	387	155	137	12	47	7
ENSMUSG00000021357	Exoc2	protein_coding	0.104285	0.00776942	-0.0873458	-0.230187	0.0560274	-0.158766	-0.449908	0.0705354	-0.0341734	-0.788886	-0.189686	-0.41153	3	1	4	3	274	318	358	282	97	117	131	106	3	4	5	2	319	358	392	340	5	6	5	0	0	0	0	0	47	154	75	60	15	7	0
ENSMUSG00000021374	Nup153	protein_coding	-0.631956	-0.495871	-0.989903	-0.697915	-0.563914	-0.843909	-0.844556	-0.938091	-0.844571	-0.732269	-0.891324	-0.78842	161	132	136	149	1893	1612	2076	1654	620	560	615	511	140	192	163	274	1323	1280	1216	1442	8	8	12	6	1	24	18	6	247	388	248	366	23	6	0
ENSMUSG00000021375	Kif13a	protein_coding	-2.47558	-2.63184	-3.06356	-2.75066	-2.55371	-2.90711	-0.874629	-1.13591	-0.853318	-1.78133	-1.00527	-1.31732	1	1	3	2	493	548	539	533	97	110	110	123	1	0	0	0	96	99	75	112	1	0	0	1	0	0	0	0	63	115	64	57	0	2	4
ENSMUSG00000021392	Nol8	protein_coding	1.03979	0.812589	-1.07745	-0.808949	0.92619	-0.943201	2.11264	1.60967	-0.568569	0.471502	1.86116	-0.0485333	31	32	83	108	225	270	878	773	32	38	102	83	64	101	61	128	501	531	484	624	6	3	0	2	8	2	12	11	228	380	127	394	0	25	2
ENSMUSG00000021395	Spin1	protein_coding	-1.24807	-1.02841	-0.926636	-1.38867	-1.13824	-1.15765	-0.97142	0.503655	0.840002	-0.521036	-0.233883	0.159483	67	59	70	85	318	286	250	324	1076	962	1079	933	49	50	66	76	145	157	153	175	3	2	9	6	3	5	17	26	38	187	96	83	43	51	19
ENSMUSG00000021400	Wrnip1	protein_coding	-1.41811	-1.69271	-1.47415	-1.69097	-1.55541	-1.58256	-1.59353	-1.17094	-3.33887	-1.96413	-1.38224	-2.6515	36	46	24	45	644	664	566	605	114	90	79	88	9	11	14	11	261	230	237	265	3	1	2	6	0	0	6	0	50	136	12	57	0	16	0
ENSMUSG00000021413	Prpf4b	protein_coding	0.266666	0.0643723	-0.869642	-1.02395	0.165519	-0.946797	0.307174	0.279415	-0.676653	-0.370589	0.293294	-0.523621	22	33	35	33	614	720	1222	1238	298	303	510	469	21	16	16	24	800	843	778	861	17	24	24	50	0	0	0	0	178	403	164	352	28	38	29
ENSMUSG00000021427	Ssr1	protein_coding	0.266468	0.48085	0.467249	0.495673	0.373659	0.481461	-0.823793	-0.431461	-0.0265728	-0.341212	-0.627627	-0.183892	38	52	35	54	763	734	679	672	989	1036	1015	1010	59	53	53	48	994	1147	1092	1340	5	2	9	6	4	5	6	0	101	251	143	195	21	45	22
ENSMUSG00000021428	Riok1	protein_coding	0.204134	0.307908	0.117087	0.0686148	0.256021	0.0928509	-0.140137	0.591819	0.435251	0.404816	0.225841	0.420034	26	36	31	47	428	505	493	563	74	106	109	77	31	31	25	33	534	700	622	835	2	2	8	0	5	0	0	0	91	351	143	274	0	2	0
ENSMUSG00000021466	Ptch1	protein_coding	-2.17208	-2.16316	-2.09064	-1.36841	-2.16762	-1.72952	-1.49	-1.08918	-0.939824	-0.58669	-1.28959	-0.763257	20	12	35	31	1007	692	1860	1340	957	671	1654	1158	12	14	50	27	242	173	508	734	1	2	10	3	6	0	0	7	84	150	208	328	41	22	17
ENSMUSG00000021468	Sptlc1	protein_coding	-0.0599535	-0.154627	0.208025	0.229494	-0.10729	0.21876	-0.340361	-0.434483	-1.53125	-2.12013	-0.387422	-1.82569	4	1	2	1	308	337	256	272	231	249	207	232	0	0	0	0	320	339	344	451	2	3	4	1	0	0	0	0	57	115	19	23	5	18	0
ENSMUSG00000021474	Sfxn1	protein_coding	-0.264692	-0.0748366	-0.34266	0.167553	-0.169764	-0.0875534	-0.0454142	-1.04159	-0.59573	-0.218493	-0.543501	-0.407112	20	26	22	20	599	491	472	345	863	680	788	531	3	0	3	1	540	522	433	548	15	6	16	9	0	0	1	0	136	110	67	109	22	59	18
ENSMUSG00000021477	Ctsl	protein_coding	0.779482	0.639233	0.868716	0.71586	0.709357	0.792288	-1.11384	-0.653794	-1.33176	-0.486776	-0.883817	-0.909266	152	231	211	252	1561	1832	2511	2413	577	478	666	582	75	82	125	138	2902	3195	5334	5605	140	156	179	164	9	14	0	0	169	537	214	633	13	15	3
ENSMUSG00000021484	Lman2	protein_coding	-0.920381	-0.843685	-0.760264	-0.665435	-0.882033	-0.71285	-1.1284	-1.49163	-0.798878	-2.02888	-1.31002	-1.41388	40	55	33	42	1045	1061	811	877	303	219	212	207	15	16	15	20	598	662	557	782	5	4	1	4	0	0	0	14	112	174	100	79	5	13	13
ENSMUSG00000021486	Prelid1	protein_coding	-3.11828	-3.00875	-2.84887	-3.01735	-3.06352	-2.93311	-1.68544	-1.76187	-1.88515	-1.11829	-1.72365	-1.50172	237	259	206	240	906	956	706	750	503	493	397	385	296	291	268	363	113	133	114	131	4	2	10	1	8	30	9	5	66	130	41	127	9	16	0
ENSMUSG00000021488	Nsd1	protein_coding	-0.550817	-0.642458	-1.48221	-1.20457	-0.596637	-1.34339	-0.58968	-0.565076	-1.25225	-0.809752	-0.577378	-1.031	28	26	43	45	2248	2066	3720	2904	663	527	770	551	30	39	48	52	1662	1482	1549	1782	8	8	8	8	0	0	4	0	350	644	335	609	8	14	13
ENSMUSG00000021493	Pdlim7	protein_coding	0.21748	0.514373	0.164906	0.430022	0.365927	0.297464	0.982504	0.697307	1.23175	1.01937	0.839905	1.12556	27	25	35	27	378	337	526	412	15	7	16	12	1	2	11	12	476	539	686	785	15	10	1	8	2	13	3	1	175	252	265	307	6	0	0
ENSMUSG00000021494	Ddx41	protein_coding	-1.05779	-1.23495	-0.981437	-0.895164	-1.14637	-0.938301	-1.17559	-0.984906	-0.643801	-0.885687	-1.08025	-0.764744	10	14	12	9	1234	1339	925	960	84	47	47	39	7	10	13	9	642	637	545	730	10	6	9	3	0	0	0	0	128	312	127	191	4	15	0
ENSMUSG00000021500	Ddx46	protein_coding	1.50719	1.60805	0.305618	0.544368	1.55762	0.424993	0.901242	1.41383	-0.0236999	0.65381	1.15754	0.315055	19	10	41	29	585	612	1270	1072	138	120	217	178	105	77	101	111	1801	2089	1826	2211	5	12	9	6	0	15	0	0	256	752	268	620	0	3	0
ENSMUSG00000021518	Ptdss1	protein_coding	-2.25345	-2.51783	-2.55738	-2.92563	-2.38564	-2.74151	-2.22414	-2.16877	-0.855279	-1.70006	-2.19646	-1.27767	35	30	20	33	339	312	253	274	209	196	156	165	9	16	8	38	77	61	50	51	0	0	0	0	0	1	0	0	17	32	30	31	0	0	0
ENSMUSG00000021520	Uqcrb	protein_coding	-0.50601	0.181595	0.0775162	0.326414	-0.162207	0.201965	-1.0792	0.247684	-0.210516	-0.531977	-0.415758	-0.371247	23	29	18	17	514	652	356	472	266	364	267	265	2	0	0	1	392	828	437	837	26	84	21	64	0	0	0	0	57	357	66	120	13	15	0
ENSMUSG00000021537	Cetn3	protein_coding	0.597932	0.929946	0.633468	0.91971	0.763939	0.776589	0.292255	0.302187	-0.345156	-0.223511	0.297221	-0.284333	45	72	60	63	474	510	604	613	121	156	179	149	33	38	69	57	777	1088	1090	1640	25	78	56	87	0	3	0	6	136	290	102	193	0	5	9
ENSMUSG00000021546	Hnrnpk	protein_coding	0.266463	0.486985	0.936889	0.87779	0.376724	0.90734	1.84729	2.02149	1.72986	1.95835	1.93439	1.8441	405	433	359	320	2256	2178	1775	1757	4205	4106	3994	3589	258	236	340	371	2939	3418	3953	4566	132	181	179	161	45	37	51	10	1902	4078	1263	2510	110	159	50
ENSMUSG00000021549	Rasa1	protein_coding	-0.44574	-0.650351	-2.38502	-1.81805	-0.548046	-2.10153	-0.581065	-0.26364	-1.81103	-0.575907	-0.422352	-1.19347	3	4	4	4	166	164	458	369	71	60	131	119	4	10	5	13	132	117	102	148	3	0	0	1	0	0	0	0	26	63	28	91	5	2	2
ENSMUSG00000021555	Naa35	protein_coding	0.372303	0.202616	0.668907	0.399962	0.287459	0.534434	0.515459	0.0725991	-0.511481	0.051874	0.294029	-0.229803	7	12	7	9	418	499	412	433	61	76	64	56	12	5	10	17	586	643	762	808	5	16	3	7	0	0	0	0	140	242	62	165	8	23	0
ENSMUSG00000021556	Golm1	protein_coding	-0.0124906	0.0914094	-0.362815	-0.531255	0.0394594	-0.447035	-1.3659	-0.536349	-0.32585	-1.80879	-0.951123	-1.06732	12	35	15	31	407	456	409	467	639	734	768	728	4	5	1	3	437	544	370	457	2	1	0	7	0	0	0	0	37	145	70	49	12	51	1
ENSMUSG00000021559	Dapk1	protein_coding	-1.42868	-2.02566	-2.2369	-1.4954	-1.72717	-1.86615	-1.46105	-1.48909	-0.00776325	-0.222286	-1.47507	-0.115025	15	31	13	24	517	560	389	311	78	71	63	59	9	8	13	8	208	154	96	156	4	0	0	4	0	0	0	0	44	92	83	98	0	4	0
ENSMUSG00000021569	Trip13	protein_coding	-0.499893	-0.543812	-0.18392	-0.585545	-0.521853	-0.384732	-0.430027	-1.80937	-1.04864	-2.72097	-1.1197	-1.8848	44	60	39	48	598	608	540	556	416	434	407	418	49	34	43	25	458	467	553	524	16	21	15	10	0	3	0	10	104	80	56	31	8	27	6
ENSMUSG00000021576	Pdcd6	protein_coding	-0.323974	-0.338482	0.0135088	-0.13062	-0.331228	-0.0585554	-1.48357	-1.8156	-1.63003	-1.54022	-1.64958	-1.58513	50	50	22	34	549	603	505	538	295	313	242	234	9	4	19	8	475	534	593	695	10	11	18	15	0	0	0	0	46	79	35	68	11	23	9
ENSMUSG00000021577	Sdha	protein_coding	0.481179	0.383931	0.224592	0.127738	0.432555	0.176165	-0.130339	0.0787637	-0.531468	-0.316065	-0.0257878	-0.423766	15	7	16	20	1948	2316	2082	2225	375	360	378	297	2	0	0	1	2945	3384	2830	3438	12	16	1	14	0	0	0	0	417	1128	309	657	45	26	16
ENSMUSG00000021595	Nsun2	protein_coding	-0.732988	-1.04149	-1.07841	-1.34634	-0.887239	-1.21237	-1.25026	-1.21322	-0.90676	-1.55147	-1.23174	-1.22912	76	118	94	118	4254	4932	4667	5151	753	839	851	904	19	18	18	15	2772	2683	2571	2865	20	39	11	14	0	10	0	0	419	981	534	646	46	11	20
ENSMUSG00000021606	Ndufs6	protein_coding	0.770914	0.238935	1.44473	0.703769	0.504924	1.07425	-0.144232	-0.0551345	0.574461	-0.00821365	-0.0996835	0.283123	1	0	1	1	283	392	216	290	199	273	147	183	0	0	0	0	523	518	684	668	37	18	67	12	0	0	0	0	60	174	69	106	23	19	2
ENSMUSG00000021608	Lpcat1	protein_coding	-0.314865	-0.778823	-0.0992327	-0.541712	-0.546844	-0.320473	-0.00955831	-2.40883	-1.61437	-0.882726	-1.20919	-1.24855	28	31	28	30	348	380	314	316	386	416	321	335	18	4	21	9	303	248	341	307	3	5	4	4	0	3	0	0	81	33	22	63	17	12	14
ENSMUSG00000021610	Clptm1l	protein_coding	-2.97123	-2.71091	-2.83544	-2.56276	-2.84107	-2.6991	-0.408965	-1.67031	-0.301742	-0.424313	-1.03964	-0.363028	16	9	8	12	391	421	362	376	112	75	83	60	12	6	19	13	54	72	59	90	0	0	0	0	0	6	0	0	69	61	63	103	15	0	0
ENSMUSG00000021614	Vcan	protein_coding	0.889706	1.11769	-0.0615144	0.198465	1.0037	0.0684753	0.150119	0.413025	-0.195341	-0.315866	0.281572	-0.255603	7	5	14	15	150	114	427	342	18	9	54	75	11	13	30	15	301	277	476	555	3	0	1	2	0	9	1	9	39	70	80	101	0	0	0
ENSMUSG00000021629	Slc30a5	protein_coding	-2.07062	-2.37896	-2.53105	-2.66253	-2.22479	-2.59679	-2.90381	-2.43136	-2.38023	-2.12639	-2.66759	-2.25331	71	80	52	55	543	655	631	582	143	136	139	161	26	32	23	41	140	141	127	130	4	1	6	2	9	2	2	13	17	56	26	49	14	25	0
ENSMUSG00000021635	Rad17	protein_coding	-1.42234	-1.1306	-1.45444	-1.63975	-1.27647	-1.54709	-1.51749	-1.18242	-1.43041	-1.60131	-1.34996	-1.51586	26	25	35	32	391	438	490	520	75	58	104	79	24	26	24	55	158	224	208	236	1	0	2	2	0	0	0	0	32	89	39	63	4	8	3
ENSMUSG00000021639	Gtf2h2	protein_coding	0.440647	0.197935	0.286995	-0.148783	0.319291	0.0691063	0.806437	0.627671	0.862478	0.94901	0.717054	0.905744	8	8	6	6	266	327	341	341	8	8	10	11	2	4	1	4	391	420	484	435	4	0	1	2	0	0	0	0	109	233	133	242	0	0	3
ENSMUSG00000021646	Mccc2	protein_coding	-0.559084	-0.494678	0.174078	-0.441133	-0.526881	-0.133528	-1.14487	-1.21488	0.159423	-0.333833	-1.17988	-0.0872047	11	19	12	20	302	302	192	240	57	49	36	31	9	8	14	12	222	240	252	250	0	2	3	1	5	0	0	0	32	60	46	70	0	0	1
ENSMUSG00000021660	Btf3	protein_coding	-0.0988638	-0.288263	-0.107634	-0.0488921	-0.193563	-0.0782633	0.267222	-0.0280079	-0.128668	-0.116045	0.119607	-0.122357	531	913	468	605	1149	1216	1004	967	1327	1184	1211	939	218	206	248	342	1162	1115	1084	1322	53	54	75	59	13	8	0	7	324	550	197	328	53	90	24
ENSMUSG00000021665	Hexb	protein_coding	-0.444847	-0.675697	-0.0085687	-0.908767	-0.560272	-0.458668	-0.56251	-2.43724	-2.80356	-2.88194	-1.49988	-2.84275	21	28	20	17	416	505	358	381	51	36	24	18	15	13	5	17	331	354	414	287	6	12	2	10	0	0	0	0	66	43	11	19	5	7	0
ENSMUSG00000021666	Gfm2	protein_coding	-0.486411	-0.462599	-0.413981	-0.396108	-0.474505	-0.405044	-0.469401	-0.775759	-0.638634	-0.627812	-0.62258	-0.633223	25	11	13	15	780	891	733	723	13	10	16	10	24	20	17	21	603	724	640	777	0	0	1	0	0	0	0	0	132	240	101	172	0	26	0
ENSMUSG00000021670	Hmgcr	protein_coding	-0.0579637	-0.207855	-0.0426806	-0.350477	-0.132909	-0.196579	-0.761212	-0.757045	-0.729243	-0.632931	-0.759128	-0.681087	46	64	41	53	1114	1213	1221	1236	452	501	491	509	13	10	11	24	1159	1176	1379	1371	3	8	2	14	0	2	0	0	154	331	158	293	44	24	7
ENSMUSG00000021676	Iqgap2	protein_coding	0.504633	0.346871	-0.729109	-0.47618	0.425752	-0.602644	0.290572	0.738875	-0.192978	-0.0707982	0.514724	-0.131888	4	3	12	9	164	191	389	300	26	25	36	31	7	7	4	9	252	272	273	305	3	6	1	4	0	0	0	0	47	147	73	105	6	2	5
ENSMUSG00000021678	F2rl1	protein_coding	0.508958	0.334922	0.855999	0.700272	0.42194	0.778135	1.65122	1.33969	1.64299	1.76131	1.49546	1.70215	52	46	20	35	534	616	303	329	660	667	347	340	25	22	28	33	823	870	638	756	5	13	2	15	10	0	0	0	393	719	203	410	9	49	17
ENSMUSG00000021681	Aggf1	protein_coding	-2.37752	-2.55068	-2.689	-2.54807	-2.4641	-2.61854	-2.18354	-1.54334	-2.87721	-1.73033	-1.86344	-2.30377	52	45	58	70	950	1125	959	1038	302	335	332	330	72	45	100	61	198	215	173	251	4	0	11	2	4	1	4	0	49	178	28	115	10	8	0
ENSMUSG00000021686	Ap3b1	protein_coding	-0.00085836	0.191971	-0.357323	-0.108518	0.0955562	-0.23292	0.404135	0.22447	-0.320606	0.413762	0.314302	0.0465782	12	10	20	10	716	670	914	680	80	75	107	50	3	4	0	2	775	857	830	892	5	6	2	0	0	7	0	0	222	361	157	333	5	0	5
ENSMUSG00000021693	Kif2a	protein_coding	0.90589	1.50627	0.68417	1.00648	1.20608	0.845326	-0.326797	0.524401	0.0983397	-0.0652387	0.0988024	0.0165505	0	0	1	1	273	199	344	296	168	136	236	198	2	1	12	6	554	633	643	841	2	6	4	5	0	0	0	0	51	132	79	104	0	8	2
ENSMUSG00000021697	Depdc1b	protein_coding	-0.0925525	-0.148517	0.177432	-0.0400597	-0.120535	0.0686863	-0.310187	-0.262862	0.361239	-0.685508	-0.286524	-0.162135	10	5	5	6	254	294	225	245	115	137	99	112	0	0	0	1	258	297	296	337	2	6	3	3	0	0	0	0	48	113	62	56	8	0	1
ENSMUSG00000021701	Plk2	protein_coding	-0.0131038	0.117951	0.0447945	-0.0129113	0.0524238	0.0159416	-0.137897	0.125169	0.134963	-0.12239	-0.00636435	0.0062865	49	92	62	57	587	674	675	610	158	190	173	157	6	7	6	25	630	819	810	855	5	0	5	0	3	3	11	3	125	339	159	206	16	6	14
ENSMUSG00000021707	Dhfr	protein_coding	0.685958	0.770839	1.16109	0.97604	0.728399	1.06857	-0.0886681	-0.318088	0.183069	0.389327	-0.203378	0.286198	44	43	36	26	295	246	271	243	198	225	255	204	18	15	16	24	514	470	705	676	1	4	12	7	3	0	4	0	65	91	66	117	0	9	18
ENSMUSG00000021710	Nln	protein_coding	-0.125202	0.0808879	0.20395	0.0709582	-0.0221568	0.137454	-1.36842	-0.573941	-0.799395	-0.845732	-0.971179	-0.822563	18	27	24	22	573	510	503	484	136	114	127	83	14	10	17	15	569	604	674	719	6	3	1	5	0	0	0	10	52	158	62	99	0	2	0
ENSMUSG00000021711	Trappc13	protein_coding	-0.395342	-0.605978	-0.547967	-0.825859	-0.50066	-0.686913	-0.769315	-1.36024	-2.70419	-0.950103	-1.06478	-1.82715	200	313	220	301	742	874	881	925	324	288	384	304	235	229	277	240	611	643	701	738	2	3	8	2	0	17	3	0	102	157	29	176	22	9	4
ENSMUSG00000021713	Ppwd1	protein_coding	1.11586	0.990642	0.20702	0.11295	1.05325	0.159985	0.994	0.798797	-0.0439396	-0.507911	0.896398	-0.275925	3	4	1	3	360	440	668	646	25	26	58	39	0	0	0	0	845	979	897	988	1	0	5	6	0	0	0	0	168	353	139	167	0	3	0
ENSMUSG00000021715	Cwc27	protein_coding	1.19454	1.00841	0.127727	0.114764	1.10148	0.121245	1.03099	0.17493	-0.499298	-0.255682	0.602962	-0.37749	40	51	48	60	165	194	369	367	21	30	45	45	24	33	15	48	409	437	469	562	0	2	1	5	0	3	0	0	79	101	56	113	0	0	0
ENSMUSG00000021728	Emb	protein_coding	-0.330433	-0.346385	-0.326286	-0.531448	-0.338409	-0.428867	-1.14307	-1.66161	-2.14841	-2.8704	-1.40234	-2.50941	171	243	213	245	952	981	1178	1114	525	460	711	593	74	84	93	138	820	864	1093	1090	12	13	5	6	0	7	32	10	101	143	57	56	11	19	10
ENSMUSG00000021731	Mrps30	protein_coding	-0.460814	-0.471224	-0.146254	-0.262559	-0.466019	-0.204406	-1.52692	-0.879485	-0.573173	-0.460466	-1.2032	-0.516819	0	1	1	1	1070	1113	860	816	62	61	57	41	0	0	0	0	842	899	904	962	17	9	8	4	0	0	0	0	87	279	124	218	0	0	0
ENSMUSG00000021733	Slc4a7	protein_coding	0.0658682	0.136599	-0.694678	-0.486951	0.101234	-0.590814	0.419447	0.582518	0.0749728	0.0796403	0.500983	0.0773066	9	13	34	29	434	446	832	659	338	331	671	467	5	5	8	2	492	549	598	665	2	2	2	3	0	1	2	7	136	308	188	256	16	24	2
ENSMUSG00000021737	Psmd6	protein_coding	0.0953983	0.103346	0.150627	0.144782	0.0993721	0.147705	-0.34758	-0.885742	-1.00812	-0.771342	-0.616661	-0.889733	86	177	110	130	2661	3041	2794	2967	156	153	165	157	22	9	13	10	3079	3658	3608	4639	20	9	35	7	0	0	0	0	490	759	298	639	5	4	1
ENSMUSG00000021745	Ptprg	protein_coding	-1.0485	-1.44898	-1.37802	-1.36062	-1.24874	-1.36932	-0.502832	-0.679135	-0.393523	-0.89216	-0.590984	-0.642841	33	33	35	39	508	434	496	414	197	178	236	181	48	34	70	51	266	178	222	228	2	2	1	2	0	20	10	0	84	125	81	82	3	1	0
ENSMUSG00000021748	Pdhb	protein_coding	-0.112718	-0.390043	0.442554	-0.103773	-0.251381	0.16939	0.2838	0.415072	0.182143	1.04861	0.349436	0.615379	81	72	54	76	1213	1127	945	889	556	499	397	434	20	22	25	12	1215	963	1494	1170	20	37	24	39	0	0	4	0	346	693	230	676	11	18	12
ENSMUSG00000021754	Map3k1	protein_coding	-0.205576	-0.253496	-0.895581	-0.262837	-0.229536	-0.579209	0.140982	-0.460015	-0.0125678	-0.786904	-0.159517	-0.399736	0	0	0	0	329	346	395	291	161	137	165	148	0	0	0	0	309	325	247	343	6	4	8	9	0	0	0	0	85	116	84	62	4	6	3
ENSMUSG00000021756	Il6st	protein_coding	-0.928682	-1.06445	-1.58415	-1.46396	-0.996564	-1.52405	-1.00956	-0.552477	-0.428875	-1.18758	-0.781017	-0.808228	33	40	43	24	464	353	433	316	405	452	366	334	22	17	29	23	264	189	168	162	2	7	5	5	0	15	6	20	54	111	69	51	3	7	24
ENSMUSG00000021764	Ndufs4	protein_coding	0.27923	0.542535	0.703821	0.694146	0.410882	0.698983	0.207064	-0.245623	-1.4219	-0.429879	-0.0192793	-0.92589	34	38	29	31	684	653	637	590	131	145	164	130	0	0	3	2	899	1065	1207	1350	3	4	6	10	0	0	0	0	185	254	51	161	0	8	5
ENSMUSG00000021767	Kat6b	protein_coding	-0.789375	-0.629222	-1.33972	-0.688336	-0.709299	-1.01403	-0.247502	-0.0538118	-0.0778347	0.564817	-0.150657	0.243491	203	190	161	143	1824	1391	1845	1234	323	203	274	169	96	61	95	53	1143	1007	848	1083	8	4	2	6	9	15	23	0	360	618	375	671	10	14	9
ENSMUSG00000021771	Vdac2	protein_coding	-0.6352	-0.506373	-0.205281	-0.268511	-0.570786	-0.236896	-0.937474	-0.972091	-0.696955	-1.1886	-0.954783	-0.942775	716	806	509	595	3621	3722	2660	2815	1531	1596	1220	1207	382	331	406	478	2525	2934	2684	3305	141	159	131	125	24	50	13	31	443	875	352	454	33	80	26
ENSMUSG00000021782	Dlg5	protein_coding	-0.678996	-0.761182	-0.906825	-0.0558736	-0.720089	-0.481349	0.064966	0.714533	1.28143	1.36749	0.38975	1.32446	13	12	9	12	408	333	303	233	67	57	41	20	13	13	18	9	276	220	188	317	1	0	0	2	0	0	0	0	100	252	158	221	3	7	0
ENSMUSG00000021794	Glud1	protein_coding	-0.364486	-0.465362	-0.617421	-0.602732	-0.414924	-0.610077	-0.433269	-0.708723	-0.938511	-0.978265	-0.570996	-0.958388	154	200	157	205	3452	3831	3529	3580	2299	2458	2340	2197	25	13	29	19	2904	3107	2676	3334	98	194	78	131	0	5	0	0	599	1081	395	668	99	140	54
ENSMUSG00000021796	Bmpr1a	protein_coding	-1.8239	-2.25627	-2.82967	-3.01812	-2.04009	-2.9239	-2.34017	-1.66098	-1.89068	-3.42796	-2.00057	-2.65932	99	135	195	158	389	384	605	527	414	402	713	474	52	44	47	76	119	90	99	92	5	3	7	2	4	15	3	74	18	56	35	18	19	52	7
ENSMUSG00000021806	Nid2	protein_coding	0.458291	0.447801	0.304555	0.456598	0.453046	0.380577	-0.800028	-1.00166	-0.548925	-0.617653	-0.900844	-0.583289	36	48	37	37	2586	2566	2537	2279	433	341	414	272	8	13	17	15	3848	3919	3645	4423	13	5	5	7	0	9	0	0	348	591	372	546	6	0	17
ENSMUSG00000021807	Rtraf	protein_coding	-1.41995	-1.56568	-0.900398	-1.36252	-1.49281	-1.13146	-1.11556	-0.93358	-0.686067	-0.942693	-1.02457	-0.81438	166	193	161	167	1008	994	990	800	576	582	564	464	4	1	2	2	408	376	617	440	2	5	9	5	0	16	4	2	109	240	132	153	119	228	60
ENSMUSG00000021810	Ecd	protein_coding	-0.223589	-0.326133	0.0142292	-0.101343	-0.274861	-0.0435567	-0.849956	-1.35038	-1.05177	-1.28756	-1.10017	-1.16967	199	254	167	186	1477	1526	1121	1109	281	258	191	189	112	90	118	123	1370	1363	1317	1462	3	0	1	2	13	29	9	10	192	276	116	167	19	32	16
ENSMUSG00000021811	Dnajc9	protein_coding	-0.470666	-0.577601	-0.105398	-0.15965	-0.524133	-0.132524	-0.667505	-1.61016	-1.00647	-0.41076	-1.13883	-0.708614	45	53	30	46	705	801	590	575	415	446	345	351	10	5	10	15	551	601	638	728	4	6	3	3	0	0	0	0	104	121	63	159	21	4	0
ENSMUSG00000021814	Anxa7	protein_coding	0.0390009	0.0148136	0.408603	0.176691	0.0269073	0.292647	-0.199123	-0.245768	-0.562747	-0.683479	-0.222446	-0.623113	49	51	47	43	1171	1211	1143	1066	302	310	295	295	12	25	12	17	1303	1370	1765	1704	8	5	6	3	5	0	8	0	239	471	166	244	3	5	8
ENSMUSG00000021816	Ppp3cb	protein_coding	-0.783419	-0.579249	-0.677672	-0.380902	-0.681334	-0.529287	-0.145252	0.0358327	-0.0383093	0.669815	-0.0547095	0.315753	5	8	11	11	472	459	517	395	355	254	335	229	12	10	12	5	297	344	376	429	3	1	6	3	0	6	0	0	100	217	108	231	24	3	14
ENSMUSG00000021823	Vcl	protein_coding	0.354296	0.450531	0.319917	0.34836	0.402414	0.334138	0.556806	0.89769	0.544678	0.612529	0.727248	0.578604	12	10	13	8	853	696	898	822	283	209	361	227	2	3	3	4	1181	1065	1304	1480	11	3	6	3	0	0	0	0	294	598	281	462	4	10	0
ENSMUSG00000021831	Ero1l	protein_coding	-0.203533	-0.251519	-0.132237	-0.503524	-0.227526	-0.317881	-0.507109	-1.47549	-0.298314	-0.280439	-0.9913	-0.289376	3	7	5	5	370	404	407	413	321	256	391	301	0	0	0	2	348	380	432	412	6	1	5	4	0	0	0	0	61	67	71	125	7	16	1
ENSMUSG00000021832	Psmc6	protein_coding	1.37787	1.07359	0.49638	0.291696	1.22573	0.394038	0.956416	0.728385	-1.11238	-0.437933	0.8424	-0.775155	8	33	42	54	1500	1814	3084	2797	254	314	636	557	9	7	13	13	4222	4275	5061	4842	29	35	9	26	0	0	0	0	682	1386	306	759	14	26	25
ENSMUSG00000021835	Bmp4	protein_coding	-1.07257	-1.21805	-0.98651	-1.21546	-1.14531	-1.10098	-0.846092	-1.30503	-1.50164	-1.28958	-1.07556	-1.39561	125	166	74	55	468	509	264	266	76	77	58	49	143	112	101	106	241	245	155	162	1	3	0	2	17	50	0	1	61	95	20	40	0	4	5
ENSMUSG00000021840	Mapk1ip1l	protein_coding	1.79942	2.01396	1.86946	2.1382	1.90669	2.00383	2.11316	1.9911	2.06656	2.4063	2.05213	2.23643	94	81	83	70	365	222	355	195	2965	1996	2308	1547	184	104	293	173	1376	1004	1509	1214	48	27	64	50	12	4	18	5	370	407	319	380	78	78	41
ENSMUSG00000021843	Ktn1	protein_coding	1.4841	1.44327	-0.288543	-0.189338	1.46368	-0.238941	1.85068	1.5245	-0.105686	0.280989	1.68759	0.0876511	3	5	8	12	639	756	2523	2268	82	75	263	206	5	8	5	12	1936	2302	2403	2813	31	38	32	35	0	1	0	3	540	1003	503	1013	13	1	0
ENSMUSG00000021870	Slmap	protein_coding	-1.53013	-2.09052	-2.99381	-2.72083	-1.81033	-2.85732	1.45472	2.00397	0.681553	1.20623	1.72935	0.943889	46	42	76	65	232	213	404	303	175	135	273	197	105	106	89	92	87	56	59	65	0	2	0	5	20	14	9	5	149	394	139	257	0	19	12
ENSMUSG00000021877	Arf4	protein_coding	0.649209	1.02465	1.23939	1.44267	0.83693	1.34103	0.0206346	0.762852	-0.0148046	1.33561	0.391743	0.660401	251	237	211	205	690	561	584	443	703	437	661	430	247	265	273	452	1172	1278	1604	1703	18	14	12	20	17	42	27	36	164	439	124	411	28	27	18
ENSMUSG00000021890	Eaf1	protein_coding	-0.183401	-0.265525	-0.181178	-0.395438	-0.224463	-0.288308	0.182469	0.23969	1.09188	0.388493	0.21108	0.740184	66	57	35	46	346	292	269	266	1528	1153	1065	856	6	6	13	10	330	272	276	286	32	25	19	20	6	3	3	0	92	159	123	128	44	52	43
ENSMUSG00000021893	Capn7	protein_coding	-0.500673	-0.960855	-1.7559	-1.65257	-0.730764	-1.70423	-0.10247	-0.837564	-1.83046	-1.5323	-0.470017	-1.68138	18	24	32	30	307	372	630	598	83	118	193	183	13	11	14	20	235	214	217	269	0	0	0	2	0	0	0	0	67	96	38	76	10	12	3
ENSMUSG00000021901	Bap1	protein_coding	-1.97668	-2.15821	-2.17328	-1.89873	-2.06745	-2.03601	-1.68407	-1.17343	-0.620761	-0.291492	-1.42875	-0.456126	55	63	43	55	1152	1164	853	849	418	444	287	282	53	38	108	65	317	292	220	322	3	2	2	7	0	0	0	0	84	238	119	255	9	11	2
ENSMUSG00000021906	Oxnad1	protein_coding	-1.18266	-1.26388	-0.729202	-1.03455	-1.22327	-0.881878	-1.60926	-2.28399	-2.08155	-1.36914	-1.94663	-1.72535	137	125	92	84	612	697	513	520	384	393	348	366	122	72	155	139	292	325	360	359	3	3	1	6	4	2	9	0	47	66	26	74	4	33	10
ENSMUSG00000021910	Nisch	protein_coding	0.818089	0.788834	0.803046	0.723206	0.803462	0.763126	0.42525	0.589166	0.320915	0.352059	0.507208	0.336487	17	19	14	24	2762	2521	2422	2208	507	431	383	308	0	2	1	1	5274	4877	4916	5155	44	18	30	22	0	0	0	0	869	1749	649	1036	17	34	29
ENSMUSG00000021911	Parg	protein_coding	-0.839167	-1.11594	-1.84933	-2.01916	-0.977555	-1.93425	-0.600163	-0.974168	-1.52401	-1.44375	-0.787166	-1.48388	73	122	130	151	854	1082	1716	1628	207	269	354	373	117	119	138	157	517	559	554	568	4	1	1	3	8	23	7	4	132	254	128	220	11	13	19
ENSMUSG00000021913	Ogdhl	protein_coding	0.0296815	-0.323675	-0.0197191	-0.261271	-0.146997	-0.140495	0.250201	0.112608	0.00886041	0.107606	0.181404	0.0582331	36	34	54	34	1421	1795	1654	1578	269	297	260	275	30	22	36	33	1571	1606	1898	1862	5	12	5	9	8	0	0	0	396	895	357	625	14	51	4
ENSMUSG00000021929	Kpna3	protein_coding	1.59272	1.73339	1.16915	1.00934	1.66306	1.08925	1.40904	1.08719	0.60663	0.604438	1.24811	0.605534	12	15	20	25	495	495	698	764	583	589	898	825	1	2	4	4	1617	1843	1826	2175	4	6	4	12	0	0	1	0	308	485	228	427	22	34	4
ENSMUSG00000021932	Rnaseh2b	protein_coding	-0.0782583	-0.123558	-0.301296	-0.508079	-0.100908	-0.404687	-1.72005	-0.628964	-1.29519	-2.2041	-1.17451	-1.74965	1	9	4	10	464	503	572	539	76	71	66	77	0	0	0	0	476	517	540	536	3	4	6	7	0	0	1	0	33	150	50	43	0	6	0
ENSMUSG00000021938	Pspc1	protein_coding	-0.257942	-0.26192	-0.337105	-0.4574	-0.259931	-0.397253	0.872031	0.312682	0.754607	0.598784	0.592357	0.676696	53	73	78	92	541	529	746	767	110	81	167	122	70	102	109	196	490	494	687	790	0	0	4	2	1	11	4	21	232	303	270	427	6	1	1
ENSMUSG00000021939	Ctsb	protein_coding	0.496898	0.467603	0.758044	0.825549	0.48225	0.791797	-1.11528	-0.641167	-0.98081	-0.934006	-0.878223	-0.957408	48	28	34	37	564	558	460	395	371	322	306	233	20	22	20	32	862	864	905	990	9	4	11	7	0	0	0	0	61	165	50	76	11	19	10
ENSMUSG00000021945	Zmym2	protein_coding	1.23405	1.21559	-0.418035	-0.359915	1.22482	-0.388975	0.88444	1.00996	-0.850091	0.021542	0.947198	-0.414275	16	9	35	18	504	463	1647	1206	90	140	368	273	13	7	22	12	1284	1204	1434	1329	4	3	6	3	0	0	0	0	218	430	196	450	0	18	5
ENSMUSG00000021947	Cryl1	protein_coding	-1.00335	-0.275274	-0.236697	-0.281017	-0.63931	-0.258857	-1.12563	-1.78353	-1.41389	-1.67961	-1.45458	-1.54675	0	3	3	3	298	321	236	244	98	105	78	70	1	0	0	0	161	297	233	284	3	2	0	1	0	0	0	0	32	43	19	28	4	1	3
ENSMUSG00000021948	Prkcd	protein_coding	-0.759614	-0.596945	-0.320723	-0.5039	-0.67828	-0.412311	0.0358197	-0.58463	-0.770956	-0.870438	-0.274405	-0.820697	28	42	27	30	408	439	350	373	65	55	54	48	17	17	15	19	261	325	326	372	1	0	2	0	1	0	0	1	98	135	44	75	1	2	0
ENSMUSG00000021951	Eef1akmt1	protein_coding	0.241049	0.145404	0.537264	0.44899	0.193226	0.493127	-0.694711	-0.915527	-1.67942	-2.9188	-0.805119	-2.29911	3	2	2	5	525	499	433	432	62	41	48	35	0	0	0	0	672	618	731	834	16	4	6	3	0	0	0	0	76	122	29	21	0	0	0
ENSMUSG00000021952	Xpo4	protein_coding	0.413454	0.145633	-0.348384	-0.442506	0.279544	-0.395445	0.215871	0.108639	-0.629842	-0.892619	0.162255	-0.761231	16	28	30	28	904	905	1623	1303	517	560	1154	921	36	48	29	52	1304	1121	1483	1356	11	9	18	14	0	0	0	0	246	450	225	258	21	42	14
ENSMUSG00000021953	Tdh	protein_coding	0.178664	0.0791433	0.605771	0.424691	0.128904	0.515231	1.4459	1.64156	1.19258	1.58822	1.54373	1.3904	517	506	413	335	4034	3844	2682	2488	1319	1098	850	742	261	177	355	262	4945	4547	4748	4723	24	30	10	26	10	3	5	27	2575	5531	1315	2750	48	127	65
ENSMUSG00000021957	Tkt	protein_coding	0.285466	0.115049	0.462671	0.255828	0.200257	0.35925	0.525497	0.491423	0.0529641	0.425796	0.50846	0.23938	254	344	232	282	7712	7706	6282	6298	387	398	313	325	88	55	120	77	10180	9345	10071	10635	27	7	19	14	5	25	21	0	2601	4996	1398	3110	58	52	22
ENSMUSG00000021965	Ska3	protein_coding	0.336959	0.70539	0.658779	0.892945	0.521175	0.775862	0.664142	0.309277	0.323724	-0.0905614	0.48671	0.116581	7	9	10	11	606	511	514	420	473	370	368	301	8	3	4	4	829	933	944	1103	4	8	2	10	0	0	0	0	225	292	138	145	25	23	15
ENSMUSG00000021978	Extl3	protein_coding	-2.57291	-2.59612	-3.36062	-2.89234	-2.58451	-3.12648	-1.84615	-3.12368	-3.01671	-2.33187	-2.48491	-2.67429	139	118	118	102	445	378	415	315	298	279	292	233	99	101	170	147	81	70	47	60	0	2	2	7	25	18	1	2	29	20	11	23	19	7	4
ENSMUSG00000021990	Spata13	protein_coding	-0.313477	-0.564329	-0.323902	-0.138994	-0.438903	-0.231448	-1.55283	-0.39198	-1.24678	-0.598316	-0.972404	-0.922549	24	19	31	22	288	276	354	313	346	274	348	357	27	46	59	61	251	209	329	402	3	3	1	4	0	3	4	0	23	97	32	76	14	6	31
ENSMUSG00000021993	Mipep	protein_coding	-1.01657	-1.1298	-0.812396	-0.943878	-1.07319	-0.878137	-3.69871	-2.9089	-1.84069	-1.33034	-3.30381	-1.58552	27	48	26	19	665	684	551	472	48	50	47	29	12	13	19	11	356	350	365	347	0	5	0	2	0	0	0	0	12	42	33	69	3	2	1
ENSMUSG00000021996	Esd	protein_coding	0.119751	0.220465	0.468054	0.48149	0.170108	0.474772	-0.168738	0.0783037	-0.0653767	0.272829	-0.0452172	0.103726	83	102	66	69	758	801	678	707	148	132	141	98	7	7	4	9	892	1045	1091	1396	9	1	8	2	0	0	0	0	158	390	139	314	2	8	0
ENSMUSG00000022000	Zc3h13	protein_coding	0.893721	0.799247	-0.0987127	0.286745	0.846484	0.094016	1.04993	0.957579	0.587117	0.975483	1.00375	0.7813	45	44	42	36	571	661	903	837	110	140	128	135	83	67	87	76	1149	1288	981	1444	0	0	0	3	30	4	0	1	277	592	291	605	16	52	28
ENSMUSG00000022009	Nufip1	protein_coding	-0.260185	-0.364747	-0.226689	-0.328248	-0.312466	-0.277469	-0.829808	-0.79555	-0.764508	-1.60719	-0.812679	-1.18585	19	24	17	21	1411	1434	1370	1210	169	145	154	116	2	0	1	1	1276	1247	1362	1363	16	29	12	24	0	0	0	0	186	381	173	146	5	9	6
ENSMUSG00000022010	Tsc22d1	protein_coding	0.062733	0.331352	0.733666	0.738435	0.197043	0.73605	-0.510621	-0.625252	-0.225714	-1.23601	-0.567936	-0.73086	734	778	492	483	2043	2057	1281	1352	4994	4608	3351	3048	324	308	431	410	2311	2898	2478	3190	215	75	193	114	22	18	3	1	336	615	235	211	109	144	68
ENSMUSG00000022012	Enox1	protein_coding	0.161197	-0.0373004	0.0743136	-0.118616	0.061948	-0.022151	0.849382	0.786711	0.727922	0.401849	0.818047	0.564885	12	12	13	13	668	724	774	803	170	181	160	194	0	4	1	5	809	790	948	1046	3	6	3	8	3	0	0	10	282	576	275	390	6	26	23
ENSMUSG00000022016	Akap11	protein_coding	0.674836	0.164452	-1.54921	-1.28045	0.419644	-1.41483	-0.231427	-0.885961	-1.70879	-1.3137	-0.558694	-1.51125	14	15	29	18	476	557	1600	1393	172	188	536	446	12	11	12	15	823	699	636	811	1	2	6	8	0	4	0	11	95	139	105	206	0	7	0
ENSMUSG00000022020	Naa16	protein_coding	0.633552	0.757559	0.465614	0.304053	0.695556	0.384834	0.360474	0.901172	0.358854	0.708989	0.630823	0.533921	8	9	13	15	369	346	498	441	104	90	123	108	6	11	4	13	620	655	800	770	8	8	4	10	2	0	0	0	111	298	137	265	17	13	28
ENSMUSG00000022021	Diaph3	protein_coding	0.763768	0.631214	-0.074183	0.0045422	0.697491	-0.0348204	0.397929	0.893521	-0.220082	0.0786893	0.645725	-0.0706963	8	10	15	22	298	335	619	492	52	44	122	79	4	3	13	11	548	581	684	698	6	6	0	3	0	0	0	0	92	287	114	191	11	7	0
ENSMUSG00000022022	Mtrf1	protein_coding	-0.545729	-0.847662	-1.14962	-1.69458	-0.696696	-1.4221	-0.934662	-0.889794	-3.22626	-2.99363	-0.912228	-3.10994	45	43	76	77	155	225	349	325	6	12	17	19	46	86	98	127	115	140	183	142	0	2	0	0	4	7	10	0	19	56	8	15	0	0	0
ENSMUSG00000022023	Wbp4	protein_coding	-0.27014	0.0905932	-0.305703	-0.281213	-0.0897735	-0.293458	0.127323	-0.0863082	-0.56547	-0.680998	0.0205076	-0.623234	43	42	38	48	422	442	476	519	274	229	271	206	17	11	13	13	379	527	448	604	6	5	1	5	4	3	0	15	108	192	69	119	0	15	0
ENSMUSG00000022024	Sugt1	protein_coding	0.324855	0.196584	0.314178	0.122323	0.26072	0.21825	-0.0823147	0.193608	-0.578583	-0.0189593	0.0556467	-0.298771	93	87	98	90	2928	3923	3439	3936	320	360	403	383	26	29	14	38	3972	5034	4974	6059	4	8	4	5	0	0	0	0	648	2069	494	1428	11	13	0
ENSMUSG00000022031	Elp3	protein_coding	-0.0132155	0.194434	0.172006	0.341462	0.0906093	0.256734	0.0294829	0.107294	-0.558855	-0.0469327	0.0683884	-0.302894	66	59	53	60	1681	1550	1394	1259	752	751	619	594	9	8	8	4	1804	1986	1827	2256	13	9	6	4	0	1	3	0	402	770	203	448	13	54	5
ENSMUSG00000022033	Pbk	protein_coding	-0.406368	-0.068836	0.0108941	0.0290415	-0.237602	0.0199678	-0.624489	-0.107928	-0.387986	-1.20361	-0.366209	-0.795798	89	98	86	71	454	444	366	307	137	121	141	88	68	55	62	55	371	474	429	443	9	1	6	5	15	8	1	14	69	190	60	49	1	15	8
ENSMUSG00000022034	Esco2	protein_coding	1.9381	1.55047	0.629597	0.343764	1.74428	0.48668	1.19172	1.25156	0.461054	0.0843515	1.22164	0.272703	31	58	70	87	426	561	999	916	215	244	432	348	73	88	88	136	1768	1840	1798	1644	3	4	8	4	8	21	3	36	228	616	295	357	13	23	6
ENSMUSG00000022043	Trim35	protein_coding	-0.2212	-0.237742	-0.0556197	-0.122957	-0.229471	-0.0892883	-0.312006	-0.278431	-1.15115	-0.53023	-0.295218	-0.840687	3	4	4	6	959	1052	704	770	1079	1037	770	700	0	0	0	1	891	999	788	1000	8	1	7	10	0	0	0	0	181	400	68	196	34	50	11
ENSMUSG00000022052	Ppp2r2a	protein_coding	0.795268	1.18979	1.42126	1.6601	0.99253	1.54068	0.777389	1.59588	0.628593	2.25923	1.18664	1.44391	25	24	23	24	498	368	398	279	576	470	369	353	295	310	316	514	936	940	1240	1247	20	22	20	18	13	27	21	24	200	513	132	491	23	23	24
ENSMUSG00000022094	Slc39a14	protein_coding	0.160926	-0.184458	0.0660044	-0.104709	-0.0117661	-0.0193525	0.306494	-0.527665	0.550316	0.0533672	-0.110585	0.301841	78	77	104	67	811	819	799	755	1725	1357	1508	1239	75	62	109	102	982	807	973	993	17	25	14	30	0	3	3	0	235	262	251	288	88	101	34
ENSMUSG00000022099	Dmtn	protein_coding	-1.30223	-1.10088	-0.793889	-0.656428	-1.20155	-0.725158	-0.402041	-0.34634	0.12022	0.0613053	-0.374191	0.0907625	149	79	93	86	485	408	386	292	445	384	371	257	141	96	162	120	213	213	259	262	4	4	5	8	53	27	11	33	86	148	90	112	23	23	33
ENSMUSG00000022100	Xpo7	protein_coding	-0.886399	-0.992156	-0.997779	-1.03978	-0.939278	-1.01878	-1.94794	-1.81843	-1.67178	-1.50198	-1.88319	-1.58688	9	13	8	8	1729	1629	1708	1618	653	673	707	609	6	5	1	16	1013	917	995	1113	27	11	20	16	0	0	0	0	105	213	115	210	19	36	26
ENSMUSG00000022101	Fgf17	protein_coding	-0.322537	0.141956	0.199613	0.213978	-0.0902904	0.206795	-0.108958	-1.0422	-0.531249	-0.688675	-0.575577	-0.609962	132	120	118	110	336	259	256	228	192	180	155	129	185	187	247	258	291	320	342	374	7	6	13	6	5	31	1	0	73	58	38	52	1	12	6
ENSMUSG00000022108	Itm2b	protein_coding	-0.191379	-0.168759	0.0895824	0.0226517	-0.180069	0.0561171	-1.10769	-1.1505	-0.686067	-0.439186	-1.12909	-0.562626	64	77	47	50	699	775	555	568	190	181	190	171	29	17	43	22	663	772	687	816	2	2	3	2	0	0	0	10	76	161	74	154	5	9	0
ENSMUSG00000022109	Med4	protein_coding	0.288971	-0.206936	-0.0135903	-0.0822797	0.0410177	-0.047935	-2.31343	-0.625872	-0.653645	-1.94854	-1.46965	-1.30109	17	22	22	28	297	435	374	399	270	320	270	292	6	1	3	3	393	422	431	533	11	9	8	7	0	0	0	0	14	130	51	38	0	15	6
ENSMUSG00000022110	Sucla2	protein_coding	0.734528	0.574218	-0.14442	-0.165417	0.654373	-0.154918	0.0861932	0.137272	-2.15001	-0.254935	0.111732	-1.20247	10	7	11	15	591	694	1200	1042	94	87	166	180	1	0	0	1	1065	1157	1263	1314	15	5	17	7	0	0	0	0	147	352	58	321	13	18	0
ENSMUSG00000022114	Spry2	protein_coding	-1.47688	-1.75654	-1.15684	-1.66952	-1.61671	-1.41318	-1.59728	-1.64125	-0.703276	-1.09883	-1.61927	-0.901052	260	330	208	277	1046	1204	759	839	877	854	543	506	106	153	145	201	407	399	396	373	49	33	39	28	108	124	102	79	81	178	100	144	28	24	53
ENSMUSG00000022119	Rbm26	protein_coding	-0.0904067	0.451762	-0.769821	-0.0167043	0.180678	-0.393262	2.00198	2.13343	1.72491	1.97168	2.06771	1.8483	0	0	0	0	927	683	1602	980	429	376	797	576	0	0	0	0	943	1046	1093	1370	1	5	2	5	0	0	0	0	870	1382	1136	1413	47	58	47
ENSMUSG00000022124	Fbxl3	protein_coding	-0.92245	-1.31203	-1.35201	-1.59091	-1.11724	-1.47146	0.0660544	-0.178824	0.066395	-0.436781	-0.0563848	-0.185193	32	67	54	57	371	459	463	475	682	463	702	452	27	28	29	40	212	207	211	223	9	12	14	5	0	3	6	10	91	187	104	129	25	40	9
ENSMUSG00000022136	Dnajc3	protein_coding	-0.266001	-0.356424	-0.57129	-0.524158	-0.311212	-0.547724	-0.848362	-0.896346	-1.03239	-1.25496	-0.872354	-1.14367	10	13	17	17	292	335	410	422	229	231	314	314	3	8	7	3	263	293	321	415	3	0	1	4	0	0	0	0	38	83	43	65	11	28	0
ENSMUSG00000022141	Nipbl	protein_coding	0.71729	0.414893	-1.53706	-1.37473	0.566092	-1.4559	0.557071	0.741011	-0.637157	-1.10642	0.649041	-0.87179	8	6	13	15	351	349	1160	1025	0	0	0	0	17	21	11	22	625	521	465	559	0	0	0	0	8	6	9	0	121	269	160	175	0	0	0
ENSMUSG00000022142	Nup155	protein_coding	0.535944	0.620116	0.277947	0.419492	0.57803	0.348719	0.350998	0.562553	0.384435	0.0882652	0.456775	0.23635	33	43	31	40	1643	1502	1832	1456	207	195	232	145	40	43	50	53	2580	2585	2584	2754	7	8	5	4	3	8	0	0	491	1023	513	569	2	1	1
ENSMUSG00000022160	Mettl3	protein_coding	-0.613274	-0.55485	-0.457164	-0.434651	-0.584062	-0.445907	-0.29734	-0.623701	0.190694	-0.232387	-0.46052	-0.0208467	51	82	53	69	750	715	629	604	74	65	59	46	18	29	40	38	531	545	533	632	13	17	8	18	0	3	0	12	143	214	154	189	0	31	9
ENSMUSG00000022174	Dad1	protein_coding	1.23951	1.41399	1.77865	1.71698	1.32675	1.74782	2.23793	2.02001	2.84262	2.41267	2.12897	2.62765	57	73	28	33	323	247	232	211	178	149	122	93	16	19	24	24	826	737	926	981	20	28	21	23	3	0	0	0	357	462	357	413	72	32	18
ENSMUSG00000022177	Haus4	protein_coding	-1.41213	-1.31121	-1.2599	-1.17131	-1.36167	-1.2156	-0.485645	-0.862878	0.109902	-0.564101	-0.674261	-0.2271	76	118	80	64	747	769	527	551	174	178	118	117	36	48	53	65	304	347	256	346	15	11	9	6	8	2	10	5	125	195	122	137	1	1	2
ENSMUSG00000022178	Ajuba	protein_coding	-1.21546	-1.71994	-1.31269	-1.79701	-1.4677	-1.55485	-1.11303	-1.73007	-1.27258	-1.82464	-1.42155	-1.54861	430	427	336	442	2991	3345	2793	3440	2627	2159	2197	2226	378	250	497	331	1395	1137	1308	1400	30	20	26	34	94	250	49	84	324	465	248	357	103	166	115
ENSMUSG00000022185	Acin1	protein_coding	0.180475	0.366304	-0.169204	0.119057	0.273389	-0.0250738	0.682078	0.955717	0.769306	0.470865	0.818897	0.620085	35	36	23	32	1878	1696	1909	1741	311	268	273	269	58	81	47	100	2305	2448	1975	2674	6	2	5	9	0	17	1	2	706	1517	698	887	0	14	10
ENSMUSG00000022191	Drosha	protein_coding	-0.713137	-0.351146	-0.741638	-0.275581	-0.532142	-0.50861	-0.281439	-0.215996	0.182314	-0.352439	-0.248718	-0.0850626	39	27	33	16	1385	1015	1101	903	95	109	57	75	104	145	133	159	915	891	766	1055	0	0	0	1	14	21	22	111	267	403	268	260	0	14	0
ENSMUSG00000022193	Psmb5	protein_coding	-0.0260012	-0.37691	0.260544	-0.105101	-0.201456	0.0777215	-0.267055	-0.0248979	-0.755076	-0.169663	-0.145976	-0.462369	99	174	85	127	832	1220	653	921	224	250	189	202	0	1	0	2	885	1052	910	1211	684	2130	696	1438	0	0	0	0	162	553	83	301	45	194	19
ENSMUSG00000022194	Pabpn1	protein_coding	0.974542	0.139764	0.331676	0.578606	0.557153	0.455141	-0.419278	-0.389619	0.0363991	-0.221187	-0.404448	-0.0923939	0	0	0	0	234	321	250	241	144	121	119	112	0	0	0	0	498	396	366	509	9	2	9	8	0	0	0	0	41	113	55	76	16	18	18
ENSMUSG00000022195	6030458C11Rik	protein_coding	-0.989564	-0.975662	-0.869654	-0.54583	-0.982613	-0.707742	-0.950859	-1.59153	-0.972484	-0.115652	-1.27119	-0.544068	17	17	7	14	330	281	311	224	300	304	309	263	0	1	1	0	180	160	198	217	7	25	3	18	0	0	0	0	40	43	34	76	22	15	8
ENSMUSG00000022200	Golph3	protein_coding	-2.07572	-2.25129	-2.56127	-2.21228	-2.16351	-2.38678	-2.3045	-1.36027	-1.73787	-1.60408	-1.83238	-1.67098	68	66	42	43	506	540	482	521	472	513	447	434	27	8	35	32	130	127	95	159	2	1	2	4	0	0	0	0	24	97	31	63	9	44	4
ENSMUSG00000022201	Zfr	protein_coding	0.55456	0.378616	-0.206693	-0.00943397	0.466588	-0.108064	0.0120854	-0.405114	-1.19421	-0.879729	-0.196514	-1.03697	22	13	14	11	838	893	1120	916	309	342	333	326	0	1	0	0	1333	1300	1129	1287	3	5	2	1	0	0	2	0	198	311	105	183	0	7	3
ENSMUSG00000022204	Ngdn	protein_coding	-0.162315	-0.215917	0.190096	0.117567	-0.189116	0.153831	-0.403813	-0.142221	-0.244915	-0.375653	-0.273017	-0.310284	13	14	12	15	1118	1309	917	1020	164	213	137	133	5	4	5	4	1082	1262	1217	1565	7	11	27	10	0	0	0	0	198	547	166	289	3	4	4
ENSMUSG00000022205	Sub1	protein_coding	0.306915	0.670712	0.681382	0.647175	0.488814	0.664278	0.265554	0.354239	0.0791209	0.198881	0.309896	0.139001	429	538	432	534	2219	2156	2202	2197	843	840	991	844	9	3	15	17	2973	3843	4108	4866	150	109	123	81	14	69	24	8	625	1271	499	927	39	61	13
ENSMUSG00000022218	Tgm1	protein_coding	-0.523961	-0.578201	-0.338484	-0.463806	-0.551081	-0.401145	-0.602273	-0.378814	-0.647187	-0.26095	-0.490543	-0.454069	7	11	19	12	1244	1156	1263	1180	109	81	107	85	10	9	21	10	937	867	1162	1210	4	1	11	6	0	0	5	0	192	410	173	362	0	1	4
ENSMUSG00000022234	Cct5	protein_coding	0.159228	0.0531317	0.214384	0.0172998	0.10618	0.115842	0.151423	0.384422	-0.207446	-0.257722	0.267922	-0.232584	296	423	254	292	9526	10399	9091	9214	286	271	260	246	52	35	61	42	11521	12081	12270	13188	25	26	25	28	0	9	0	0	2479	6260	1689	2833	16	5	20
ENSMUSG00000022241	Tars	protein_coding	-0.199707	-0.189515	0.0824196	0.221753	-0.194611	0.152086	-1.58575	-1.86392	-3.02125	-1.9242	-1.72484	-2.47273	55	51	65	44	474	442	492	382	3169	3257	2937	2623	32	21	35	24	447	434	606	630	3300	3581	3461	3856	0	0	0	0	37	56	13	37	777	1265	368
ENSMUSG00000022246	Rai14	protein_coding	-0.135764	0.0521472	-0.399744	-0.392235	-0.0418086	-0.39599	-0.421331	0.210279	0.116487	0.18411	-0.105526	0.150298	3	5	11	4	703	671	1032	941	320	266	438	368	4	1	5	7	693	779	910	1014	3	7	9	12	0	0	0	0	123	358	240	393	0	30	3
ENSMUSG00000022247	Brix1	protein_coding	1.70349	1.4041	1.07735	0.961353	1.55379	1.01935	1.63528	1.49088	1.01046	1.02908	1.56308	1.01977	10	32	16	37	768	1148	1194	1413	161	218	279	297	1	0	0	1	2709	3402	2931	3891	6	9	6	11	0	0	0	0	559	1488	516	1060	12	11	0
ENSMUSG00000022255	Mtdh	protein_coding	-1.06379	-1.02763	-1.42168	-1.32315	-1.04571	-1.37242	-0.210552	0.156244	-0.0683483	-0.148022	-0.027154	-0.108185	105	96	100	113	884	934	958	1058	854	914	987	949	75	75	82	79	458	513	416	598	3	8	2	4	0	1	0	13	179	480	196	351	25	21	29
ENSMUSG00000022257	Laptm4b	protein_coding	0.759374	0.737564	1.15901	0.945211	0.748469	1.05211	0.932172	0.560889	0.907046	1.49608	0.746531	1.20157	115	138	119	128	378	391	353	325	480	502	469	420	93	70	136	113	693	730	917	885	8	17	13	10	0	11	4	0	169	266	142	337	2	25	9
ENSMUSG00000022263	Trio	protein_coding	-1.41087	-1.7062	-1.79041	-1.58469	-1.55853	-1.68755	-0.858024	-0.671512	-0.0351591	-0.194486	-0.764768	-0.114822	4	5	2	2	410	373	449	386	51	60	60	56	8	3	10	7	167	128	151	182	1	0	0	0	8	1	0	0	53	108	94	124	0	1	0
ENSMUSG00000022272	Myo10	protein_coding	0.171516	-0.0921395	-0.194685	-0.167887	0.0396884	-0.181286	0.408645	0.160062	0.957077	0.231971	0.284354	0.594524	90	95	84	77	1315	1407	1215	1267	273	297	238	223	101	121	164	149	1604	1478	1235	1595	14	8	6	16	8	15	3	24	409	725	506	547	5	34	3
ENSMUSG00000022283	Pabpc1	protein_coding	-0.244663	0.186092	-0.268023	0.309536	-0.0292853	0.0207568	0.411205	0.357453	0.526803	0.794142	0.384329	0.660472	354	361	421	333	4750	3556	3420	2612	2752	2068	1794	1356	942	768	659	1032	4342	4530	3304	4578	38	50	17	37	20	104	25	62	1480	2101	1057	1665	79	79	19
ENSMUSG00000022295	Atp6v1c1	protein_coding	-0.752525	-0.315481	-0.512044	-0.276322	-0.534003	-0.394183	-1.37093	-0.571109	-1.04539	-1.18788	-0.971021	-1.11664	84	62	83	67	574	509	635	471	151	167	146	160	18	30	17	30	369	458	518	550	8	3	14	6	0	0	1	0	52	158	66	76	0	11	0
ENSMUSG00000022300	Dcaf13	protein_coding	1.01088	0.956669	0.348608	0.490619	0.983776	0.419613	0.851305	0.849812	-0.636772	0.599503	0.850559	-0.0186344	39	73	60	65	537	687	935	851	14	19	32	34	30	21	47	42	1172	1493	1385	1691	3	3	6	7	0	4	6	0	227	571	129	474	4	7	0
ENSMUSG00000022307	Oxr1	protein_coding	-1.34695	-1.38677	-2.38699	-2.13978	-1.36686	-2.26339	-1.92681	-1.17651	-1.83651	-1.94854	-1.55166	-1.89253	0	0	0	0	357	397	616	483	118	149	207	169	0	0	0	0	152	170	137	155	2	1	0	0	0	0	0	0	22	81	37	46	2	5	0
ENSMUSG00000022312	Eif3h	protein_coding	0.578501	0.577652	0.742086	0.682305	0.578077	0.712196	0.130663	-0.196796	0.0166055	-0.28842	-0.0330665	-0.135907	38	61	31	47	1918	1946	1788	1711	430	428	314	369	8	10	3	16	3102	3252	3479	3883	38	32	14	32	0	0	0	0	492	783	388	515	18	32	9
ENSMUSG00000022314	Rad21	protein_coding	0.505987	0.674739	0.678607	0.767896	0.590363	0.723252	0.78978	1.01793	0.882836	1.06901	0.903855	0.975922	28	28	37	32	1775	1482	1355	1154	1807	1733	1358	1287	39	39	33	56	2730	2649	2523	2779	46	97	13	52	0	0	0	0	719	1384	536	890	69	49	11
ENSMUSG00000022322	Shcbp1	protein_coding	1.47703	1.18019	0.264832	0.147769	1.32861	0.2063	0.997072	0.69019	-1.32487	-0.346239	0.843631	-0.835554	5	4	7	4	402	508	1051	951	10	8	45	28	0	1	0	2	1212	1289	1469	1490	3	1	6	1	0	0	0	0	188	378	90	275	0	0	0
ENSMUSG00000022325	Pop1	protein_coding	0.317712	0.125476	0.0758214	-0.00299738	0.221594	0.036412	0.677122	0.312552	0.248162	0.304263	0.494837	0.276213	12	23	12	22	1049	1210	1150	1150	29	31	27	34	6	4	7	12	1416	1478	1410	1623	3	2	0	1	0	0	0	0	393	693	293	522	0	0	0
ENSMUSG00000022336	Eif3e	protein_coding	0.344833	0.245146	0.339488	0.269784	0.294989	0.304636	-0.0131889	-0.125618	-0.765976	-0.565483	-0.0694034	-0.665729	39	27	32	29	2903	3170	3155	2814	285	244	313	244	0	0	0	1	3993	4207	4644	4798	21	20	24	18	0	0	0	0	674	1340	398	699	46	50	8
ENSMUSG00000022337	Emc2	protein_coding	1.79985	1.44149	0.481613	0.423907	1.62067	0.45276	1.58367	1.2849	-1.25396	0.367708	1.43429	-0.443124	6	12	4	14	131	194	378	331	41	55	108	91	0	0	1	0	494	590	614	628	21	22	12	16	0	0	0	0	92	218	34	157	7	0	3
ENSMUSG00000022350	Washc5	protein_coding	-0.881587	-0.853259	-1.50876	-0.990165	-0.867423	-1.24946	-1.01399	-0.968901	-1.55956	-1.46508	-0.991447	-1.51232	50	42	50	40	905	747	1113	736	76	106	85	74	38	20	42	33	532	463	455	524	18	7	7	6	6	0	0	0	105	176	81	98	0	0	4
ENSMUSG00000022351	Sqle	protein_coding	-0.986222	-1.17843	-1.15782	-1.19216	-1.08233	-1.17499	-0.858512	-1.84441	-1.0749	-1.12462	-1.35146	-1.09976	199	185	194	203	503	475	491	433	81	59	80	54	118	119	142	180	275	235	256	268	3	0	4	5	10	12	6	12	65	61	50	73	0	5	5
ENSMUSG00000022353	Mtss1	protein_coding	0.893149	0.935765	1.15569	1.21507	0.914457	1.18538	1.22388	1.35132	1.55245	1.4115	1.2876	1.48197	69	66	56	56	349	317	267	226	366	356	278	225	115	137	170	137	702	679	692	742	1	6	4	1	4	6	13	0	191	373	168	221	29	12	1
ENSMUSG00000022354	Ndufb9	protein_coding	-0.764474	-0.764563	-0.21824	-0.320566	-0.764519	-0.269403	-1.59592	-1.22927	-1.51402	-0.761223	-1.41259	-1.13762	23	31	12	21	916	971	679	687	88	85	85	68	0	0	0	0	584	640	679	778	1	0	17	1	0	0	0	0	71	191	51	149	0	20	0
ENSMUSG00000022360	Atad2	protein_coding	0.872279	0.418365	-1.00054	-0.765594	0.645322	-0.883067	1.43009	1.24644	-0.104752	-0.0433402	1.33827	-0.0740462	14	11	21	19	746	701	1584	1368	245	209	401	308	4	3	0	0	1479	1049	921	1138	6	2	6	3	0	0	0	0	471	767	316	488	25	14	13
ENSMUSG00000022370	Mrpl13	protein_coding	0.145978	0.201993	0.354945	0.534595	0.173986	0.44477	-0.635611	0.175603	-0.834166	-0.119601	-0.230004	-0.476883	31	23	34	13	736	743	615	597	227	178	213	183	3	9	9	4	882	957	915	1223	12	11	7	7	0	0	1	0	111	387	74	202	17	14	4
ENSMUSG00000022385	Gtse1	protein_coding	0.376758	0.543395	0.715093	0.583756	0.460076	0.649424	0.950501	0.50705	1.00468	0.739935	0.728775	0.872307	124	124	81	79	1568	1448	1229	1062	169	122	111	91	79	47	74	90	2205	2363	2347	2251	5	1	9	2	1	14	4	25	710	949	529	652	4	5	0
ENSMUSG00000022387	Brd1	protein_coding	-1.89145	-2.06926	-2.31819	-1.79186	-1.98036	-2.05503	-1.33419	-0.869123	-0.72462	-1.20532	-1.10166	-0.964969	22	25	17	16	990	907	986	759	199	168	197	155	14	8	28	6	289	242	230	310	6	1	0	1	0	0	0	0	92	229	128	121	4	0	0
ENSMUSG00000022390	Zc3h7b	protein_coding	-1.00467	-1.13487	-1.37679	-1.05123	-1.06977	-1.21401	-0.973579	-0.747164	-0.636342	-1.0217	-0.860371	-0.829019	56	42	35	32	528	404	442	359	292	234	236	163	27	41	39	43	285	206	198	245	3	2	5	1	0	0	8	0	63	111	61	65	14	8	5
ENSMUSG00000022391	Rangap1	protein_coding	0.0811503	0.201703	0.33317	0.295368	0.141427	0.314269	0.125805	0.23228	0.334584	0.334461	0.179042	0.334523	187	215	167	192	1901	1953	1682	1713	941	1070	824	902	117	101	163	173	2178	2515	2465	2973	7	8	9	8	20	10	5	0	486	1058	455	794	25	38	2
ENSMUSG00000022394	L3mbtl2	protein_coding	-0.670578	-0.745091	-0.561948	-0.500027	-0.707834	-0.530987	-0.586206	-0.848545	-0.675696	-1.38003	-0.717375	-1.02787	28	24	30	21	1211	1187	901	970	525	492	390	420	51	61	20	48	824	793	710	970	16	3	5	3	0	0	3	0	189	304	121	137	6	10	13
ENSMUSG00000022400	Rbx1	protein_coding	0.375694	0.53868	0.669761	0.843732	0.457187	0.756746	-0.252525	0.348126	-0.644875	0.642875	0.0478009	-0.00100008	73	122	38	73	422	632	328	446	500	517	417	428	12	14	19	19	593	1028	607	1132	47	39	47	21	0	0	0	0	83	371	45	256	12	29	10
ENSMUSG00000022403	St13	protein_coding	0.336256	0.388927	0.282771	0.489411	0.362591	0.386091	0.488634	0.693518	-0.0654577	0.399082	0.591076	0.166812	134	147	135	135	3060	3344	3078	3016	1569	1810	1772	1585	79	51	57	91	4184	4903	4356	5988	16	7	21	19	13	7	5	13	1006	2494	631	1462	84	64	33
ENSMUSG00000022404	Slc25a17	protein_coding	-0.173555	-0.0858983	0.114829	-0.114649	-0.129727	8.99e-05	1.77421	2.02756	1.01695	2.76122	1.90089	1.88909	10	13	13	12	277	309	258	258	124	139	121	110	2	1	0	2	266	326	325	337	2	0	0	1	0	0	0	0	222	581	112	643	27	4	8
ENSMUSG00000022407	Adsl	protein_coding	-0.212039	-0.374341	0.0226155	-0.14535	-0.29319	-0.0613672	-0.49481	-0.207628	-0.883116	-0.683095	-0.351219	-0.783105	36	33	39	51	1708	1858	1453	1568	471	444	409	356	4	3	1	4	1597	1605	1717	2005	10	3	3	7	0	0	0	0	284	742	169	359	31	35	1
ENSMUSG00000022427	Tomm22	protein_coding	-0.812532	-0.906191	-0.132182	-0.551282	-0.859362	-0.341732	-0.478371	-1.06697	0.625593	-0.210822	-0.77267	0.207386	19	55	21	43	660	795	423	573	573	524	456	429	0	1	0	0	407	475	449	553	20	29	22	27	0	0	0	0	111	175	140	182	20	29	4
ENSMUSG00000022433	Csnk1e	protein_coding	-0.830231	-0.613625	-0.795232	-0.443992	-0.721928	-0.619612	-1.6069	-0.453411	-0.0852068	0.0460911	-1.03016	-0.0195579	15	10	6	7	481	481	361	303	437	357	320	242	3	0	0	3	293	352	242	315	10	6	10	18	0	5	0	0	37	162	73	115	17	42	5
ENSMUSG00000022443	Myh9	protein_coding	0.747903	0.407186	0.115351	0.0986407	0.577544	0.106996	1.02098	0.790008	1.05815	0.730785	0.905494	0.89447	40	69	64	106	2732	3539	3967	4575	284	346	453	487	54	29	78	71	4969	5255	4999	6928	11	4	6	8	0	2	8	11	1299	2822	1772	2791	19	26	13
ENSMUSG00000022450	Ndufa6	protein_coding	-0.391613	-0.85258	-0.05159	-0.442416	-0.622097	-0.247003	-1.52537	-1.5942	-2.73092	-2.27549	-1.55979	-2.5032	13	9	7	7	774	766	588	540	105	96	65	89	2	0	0	1	639	475	660	562	125	110	129	75	0	0	0	0	63	117	19	41	24	20	7
ENSMUSG00000022451	Twf1	protein_coding	0.0548299	-0.0750325	-0.112686	-0.00252686	-0.0101013	-0.0576063	-0.291755	0.431728	0.501212	-0.428675	0.0699865	0.0362683	6	30	21	18	256	254	303	238	604	600	674	551	3	1	1	6	288	270	326	336	0	5	1	6	0	0	0	0	49	158	92	65	7	42	25
ENSMUSG00000022452	Smdt1	protein_coding	0.159699	-0.886454	0.0977876	-0.388381	-0.363378	-0.145297	-1.3215	-1.50169	-1.487	-0.454848	-1.4116	-0.970922	31	56	20	32	224	350	196	261	157	180	129	181	15	22	19	23	271	212	244	282	8	14	3	8	0	7	0	0	21	57	15	70	13	12	2
ENSMUSG00000022462	Slc38a2	protein_coding	1.2395	1.23592	1.38969	1.41659	1.23771	1.40314	1.70557	1.50685	1.59035	2.03954	1.60621	1.81495	179	156	229	198	1179	1114	1288	1064	2275	1836	2397	1775	245	249	395	458	3015	2938	3926	4017	28	14	26	31	44	148	63	105	901	1460	832	1608	112	135	120
ENSMUSG00000022463	Srebf2	protein_coding	0.286881	0.216111	0.176506	0.241239	0.251496	0.208873	-0.848838	-0.254462	0.331954	-0.522779	-0.55165	-0.095412	15	15	20	12	638	582	537	469	201	179	167	136	26	21	4	30	843	757	706	784	11	16	4	8	0	0	0	0	83	225	145	120	4	25	11
ENSMUSG00000022464	Slc38a4	protein_coding	1.07653	1.07865	0.969387	1.05925	1.07759	1.01432	-0.235634	-0.0504448	-0.250757	0.00716516	-0.143039	-0.121796	46	47	56	54	799	759	954	831	627	616	769	653	16	13	22	28	1825	1795	2173	2449	18	22	8	17	0	0	0	0	159	338	172	307	15	42	10
ENSMUSG00000022466	Rpap3	protein_coding	-0.291973	0.0175945	-0.0993236	-0.508941	-0.137189	-0.304132	-0.524442	0.597994	0.42888	0.54942	0.0367759	0.48915	13	14	13	16	442	457	419	487	32	38	37	48	6	8	5	12	391	518	455	484	8	6	5	2	0	0	0	0	72	319	121	262	0	1	2
ENSMUSG00000022471	Xrcc6	protein_coding	-0.0155594	0.0733335	0.049783	0.214091	0.0288871	0.131937	0.183733	-0.017947	-0.124216	-0.0645	0.082893	-0.0943582	26	31	22	21	868	887	818	751	61	59	41	33	4	5	0	15	930	1045	985	1232	16	11	12	2	4	0	7	0	231	404	161	264	0	7	8
ENSMUSG00000022477	Aco2	protein_coding	-0.71684	-0.616617	-0.751038	-0.616351	-0.666728	-0.683694	-0.097488	-0.0575642	-0.636488	-0.42057	-0.0775261	-0.528529	27	22	22	24	2032	1776	1616	1420	324	291	285	212	3	1	2	4	1339	1297	1117	1310	1	1	2	1	0	0	0	0	445	787	223	390	7	0	2
ENSMUSG00000022503	Nubp1	protein_coding	-1.09354	-1.03641	-0.730521	-0.913048	-1.06497	-0.821784	-1.9602	-1.48909	-1.2432	-1.35152	-1.72464	-1.29736	7	4	4	2	930	980	629	715	306	304	213	208	0	0	3	0	472	535	441	537	6	5	5	8	0	0	0	0	56	161	57	103	11	23	0
ENSMUSG00000022521	Crebbp	protein_coding	-0.397103	-0.268133	-1.13229	0.370542	-0.332618	-0.380874	0.289801	1.17856	1.1172	1.22297	0.73418	1.17008	32	37	32	25	597	342	505	303	84	46	68	41	56	33	91	54	491	318	268	554	1	1	0	0	0	0	0	0	171	357	235	260	2	0	0
ENSMUSG00000022533	Atp13a3	protein_coding	-2.93006	-3.28774	-4.15684	-3.52469	-3.1089	-3.84076	-0.906465	-0.971878	-0.645626	-0.802243	-0.939172	-0.723935	31	30	51	41	760	689	1196	944	269	186	465	332	5	8	1	9	108	79	78	116	5	3	3	5	0	4	0	0	95	162	164	199	10	24	6
ENSMUSG00000022536	Glyr1	protein_coding	0.255391	0.572589	0.513755	0.594355	0.41399	0.554055	-0.166087	0.414929	-0.135178	0.393608	0.124421	0.129215	4	2	7	3	929	714	814	673	721	584	561	466	0	0	3	0	1201	1189	1352	1437	6	0	6	5	0	0	0	0	194	439	159	325	10	13	27
ENSMUSG00000022538	Lsg1	protein_coding	-0.5381	-0.44144	-0.152936	-0.207655	-0.48977	-0.180295	-0.633251	-0.861377	-0.566768	-0.350731	-0.747314	-0.458749	14	18	7	14	1271	1237	1015	1006	168	171	141	126	1	5	4	5	948	1020	1062	1232	13	22	21	23	0	0	0	0	192	314	147	290	11	24	2
ENSMUSG00000022551	Cyc1	protein_coding	0.801284	0.272391	1.09409	0.470473	0.536837	0.782282	0.262183	-0.502546	-0.0891977	-0.0435472	-0.120182	-0.0663724	4	6	4	9	879	1152	724	914	176	188	149	129	1	0	0	0	1659	1558	1798	1791	67	11	70	18	0	0	0	0	247	375	146	326	7	168	7
ENSMUSG00000022557	Bop1	protein_coding	-0.00812024	-0.144033	0.202151	0.153177	-0.0760764	0.177664	-0.70135	-0.611707	-0.437857	-0.162432	-0.656529	-0.300144	23	27	14	18	1728	1723	1345	1163	107	95	85	85	2	1	1	0	1861	1746	1800	1829	25	21	12	11	0	0	0	0	249	520	213	382	10	9	16
ENSMUSG00000022561	Gpaa1	protein_coding	-1.46581	-0.953987	-0.676904	-0.859236	-1.2099	-0.76807	-3.26841	-0.228504	-1.19626	-2.79242	-1.74846	-1.99434	15	29	17	15	329	282	235	245	12	7	4	4	10	14	10	17	129	163	171	191	0	2	0	0	4	0	6	4	8	111	22	13	0	0	0
ENSMUSG00000022565	Plec	protein_coding	-0.767984	-1.16762	-1.79113	-1.80334	-0.967801	-1.79723	0.874929	0.550085	0.295632	0.223567	0.712507	0.2596	0	0	1	1	761	973	1428	1540	38	32	79	54	1	0	0	1	484	485	480	624	0	0	0	0	0	0	0	0	327	657	376	661	4	3	0
ENSMUSG00000022568	Scrib	protein_coding	-1.18281	-1.65173	-1.89709	-1.70051	-1.41727	-1.7988	-0.193627	-1.01604	-0.841537	-0.924979	-0.604833	-0.883258	33	39	34	32	1025	1013	1111	1002	50	58	51	52	17	13	21	17	489	361	347	436	0	0	0	0	0	1	0	0	210	231	133	194	0	3	0
ENSMUSG00000022570	Tsta3	protein_coding	0.359814	0.403988	0.81768	0.731406	0.381901	0.774543	-2.4106	-0.450737	-0.866639	-0.477615	-1.43067	-0.672127	16	4	4	6	295	326	238	250	60	40	33	35	8	6	3	10	410	483	488	587	2	1	6	0	0	0	0	0	13	110	28	66	0	8	2
ENSMUSG00000022607	Ptk2	protein_coding	-1.24326	-1.39381	-1.72869	-1.83282	-1.31853	-1.78076	-0.301572	-1.61213	-2.08253	-0.725166	-0.956851	-1.40385	31	30	32	24	647	643	849	733	118	141	145	132	35	21	25	38	296	274	298	291	4	1	2	2	0	5	0	0	123	97	43	163	3	8	2
ENSMUSG00000022641	Bbx	protein_coding	0.258363	0.0162844	-0.961082	-0.614586	0.137324	-0.787834	1.06037	0.960376	0.65583	0.449271	1.01037	0.55255	18	30	54	34	264	302	574	524	376	343	706	573	37	46	64	58	342	342	343	484	11	7	7	2	9	0	2	13	129	271	194	263	28	24	21
ENSMUSG00000022672	Prkdc	protein_coding	1.17441	0.989112	-0.520146	-0.329094	1.08176	-0.42462	1.32415	0.955527	-0.252112	-0.141188	1.13984	-0.19665	0	0	0	0	225	265	805	636	6	10	15	17	0	0	0	0	550	589	653	716	1	0	0	1	0	0	0	0	132	237	145	212	0	4	0
ENSMUSG00000022673	Mcm4	protein_coding	0.521123	0.583126	0.574796	0.447584	0.552125	0.51119	0.475997	0.558403	0.429264	0.552289	0.5172	0.490776	129	150	109	107	2553	2406	2271	2061	525	374	409	360	167	98	191	139	3968	4036	3935	3975	33	10	12	10	12	1	7	0	832	1634	656	1111	30	30	10
ENSMUSG00000022678	Nde1	protein_coding	-0.610887	-0.346961	-0.65355	-0.413612	-0.478924	-0.533581	0.489077	-0.613447	-0.260583	-0.206776	-0.0621854	-0.233679	16	11	25	17	447	418	430	405	428	505	422	383	30	50	49	71	317	368	318	430	39	32	36	33	0	0	0	0	147	126	77	129	29	79	3
ENSMUSG00000022680	Pdxdc1	protein_coding	-1.4539	-1.4467	-1.48757	-1.522	-1.4503	-1.50478	-1.35698	-1.2727	-1.06643	-1.28233	-1.31484	-1.17438	25	23	20	18	645	723	781	794	144	135	193	177	5	1	2	3	255	297	324	391	6	13	2	11	0	0	0	2	59	138	80	120	10	18	8
ENSMUSG00000022682	Rrn3	protein_coding	-0.404542	-0.348675	-0.0684069	-0.20895	-0.376609	-0.138678	-1.38099	-1.04941	-1.29598	-1.11975	-1.2152	-1.20786	13	16	13	8	2690	2594	2129	2004	1709	1582	1329	1181	0	0	1	0	2201	2281	2362	2452	93	138	52	126	0	0	0	0	242	578	186	339	72	47	69
ENSMUSG00000022685	Parn	protein_coding	0.202929	0.13478	0.646105	0.361897	0.168854	0.504001	-0.138638	0.36755	-1.22808	-0.404222	0.114456	-0.81615	10	16	14	23	296	279	273	252	136	193	111	124	13	14	31	24	369	343	497	458	1	2	4	0	8	0	6	0	63	166	25	70	0	2	2
ENSMUSG00000022698	Naa50	protein_coding	1.24656	1.42951	1.25265	1.27686	1.33804	1.26476	0.406392	0.521967	0.00264349	0.00665795	0.46418	0.00465072	70	133	110	159	351	373	456	417	1042	907	1355	1161	206	198	284	332	902	1125	1264	1429	32	25	28	36	11	38	5	36	109	247	98	154	38	65	15
ENSMUSG00000022702	Hira	protein_coding	-2.29876	-2.46519	-2.29459	-2.78747	-2.38197	-2.54103	-0.241067	-1.60704	-0.678649	-0.324555	-0.924052	-0.501602	18	22	17	27	686	720	485	620	175	149	145	114	23	20	16	24	151	146	115	127	3	1	7	1	0	3	10	6	136	109	65	182	0	12	0
ENSMUSG00000022706	Mrpl40	protein_coding	0.0918052	0.059229	0.473775	0.402224	0.0755171	0.437999	0.606309	0.66173	-0.0227994	0.00914675	0.63402	-0.00682634	27	27	19	30	642	636	502	519	173	174	148	131	10	4	4	8	741	742	811	970	14	65	34	72	1	0	0	0	229	464	106	192	42	67	10
ENSMUSG00000022710	Usp7	protein_coding	-0.562814	-0.574281	-1.10637	-0.946678	-0.568548	-1.02652	-1.06864	-1.20651	-1.28654	-1.36358	-1.13758	-1.32506	40	54	67	56	3527	3553	4651	4060	1041	1211	1177	1215	72	107	86	135	2586	2672	2513	2979	18	17	3	17	0	8	13	8	394	710	409	580	60	70	21
ENSMUSG00000022718	Dgcr8	protein_coding	-0.852061	-1.22884	-1.48127	-1.09829	-1.04045	-1.28978	0.0206346	0.164912	-0.0678974	0.383936	0.0927732	0.158019	96	87	108	120	690	764	816	763	430	353	396	382	61	43	86	80	414	365	340	504	5	3	4	4	35	44	51	29	164	395	167	366	8	35	12
ENSMUSG00000022742	Cpox	protein_coding	0.0196816	-0.286605	0.200073	0.128764	-0.133461	0.164419	0.0892478	-1.10686	-1.28752	-1.35928	-0.508804	-1.3234	15	23	21	20	337	439	330	335	227	218	262	184	21	15	34	24	370	403	441	518	15	10	13	5	0	0	0	0	84	94	29	48	2	4	0
ENSMUSG00000022748	Cmss1	protein_coding	0.360933	-0.115069	0.445477	-0.201182	0.122932	0.122147	0.136604	-0.475334	0.0651125	-0.87054	-0.169365	-0.402714	28	34	21	20	330	413	303	378	0	0	0	0	6	15	8	23	459	427	480	465	0	0	0	0	0	2	0	0	85	137	68	76	0	0	0
ENSMUSG00000022750	Klhl22	protein_coding	-0.359798	0.00631749	0.0227682	0.236939	-0.17674	0.129854	-0.73613	-0.559044	-0.359914	0.262879	-0.647587	-0.0485177	18	21	19	12	391	361	341	297	16	26	21	18	5	11	13	9	330	406	403	495	0	0	0	0	3	0	0	0	55	113	57	131	0	0	0
ENSMUSG00000022751	Nit2	protein_coding	0.450855	0.387892	0.811161	0.571448	0.419374	0.691304	-0.127405	-0.228096	-0.0320628	-0.381604	-0.177751	-0.206833	28	32	24	19	662	574	510	443	164	126	148	114	14	2	13	8	980	841	1041	931	3	10	7	4	0	0	0	0	142	226	107	125	12	13	8
ENSMUSG00000022752	Tomm70a	protein_coding	-1.28075	-1.29099	-1.3153	-1.53198	-1.28587	-1.42364	-2.34131	-1.98859	-2.06689	-2.11457	-2.16495	-2.09073	117	162	115	159	3374	3597	3750	3652	1286	1328	1458	1356	103	123	134	196	1504	1646	1753	1786	5	6	9	4	5	3	0	0	156	418	192	310	47	42	13
ENSMUSG00000022761	Lztr1	protein_coding	-0.80975	-1.21169	-0.626118	-1.25902	-1.01072	-0.942568	-1.03575	-0.656264	-0.597338	-0.945267	-0.846006	-0.771303	5	5	2	11	280	393	268	330	47	56	34	38	3	1	2	5	173	190	202	195	0	1	0	5	3	0	2	0	32	115	38	63	0	17	1
ENSMUSG00000022770	Dlg1	protein_coding	-1.24261	-1.13127	-1.83872	-1.87854	-1.18694	-1.85863	-0.495793	-0.428047	-0.726083	-0.703272	-0.46192	-0.714677	45	74	87	102	662	671	987	1001	15	13	22	15	31	38	58	73	303	343	321	385	3	5	3	6	7	53	12	25	110	230	128	226	11	6	2
ENSMUSG00000022771	Ppil2	protein_coding	-0.230293	-0.0666149	0.338786	0.0911679	-0.148454	0.214977	0.464283	0.113185	0.200924	-0.501083	0.288734	-0.15008	12	27	18	18	430	419	365	385	91	71	87	77	2	10	6	10	397	448	537	580	11	6	5	11	0	0	0	0	139	209	90	100	0	2	0
ENSMUSG00000022779	Top3b	protein_coding	-0.510472	-0.479637	-0.705607	-0.470841	-0.495055	-0.588224	0.0473934	0.201521	-0.0818468	0.607133	0.124457	0.262643	70	62	42	59	826	792	893	734	11	12	14	11	24	31	33	38	628	636	637	749	6	1	3	1	0	2	0	0	200	420	181	411	0	6	0
ENSMUSG00000022781	Pak2	protein_coding	0.569559	0.587631	0.760065	0.667116	0.578595	0.713591	-0.282164	0.07096	-0.0379106	-0.841106	-0.105602	-0.439508	20	16	15	17	410	353	402	346	720	598	594	497	40	46	75	57	659	594	792	777	9	3	3	12	0	0	0	1	79	171	84	71	11	29	9
ENSMUSG00000022789	Dnm1l	protein_coding	1.10082	0.638019	-0.254011	-0.385502	0.869421	-0.319757	1.82597	0.887036	0.727129	0.262583	1.3565	0.494856	10	11	20	22	319	435	980	932	181	190	595	469	4	2	4	8	741	758	956	1009	3	9	8	5	0	0	0	0	265	371	348	411	15	20	3
ENSMUSG00000022791	Tnk2	protein_coding	-3.00109	-3.58512	-3.33887	-2.82607	-3.29311	-3.08247	-0.683526	-1.56836	-0.46809	-0.204197	-1.12594	-0.336144	66	71	59	64	377	418	374	351	116	149	103	115	9	5	5	5	51	39	43	70	0	4	0	2	2	4	3	0	55	65	58	112	10	17	0
ENSMUSG00000022792	Yars2	protein_coding	-0.0302062	-0.160603	0.281331	0.0867844	-0.0954047	0.184058	-1.19597	-0.654037	0.144202	-0.784177	-0.925004	-0.319987	0	0	0	1	528	563	464	520	89	61	88	67	0	0	0	0	560	564	656	781	4	4	3	5	0	0	0	0	54	165	110	111	2	0	0
ENSMUSG00000022797	Tfrc	protein_coding	1.84974	1.29325	0.202826	0.0870266	1.5715	0.144927	0.555115	0.0356321	-0.892239	-1.05843	0.295374	-0.975333	25	34	67	74	488	696	1791	1609	494	622	1538	1370	40	47	51	71	1905	1910	2398	2417	36	12	52	42	0	0	0	0	168	329	207	284	30	53	3
ENSMUSG00000022800	Fyttd1	protein_coding	0.635676	0.532877	0.0143598	0.0373647	0.584277	0.0258623	-0.668305	0.0974723	-0.731223	-1.01267	-0.285416	-0.871948	15	25	38	27	312	379	503	483	408	436	720	642	11	7	9	10	525	614	591	701	13	13	10	11	0	8	0	0	46	187	65	88	48	61	8
ENSMUSG00000022808	Snx4	protein_coding	0.334856	-0.163163	-0.0997664	-0.419204	0.0858465	-0.259485	0.2986	-0.667979	-1.57359	-1.4984	-0.18469	-1.536	0	0	0	0	347	472	444	538	182	243	262	246	0	0	0	0	474	472	482	569	31	34	26	36	0	0	0	0	100	137	32	70	13	47	0
ENSMUSG00000022814	Umps	protein_coding	-0.210122	-0.316036	0.093119	-0.0989604	-0.263079	-0.00292074	-0.91865	-0.592713	-1.03591	-0.723248	-0.755682	-0.879577	37	64	31	29	2259	2397	1644	1738	543	541	456	410	0	2	2	2	2115	2156	2040	2295	40	9	27	14	0	2	0	0	280	733	172	387	21	48	4
ENSMUSG00000022816	Fstl1	protein_coding	0.428315	0.348784	0.61012	0.512798	0.38855	0.561459	-1.30791	-1.69072	-0.818095	-3.10055	-1.49932	-1.95932	20	24	21	16	317	385	263	280	690	720	591	564	15	5	5	11	462	549	467	565	6	7	4	8	0	0	0	12	30	55	32	12	28	40	10
ENSMUSG00000022817	Itgb5	protein_coding	-2.06381	-2.18773	-2.00674	-2.25085	-2.12577	-2.1288	-2.62071	-2.10847	-1.36414	-2.78652	-2.36459	-2.07533	28	35	22	24	525	533	456	488	85	101	72	86	16	20	31	28	136	131	132	145	6	3	1	3	0	0	0	0	20	57	38	26	0	0	0
ENSMUSG00000022822	Abcc5	protein_coding	-0.832456	-0.552575	-0.500339	-0.351928	-0.692516	-0.426133	-0.417965	-0.228755	0.181295	-1.03985	-0.32336	-0.429279	22	16	25	18	536	465	518	481	119	111	113	103	18	7	12	15	326	355	426	533	3	4	4	3	8	0	0	0	94	183	126	86	8	18	0
ENSMUSG00000022828	Gtf2e1	protein_coding	0.23427	0.328433	0.731941	0.768462	0.281352	0.750202	-0.130782	-0.169672	0.38109	0.590367	-0.150227	0.485729	40	37	42	36	500	500	383	374	498	532	415	407	13	13	18	35	637	703	740	901	12	1	9	0	0	1	0	0	107	205	107	207	44	6	11
ENSMUSG00000022833	Ccdc14	protein_coding	-0.0479809	-0.29258	-0.175553	-0.172377	-0.17028	-0.173965	0.307875	0.457219	-0.325665	0.375295	0.382547	0.0248153	0	0	0	0	231	338	333	302	72	79	98	81	0	0	0	0	242	309	343	379	1	1	0	0	0	0	0	0	67	214	57	144	0	3	0
ENSMUSG00000022849	Hspbap1	protein_coding	0.141275	-0.115431	0.375546	0.0934581	0.0129219	0.234502	-0.0654918	-0.574737	0.0553173	-0.562989	-0.320114	-0.253836	63	81	49	56	1121	1308	978	1069	63	64	43	56	11	17	13	18	1339	1352	1476	1613	7	1	11	5	0	0	0	0	251	405	218	266	0	0	0
ENSMUSG00000022855	Senp2	protein_coding	-2.33436	-2.17544	-2.09795	-2.33534	-2.2549	-2.21664	-0.947733	-0.1078	-0.15978	-0.908939	-0.527766	-0.53436	9	18	16	18	461	472	552	521	359	467	418	432	17	13	15	24	99	117	150	146	1	1	1	3	0	0	0	0	56	202	106	102	15	27	1
ENSMUSG00000022858	Tra2b	protein_coding	-0.247821	-0.114945	-0.231761	-0.147692	-0.181383	-0.189726	0.758388	0.694663	0.263259	0.325302	0.726525	0.29428	361	482	373	384	603	765	536	723	1347	1296	1394	1264	146	172	173	284	550	791	531	923	55	66	46	50	0	21	7	25	239	571	138	333	94	141	85
ENSMUSG00000022884	Eif4a2	protein_coding	-0.382313	-0.735521	-0.759877	-1.1025	-0.558917	-0.931188	1.56766	1.51691	1.09055	1.31178	1.54228	1.20116	53	33	92	67	2141	2849	4297	4186	601	863	1366	1148	0	1	1	4	1779	1916	2952	2757	33	54	45	55	2	0	0	0	1487	3760	1963	3820	48	72	37
ENSMUSG00000022889	Mrpl39	protein_coding	-0.258497	-0.0792246	0.118346	0.216019	-0.168861	0.167183	-0.886565	-0.922453	-1.1065	-1.63629	-0.904509	-1.3714	17	33	13	13	1152	1085	803	778	33	25	27	17	2	6	8	5	1043	1150	1014	1278	21	1	11	2	0	0	0	0	146	264	80	92	0	0	1
ENSMUSG00000022890	Atp5j	protein_coding	1.46638	1.55414	2.12859	1.76269	1.51026	1.94564	0.563949	0.0774258	0.641431	0.81227	0.320688	0.726851	139	259	113	195	690	746	517	567	116	86	96	78	63	61	68	104	2065	2453	2630	2721	69	110	59	80	14	16	15	0	239	363	173	366	0	22	5
ENSMUSG00000022893	Adamts1	protein_coding	-0.181766	-0.0290705	-0.0649936	-0.295886	-0.105418	-0.18044	-0.138195	0.389004	0.0446667	-1.82157	0.125405	-0.888451	16	15	59	48	155	154	348	375	68	45	151	146	8	8	32	62	148	169	387	432	0	2	1	4	0	0	3	17	33	93	77	39	14	14	0
ENSMUSG00000022897	Dyrk1a	protein_coding	-1.22515	-1.27551	-1.39935	-1.38492	-1.25033	-1.39214	-0.224323	-1.33811	0.374447	-1.26628	-0.781216	-0.445918	57	61	50	53	354	307	356	301	373	317	312	290	71	112	103	114	164	142	157	163	6	2	0	2	0	10	4	9	71	56	99	46	32	7	10
ENSMUSG00000022905	Kpna1	protein_coding	0.644575	0.446047	0.187948	0.40844	0.545311	0.298194	-0.0976892	0.113912	-0.635083	0.0444191	0.00811156	-0.295332	60	59	57	71	580	531	695	488	696	563	806	542	21	16	35	14	982	810	921	916	11	9	11	2	15	0	10	3	127	265	96	185	30	27	14
ENSMUSG00000022912	Pros1	protein_coding	0.143992	0.0531227	-0.129563	-0.379044	0.0985574	-0.254303	-2.8372	-1.52722	-1.85489	-1.5999	-2.18221	-1.72739	15	14	11	8	427	575	489	503	167	189	208	197	3	1	3	1	511	668	520	547	3	1	2	2	0	1	0	0	14	92	29	61	7	13	0
ENSMUSG00000022913	Psmg1	protein_coding	0.0170453	0.148403	0.472851	0.304353	0.0827242	0.388602	-0.92424	-1.16775	-1.8126	-1.14814	-1.046	-1.48037	22	28	7	15	980	1062	786	832	59	59	44	56	0	0	2	0	1074	1318	1269	1453	5	13	3	12	0	0	0	0	121	218	48	138	0	7	14
ENSMUSG00000022914	Brwd1	protein_coding	-0.00213083	-0.318108	-1.6873	-1.59247	-0.160119	-1.63989	0.949489	0.410672	-0.203385	-0.829244	0.680081	-0.516314	9	7	10	7	442	491	1315	1160	11	12	41	10	7	3	3	9	478	441	475	544	0	0	1	0	0	0	0	0	200	301	245	240	2	1	0
ENSMUSG00000022945	Chaf1b	protein_coding	-0.298541	-0.573951	-0.19552	-0.243006	-0.436246	-0.219263	-0.70952	-0.505277	0.00907849	0.338763	-0.607399	0.173921	28	43	27	20	670	791	630	641	32	46	38	32	20	7	21	14	590	595	640	766	4	11	4	13	0	1	0	0	96	257	136	298	0	0	0
ENSMUSG00000022956	Atp5o	protein_coding	-0.169945	-0.0136191	0.502441	0.424655	-0.0917823	0.463548	-0.832165	-0.962595	-0.579189	-0.842196	-0.89738	-0.710693	40	35	41	41	1930	1703	1372	1268	328	390	252	242	1	5	4	1	1858	1889	2261	2407	38	77	29	74	0	0	0	0	254	403	197	260	6	67	24
ENSMUSG00000022957	Itsn1	protein_coding	-0.927191	-1.16316	-1.49061	-1.39366	-1.04518	-1.44213	-0.0707211	-0.782439	0.00359295	-0.992996	-0.42658	-0.494702	16	42	29	37	381	414	372	379	0	0	0	0	25	26	28	33	217	207	154	204	0	0	0	1	0	0	0	0	85	111	80	70	0	0	0
ENSMUSG00000022961	Son	protein_coding	0.357627	0.590896	0.0369768	0.114711	0.474261	0.0758438	0.79219	1.35612	0.623366	0.946988	1.07415	0.785177	15	17	29	19	2053	1678	2899	2142	167	203	287	201	3	3	0	3	2849	2830	3460	3280	0	1	0	1	0	0	0	0	833	1981	958	1518	0	8	3
ENSMUSG00000022962	Gart	protein_coding	-0.239993	-0.287935	0.0325546	-0.176266	-0.263964	-0.0718559	-0.9863	-0.712629	-1.28975	-0.868106	-0.849464	-1.07893	213	252	159	187	8489	8461	6747	6296	414	376	331	312	92	22	85	45	7785	7760	8028	7880	51	20	31	13	3	16	0	1	1004	2381	592	1268	8	68	4
ENSMUSG00000022972	1110004E09Rik	protein_coding	-1.8849	-1.48962	-1.24262	-1.26061	-1.68726	-1.25162	-3.33578	-1.27946	-1.5081	-2.14533	-2.30762	-1.82672	22	29	20	25	474	479	358	349	36	37	33	30	5	3	8	15	139	191	176	206	35	22	25	9	0	0	0	0	11	91	27	29	1	2	5
ENSMUSG00000022974	Paxbp1	protein_coding	-0.580946	-0.557348	-2.03848	-1.25653	-0.569147	-1.64751	1.23605	0.879237	1.05139	0.862044	1.05764	0.956718	11	18	18	21	366	435	731	669	29	39	66	69	4	1	1	10	265	331	207	396	4	3	5	1	0	0	0	0	202	369	325	447	2	6	7
ENSMUSG00000022982	Sod1	protein_coding	0.407687	0.0491166	0.798132	0.676747	0.228402	0.73744	0.298789	-0.244463	0.392142	0.377792	0.0271634	0.384967	414	718	235	452	2734	3211	1840	2125	320	344	241	206	258	312	266	318	3928	3720	3722	4804	216	117	175	55	16	15	6	4	788	1250	518	1015	13	8	0
ENSMUSG00000022983	Scaf4	protein_coding	0.69279	1.0618	0.542294	1.48945	0.877296	1.01587	0.545191	1.43374	1.11521	1.70401	0.989467	1.40961	5	8	7	3	389	240	340	172	76	70	36	32	15	13	12	15	681	561	576	683	26	38	14	41	0	1	0	9	133	299	158	206	5	16	5
ENSMUSG00000022995	Enah	protein_coding	-0.535632	-0.69495	-1.1909	-1.10821	-0.615291	-1.14955	-0.38406	-0.379602	-0.222495	-0.232456	-0.381831	-0.227475	65	65	77	72	2278	2144	2404	2349	4366	3903	4281	3912	28	15	12	23	1702	1483	1225	1541	43	31	35	78	2	2	2	0	409	760	442	735	262	413	296
ENSMUSG00000023004	Tuba1b	protein_coding	-0.0516402	-0.509814	0.569901	-0.397819	-0.280727	0.0860411	-0.880209	-0.95026	-0.818855	-1.01085	-0.915234	-0.914852	1664	1308	1216	946	1579	1236	1069	899	3111	2630	2035	1666	697	501	1011	810	1650	972	1846	965	250	96	222	80	48	38	48	16	201	295	130	164	36	96	27
ENSMUSG00000023015	Racgap1	protein_coding	0.242235	0.457461	0.608793	0.692249	0.349848	0.650521	-0.467332	-0.409877	-0.48232	-0.173028	-0.438604	-0.327674	43	58	34	27	950	919	801	733	263	238	165	163	12	20	27	19	1217	1413	1421	1675	6	7	2	0	0	2	0	11	161	319	123	239	12	24	6
ENSMUSG00000023018	Smarcd1	protein_coding	0.578871	0.584449	0.760386	0.948642	0.58166	0.854514	0.0626742	0.629225	0.847606	1.07731	0.345949	0.962459	12	9	3	4	756	729	544	477	347	298	263	245	1	1	1	1	1223	1224	1072	1302	6	2	4	10	0	0	0	0	185	520	210	370	11	26	4
ENSMUSG00000023021	Cers5	protein_coding	-0.88377	-0.96137	-0.750461	-0.847549	-0.92257	-0.799005	-3.06746	-1.91679	-4.91873	-2.58744	-2.49212	-3.75309	19	20	9	17	322	393	282	327	237	254	216	222	4	0	2	3	189	226	195	257	29	43	31	31	0	0	0	0	9	48	2	20	0	56	12
ENSMUSG00000023022	Lima1	protein_coding	0.496834	0.531265	0.377311	0.307887	0.51405	0.342599	0.626142	1.31657	0.81901	0.637397	0.971356	0.728204	18	16	18	26	318	296	362	369	213	214	206	191	5	13	6	14	486	479	547	646	0	0	0	4	1	0	0	0	115	340	137	211	4	10	5
ENSMUSG00000023025	Larp4	protein_coding	0.766431	0.672717	-0.371863	-0.0347776	0.719574	-0.20332	1.52937	1.12694	0.263892	0.101669	1.32816	0.182781	0	0	0	0	241	279	396	360	835	783	1290	1131	0	0	0	0	444	498	356	497	10	11	12	16	0	0	0	0	163	281	102	142	10	61	7
ENSMUSG00000023026	Dip2b	protein_coding	-0.387118	-0.189293	-0.696287	-0.12416	-0.288206	-0.410223	-1.04098	-1.04775	-0.00568487	0.0626848	-1.04437	0.0285	5	11	4	6	483	390	468	336	284	233	282	232	3	7	4	13	400	383	336	436	16	24	8	18	0	0	0	0	55	87	100	129	5	19	4
ENSMUSG00000023066	Rttn	protein_coding	-0.00533152	-0.191178	-0.453414	-0.722419	-0.0982546	-0.587917	-0.0565684	-0.861342	-0.179554	-0.137071	-0.458955	-0.158312	4	7	6	5	253	260	359	350	14	8	14	14	1	0	8	7	273	255	305	300	1	0	2	1	0	0	0	0	57	66	68	117	4	14	0
ENSMUSG00000023087	Noct	protein_coding	1.73047	1.72938	1.62594	1.75496	1.72993	1.69045	1.93667	1.60356	1.3831	1.88104	1.77011	1.63207	36	26	25	28	495	411	420	322	762	586	478	350	69	45	67	65	1779	1526	1508	1537	7	0	5	6	4	1	5	0	444	576	235	436	10	27	21
ENSMUSG00000023088	Abcc1	protein_coding	-0.511754	-0.855496	-0.602485	-0.723465	-0.683625	-0.662975	-0.934479	-1.51032	-0.435131	-1.02668	-1.2224	-0.730903	2	2	1	1	416	488	479	460	118	124	125	103	0	0	0	0	316	302	367	394	1	0	2	0	0	0	0	0	51	79	76	83	0	3	9
ENSMUSG00000023089	Ndufa5	protein_coding	0.15384	0.340371	0.487017	0.562709	0.247106	0.524863	0.675867	1.06286	0.229757	0.996316	0.869364	0.613036	8	3	5	4	366	328	322	315	35	35	32	34	2	1	0	1	441	465	525	658	23	13	29	7	0	0	0	0	137	316	81	231	10	16	2
ENSMUSG00000023104	Rfc2	protein_coding	-0.507615	-0.480788	-0.231714	-0.0785872	-0.494202	-0.155151	-0.418724	-1.16993	-0.528327	-0.148539	-0.794328	-0.338433	11	16	17	11	890	1088	753	787	485	585	367	419	2	0	0	3	678	873	746	1054	13	8	5	15	0	0	0	0	156	223	112	261	7	56	4
ENSMUSG00000023106	Denr	protein_coding	-0.817458	-0.766249	-1.11527	-1.06043	-0.791854	-1.08785	-0.668416	-0.341379	-0.679641	-1.25049	-0.504898	-0.965063	59	90	95	123	563	761	784	932	320	346	385	380	93	104	119	141	346	501	421	632	3	11	4	6	0	9	5	6	83	277	105	144	23	30	9
ENSMUSG00000023110	Prmt5	protein_coding	0.234715	0.45338	0.435304	0.432025	0.344048	0.433665	0.376478	0.329943	0.190403	-0.323657	0.353211	-0.0666271	12	5	9	16	2183	1958	1965	1978	609	658	581	532	0	8	2	5	2782	3002	3091	3774	30	20	33	14	0	0	0	0	664	1135	481	581	47	28	7
ENSMUSG00000023118	Sympk	protein_coding	0.266888	-0.0200635	-0.233477	-0.354259	0.123412	-0.293868	-0.501142	-0.273055	-0.138797	-0.195747	-0.387099	-0.167272	12	24	15	20	894	959	1047	997	12	24	19	19	10	4	13	8	1165	1059	1036	1103	3	1	2	2	0	5	0	0	148	366	204	320	16	7	14
ENSMUSG00000023150	Ivns1abp	protein_coding	-1.71865	-2.25431	-2.58715	-2.73837	-1.98648	-2.66276	-0.986864	-1.90867	-1.41511	-1.74295	-1.44777	-1.57903	330	358	434	374	2343	2646	2996	2850	740	799	1019	817	378	401	582	435	771	621	580	604	9	4	5	8	65	121	43	39	277	325	241	313	18	16	5
ENSMUSG00000023156	Rpp14	protein_coding	-1.65995	-1.60315	-0.95076	-1.46874	-1.63155	-1.20975	-2.71811	-2.22605	-2.9491	-2.09569	-2.47208	-2.52239	110	138	95	123	674	700	540	593	345	341	292	312	138	144	125	275	231	258	325	303	8	3	20	15	0	9	20	1	24	69	15	51	0	27	6
ENSMUSG00000023169	Slc38a1	protein_coding	0.46454	0.73142	0.728151	0.977852	0.59798	0.853002	-0.627564	-0.213676	0.276222	-0.141188	-0.42062	0.0675172	88	72	84	58	633	518	562	438	928	662	712	561	125	87	136	139	946	963	1083	1220	33	23	27	30	0	7	24	63	96	206	146	146	36	53	28
ENSMUSG00000023175	Bsg	protein_coding	-0.312228	0.0488814	-0.00884623	0.422211	-0.131673	0.206683	-0.23363	-0.250819	-0.590957	-0.254773	-0.242224	-0.422865	18	18	14	17	2208	1819	1959	1334	608	437	657	397	1	0	0	1	1926	2107	2265	2528	67	27	45	18	0	0	0	0	440	705	279	411	24	45	19
ENSMUSG00000023243	Kcnk5	protein_coding	-0.65607	-0.820451	-0.497216	-0.659354	-0.73826	-0.578285	-0.334965	-0.272844	-0.505611	-0.889803	-0.303904	-0.697707	89	81	104	104	323	317	364	373	266	207	274	240	90	141	141	191	222	201	300	334	5	3	4	2	8	19	11	16	60	121	55	74	18	12	0
ENSMUSG00000023262	Acy1	protein_coding	-0.107971	-0.0886415	0.36822	0.250946	-0.0983061	0.309583	0.268214	0.252554	-1.01814	0.111758	0.260384	-0.453192	40	58	32	30	404	415	321	287	19	26	16	12	16	17	16	34	406	437	482	483	0	1	0	0	10	7	0	2	114	228	34	114	0	0	0
ENSMUSG00000023272	Creld2	protein_coding	-1.47162	-0.990118	-1.09588	-0.990295	-1.23087	-1.04309	-0.824003	-0.8137	-0.173533	0.193731	-0.818851	0.0100993	10	10	8	9	612	667	531	597	65	47	59	40	0	0	1	0	239	376	289	425	2	9	8	4	0	0	0	0	81	175	101	251	1	7	1
ENSMUSG00000023277	Twf2	protein_coding	-0.584078	-0.592556	-0.038057	-0.261514	-0.588317	-0.149786	-0.551409	-0.939544	-0.481271	-0.353887	-0.745477	-0.417579	60	39	47	43	663	707	436	445	170	159	106	115	17	33	32	39	479	525	494	525	7	5	3	3	0	6	0	0	106	170	67	128	2	17	0
ENSMUSG00000023307	2005-03-01	protein_coding	-2.47805	-2.41713	-2.53414	-2.7514	-2.44759	-2.64277	-1.92547	-1.59996	-1.35812	-1.40905	-1.76271	-1.38358	114	138	91	108	535	539	478	419	443	407	367	341	100	69	99	102	104	113	96	88	3	1	2	4	0	19	0	11	33	82	40	58	4	9	13
ENSMUSG00000023348	Trip6	protein_coding	-0.0901487	-0.765322	0.206979	-0.141157	-0.427735	0.0329111	-0.809168	-0.876547	-1.15524	-0.907554	-0.842857	-1.0314	27	27	25	23	344	422	353	347	27	29	26	18	7	10	11	20	350	278	474	445	15	21	5	16	0	0	0	0	46	106	34	68	0	0	0
ENSMUSG00000023353	Agap3	protein_coding	-2.31673	-3.00592	-2.48127	-2.99774	-2.66133	-2.73951	-2.62267	-2.1908	-0.582779	-1.74425	-2.40673	-1.16352	0	1	2	0	368	495	384	401	81	91	72	64	0	0	0	0	80	69	80	71	0	3	0	1	0	0	0	0	14	50	55	44	0	5	14
ENSMUSG00000023456	Tpi1	protein_coding	-0.115941	0.177183	0.555447	0.674497	0.0306206	0.614972	0.469115	0.882022	0.480856	0.757388	0.675568	0.619122	0	0	0	0	1705	1759	1443	1392	982	949	957	868	0	0	0	0	1704	2227	2467	3142	47	14	49	15	0	0	0	0	553	1495	432	865	42	91	15
ENSMUSG00000023495	Pcbp4	protein_coding	-2.35087	-2.16521	-1.77794	-2.07228	-2.25804	-1.92511	-2.20637	-1.74493	-0.237334	-1.86544	-1.97565	-1.05139	75	74	79	55	650	705	566	565	266	269	211	188	100	91	160	189	138	176	192	190	3	0	3	2	5	21	13	0	33	97	103	57	10	1	1
ENSMUSG00000023505	Cdca3	protein_coding	-1.30813	-1.01661	-0.812113	-0.955354	-1.16237	-0.883734	-1.4463	-1.1813	-2.74407	-2.61923	-1.3138	-2.68165	24	31	13	26	535	477	406	351	103	102	84	55	11	6	24	14	234	264	269	256	1	6	0	5	0	0	0	0	46	97	13	21	5	12	0
ENSMUSG00000023809	Rps6ka2	protein_coding	-1.564	-1.36247	-1.77406	-1.73819	-1.46323	-1.75612	-3.67729	-2.40461	-1.07196	-1.23848	-3.04095	-1.15522	13	16	11	10	273	310	294	276	292	300	259	222	10	4	15	11	100	135	100	117	0	7	7	3	0	0	0	0	5	27	30	43	9	28	6
ENSMUSG00000023830	Igf2r	protein_coding	0.0671622	-0.0894613	-0.273214	-0.109624	-0.0111496	-0.191419	-2.18551	-1.38521	-1.88609	-2.31157	-1.78536	-2.09883	17	16	19	25	1359	1450	1792	1580	202	208	239	220	18	13	28	33	1542	1526	1725	2071	0	1	0	7	0	3	4	0	70	256	104	117	3	7	11
ENSMUSG00000023852	Chd1	protein_coding	0.345294	0.184305	-0.82838	-0.728545	0.264799	-0.778462	0.364737	0.397582	-0.130451	0.408413	0.381159	0.138981	76	76	142	141	1644	1814	3526	3304	308	289	649	513	47	29	72	58	2262	2308	2310	2820	14	20	11	13	0	3	0	0	496	1102	691	1612	17	72	7
ENSMUSG00000023902	Zscan10	protein_coding	0.653579	1.09631	1.09943	1.50691	0.874944	1.30317	1.10917	1.7531	1.42932	1.50836	1.43113	1.46884	63	62	43	38	918	642	611	415	19	10	17	12	45	52	63	96	1564	1537	1523	1668	8	1	1	0	0	8	7	13	464	998	353	434	0	0	5
ENSMUSG00000023921	Mut	protein_coding	0.561912	0.49134	-0.0769761	0.146094	0.526626	0.0345591	0.227553	-0.285739	-0.962974	-0.40335	-0.0290934	-0.683162	12	17	23	22	339	378	418	331	133	158	153	134	6	7	10	8	542	595	461	518	1	2	0	0	0	0	0	0	93	143	46	92	1	0	0
ENSMUSG00000023932	Cdc5l	protein_coding	0.477317	0.477598	0.227362	0.103237	0.477458	0.165299	0.798079	1.13105	0.444459	0.387437	0.964565	0.415948	68	73	55	65	837	896	829	940	207	214	201	188	37	14	39	25	1262	1397	1129	1428	27	39	25	24	0	0	0	0	341	905	242	452	6	27	11
ENSMUSG00000023938	Aars2	protein_coding	-0.637516	-0.573697	-0.289941	-0.253556	-0.605606	-0.271749	-1.23624	-0.771435	0.044326	-0.326511	-1.00384	-0.141092	0	0	0	0	553	533	330	365	67	66	46	46	0	0	0	0	385	401	314	433	11	10	0	3	0	0	0	0	55	144	73	107	0	4	7
ENSMUSG00000023940	Sgo1	protein_coding	-0.287276	-0.0368742	-0.321827	-0.313284	-0.162075	-0.317555	-0.14093	0.316087	-0.19755	0.614505	0.0875787	0.208478	27	16	41	29	320	317	433	398	162	160	203	167	35	19	33	25	284	346	403	453	2	1	0	0	0	0	4	0	68	182	81	224	18	4	0
ENSMUSG00000023942	Slc29a1	protein_coding	-0.498521	-0.559092	-0.154988	-0.295447	-0.528806	-0.225218	-1.26681	-1.62623	-1.97355	-1.96737	-1.44652	-1.97046	124	113	45	39	1294	1225	714	617	468	550	257	275	63	56	41	96	992	931	746	711	44	127	42	66	16	20	0	0	126	183	39	58	7	68	13
ENSMUSG00000023944	Hsp90ab1	protein_coding	1.00564	1.1255	1.12058	1.19286	1.06557	1.15672	0.992996	1.1133	0.966635	1.13858	1.05315	1.05261	1156	1090	928	914	26309	23430	19772	18881	1048	887	855	731	608	182	696	415	57211	57240	50012	61043	973	912	914	545	10	11	17	30	12269	23376	8289	15281	66	68	33
ENSMUSG00000023972	Ptk7	protein_coding	-1.10152	-1.35799	-1.69603	-1.72186	-1.22975	-1.70895	-1.5635	-1.82616	-2.15878	-2.3495	-1.69483	-2.25414	32	58	53	60	1375	1607	1582	1733	270	273	297	301	8	7	15	5	694	702	568	743	1	2	2	1	0	0	0	0	109	209	76	125	0	12	0
ENSMUSG00000023977	Ubr2	protein_coding	0.604997	0.531445	0.524232	0.159633	0.568221	0.341933	0.00117117	0.190372	0.22358	0.464534	0.0957713	0.344057	17	24	28	31	516	553	523	621	60	47	59	33	14	13	27	19	850	895	875	981	5	0	1	0	0	0	0	0	121	291	131	315	0	15	0
ENSMUSG00000023988	Bysl	protein_coding	0.66031	0.309245	1.00587	0.713536	0.484778	0.859702	-0.108099	0.165541	0.751338	0.384579	0.0287214	0.567959	20	36	23	22	437	493	360	398	223	167	166	143	14	14	33	18	748	684	841	923	3	5	3	6	0	0	0	0	95	255	130	191	29	11	0
ENSMUSG00000024006	Stk38	protein_coding	0.180361	0.400181	0.420252	0.589321	0.290271	0.504786	1.0702	0.823755	0.80082	0.934915	0.946979	0.867868	22	37	39	31	374	381	388	360	410	352	402	301	17	13	42	31	459	563	604	766	3	0	0	5	0	13	3	0	184	311	145	253	4	21	1
ENSMUSG00000024007	Ppil1	protein_coding	0.403989	0.0884936	0.824424	0.42427	0.246241	0.624347	-1.10312	-1.51948	-1.25245	-1.94854	-1.3113	-1.6005	42	57	41	28	926	976	733	714	1140	1214	923	981	19	15	17	23	1327	1162	1510	1355	59	14	30	15	0	0	0	19	101	157	66	68	30	76	17
ENSMUSG00000024012	Mtch1	protein_coding	-1.43702	-1.82007	-1.36583	-1.53312	-1.62855	-1.44947	-1.99393	-1.83689	-2.5071	-2.66843	-1.91541	-2.58777	2	2	2	0	765	1069	689	882	275	381	263	321	1	0	0	0	306	339	311	431	9	3	5	1	0	0	0	0	45	138	26	51	0	8	1
ENSMUSG00000024014	Pim1	protein_coding	0.35752	0.121675	0.554314	0.175089	0.239598	0.364701	0.480098	0.627979	0.115157	0.363309	0.554038	0.239233	126	138	145	128	921	985	977	977	1046	1124	989	1029	96	62	114	98	1278	1200	1669	1560	32	53	21	37	5	10	13	0	301	702	227	462	45	117	19
ENSMUSG00000024019	Cmtr1	protein_coding	-0.954342	-0.797443	-0.749054	-0.741844	-0.875893	-0.745449	-0.50244	-0.284285	-0.0770812	-0.739571	-0.393362	-0.408326	25	16	18	19	526	610	536	486	198	155	171	144	1	2	3	5	294	393	371	411	1	1	1	0	4	0	0	0	87	231	109	107	0	0	0
ENSMUSG00000024026	Glo1	protein_coding	0.299126	0.267241	0.921485	0.586516	0.283184	0.754	-0.408965	-0.669489	-0.820517	-0.978583	-0.539227	-0.89955	241	324	201	231	442	607	354	461	2268	2426	1871	1801	51	55	57	90	589	818	780	979	82	324	98	264	0	0	0	0	78	176	43	86	53	159	42
ENSMUSG00000024037	Wdr4	protein_coding	-0.919067	-0.890976	-0.447563	-0.762288	-0.905022	-0.604925	-0.710437	-0.812815	0.631245	-1.54467	-0.761626	-0.456712	1	0	1	2	426	419	313	373	301	295	236	254	0	1	0	0	244	253	267	311	2	2	0	2	0	0	0	0	61	110	104	47	0	41	0
ENSMUSG00000024038	Ndufv3	protein_coding	-0.0469236	0.150213	0.557837	0.643181	0.0516449	0.600509	-0.986192	-1.17862	-0.353168	-0.405546	-1.08241	-0.379357	31	29	22	28	558	643	393	436	71	85	73	57	3	5	6	2	585	799	673	963	12	6	7	3	0	0	0	0	66	131	66	121	0	1	0
ENSMUSG00000024042	Sik1	protein_coding	0.432932	0.740299	0.273515	0.211037	0.586616	0.242276	0.230417	0.878592	0.415687	0.251863	0.554504	0.333775	23	7	9	9	422	309	325	281	418	373	289	252	18	11	17	19	617	578	457	460	5	6	6	8	0	0	0	1	116	262	93	123	3	48	24
ENSMUSG00000024045	Akap8	protein_coding	-0.0199608	0.0362862	-0.397936	-0.155405	0.00816268	-0.27667	0.534278	-0.0015762	0.0820054	-0.0926977	0.266351	-0.00534612	34	32	34	34	1335	1322	1537	1375	498	490	560	500	5	9	13	10	1426	1518	1357	1746	14	8	16	9	9	14	1	2	453	609	349	474	35	22	5
ENSMUSG00000024048	Myl12a	protein_coding	0.140601	0.1772	0.966262	0.718996	0.158901	0.842629	0.382894	0.215528	-0.0422107	0.160297	0.299211	0.0590432	288	300	256	285	887	902	744	796	639	481	540	427	169	98	162	150	1059	1142	1691	1853	2	2	4	4	12	10	3	5	271	483	155	327	26	99	19
ENSMUSG00000024054	Smchd1	protein_coding	0.748876	0.369871	-0.813728	-0.87193	0.559374	-0.842829	0.289128	0.227056	-1.02301	-0.408423	0.258092	-0.715714	15	10	18	19	489	528	1582	1307	62	60	194	155	6	4	8	8	890	764	1047	1010	2	5	6	3	0	0	0	0	140	285	167	362	7	14	2
ENSMUSG00000024056	Ndc80	protein_coding	1.05285	1.13962	0.19968	0.453544	1.09624	0.326612	1.29284	1.33133	0.408845	0.264125	1.31209	0.336485	23	37	56	50	324	349	625	521	18	17	39	27	28	42	37	64	728	861	835	1009	20	33	17	23	0	0	0	0	186	405	178	230	2	12	1
ENSMUSG00000024068	Spast	protein_coding	-1.53809	-1.65924	-1.63022	-1.57964	-1.59867	-1.60493	0.154142	-0.957623	-1.42994	-0.666869	-0.40174	-1.0484	6	2	0	1	303	299	314	298	30	28	28	35	1	0	0	1	113	106	118	141	1	2	2	2	0	0	0	0	79	71	25	69	0	17	2
ENSMUSG00000024070	Prkd3	protein_coding	-2.35515	-2.59612	-3.20668	-2.90639	-2.47563	-3.05654	-1.09761	-1.3428	-1.36801	-0.567452	-1.2202	-0.967732	68	87	131	92	274	297	373	387	168	167	248	206	34	28	31	30	58	55	47	73	0	0	1	1	8	12	4	0	30	54	31	96	0	0	3
ENSMUSG00000024073	Birc6	protein_coding	0.458266	0.492838	-0.578365	-0.250198	0.475552	-0.414281	0.225355	0.112767	-0.578828	-0.405255	0.169061	-0.492042	5	10	15	15	2289	1869	4296	3073	113	89	154	113	1	0	1	3	3406	2945	3347	3654	7	13	13	9	0	0	0	0	627	932	617	853	0	1	0
ENSMUSG00000024078	Ttc27	protein_coding	-0.205335	-0.275709	-0.0970319	-0.391565	-0.240522	-0.244298	-1.03902	-0.844757	-0.447228	-1.87671	-0.941886	-1.16197	45	54	46	49	1105	1106	947	999	24	20	38	23	62	33	69	56	1038	1023	1030	1077	5	16	5	16	6	0	0	12	126	284	149	100	0	0	0
ENSMUSG00000024081	Cebpz	protein_coding	0.374068	0.246	-0.510245	-0.748113	0.310034	-0.629179	0.765985	0.343532	-0.55839	-0.463752	0.554759	-0.511071	3	4	7	5	1157	1415	2183	2266	43	51	103	78	0	2	0	0	1624	1879	1783	1908	1	3	2	5	0	0	0	0	461	828	318	604	30	65	11
ENSMUSG00000024091	Vapa	protein_coding	-0.396574	-0.0722454	-0.0410126	-0.0295459	-0.234409	-0.0352793	-0.999622	-1.27647	-1.49484	-1.48955	-1.13804	-1.4922	267	297	221	229	2031	2306	1905	2093	920	842	844	787	128	114	134	194	1671	2456	2154	2900	7	0	9	4	3	15	2	15	238	439	145	274	6	13	10
ENSMUSG00000024095	Hnrnpll	protein_coding	-0.20378	-0.450578	-0.257877	-0.530858	-0.327179	-0.394368	-0.706021	-0.704921	-1.07783	-0.988108	-0.705471	-1.03297	62	73	70	83	738	919	738	804	182	148	158	147	44	46	49	63	694	753	718	787	4	6	1	8	6	0	3	1	106	260	75	149	4	8	5
ENSMUSG00000024096	Ralbp1	protein_coding	-2.2472	-2.25599	-2.23543	-2.12557	-2.25159	-2.1805	-0.752659	-0.837029	-0.29969	-0.54992	-0.794844	-0.424805	8	6	11	15	640	674	591	685	309	327	307	326	1	0	3	1	146	158	146	222	3	3	1	8	0	0	0	0	89	174	103	172	0	26	0
ENSMUSG00000024097	Srsf7	protein_coding	0.502258	0.738906	1.01414	1.08974	0.620582	1.05194	1.86752	2.16948	1.97368	2.2136	2.0185	2.09364	369	346	326	268	2393	2278	2077	1797	919	741	917	658	166	160	142	178	3671	4257	4880	5409	31	45	35	38	0	6	5	0	2046	4726	1750	3064	50	29	18
ENSMUSG00000024099	Ndufv2	protein_coding	-0.223078	-0.225506	0.295004	0.151551	-0.224292	0.223278	-2.00487	-1.74283	-2.34042	-1.07807	-1.87385	-1.70925	43	52	34	36	1456	1466	1086	1051	88	71	67	50	1	0	1	0	1351	1404	1550	1651	10	7	8	4	0	0	0	0	85	202	46	183	16	19	0
ENSMUSG00000024120	Lrpprc	protein_coding	0.288065	-0.0270054	-0.541555	-0.676826	0.13053	-0.60919	0.169299	0.0243369	-0.928462	-0.982096	0.0968179	-0.955279	9	27	15	24	1799	2243	3123	3208	89	123	131	182	0	2	2	3	2379	2465	2496	2838	5	6	9	8	0	0	0	0	474	1052	352	597	16	11	1
ENSMUSG00000024127	Prepl	protein_coding	-0.986647	-1.05368	-1.26325	-1.15301	-1.02017	-1.20813	-0.126912	-0.226402	-1.01974	-0.71669	-0.176657	-0.868213	46	61	59	44	247	241	293	228	48	32	50	12	79	90	104	131	135	130	142	145	0	1	0	1	0	11	2	19	53	95	31	51	5	0	0
ENSMUSG00000024132	Eci1	protein_coding	-0.157967	-0.316175	0.260363	0.0141054	-0.237071	0.137234	-1.79399	-0.986798	-0.227817	-1.35478	-1.39039	-0.7913	0	0	0	2	444	477	333	327	40	53	27	28	0	0	0	0	431	429	464	467	1	6	0	4	0	0	0	0	30	111	61	47	1	12	2
ENSMUSG00000024135	Srbd1	protein_coding	0.360484	0.152943	-0.0813126	-0.016689	0.256714	-0.0490008	0.449679	0.459706	0.180121	0.305854	0.454692	0.242988	5	2	7	5	525	596	683	691	42	50	65	42	0	1	2	0	730	742	751	966	0	0	2	1	0	0	0	0	168	378	166	314	0	10	0
ENSMUSG00000024151	Msh2	protein_coding	0.295551	0.352597	0.24878	0.0266758	0.324074	0.137728	-0.278876	-0.3514	-0.676598	-0.556225	-0.315138	-0.616411	52	76	38	82	2879	3281	3189	3352	151	232	165	217	3	5	3	6	3827	4691	4408	4829	29	40	40	69	0	0	0	28	556	1186	428	838	27	117	8
ENSMUSG00000024165	Jpt2	protein_coding	0.0444632	0.345732	0.586974	0.812639	0.195098	0.699806	0.448818	0.0497252	0.916263	0.335972	0.249272	0.626117	6	6	3	9	419	331	289	250	1698	1604	1354	1212	0	0	0	3	468	471	505	621	32	5	33	11	0	0	0	0	134	158	117	116	36	65	4
ENSMUSG00000024169	Ift140	protein_coding	-0.587035	-0.579709	-0.412618	-0.154594	-0.583372	-0.283606	-1.27703	-0.586071	-0.586531	-0.72615	-0.931549	-0.656341	22	23	26	18	362	319	238	207	23	25	24	26	23	27	28	35	261	239	208	263	1	2	1	0	6	1	0	0	35	98	34	46	0	0	2
ENSMUSG00000024181	Mrpl28	protein_coding	-0.420951	-0.527504	0.12564	0.0234278	-0.474227	0.0745339	-1.06453	-1.33816	-1.24847	-1.26784	-1.20135	-1.25816	3	6	7	9	848	932	587	583	204	214	117	149	0	0	0	0	686	724	745	838	9	2	7	0	0	0	0	0	95	170	53	89	0	0	3
ENSMUSG00000024182	Axin1	protein_coding	-2.47203	-2.16614	-3.24755	-2.25902	-2.31909	-2.75328	-2.45243	-1.17585	-0.626646	-1.12813	-1.81414	-0.877389	41	43	48	53	584	485	547	440	108	115	106	97	13	13	19	18	114	121	67	130	1	1	2	0	0	0	0	0	25	99	76	74	6	0	3
ENSMUSG00000024197	Plin3	protein_coding	0.393246	0.133454	0.496038	0.267065	0.26335	0.381551	0.395426	-0.085002	-0.111373	-0.417519	0.155212	-0.264446	39	38	25	30	464	552	423	436	225	226	235	191	16	24	41	46	660	678	694	742	2	2	0	5	6	0	0	0	143	240	84	120	9	27	5
ENSMUSG00000024208	Uqcc2	protein_coding	-1.10136	-1.00061	-0.510774	-0.444058	-1.05099	-0.477416	-1.65523	-1.9848	-1.7966	-0.917491	-1.82001	-1.35705	4	12	2	5	941	1090	583	632	30	22	27	12	0	0	0	0	475	610	476	657	3	2	3	0	0	0	0	0	70	127	36	123	0	0	6
ENSMUSG00000024217	Snrpc	protein_coding	0.790164	1.01434	1.54673	1.4209	0.902251	1.48382	2.28414	2.25544	1.99283	2.20931	2.26979	2.10107	53	28	38	40	354	401	301	300	221	209	179	173	1	3	3	5	663	907	1023	1136	20	27	14	23	0	0	3	0	404	883	257	510	2	11	0
ENSMUSG00000024231	Cul2	protein_coding	0.372991	0.550658	-0.183447	0.0203309	0.461825	-0.0815578	-0.556546	-0.426119	-0.832992	-1.57039	-0.491333	-1.20169	26	25	29	39	929	842	1229	921	153	156	205	164	15	17	24	35	1303	1381	1259	1321	20	5	4	7	0	7	0	0	148	289	148	114	3	24	4
ENSMUSG00000024234	Mtpap	protein_coding	0.185459	0.171627	0.384787	0.445161	0.178543	0.414974	0.605985	1.06735	0.462213	0.80071	0.836668	0.631461	2	4	3	1	272	268	291	228	60	32	50	46	0	0	0	0	335	338	442	439	4	1	3	1	0	0	0	0	97	259	86	146	0	7	0
ENSMUSG00000024240	Epc1	protein_coding	-1.78412	-1.96777	-2.16797	-2.1982	-1.87594	-2.18308	0.0660544	0.292662	0.290726	-0.048929	0.179358	0.120898	27	46	35	22	318	262	282	318	141	114	144	113	10	12	25	21	100	75	73	98	12	18	14	27	0	4	2	13	78	148	74	113	0	18	0
ENSMUSG00000024241	Sos1	protein_coding	-1.20856	-0.706525	-1.44483	-0.935763	-0.957542	-1.1903	-0.666686	-0.460677	-1.29855	0.287656	-0.563681	-0.505447	18	17	20	14	271	188	344	234	85	60	111	65	37	26	48	25	127	129	147	173	3	0	0	1	10	12	1	0	40	63	30	105	10	0	4
ENSMUSG00000024242	Map4k3	protein_coding	-1.47071	-1.97225	-2.10732	-2.03242	-1.72148	-2.06987	-0.469401	-0.832384	-0.634045	-0.261604	-0.650893	-0.447824	7	7	4	10	325	417	463	512	154	170	195	159	1	2	3	6	127	119	125	177	1	3	0	3	0	0	0	3	55	108	64	157	0	9	2
ENSMUSG00000024251	Thada	protein_coding	0.169663	0.0266867	-0.203493	0.0597354	0.0981749	-0.0718789	0.0877296	-0.257419	-0.334795	-0.0896572	-0.0848447	-0.212226	40	32	34	43	747	775	876	770	82	52	58	39	38	29	39	49	910	884	885	1135	3	2	1	6	0	8	7	10	186	299	149	266	0	20	0
ENSMUSG00000024271	Elp2	protein_coding	0.396311	0.686351	0.528328	0.822218	0.541331	0.675273	1.11655	1.38118	0.858598	1.12303	1.24887	0.990815	8	8	13	7	1368	1267	1198	913	66	50	52	39	0	0	3	0	1950	2283	2010	2283	32	78	68	65	0	0	0	0	695	1522	466	731	0	5	6
ENSMUSG00000024283	Wac	protein_coding	-1.23207	-0.712502	-1.4783	-0.993435	-0.972287	-1.23587	0.574461	0.232109	0.718943	-0.260401	0.403285	0.229271	65	52	63	67	321	240	388	290	181	134	251	157	23	21	28	42	148	164	162	206	9	0	5	1	4	0	3	8	112	130	137	89	4	31	1
ENSMUSG00000024287	Thoc1	protein_coding	0.601271	0.860683	-0.265225	-0.0949045	0.730977	-0.180065	0.154327	0.964629	0.264459	0.497653	0.559478	0.381056	0	0	0	0	395	360	749	657	16	25	50	39	0	0	0	0	649	732	725	870	4	22	23	12	0	0	0	0	103	324	193	341	7	14	3
ENSMUSG00000024290	Rock1	protein_coding	-0.426135	-0.587419	-2.594	-2.03608	-0.506777	-2.31504	0.560103	0.810696	0.145371	-0.331744	0.685399	-0.0931862	20	9	43	36	165	157	628	493	31	29	161	93	33	23	46	29	133	117	121	170	4	1	12	0	0	14	0	0	57	127	149	144	1	0	0
ENSMUSG00000024294	Mib1	protein_coding	-2.83847	-3.05979	-4.52567	-3.86077	-2.94913	-4.19322	-0.284067	-1.2053	-1.40853	-0.41293	-0.744681	-0.910731	18	19	42	31	317	350	594	565	204	232	513	422	35	34	35	25	48	47	30	55	7	9	1	8	0	0	0	0	61	70	48	156	24	18	0
ENSMUSG00000024309	Pfdn6	protein_coding	0.185846	0.234634	0.771477	0.278739	0.21024	0.525108	0.457157	0.628086	0.331248	0.246653	0.542621	0.28895	299	457	246	335	457	463	352	415	69	72	58	60	365	518	470	747	563	610	699	712	19	15	11	16	22	48	2	64	147	330	95	181	5	31	8
ENSMUSG00000024312	Wdr46	protein_coding	0.00499328	-0.0647983	0.442184	0.303512	-0.0299025	0.372848	0.0141978	0.0774934	-0.107697	-0.537872	0.0458456	-0.322785	20	36	23	17	841	822	658	703	84	75	80	69	4	1	3	7	914	880	1040	1227	20	12	8	2	0	2	0	10	199	400	131	178	54	76	6
ENSMUSG00000024317	Rnf138	protein_coding	-0.036352	-0.166704	0.2368	-0.101199	-0.101528	0.0678004	-0.563577	0.00644892	-0.14112	-0.367615	-0.278564	-0.254368	34	41	37	31	410	408	329	358	498	411	462	375	1	6	6	8	433	407	451	472	26	5	30	8	0	9	3	0	65	189	64	102	54	21	16
ENSMUSG00000024335	Brd2	protein_coding	-2.18971	-1.67683	-2.26364	-1.38854	-1.93327	-1.82609	-0.723824	-0.368975	-0.138203	-0.0883505	-0.5464	-0.113277	621	592	688	535	2460	1599	2324	1394	570	537	480	401	642	685	955	1014	584	560	563	753	4	3	0	7	68	347	268	402	349	571	453	482	30	74	17
ENSMUSG00000024346	Pfdn1	protein_coding	-0.430818	-0.184934	0.113777	0.172907	-0.307876	0.143342	-0.660109	-0.440348	0.060359	-0.212009	-0.550229	-0.0758249	0	0	0	0	870	868	684	668	407	515	368	369	0	0	0	0	699	855	861	1065	4	2	2	1	0	0	0	0	129	295	153	212	12	12	8
ENSMUSG00000024359	Hspa9	protein_coding	0.0745196	-0.154307	-0.491031	-0.606233	-0.0398938	-0.548632	0.230474	-0.225943	-0.783575	-0.760894	0.00226534	-0.772235	231	263	294	270	6970	8445	9525	9708	1689	1909	2402	2243	37	13	30	28	7949	8497	7884	9019	25	31	25	52	0	0	0	11	1916	3330	1187	2106	27	121	34
ENSMUSG00000024360	Etf1	protein_coding	-0.668836	-0.840197	-1.22197	-1.38537	-0.754516	-1.30367	-1.24517	-1.43243	-2.22432	-2.0311	-1.3388	-2.12771	262	284	262	325	4411	4723	5424	5259	3328	3507	4156	3977	235	232	191	273	3005	2954	2705	2847	48	23	26	24	0	10	0	12	436	807	249	473	99	215	47
ENSMUSG00000024369	Nelfe	protein_coding	-0.79971	-0.420249	-0.295483	-0.0518222	-0.609979	-0.173653	0.0470996	0.701594	-0.330351	-0.417705	0.374347	-0.374028	14	5	8	6	442	484	211	258	50	54	22	35	16	6	1	13	275	405	200	352	3	14	3	3	0	0	0	0	107	363	36	71	0	4	0
ENSMUSG00000024384	Iws1	protein_coding	0.157214	0.1609	-0.483244	-0.576377	0.159057	-0.529811	0.493806	-0.00598745	0.610045	-0.468082	0.243909	0.0709815	40	57	58	67	491	540	733	873	198	211	371	336	17	18	25	33	593	676	610	828	2	9	1	7	2	27	2	0	162	248	240	232	37	19	12
ENSMUSG00000024387	Csnk2b	protein_coding	1.06864	1.68194	1.5745	2.1339	1.37529	1.8542	1.42669	1.72861	1.36438	1.40195	1.57765	1.38317	1	0	1	0	589	388	411	280	47	26	38	19	0	0	0	0	1338	1394	1424	1738	14	10	6	3	0	0	0	0	371	593	227	272	0	6	0
ENSMUSG00000024392	Bag6	protein_coding	1.29117	1.54602	1.17269	1.40953	1.4186	1.29111	0.257261	0.838759	0.613835	0.683878	0.54801	0.648856	17	19	7	15	907	645	792	613	12	12	9	8	31	51	32	54	2404	2109	2077	2303	31	27	12	27	0	0	0	0	254	532	260	362	10	12	0
ENSMUSG00000024393	Prrc2a	protein_coding	0.404279	0.62289	0.647459	1.03075	0.513585	0.839107	1.8426	1.22647	1.63805	1.6442	1.53454	1.64112	42	16	24	24	1140	809	990	624	55	38	45	37	62	84	110	92	1634	1395	1804	1803	23	19	26	10	10	6	16	11	958	873	661	717	1	27	0
ENSMUSG00000024400	Wdr33	protein_coding	0.114217	-0.00930236	0.0879209	0.146703	0.0524572	0.117312	0.462769	0.228673	0.251851	-0.0255974	0.345721	0.113127	90	123	93	115	1248	1164	1104	983	115	147	103	106	49	81	70	108	1463	1295	1365	1539	1	2	0	4	10	1	2	5	403	629	282	355	6	8	0
ENSMUSG00000024404	Riok3	protein_coding	-0.5674	-0.498667	-0.632102	-0.698376	-0.533034	-0.665239	-0.792808	-0.964608	-0.410739	-0.441361	-0.878708	-0.42605	14	19	20	24	732	694	818	724	325	349	352	371	3	9	11	10	535	550	614	631	25	22	9	21	0	0	0	0	99	164	132	196	3	31	11
ENSMUSG00000024406	Pou5f1	protein_coding	-1.27443	-1.37001	-0.859681	-0.964244	-1.32222	-0.911962	-1.78401	-1.97233	-2.06934	-2.34583	-1.87817	-2.20759	420	394	232	299	13772	14397	8804	9210	1910	1672	1419	1115	28	23	27	42	6166	6237	5644	6676	58	41	28	18	4	7	0	0	937	1692	450	666	61	57	11
ENSMUSG00000024422	Dhx16	protein_coding	-0.856087	-0.950404	-0.603115	-0.831232	-0.903246	-0.717174	-1.0876	-1.09362	-0.267145	-1.24259	-1.09061	-0.754867	14	18	8	18	3229	3864	2272	2652	191	219	109	134	16	9	25	10	1932	2239	1740	2108	8	20	1	7	0	0	0	0	356	835	405	412	183	1047	51
ENSMUSG00000024423	Impact	protein_coding	0.93193	0.739349	0.575309	0.409271	0.83564	0.49229	1.89342	1.41542	0.722947	1.39727	1.65442	1.06011	25	32	40	44	332	352	675	599	693	848	1394	1291	3	3	12	12	686	658	1170	1125	22	50	36	62	6	0	0	0	289	433	239	580	26	31	22
ENSMUSG00000024425	Ndfip1	protein_coding	0.294113	0.215348	0.683042	0.752925	0.254731	0.717984	-0.00268013	0.0781577	-0.212136	-0.0177369	0.0377388	-0.114936	29	60	30	46	372	380	378	347	50	45	50	44	22	24	25	33	494	494	706	827	0	3	0	1	0	1	1	0	87	185	70	126	0	5	0
ENSMUSG00000024429	Gnl1	protein_coding	-0.829259	-0.960787	-0.623691	-1.00149	-0.895023	-0.812588	-0.902567	-0.328831	-1.04799	-0.554663	-0.615699	-0.801328	24	24	20	32	1109	1182	800	923	80	92	59	61	10	19	14	14	676	680	604	652	2	2	2	0	7	1	0	0	139	434	83	231	7	0	0
ENSMUSG00000024456	Diaph1	protein_coding	0.303667	0.572686	0.329771	0.709427	0.438176	0.519599	0.245112	0.614364	0.905101	1.39079	0.429738	1.14795	15	18	20	15	677	517	580	416	366	262	267	212	5	4	2	2	905	861	848	962	2	1	8	2	0	7	0	0	188	365	233	401	21	17	1
ENSMUSG00000024472	Dcp2	protein_coding	-0.539011	-0.678356	-0.950044	-0.999333	-0.608683	-0.974688	1.85333	1.47196	0.692892	0.511238	1.66265	0.602065	28	18	15	13	326	333	372	376	566	568	1095	1020	11	9	3	4	243	233	224	266	16	9	11	12	0	9	2	7	276	426	129	197	24	95	33
ENSMUSG00000024474	Ik	protein_coding	0.783693	1.00384	0.32991	0.649161	0.893765	0.489536	0.809232	0.967159	0.681272	0.365589	0.888195	0.52343	39	30	55	37	738	823	1032	872	46	100	84	80	22	14	23	23	1376	1848	1509	1934	15	2	5	0	5	0	0	0	303	742	355	413	0	5	0
ENSMUSG00000024483	Ankhd1	protein_coding	0.898919	0.698879	-0.307291	-0.0314562	0.798899	-0.169374	0.311001	0.457191	0.207213	0.00731264	0.384096	0.107263	11	13	11	17	461	477	852	701	11	7	12	8	7	6	13	4	931	867	801	970	8	23	15	16	0	0	0	0	134	302	211	259	0	9	0
ENSMUSG00000024493	Lars	protein_coding	0.994396	0.754234	0.314324	0.115062	0.874315	0.214693	0.943722	0.51504	-0.105321	-0.194498	0.729381	-0.14991	103	218	199	286	3437	4232	5140	5513	119	134	183	143	161	196	172	224	7416	7993	7435	8444	15	30	5	14	0	13	0	0	1549	2789	1025	1771	22	25	0
ENSMUSG00000024498	Tcerg1	protein_coding	0.513795	0.839159	0.127447	0.725575	0.676477	0.426511	0.656434	1.17881	0.63694	1.62331	0.91762	1.13012	0	0	0	2	1186	931	1337	898	434	346	393	294	1	1	0	5	1834	1865	1699	2100	15	23	20	25	0	0	0	0	438	972	446	1017	22	1	4
ENSMUSG00000024507	Hsd17b4	protein_coding	0.0588519	-0.130707	0.0862559	0.0130292	-0.0359276	0.0496426	-0.0432435	-0.0682191	-0.868524	0.0369293	-0.0557313	-0.415797	30	58	27	40	796	923	766	761	73	95	78	81	13	11	33	20	898	944	946	1086	1	6	1	8	0	0	0	0	181	406	90	287	11	8	0
ENSMUSG00000024515	Smad4	protein_coding	-1.14097	-1.03516	-0.76994	-1.31195	-1.08806	-1.04095	-1.19668	-1.55254	-1.95331	-1.86001	-1.37461	-1.90666	71	47	58	29	450	388	343	316	334	334	249	198	42	50	61	41	221	212	234	180	23	10	11	11	0	5	0	0	46	61	19	32	1	2	11
ENSMUSG00000024525	Impa2	protein_coding	-0.5783	-0.837763	-0.299338	-0.603794	-0.708031	-0.451566	-0.802629	-0.649598	-0.568094	-0.0443851	-0.726114	-0.30624	35	52	55	51	335	415	311	317	132	145	122	128	43	35	47	42	243	260	294	295	4	3	0	3	0	28	1	19	45	122	45	113	10	29	7
ENSMUSG00000024527	Afg3l2	protein_coding	-0.826933	-1.17977	-0.570542	-1.19131	-1.00335	-0.880925	-0.514852	-2.1313	-0.58173	-2.26637	-1.32307	-1.42405	28	42	26	35	683	874	600	746	121	125	110	106	96	191	130	250	417	432	470	462	0	1	4	3	0	16	0	0	112	92	86	57	2	0	0
ENSMUSG00000024528	Srfbp1	protein_coding	0.142174	-0.0553012	0.105344	0.196472	0.0434364	0.150908	0.254956	0.0823336	0.0165372	0.381039	0.168645	0.198788	8	13	9	10	794	979	871	846	20	28	26	17	0	0	0	0	949	1055	1090	1371	2	1	1	0	0	0	0	0	222	478	189	405	0	2	0
ENSMUSG00000024537	Psmg2	protein_coding	-0.0639076	-0.110583	0.375897	0.124569	-0.0872456	0.250233	-1.30531	-1.19901	-1.73165	-0.391061	-1.25216	-1.06135	17	20	21	23	443	458	418	371	111	128	92	89	2	0	4	6	459	475	631	572	1	5	1	4	0	0	0	0	42	92	27	104	2	0	7
ENSMUSG00000024542	Cep192	protein_coding	0.126696	0.191172	-1.10732	-0.804881	0.158934	-0.956098	-0.209609	0.123044	-1.22284	-1.32963	-0.0432828	-1.27624	36	32	76	55	992	898	2002	1470	22	21	49	17	62	57	82	74	1173	1148	1081	1190	3	0	3	1	6	11	1	0	201	451	184	215	0	0	1
ENSMUSG00000024556	Me2	protein_coding	-1.58629	-1.85275	-1.37291	-1.76306	-1.71952	-1.56799	-1.15624	-1.77089	-2.0773	-3.29143	-1.46357	-2.68437	28	38	30	39	1170	1258	1082	1092	177	231	151	196	6	19	12	18	422	390	486	455	11	4	8	3	0	1	0	0	123	170	55	41	4	6	8
ENSMUSG00000024560	Cxxc1	protein_coding	-0.589251	-0.596316	-0.677195	-0.780732	-0.592783	-0.728963	0.0731865	0.446254	0.669808	1.17319	0.25972	0.921501	41	37	33	36	357	374	378	345	20	34	30	19	51	25	56	70	257	277	275	284	8	10	4	9	0	1	4	19	88	235	129	286	0	1	0
ENSMUSG00000024563	Smad2	protein_coding	0.00120395	0.0373413	-0.273664	-0.0402507	0.0192726	-0.156957	0.0756133	0.120336	-0.438521	0.337733	0.0979745	-0.0503938	70	64	58	54	405	389	398	381	159	156	157	158	14	14	11	13	439	447	383	524	6	10	4	9	0	11	3	0	100	195	63	177	3	19	3
ENSMUSG00000024566	Atp9b	protein_coding	-1.6139	-1.53513	-0.899607	-2.03164	-1.57452	-1.46562	-0.469401	-0.778015	0.485685	-0.498122	-0.623708	-0.00621832	3	1	2	2	260	264	263	292	62	100	88	88	0	0	1	0	92	102	164	101	1	1	2	1	0	0	0	0	44	71	79	76	3	5	0
ENSMUSG00000024570	Rbfa	protein_coding	-0.669152	-0.730024	-0.0857896	-0.602474	-0.699588	-0.344132	-1.5376	-1.84976	-0.532083	-1.7825	-1.69368	-1.15729	28	32	30	30	508	594	364	496	79	98	67	78	20	21	23	31	346	401	399	462	1	6	0	0	0	0	0	0	41	76	54	53	16	3	0
ENSMUSG00000024571	Gm16286	protein_coding	-2.66286	-2.57255	-2.07704	-2.25425	-2.61771	-2.16564	-2.79764	-2.07434	-1.39878	-1.1253	-2.43599	-1.26204	331	310	250	208	1187	1105	885	813	697	502	556	434	117	120	126	118	203	208	244	241	4	2	5	5	25	80	29	35	40	121	72	137	26	6	9
ENSMUSG00000024576	Csnk1a1	protein_coding	-0.684784	-0.663592	-0.567856	-0.864624	-0.674188	-0.71624	-1.24859	-1.39439	-2.0813	-1.06233	-1.32149	-1.57181	468	631	563	555	2302	2320	2170	2136	2559	2561	2677	2546	309	341	349	442	1551	1640	1703	1659	19	9	16	25	33	70	17	22	227	407	110	376	94	143	54
ENSMUSG00000024583	Txnl1	protein_coding	-0.201474	-0.0620541	0.0269434	0.0716471	-0.131764	0.0492952	-0.61512	-1.1109	-0.684935	-2.008	-0.863012	-1.34647	164	175	127	134	1497	1405	1274	1127	339	277	341	257	188	143	204	176	1410	1507	1510	1675	9	15	13	13	0	25	0	0	229	300	170	103	13	19	6
ENSMUSG00000024587	Nars	protein_coding	0.482117	0.444804	0.397028	0.423913	0.46346	0.41047	0.30249	0.0914636	-0.217546	-0.261064	0.196977	-0.239305	125	113	102	104	4222	4915	4114	4352	1088	1052	1045	871	31	21	23	35	6387	7491	6302	8257	48	26	23	28	5	0	0	0	1220	2415	759	1335	88	68	49
ENSMUSG00000024590	Lmnb1	protein_coding	0.165794	0.106678	0.451699	0.142911	0.136236	0.297305	0.121977	0.428246	0.147225	0.169903	0.275112	0.158564	309	430	246	388	4671	5110	3780	4650	862	1056	791	1014	454	445	618	588	5675	6161	6014	7261	129	292	137	206	20	52	36	66	1191	3171	898	1923	87	133	30
ENSMUSG00000024597	Slc12a2	protein_coding	-0.224574	-0.456269	-1.24572	-0.653183	-0.340421	-0.949452	-0.228393	-1.258	-1.22169	-0.587703	-0.743198	-0.904699	2	5	7	7	260	223	424	278	151	168	223	247	2	2	6	0	241	182	208	250	0	1	1	1	0	0	0	0	52	43	39	68	29	13	4
ENSMUSG00000024604	Rbm22	protein_coding	0.90427	1.14169	1.22537	1.24045	1.02298	1.23291	1.15087	1.63403	0.782082	1.09372	1.39245	0.9379	7	16	10	19	296	255	225	246	135	157	138	134	9	5	8	4	600	630	612	822	5	4	7	3	0	0	0	0	154	365	83	193	15	6	10
ENSMUSG00000024608	Rps14	protein_coding	-0.847583	-1.2029	-0.384282	-0.766719	-1.02524	-0.575501	0.334204	0.374017	0.146126	0.258343	0.354111	0.202234	2155	3409	1446	2154	6219	6994	4360	4817	984	999	817	632	221	231	213	354	3743	3402	3886	4004	573	571	364	463	0	11	5	0	1837	4180	1035	2118	40	37	22
ENSMUSG00000024613	Tcof1	protein_coding	0.709746	1.30173	0.796982	1.3165	1.00574	1.05674	0.688352	0.942938	0.746541	0.840197	0.815645	0.793369	20	16	11	18	1605	1102	1367	1053	152	120	134	105	6	12	8	10	2843	3042	2763	3709	26	6	24	6	0	0	0	0	606	977	492	693	16	17	14
ENSMUSG00000024614	Tmx3	protein_coding	0.198213	0.513261	-0.194166	-0.0646404	0.355737	-0.129403	0.325543	0.841691	-0.231689	0.184016	0.583617	-0.0238364	7	7	10	5	235	219	416	352	226	224	519	393	0	1	6	0	292	350	423	476	3	4	0	5	0	0	0	0	69	181	76	147	11	7	0
ENSMUSG00000024622	Hmgxb3	protein_coding	-1.98538	-2.1427	-2.11761	-1.74049	-2.06404	-1.92905	-1.57952	-0.699768	-0.570168	-0.796689	-1.13964	-0.683428	63	50	62	44	574	560	526	482	93	102	73	66	43	56	57	68	157	142	141	204	0	1	0	0	0	16	17	2	45	159	76	102	0	0	0
ENSMUSG00000024640	Psat1	protein_coding	0.205288	0.111895	0.61759	0.385715	0.158591	0.501653	-0.790668	-0.784772	-0.863973	-0.479106	-0.78772	-0.671539	138	204	129	128	4858	5118	3784	3697	3403	3830	2811	2567	61	64	34	82	6066	6193	6754	6831	67	41	35	46	0	7	0	0	658	1370	446	975	101	168	14
ENSMUSG00000024642	Tle4	protein_coding	-1.04905	-1.08988	-1.02923	-1.03675	-1.06946	-1.03299	-0.29915	-0.180452	0.20621	0.209441	-0.239801	0.207825	221	222	198	183	982	806	893	647	648	535	516	408	236	268	332	446	514	424	509	446	2	2	2	0	5	54	14	34	187	328	221	275	7	5	11
ENSMUSG00000024644	Cndp2	protein_coding	0.948649	0.6439	1.30429	0.800448	0.796274	1.05237	0.689319	0.509046	0.0286634	-0.0609452	0.599183	-0.0161409	1	3	0	5	487	707	425	542	198	254	152	181	7	3	9	2	1018	1237	1221	1335	2	4	3	2	0	0	0	0	184	464	93	191	0	6	0
ENSMUSG00000024646	Cyb5a	protein_coding	-0.607327	-0.441414	0.00768135	-0.259807	-0.524371	-0.126063	-0.538248	-0.628239	-0.548563	-0.860326	-0.583244	-0.704445	165	229	104	133	595	610	525	563	312	364	291	283	84	125	99	218	423	503	614	665	15	2	7	6	1	1	0	9	96	182	77	114	20	91	0
ENSMUSG00000024654	Asrgl1	protein_coding	-0.722253	-0.436811	-0.322263	0.123233	-0.579532	-0.0995152	-1.88099	-1.78837	-2.40227	-2.46312	-1.83468	-2.43269	8	10	8	9	393	382	345	285	170	181	149	140	0	1	0	0	258	316	321	439	5	6	4	12	0	0	0	0	25	51	14	19	17	21	14
ENSMUSG00000024660	Incenp	protein_coding	0.54163	0.612721	0.379693	0.285363	0.577175	0.332528	0.480039	0.326085	0.17754	-0.185202	0.403062	-0.0038314	41	59	54	58	817	768	812	832	79	93	73	77	47	52	56	82	1288	1315	1229	1434	7	2	0	3	0	22	2	8	267	444	197	269	0	0	0
ENSMUSG00000024661	Fth1	protein_coding	-2.37149	-1.56964	-1.6854	-1.74888	-1.97056	-1.71714	-1.09131	-0.980472	-0.166781	-0.712751	-1.03589	-0.439766	266	419	314	386	2819	3303	2292	2733	547	458	417	357	414	88	698	122	590	1246	829	1150	5	6	10	7	1	19	18	29	310	772	438	613	15	22	15
ENSMUSG00000024683	Mrpl16	protein_coding	0.0396275	0.390489	0.733755	0.543695	0.215058	0.638725	-0.46446	0.188185	-0.0495741	-1.08674	-0.138138	-0.568157	15	14	16	16	371	295	275	260	104	86	69	57	9	7	9	15	413	433	532	536	9	12	4	7	0	0	0	0	63	155	57	45	0	12	0
ENSMUSG00000024695	Zfp91	protein_coding	-2.26015	-2.34267	-2.65247	-2.25876	-2.30141	-2.45561	-0.485168	-0.375819	0.227165	-0.161798	-0.430493	0.0326837	32	35	28	41	460	453	454	423	4	11	22	19	35	21	22	26	104	100	84	125	0	4	1	0	1	0	10	6	77	161	114	139	5	0	14
ENSMUSG00000024735	Prpf19	protein_coding	-0.098102	-0.150592	0.107495	-0.0535612	-0.124347	0.0269669	-0.799745	-0.893371	-1.16117	-1.16416	-0.846558	-1.16267	322	359	233	260	2110	2171	1741	1646	400	474	354	373	328	264	377	449	2135	2190	2182	2243	21	26	36	25	50	30	5	1	284	539	167	270	22	3	11
ENSMUSG00000024740	Ddb1	protein_coding	0.0264987	0.00240866	0.231932	0.0133925	0.0144537	0.122662	-0.482097	-0.506794	-0.64378	-0.566534	-0.494446	-0.605157	126	155	84	131	11559	11175	9279	9129	1438	1454	1178	1144	37	16	34	33	12751	12534	12677	13031	87	80	63	82	0	3	3	0	1939	3627	1274	2266	29	39	14
ENSMUSG00000024742	Fen1	protein_coding	0.216943	0.130033	0.628066	0.178045	0.173488	0.403056	-0.261229	0.48416	0.399456	0.306271	0.111465	0.352864	128	138	128	115	711	710	569	605	568	590	417	447	107	117	142	146	895	870	1023	968	25	32	30	27	0	21	11	0	139	458	161	275	18	58	17
ENSMUSG00000024750	Zfand5	protein_coding	-0.3741	-0.0261625	-0.0658448	0.25393	-0.200131	0.0940425	-0.856883	-0.933994	-0.420095	-1.16654	-0.895439	-0.793319	127	157	143	124	286	261	368	287	389	317	421	323	85	64	114	76	239	287	409	484	6	2	2	3	11	5	0	5	37	63	59	47	7	40	5
ENSMUSG00000024754	Tmem2	protein_coding	-1.8313	-1.95902	-2.32786	-1.87121	-1.89516	-2.09954	-1.53694	-1.91842	-1.55177	-2.55623	-1.72768	-2.054	37	43	35	38	483	500	492	432	220	240	202	196	22	32	31	35	147	144	114	167	1	0	0	3	3	10	3	0	39	61	36	27	4	1	2
ENSMUSG00000024767	Otub1	protein_coding	0.316806	0.557847	1.00264	0.954047	0.437326	0.978346	0.366061	0.425557	0.33488	-0.233737	0.395809	0.0505716	6	8	4	5	808	691	547	515	124	155	118	126	0	0	0	0	1090	1139	1275	1411	16	24	15	4	0	0	0	0	244	428	148	161	11	26	11
ENSMUSG00000024769	Cdc42bpg	protein_coding	-1.81789	-2.27644	-2.61469	-2.22795	-2.04717	-2.42132	-0.549143	-0.187252	0.619259	-0.409676	-0.368197	0.104791	5	6	10	14	306	437	437	477	76	139	95	129	3	5	6	4	94	101	83	144	1	5	6	12	0	11	0	8	49	177	144	132	0	6	4
ENSMUSG00000024772	Ehd1	protein_coding	0.230292	0.153046	0.247478	0.152195	0.191669	0.199836	-0.611134	-0.861342	-0.438471	-0.601414	-0.736238	-0.519942	23	23	24	22	854	910	916	908	292	254	285	275	5	0	7	1	1085	1133	1265	1427	19	4	16	3	0	1	0	0	131	231	145	220	7	19	3
ENSMUSG00000024773	Atg2a	protein_coding	-0.158756	-0.0639538	-0.100746	0.11448	-0.111355	0.00686697	-0.244117	0.411907	0.194351	0.698494	0.0838947	0.446423	5	6	4	5	369	295	330	290	35	35	25	33	0	0	1	0	358	316	358	444	2	2	3	3	0	0	0	0	73	181	81	173	0	0	0
ENSMUSG00000024785	Rcl1	protein_coding	-0.549357	-0.294011	0.00165523	-0.0516915	-0.421684	-0.0250181	-1.29229	-1.05747	-0.611193	-1.03052	-1.17488	-0.820857	18	32	22	18	554	519	413	439	219	243	178	206	6	15	8	14	410	474	481	599	15	13	16	10	0	1	0	10	53	115	58	79	11	63	7
ENSMUSG00000024790	Sac3d1	protein_coding	-1.23057	-1.49697	-0.812983	-0.665275	-1.36377	-0.739129	-3.80854	-1.06994	-1.05003	-1.40797	-2.43924	-1.229	0	0	0	0	299	305	222	231	11	12	15	7	0	0	0	0	138	121	147	206	1	0	0	1	0	0	0	0	5	67	23	32	0	0	0
ENSMUSG00000024791	Cdca5	protein_coding	0.323615	0.485494	0.807051	0.711004	0.404555	0.759027	0.351847	0.844552	1.02752	0.922036	0.5982	0.974776	52	80	44	52	408	384	311	346	476	460	369	372	15	10	32	24	553	602	633	801	6	5	3	8	0	0	0	0	122	318	136	241	0	12	2
ENSMUSG00000024795	Kif20b	protein_coding	2.06933	1.66186	-0.382446	-0.435348	1.8656	-0.408897	2.48348	1.89707	-0.0412461	0.369443	2.19027	0.164098	3	5	32	21	319	510	1794	1832	10	12	28	23	0	0	3	4	1450	1807	1601	1916	2	3	1	2	0	0	0	0	418	876	374	870	0	4	0
ENSMUSG00000024797	Vps51	protein_coding	-0.0890999	0.0439623	0.0378585	0.0491039	-0.0225688	0.0434812	-0.390144	-0.323941	-0.5058	-0.218149	-0.357042	-0.361975	4	5	6	2	330	285	278	231	7	9	11	4	2	1	2	0	336	329	332	338	1	0	2	4	0	0	4	0	59	105	42	73	0	0	0
ENSMUSG00000024811	Tnks2	protein_coding	-1.61249	-1.92651	-2.49086	-2.4668	-1.7695	-2.47883	-1.87563	-2.27526	-3.10534	-2.44771	-2.07545	-2.77653	126	135	132	190	3148	3422	4774	4378	1546	2005	2622	2514	104	85	143	125	1115	1008	988	1120	12	7	3	9	2	8	0	0	201	326	119	295	75	104	47
ENSMUSG00000024812	Tjp2	protein_coding	-0.269013	-0.311548	-0.557578	-0.578311	-0.290281	-0.567944	-0.167368	0.0100928	-0.164407	-0.490959	-0.0786378	-0.327683	17	28	26	24	1759	1770	1980	1988	422	463	452	464	16	9	16	13	1581	1597	1565	1883	7	12	2	14	4	2	0	0	367	822	379	520	0	19	22
ENSMUSG00000024817	Uhrf2	protein_coding	-0.880973	-0.639332	-0.786344	-0.900356	-0.760153	-0.84335	0.0657902	-0.23976	0.0165786	-0.00914921	-0.0869847	0.00371469	24	33	25	34	420	466	553	553	134	134	157	131	11	13	12	24	247	335	373	419	4	4	3	1	0	0	0	0	103	182	120	202	5	12	0
ENSMUSG00000024826	Dpf2	protein_coding	0.808343	1.61748	1.45538	1.71009	1.21291	1.58273	0.295874	1.1554	0.578871	0.690415	0.725638	0.634643	3	3	2	2	445	257	284	177	174	124	165	83	0	0	0	0	844	883	906	819	3	6	1	6	0	0	0	0	128	264	91	105	4	25	10
ENSMUSG00000024827	Gldc	protein_coding	-0.438997	-0.368898	-0.46833	-0.416601	-0.403948	-0.442466	-1.25136	-0.760321	-0.998345	-0.839049	-1.00584	-0.918697	45	47	52	51	1646	1550	2086	1747	203	174	272	227	49	51	131	89	1315	1344	1754	1851	3	1	4	1	0	0	0	0	162	422	224	359	1	6	13
ENSMUSG00000024833	Pola2	protein_coding	0.254075	0.38002	0.70402	0.944956	0.317047	0.824488	-0.212604	-0.0543405	-0.0893273	0.440544	-0.133472	0.175608	90	73	80	55	727	689	610	447	263	290	222	175	92	67	122	114	939	1004	1156	1217	15	14	2	12	0	15	0	0	147	306	123	223	16	27	6
ENSMUSG00000024835	Coro1b	protein_coding	-0.0910496	-0.392014	0.296065	0.152479	-0.241532	0.224272	-1.95329	-0.877277	-0.356102	-1.1989	-1.41528	-0.777502	37	43	28	50	595	709	537	612	74	76	92	75	2	4	12	7	605	605	767	962	10	17	2	16	0	0	0	0	36	178	90	98	17	7	7
ENSMUSG00000024841	Eif1ad	protein_coding	-2.42044	-2.27864	-1.89704	-2.1448	-2.34954	-2.02092	-0.817531	-1.78125	-1.65728	-1.39692	-1.29939	-1.5271	324	340	232	273	519	559	397	394	302	341	251	240	199	199	280	270	105	129	124	126	1	0	2	2	30	37	39	46	69	75	27	55	3	13	6
ENSMUSG00000024844	Banf1	protein_coding	1.73559	1.36076	2.12951	1.7754	1.54817	1.95245	2.65541	2.80914	2.74254	3.1165	2.73228	2.92952	31	23	15	14	567	1038	443	744	435	501	344	414	25	29	21	35	2045	2985	2255	3602	82	118	76	147	0	0	0	0	837	3355	636	2372	422	855	191
ENSMUSG00000024853	Sf3b2	protein_coding	-0.394249	-0.225818	-0.0645776	-0.0735981	-0.310033	-0.0690878	0.266426	0.460628	-0.0293191	0.555458	0.363527	0.263069	26	38	22	23	3456	3153	2607	2460	498	427	344	330	0	0	1	2	2848	3019	2900	3306	5	5	17	4	0	0	0	0	974	2001	548	1329	5	7	8
ENSMUSG00000024878	Cbwd1	protein_coding	0.100634	0.072904	0.125591	0.0123788	0.0867688	0.0689847	-0.690736	-0.245938	-1.11342	-0.869514	-0.468337	-0.991466	11	7	13	15	248	270	353	333	87	77	83	75	8	12	18	13	288	318	448	475	0	1	4	4	0	0	0	0	36	105	35	67	13	21	1
ENSMUSG00000024902	Mrpl11	protein_coding	-0.551427	-0.614131	0.265706	-0.169353	-0.582779	0.0481764	-0.414259	-0.0464264	-0.834621	0.0325795	-0.230343	-0.401021	79	61	56	55	728	786	557	625	296	284	216	199	40	27	59	36	538	575	779	786	2	3	2	2	3	0	0	0	128	351	67	235	6	18	0
ENSMUSG00000024908	Ppp6r3	protein_coding	0.54364	0.515473	-0.0374041	-0.0910178	0.529556	-0.064211	0.710578	0.519584	-0.22135	-0.345049	0.615081	-0.2832	40	38	83	44	845	959	1288	1199	524	537	713	645	120	117	181	176	1334	1535	1460	1592	8	4	6	2	0	18	19	17	324	634	237	347	17	9	26
ENSMUSG00000024914	Drap1	protein_coding	-1.6906	-1.35264	-1.30346	-1.29379	-1.52162	-1.29862	-0.63083	-0.26188	-0.934782	0.117019	-0.446355	-0.408881	76	83	42	68	456	520	401	449	36	68	49	60	27	25	29	36	153	228	189	259	3	2	0	1	0	0	1	10	69	200	45	179	0	0	0
ENSMUSG00000024925	Rnaseh2c	protein_coding	-0.0613845	-0.163163	0.545224	0.110471	-0.112274	0.327847	-1.13218	-1.02185	-1.13673	-0.808991	-1.07701	-0.97286	9	13	11	5	290	295	205	224	49	53	47	57	1	1	2	2	301	295	348	342	15	15	28	10	0	0	0	0	31	67	20	47	7	4	0
ENSMUSG00000024926	Kat5	protein_coding	0.0595834	0.0502402	0.517562	0.410706	0.0549118	0.464134	0.373923	0.644732	1.09952	1.05626	0.509328	1.07789	3	1	2	0	303	276	248	225	97	103	72	75	0	0	0	0	342	320	413	423	4	6	5	6	0	0	0	0	92	199	114	172	21	20	22
ENSMUSG00000024941	Scyl1	protein_coding	-1.26902	-1.40078	-1.34377	-0.991664	-1.3349	-1.16772	-2.50885	-1.24594	-1.14175	-1.05758	-1.8774	-1.09966	7	9	6	4	583	540	432	419	27	13	21	15	2	0	0	1	262	229	198	298	2	1	2	1	0	0	0	0	24	105	42	74	3	0	0
ENSMUSG00000024942	Capn1	protein_coding	0.281611	0.205481	0.334069	-0.130793	0.243546	0.101638	-0.287894	0.0320196	-0.142475	-0.778617	-0.127937	-0.460546	5	5	4	8	297	316	283	336	72	91	77	70	0	0	1	0	391	408	415	434	9	11	2	6	0	0	0	0	57	149	55	72	0	2	6
ENSMUSG00000024943	Smc5	protein_coding	0.867141	0.789593	-0.969463	-0.88888	0.828367	-0.929172	1.37661	1.58011	0.180643	0.605574	1.47836	0.393108	0	0	0	0	286	388	983	910	62	61	232	208	0	0	0	0	565	751	584	695	3	1	0	5	0	0	0	0	174	535	239	509	5	25	9
ENSMUSG00000024947	Men1	protein_coding	-0.184756	-0.311921	-0.164245	-0.480058	-0.248338	-0.322152	-0.365896	-0.649878	0.0661011	-1.55121	-0.507887	-0.742553	44	44	25	33	297	296	236	287	96	71	66	73	28	19	35	35	283	267	245	291	7	2	0	1	0	0	0	0	54	87	53	36	0	29	5
ENSMUSG00000024949	Sf1	protein_coding	1.96391	2.17107	2.2756	2.57095	2.06749	2.42328	2.42133	2.7346	2.75363	2.75073	2.57796	2.75218	50	44	36	36	835	677	629	523	265	265	227	165	111	77	148	125	3528	3414	3543	4395	51	76	76	79	86	45	40	85	1048	2078	910	1294	9	35	39
ENSMUSG00000024960	Plcb3	protein_coding	-0.816369	-0.911085	-1.09888	-1.1191	-0.863727	-1.10899	-1.01916	-0.426566	-1.18517	-1.3908	-0.722865	-1.28799	16	23	10	14	865	749	742	642	51	41	45	41	5	5	8	6	532	446	403	418	3	0	0	0	0	0	0	0	100	257	70	90	0	0	0
ENSMUSG00000024966	Stip1	protein_coding	0.580087	0.863242	0.889363	0.946126	0.721665	0.917745	0.149292	0.570802	0.188067	0.491444	0.360047	0.339755	248	212	207	167	4568	3546	3519	2947	699	728	641	518	34	25	40	37	7396	7223	7583	8030	156	39	90	26	6	29	2	11	1187	2429	860	1523	18	23	6
ENSMUSG00000024968	Rcor2	protein_coding	-0.844579	-1.03717	-0.900719	-1.43291	-0.940872	-1.16682	-0.0676651	-0.465532	-0.281677	-0.70392	-0.266599	-0.492798	124	134	97	97	577	515	459	483	167	159	121	114	75	57	64	82	348	281	286	253	4	0	0	0	0	20	0	0	129	172	81	109	1	3	2
ENSMUSG00000024974	Smc3	protein_coding	1.62881	1.51705	-0.369107	-0.384781	1.57293	-0.376944	0.703389	0.72086	-0.645709	-0.650607	0.712125	-0.648158	17	26	58	65	747	967	2961	2874	76	82	250	191	30	38	17	26	2502	3099	2667	3113	13	10	3	4	0	0	0	0	285	735	406	673	4	29	8
ENSMUSG00000024982	Zdhhc6	protein_coding	-3.6285	-3.51366	-3.30813	-2.91333	-3.57108	-3.11073	-1.20415	-1.29706	-0.869062	-0.52022	-1.2506	-0.694641	95	122	111	114	354	357	298	277	100	110	90	94	83	91	104	188	31	35	35	52	0	1	0	0	27	19	18	22	36	67	35	71	15	13	1
ENSMUSG00000024989	Cep55	protein_coding	0.0581557	0.373031	-0.824502	-0.354515	0.215593	-0.589509	2.09781	2.07282	1.45031	1.57053	2.08531	1.51042	45	43	74	53	337	351	580	490	135	136	244	130	28	22	35	38	380	509	381	542	3	0	7	0	20	4	5	11	338	681	340	535	28	64	10
ENSMUSG00000024991	Eif3a	protein_coding	1.40191	1.1935	-0.162094	-0.0547661	1.29771	-0.10843	1.57461	1.50801	0.285658	0.483638	1.54131	0.384648	161	202	238	310	3224	3751	7484	7924	611	651	1238	1168	108	106	63	124	9227	9606	7781	10789	26	28	19	24	0	17	0	1	2250	4920	1957	4073	34	56	8
ENSMUSG00000024997	Prdx3	protein_coding	0.313392	0.208179	0.925699	0.723735	0.260786	0.824717	-0.885825	-0.0943287	0.138083	-0.812565	-0.490077	-0.337241	28	27	14	18	347	419	305	301	189	160	186	151	10	3	10	5	467	542	674	703	22	1	22	1	0	0	7	0	44	181	72	63	4	5	2
ENSMUSG00000024999	Noc3l	protein_coding	0.534599	0.576376	0.208326	0.187383	0.555487	0.197855	1.38324	1.17553	0.200307	0.454973	1.27938	0.32764	43	77	55	74	661	672	779	770	130	121	151	131	23	27	29	48	1037	1122	1047	1240	7	6	4	3	0	1	0	0	404	700	192	388	5	10	9
ENSMUSG00000025001	Hells	protein_coding	1.17045	1.00911	-0.167247	-0.446827	1.08978	-0.307037	0.198324	0.232434	-1.01082	-0.808371	0.215379	-0.909594	75	86	143	172	1261	1364	3391	3168	456	468	1079	856	61	62	45	73	3074	3074	3513	3287	11	5	13	6	0	25	0	0	339	739	361	665	46	74	27
ENSMUSG00000025007	Aldh18a1	protein_coding	0.130226	0.130018	0.192198	0.101531	0.130122	0.146864	0.152482	-0.211839	-0.635392	-0.338759	-0.0296784	-0.487075	44	63	76	50	1079	1105	1021	922	337	336	299	247	44	38	45	51	1279	1354	1357	1399	11	14	8	21	0	6	0	0	281	440	141	268	11	14	10
ENSMUSG00000025016	Tm9sf3	protein_coding	-1.567	-1.8791	-2.396	-2.31115	-1.72305	-2.35358	-1.75865	-2.57421	-3.72247	-3.55322	-2.16643	-3.63784	17	33	31	48	621	749	923	958	392	430	617	617	12	8	6	12	227	228	204	273	6	10	6	10	0	2	0	0	43	58	15	30	20	57	27
ENSMUSG00000025026	Add3	protein_coding	-0.470388	-0.106409	-0.343335	-0.171404	-0.288398	-0.257369	0.0807111	-0.481751	-0.655244	-0.245524	-0.20052	-0.450384	46	53	37	44	339	324	301	258	227	215	169	147	23	37	41	33	265	337	276	324	2	0	0	2	0	6	0	0	84	107	41	80	2	10	0
ENSMUSG00000025027	Xpnpep1	protein_coding	-0.681651	-0.840613	-0.32198	-0.611322	-0.761132	-0.466651	-1.81772	-1.4966	-0.520127	-1.45367	-1.65716	-0.986899	48	59	42	38	1986	2319	1571	1751	311	334	243	284	3	3	5	7	1341	1450	1462	1621	8	3	3	5	0	11	0	1	132	379	235	235	7	16	4
ENSMUSG00000025034	Trim8	protein_coding	-2.35167	-2.70679	-1.85765	-2.41225	-2.52923	-2.13495	-0.743431	-0.42699	-0.0746322	-1.24606	-0.585211	-0.660344	120	103	76	58	443	344	324	271	167	123	119	88	110	127	125	114	94	59	104	72	7	5	4	4	18	19	3	14	62	118	66	42	7	24	7
ENSMUSG00000025037	Maoa	protein_coding	0.622581	0.525236	0.671437	0.493673	0.573908	0.582555	0.439427	0.7268	0.107312	-0.32176	0.583113	-0.107224	1	1	1	0	406	435	489	459	89	83	193	135	0	0	0	0	677	701	906	914	4	1	3	7	0	0	0	0	129	332	113	135	8	11	5
ENSMUSG00000025041	Nt5c2	protein_coding	-0.0396757	0.019889	0.0662742	0.0527773	-0.00989335	0.0595258	-0.318924	0.0491408	-0.318696	-0.339212	-0.134891	-0.328954	11	15	14	19	559	547	500	499	96	87	111	96	3	2	2	4	589	621	609	732	2	0	0	5	0	0	0	0	105	261	86	145	0	0	3
ENSMUSG00000025047	Pdcd11	protein_coding	-0.162647	-0.318186	-0.254766	-0.268424	-0.240416	-0.261595	-0.0513731	0.0215348	-0.0320628	0.011156	-0.0149192	-0.0104534	54	93	76	78	2344	2179	2040	2119	126	97	94	99	27	43	49	87	2268	1957	1989	2488	6	1	2	2	0	18	1	11	530	1020	428	785	4	2	3
ENSMUSG00000025049	Taf5	protein_coding	-0.524109	-0.531502	-0.344932	-0.545418	-0.527805	-0.445175	-1.16348	-1.88606	-1.42943	-1.35404	-1.52477	-1.39173	0	2	0	1	478	537	452	452	152	141	153	121	0	0	0	0	360	416	414	438	1	0	1	0	0	0	0	0	50	67	36	65	5	4	0
ENSMUSG00000025050	Pcgf6	protein_coding	0.0990297	0.236038	0.488943	0.446323	0.167534	0.467633	0.0584882	-1.12266	-0.704609	-0.718192	-0.532085	-0.711401	5	12	4	12	500	458	509	452	423	413	440	428	3	2	4	1	580	604	831	871	9	4	8	6	0	0	0	0	122	97	67	101	10	6	14
ENSMUSG00000025056	Nr0b1	protein_coding	0.137597	-0.126838	0.534815	0.187577	0.00537959	0.361196	-0.462858	-0.397846	0.501724	0.0199673	-0.430352	0.260846	61	67	21	49	2100	2157	1284	1320	363	299	283	184	2	1	0	2	2502	2212	2164	2126	40	52	26	28	0	0	0	0	357	755	390	492	6	4	5
ENSMUSG00000025060	Slk	protein_coding	-0.100399	-0.60085	-1.6689	-1.53463	-0.350624	-1.60176	1.31663	0.651289	0.340478	0.250153	0.98396	0.295315	18	31	35	57	293	428	902	844	132	150	364	280	15	15	26	25	296	316	330	412	7	2	5	6	0	1	0	0	171	310	245	369	0	9	7
ENSMUSG00000025066	Sfr1	protein_coding	0.00661156	0.123661	0.228056	0.180363	0.0651362	0.20421	-0.641204	-0.786146	-0.911459	-0.679144	-0.713675	-0.795301	57	74	61	62	1511	1664	1324	1555	567	633	528	584	5	9	2	7	1644	2030	1804	2492	8	5	3	10	0	0	0	0	227	445	151	357	18	9	2
ENSMUSG00000025078	Nhlrc2	protein_coding	-1.05826	-1.05446	-1.05499	-1.39115	-1.05636	-1.22307	-2.01338	-1.70649	-0.900545	-1.41592	-1.85994	-1.15823	29	20	22	21	448	460	409	421	111	114	92	76	26	12	27	17	233	248	229	227	2	3	2	4	0	1	6	0	26	65	47	58	18	7	3
ENSMUSG00000025130	P4hb	protein_coding	-0.333988	-0.0448434	-0.0593905	0.0777512	-0.189415	0.00918036	-1.21282	-1.31975	-0.701749	-1.20493	-1.26628	-0.953338	109	126	112	133	3225	3042	2775	2684	1325	1566	1100	1147	74	102	78	102	2771	3302	3098	4006	24	21	13	26	0	29	9	18	326	562	366	428	44	56	18
ENSMUSG00000025132	Arhgdia	protein_coding	1.61724	2.41884	2.38689	2.80301	2.01804	2.59495	0.602816	1.07295	0.970471	1.18975	0.837883	1.08011	106	64	59	43	874	570	521	415	528	439	419	280	54	51	34	78	2904	3413	3170	4096	21	37	52	38	0	9	29	0	311	553	219	348	16	13	6
ENSMUSG00000025133	Ints4	protein_coding	0.72989	0.73356	0.299906	0.645715	0.731725	0.47281	0.370682	0.435794	-1.21999	-0.563057	0.403238	-0.891525	21	18	16	12	746	731	847	635	52	33	36	32	10	8	8	18	1340	1361	1213	1405	8	2	2	2	0	0	0	0	226	456	78	158	8	0	3
ENSMUSG00000025134	Alyref	protein_coding	-0.083117	-0.0547678	0.333095	0.331738	-0.0689424	0.332416	-0.655174	-0.645234	-0.424863	-0.367449	-0.650204	-0.396156	39	43	29	38	2097	2435	1577	1867	714	717	592	531	0	2	0	2	2144	2625	2311	3323	49	29	28	33	0	0	0	0	312	718	252	532	76	172	59
ENSMUSG00000025151	Maged1	protein_coding	0.163139	0.39242	0.526008	0.666555	0.277779	0.596282	0.132478	0.135208	-0.414661	-0.0431554	0.133843	-0.228908	123	96	68	84	1133	926	988	768	87	60	69	35	85	131	134	211	1374	1361	1655	1724	7	0	0	1	5	3	0	9	291	469	159	274	12	0	0
ENSMUSG00000025153	Fasn	protein_coding	0.530835	0.362258	0.282513	0.262195	0.446546	0.272354	0.271465	0.225511	0.169177	0.0665488	0.248488	0.117863	78	79	89	65	4533	3776	3839	3590	426	307	368	319	7	6	26	23	7093	5435	5432	6089	9	3	1	5	0	7	7	0	1282	2036	926	1382	16	10	4
ENSMUSG00000025154	Arhgap19	protein_coding	0.0656692	0.516264	0.256132	0.646194	0.290966	0.451163	-0.585843	-0.294794	-1.22764	-1.69758	-0.440319	-1.46261	6	2	2	1	442	399	393	300	927	936	766	809	0	0	0	0	501	639	546	664	4	4	5	5	0	0	0	0	69	150	36	34	24	22	25
ENSMUSG00000025155	Dus1l	protein_coding	-2.74229	-2.9744	-2.68568	-2.72083	-2.85834	-2.70326	-0.869939	-1.91473	-0.486286	-1.32367	-1.39234	-0.904976	44	64	46	61	624	744	542	606	64	43	59	58	16	8	18	28	101	106	98	130	0	2	0	1	0	0	0	0	80	91	83	89	7	7	7
ENSMUSG00000025161	Slc16a3	protein_coding	0.410836	0.00456404	0.376271	0.404873	0.2077	0.390572	-0.733788	-0.640233	-0.465318	-1.56621	-0.687011	-1.01576	41	45	36	34	291	365	251	290	96	142	147	105	30	56	31	62	419	410	379	543	4	9	4	6	0	0	0	0	41	108	39	36	0	9	0
ENSMUSG00000025162	Csnk1d	protein_coding	-0.154195	-0.148627	-0.196813	-0.142901	-0.151411	-0.169857	-0.38727	0.462467	0.492228	-0.201829	0.0375982	0.1452	25	36	24	35	374	395	401	413	530	544	430	472	82	88	78	108	364	399	407	529	17	7	22	10	5	14	8	0	67	251	121	132	18	20	9
ENSMUSG00000025173	Wdr45b	protein_coding	-1.6114	-1.05379	-0.910118	-0.853136	-1.3326	-0.881627	-2.31925	-2.95032	-0.949101	-0.759758	-2.63478	-0.85443	26	42	23	35	426	419	315	304	380	293	268	232	4	5	11	8	151	226	195	238	11	24	8	23	0	17	0	0	20	25	35	66	22	22	7
ENSMUSG00000025190	Got1	protein_coding	0.544288	0.759766	0.989833	1.03899	0.652027	1.01441	0.0977254	0.0644914	0.0615459	0.127055	0.0811084	0.0943005	60	59	50	35	1719	1634	1215	1106	775	635	585	485	11	19	13	10	2715	3098	2807	3214	26	5	16	8	0	0	0	0	431	788	272	444	35	16	3
ENSMUSG00000025199	Chuk	protein_coding	-2.02884	-1.45346	-2.49041	-2.4504	-1.74115	-2.47041	-0.786262	-1.35231	-1.7116	-1.40567	-1.06928	-1.55863	9	12	18	17	633	609	855	800	238	318	376	394	4	1	4	4	168	249	177	207	2	0	1	2	0	0	0	0	86	110	56	111	13	12	5
ENSMUSG00000025203	Scd2	protein_coding	0.798824	1.0449	0.986019	1.13972	0.92186	1.06287	0.797185	1.38074	1.12016	1.00345	1.08896	1.0618	163	120	164	96	587	448	549	422	2719	2086	2304	1874	343	170	490	358	1106	1035	1265	1315	60	64	53	51	41	20	12	5	239	538	256	311	83	120	32
ENSMUSG00000025204	Ndufb8	protein_coding	-0.894167	-0.709864	-0.351318	-0.336303	-0.802015	-0.34381	-1.59513	-1.12491	-1.15699	-1.47155	-1.36002	-1.31427	32	33	21	21	1831	1972	1237	1373	178	187	110	156	4	1	0	3	1067	1350	1128	1538	4	6	4	12	0	0	0	0	142	417	119	182	15	0	0
ENSMUSG00000025220	Mgea5	protein_coding	0.011927	-0.100775	-0.64609	-0.829619	-0.0444239	-0.737855	0.263626	-0.194954	0.019955	-0.557152	0.0343358	-0.268598	69	101	92	125	967	973	1508	1557	442	479	712	686	40	36	64	46	1056	1016	1121	1239	4	4	8	4	1	6	3	8	272	392	328	389	16	36	9
ENSMUSG00000025223	Ldb1	protein_coding	-0.972686	-1.1965	-0.8009	-1.03245	-1.08459	-0.916672	0.999039	0.706468	1.56743	1.13993	0.852754	1.35368	181	218	157	145	694	788	626	674	243	232	181	199	184	146	237	300	383	385	418	466	11	4	3	4	32	39	3	27	325	593	398	546	22	88	51
ENSMUSG00000025224	Gbf1	protein_coding	0.484367	0.623433	0.202294	0.872839	0.5539	0.537566	0.267565	0.542897	-0.11216	0.350666	0.405231	0.119253	24	24	21	12	429	320	393	256	31	17	23	10	35	33	51	34	650	552	526	663	0	0	0	1	3	0	0	1	121	215	78	120	0	0	0
ENSMUSG00000025228	Actr1a	protein_coding	-0.0752941	0.0134812	0.275941	0.513704	-0.0309064	0.394823	-0.241908	0.56611	-0.465225	-0.0275307	0.162101	-0.246378	16	17	18	9	429	476	399	366	475	510	387	383	3	0	7	0	441	538	562	739	6	3	10	6	0	0	0	0	85	325	62	132	23	37	1
ENSMUSG00000025232	Hexa	protein_coding	-1.36439	-1.65447	-1.17264	-1.6334	-1.50943	-1.40302	-1.58526	-2.12544	-1.33791	-1.05758	-1.85535	-1.19774	7	7	7	10	397	492	436	419	44	58	51	51	0	0	0	1	167	175	225	191	3	4	2	1	0	0	0	0	31	52	37	74	0	2	0
ENSMUSG00000025234	Arih1	protein_coding	-0.441785	-0.764539	-0.816304	-0.760262	-0.603162	-0.788283	-0.22128	-1.07632	-0.50084	-1.17972	-0.648802	-0.840278	41	40	37	28	607	663	719	721	460	407	553	438	47	48	81	63	484	437	475	602	13	11	7	10	0	0	0	0	122	145	109	117	2	14	9
ENSMUSG00000025236	Adpgk	protein_coding	-0.1934	-0.226822	0.243823	-0.0279581	-0.210111	0.107932	-1.37135	0.364013	-0.0112578	-0.755534	-0.503669	-0.383396	10	15	15	13	265	278	249	248	174	161	152	152	3	1	3	5	251	266	343	344	5	3	3	5	0	0	0	0	24	165	53	54	6	2	5
ENSMUSG00000025246	Tbl1x	protein_coding	-0.0488614	0.0730115	0.0282433	0.0783931	0.0120751	0.0533182	-1.37075	-0.866362	-0.64817	0.0652634	-1.11855	-0.291453	71	84	68	60	298	253	263	221	325	209	274	190	76	75	68	144	312	298	312	330	11	19	11	8	1	12	1	0	27	64	36	85	10	8	0
ENSMUSG00000025260	Hsd17b10	protein_coding	-0.0929674	0.0585509	0.50074	0.332419	-0.0172083	0.41658	-0.50262	-0.655562	-1.17309	-0.730904	-0.579091	-0.951997	15	27	10	10	647	608	452	456	53	36	33	31	1	2	2	2	657	709	744	812	26	15	19	16	0	0	0	0	107	178	43	101	0	6	5
ENSMUSG00000025261	Huwe1	protein_coding	0.29925	0.50872	-0.0967873	0.305522	0.403985	0.104367	-0.257758	-0.166393	-0.165434	0.139345	-0.212075	-0.0130446	125	115	144	148	4169	3183	4930	3196	114	125	139	93	180	161	217	231	5556	5071	5363	5586	4	5	5	3	12	21	4	8	817	1308	943	1294	8	1	8
ENSMUSG00000025265	Fgd1	protein_coding	-2.15979	-1.94323	-1.87855	-1.75592	-2.05151	-1.81724	-1.08867	-1.63998	-1.2418	-0.633786	-1.36432	-0.937795	21	21	37	27	590	419	452	363	91	57	73	45	160	132	196	197	143	122	143	152	19	12	6	2	14	6	8	1	65	62	41	86	0	0	5
ENSMUSG00000025266	Gnl3l	protein_coding	0.685064	0.670018	0.754793	0.89481	0.677541	0.824802	0.0620921	-0.35888	-0.204563	0.379791	-0.148394	0.087614	99	138	103	92	1206	1218	1026	899	1214	1127	1145	873	81	82	84	92	2100	2170	2014	2364	50	25	28	30	5	0	0	10	295	438	191	430	100	138	65
ENSMUSG00000025272	Tro	protein_coding	-0.325618	-0.674277	-0.858697	-0.797931	-0.499947	-0.828314	-0.614699	-0.907821	-0.259169	-1.05246	-0.76126	-0.655814	5	4	8	8	464	476	636	536	20	9	13	17	3	0	1	0	401	334	408	436	2	1	1	3	0	0	0	0	71	117	114	95	0	0	0
ENSMUSG00000025278	Flnb	protein_coding	-0.413269	-0.627721	-1.08678	-0.924929	-0.520495	-1.00586	-0.106859	0.0182021	-0.417829	-0.216201	-0.0443286	-0.317015	26	52	57	62	2560	2608	3805	3375	405	467	519	433	9	10	19	12	2082	1890	2084	2514	5	6	6	4	0	6	1	2	557	1218	611	1068	19	32	25
ENSMUSG00000025280	Polr3a	protein_coding	-0.19514	-0.125087	-0.160907	0.0290827	-0.160113	-0.065912	-0.118124	0.0688787	0.246587	0.144496	-0.0246224	0.195541	10	17	28	9	982	860	888	790	67	74	67	54	2	7	2	4	929	883	924	1140	1	2	2	11	7	0	0	0	212	416	226	321	11	0	0
ENSMUSG00000025316	Banp	protein_coding	-0.0573796	-0.149701	0.396885	0.345192	-0.10354	0.371038	0.303254	-0.745865	-0.0960334	0.710967	-0.221305	0.307467	34	50	25	39	294	320	284	231	139	186	148	134	10	15	37	43	306	323	435	415	10	16	3	10	0	1	8	0	85	88	57	139	0	12	3
ENSMUSG00000025326	Ube3a	protein_coding	-0.352134	-0.35185	-1.30103	-1.28723	-0.351992	-1.29413	0.0629469	-0.270925	-1.61488	-1.52214	-0.103989	-1.56851	57	71	106	123	429	416	771	711	299	198	587	365	120	98	126	149	364	365	364	412	0	3	5	4	7	22	22	28	105	159	54	91	8	34	5
ENSMUSG00000025332	Kdm5c	protein_coding	-0.585887	-0.524332	-0.60225	-0.426301	-0.555109	-0.514276	-0.931192	-1.07306	-0.806312	-0.477282	-1.00212	-0.641797	125	142	88	85	1530	1323	1288	1049	88	73	85	69	129	191	216	247	1104	1030	987	1104	22	12	15	10	1	4	0	0	188	290	158	277	8	8	6
ENSMUSG00000025337	Sbds	protein_coding	0.469867	0.477413	0.805047	0.635731	0.47364	0.720389	0.953678	0.93564	0.61436	0.503308	0.944659	0.558834	42	64	48	54	368	458	338	451	154	183	135	159	28	41	44	57	552	714	687	991	8	3	5	3	0	0	0	0	167	404	111	235	31	39	26
ENSMUSG00000025354	Dnajc14	protein_coding	-2.89828	-2.79811	-3.06741	-3.07494	-2.8482	-3.07118	-0.592356	-1.72691	-3.39389	-3.90874	-1.15963	-3.65131	2	1	5	0	296	323	245	286	46	59	42	54	14	13	13	11	43	52	34	48	1	0	0	2	0	0	0	0	46	45	5	7	0	7	0
ENSMUSG00000025358	Cdk2	protein_coding	-0.0562014	0.147456	0.712921	0.896023	0.0456274	0.804472	-0.0893289	-0.014819	0.0739823	0.742581	-0.0520739	0.408281	36	53	25	24	336	333	279	239	354	284	268	218	51	39	71	74	350	413	532	629	3	5	3	3	3	9	0	10	74	152	63	147	14	22	1
ENSMUSG00000025364	Pa2g4	protein_coding	0.815958	1.16822	1.19445	1.54006	0.992088	1.36725	1.96249	2.49629	1.64861	2.48916	2.22939	2.06889	393	395	299	318	3075	2616	2535	2112	602	459	509	361	474	632	646	924	5863	6583	6749	8686	49	29	52	35	16	13	1	6	2808	6807	1705	4359	28	65	26
ENSMUSG00000025366	Esyt1	protein_coding	-0.431033	-0.491786	-0.631681	-0.548762	-0.46141	-0.590221	-0.935121	-1.09394	-1.36894	-3.01566	-1.01453	-2.1923	2	3	5	3	661	648	602	572	47	65	38	41	0	0	0	0	531	516	452	553	0	0	0	2	0	0	0	0	81	140	50	26	0	1	2
ENSMUSG00000025381	Cnpy2	protein_coding	-1.4826	-1.43124	-0.986213	-1.22439	-1.45692	-1.1053	-1.58408	-1.52665	-2.51524	-0.609774	-1.55536	-1.56251	183	168	136	154	627	631	533	494	92	72	79	54	155	129	185	207	243	262	313	299	6	7	18	7	5	14	8	20	49	101	20	119	0	5	8
ENSMUSG00000025393	Atp5b	protein_coding	-0.346188	-0.386775	0.0316352	-0.0829118	-0.366481	-0.0256383	-0.801466	-0.962636	-1.26335	-1.2159	-0.882051	-1.23962	318	409	239	238	24532	26243	18117	18565	2645	2742	2014	1777	2	0	2	1	20901	22475	21543	24789	151	114	141	87	0	0	0	0	3298	6210	1619	2938	171	184	88
ENSMUSG00000025403	Shmt2	protein_coding	1.03958	1.02834	1.34982	1.28411	1.03396	1.31696	1.46835	1.61192	1.3183	1.63677	1.54014	1.47754	52	56	42	32	1564	1416	1030	1020	305	257	257	178	48	30	46	43	3482	3234	3054	3513	7	8	2	12	0	0	0	0	1014	1996	551	1166	24	41	27
ENSMUSG00000025407	Gli1	protein_coding	-0.946037	-0.897573	-0.327638	-0.234463	-0.921805	-0.281051	-0.152444	0.923987	0.928687	0.775993	0.385771	0.85234	30	31	31	27	555	376	671	475	35	18	49	30	32	27	61	80	312	226	622	571	0	2	0	1	0	20	14	0	117	329	274	299	0	1	0
ENSMUSG00000025410	Dctn2	protein_coding	0.021048	-0.0742675	0.231362	0.297481	-0.0266097	0.264421	-0.299462	-0.850096	-0.275258	-0.136714	-0.574779	-0.205986	23	27	15	22	1061	1243	897	966	310	316	254	223	14	9	20	17	1166	1322	1225	1679	4	2	6	3	0	2	5	0	202	318	159	323	8	26	0
ENSMUSG00000025413	Ttc4	protein_coding	-0.37541	0.227627	0.493494	0.0834277	-0.0738917	0.288461	-0.505102	-0.432707	-0.183829	0.44829	-0.468905	0.132231	18	25	14	12	424	360	323	319	213	223	181	194	1	3	0	1	354	472	529	478	3	1	2	11	0	0	0	0	70	123	61	160	11	0	9
ENSMUSG00000025423	Pias2	protein_coding	-1.19392	-1.08336	-1.76367	-1.55493	-1.13864	-1.6593	-1.07197	-0.904028	-0.404781	-0.214873	-0.987999	-0.309827	18	29	13	27	978	844	864	723	321	236	310	243	10	6	16	25	463	446	296	348	2	2	4	3	0	0	0	0	109	208	140	229	31	38	38
ENSMUSG00000025428	Atp5a1	protein_coding	-0.289592	-0.423489	0.0117253	-0.1926	-0.35654	-0.0904373	-0.62732	-0.861181	-0.847967	-0.860278	-0.744251	-0.854122	834	1126	617	748	17187	20648	13165	14598	1764	1671	1503	1313	206	272	192	254	15229	17239	15440	18065	467	18	185	18	6	22	15	8	2607	5242	1569	2956	78	133	25
ENSMUSG00000025437	Usp33	protein_coding	-0.0352418	-0.127857	-0.201133	-0.264237	-0.0815492	-0.232685	0.209914	0.551035	-0.89561	-0.322938	0.380475	-0.609274	21	20	22	28	369	444	503	490	83	73	121	99	5	7	12	11	390	455	509	577	1	0	0	1	2	0	8	0	100	300	58	144	9	0	0
ENSMUSG00000025439	Clns1a	protein_coding	-0.46142	-0.656603	-0.221916	-0.353558	-0.559012	-0.287737	-0.656687	-0.577074	-0.782852	-1.7705	-0.61688	-1.27668	113	110	83	81	1312	1336	1179	1123	1420	1728	1259	1348	14	5	16	8	1032	949	1176	1243	10	16	7	24	0	7	2	0	195	413	147	121	45	33	19
ENSMUSG00000025453	Nnt	protein_coding	-0.238941	-0.592237	-0.519809	-0.684272	-0.415589	-0.602041	-0.782171	-1.2727	-1.08996	-0.809075	-1.02743	-0.949519	20	13	12	22	389	482	387	367	97	109	92	83	4	4	7	6	357	358	314	323	1	5	1	2	0	2	0	0	53	92	39	77	0	0	0
ENSMUSG00000025465	Echs1	protein_coding	0.159983	0.299464	0.684463	0.6445	0.229723	0.664481	-1.19882	-0.946299	-2.23562	-0.519412	-1.07256	-1.37752	9	11	7	1	676	656	483	503	309	342	236	207	0	0	0	0	818	904	903	1112	8	2	12	5	0	0	0	0	69	157	22	129	0	8	0
ENSMUSG00000025485	Ric8a	protein_coding	-1.1099	-1.34639	-1.1436	-0.973958	-1.22814	-1.05878	-1.11332	-1.32962	-0.207038	-1.61512	-1.22147	-0.911078	6	7	7	10	277	327	226	250	96	117	76	79	7	3	3	3	139	144	119	180	2	3	2	8	0	3	0	6	30	60	42	30	0	1	13
ENSMUSG00000025487	Psmd13	protein_coding	-0.122609	-0.0796987	0.19705	0.300155	-0.101154	0.248603	-0.72435	-0.312434	-0.101104	-0.247121	-0.518392	-0.174113	107	133	91	86	1925	1998	1430	1469	378	403	291	296	18	16	30	41	1915	2117	1907	2558	41	51	30	40	24	0	0	0	273	742	286	455	40	29	2
ENSMUSG00000025499	Hras	protein_coding	-3.34776	-3.24433	-2.87673	-3.25873	-3.29604	-3.06773	-3.30905	-2.76522	-2.78817	-2.66285	-3.03714	-2.72551	35	40	33	38	423	457	322	379	263	342	193	266	30	13	35	29	45	54	51	56	0	4	4	12	0	5	0	0	10	31	10	22	17	3	6
ENSMUSG00000025503	Taldo1	protein_coding	0.260639	0.295969	0.738585	0.549839	0.278304	0.644212	-0.26955	-0.199966	-0.291421	0.0849816	-0.234758	-0.10322	9	10	4	7	1600	1756	1238	1308	363	364	267	275	0	0	0	0	2076	2414	2403	2708	12	6	4	14	0	0	0	0	311	705	217	510	26	19	21
ENSMUSG00000025508	Rplp2	protein_coding	-0.351434	0.0411231	0.120401	0.52374	-0.155155	0.322071	-0.185016	-0.71996	0.271728	-0.469527	-0.452488	-0.0988996	711	803	495	655	3309	4536	2506	3552	3	5	4	8	23	10	22	35	2809	5226	3169	7222	0	0	0	0	13	23	17	0	682	1270	649	943	0	0	0
ENSMUSG00000025533	Asl	protein_coding	0.0490243	0.129772	0.570518	0.470827	0.0893984	0.520672	0.0935352	-0.362765	0.0632824	-0.635297	-0.134615	-0.286007	27	34	32	26	332	382	290	300	13	6	7	4	10	24	19	46	372	468	501	588	1	0	1	0	5	19	8	20	83	137	65	71	8	19	0
ENSMUSG00000025544	Tm9sf2	protein_coding	0.434455	0.323283	0.43922	0.14595	0.378869	0.292585	-0.46741	-0.54158	-1.09637	-1.04824	-0.504495	-1.0723	52	63	53	66	1251	1212	1216	1142	368	360	389	346	8	9	14	10	1831	1698	1918	1787	17	9	16	10	2	2	0	0	212	384	122	203	4	8	8
ENSMUSG00000025571	Tnrc6c	protein_coding	-1.29044	-1.569	-1.74717	-1.58618	-1.42972	-1.66668	-1.26402	-1.11296	-1.0314	-0.695123	-1.18849	-0.863259	35	23	34	28	533	469	505	414	195	166	111	141	25	25	40	32	236	177	175	195	1	3	2	12	0	1	0	0	52	100	53	94	8	1	0
ENSMUSG00000025574	Tk1	protein_coding	0.869888	0.765351	1.55036	1.36411	0.817619	1.45724	0.726079	0.462276	0.66174	0.266379	0.594177	0.464059	23	22	22	8	338	362	221	242	175	156	118	106	48	29	45	56	669	689	753	881	16	23	8	26	0	0	0	0	131	230	75	107	15	13	6
ENSMUSG00000025579	Gaa	protein_coding	0.18613	0.173722	-0.256017	0.0474613	0.179926	-0.104278	-1.22459	-0.378133	-0.89561	-0.760239	-0.801362	-0.827924	38	41	30	26	379	403	503	364	56	53	81	57	23	33	63	56	467	509	490	532	1	0	1	2	0	0	4	7	38	143	58	79	13	0	0
ENSMUSG00000025580	Eif4a3	protein_coding	-0.018377	-0.138014	0.497929	0.328501	-0.0781955	0.413215	-0.212887	0.138453	0.247693	0.165316	-0.0372169	0.206505	84	79	65	74	2221	2559	1649	1749	367	398	301	281	15	12	11	11	2375	2604	2709	3106	11	39	18	41	0	0	0	0	449	1299	420	721	15	76	0
ENSMUSG00000025583	Rptor	protein_coding	-0.364324	-0.233098	-0.649693	-0.0438503	-0.298711	-0.346772	-1.24935	-0.576997	-0.42964	-0.890126	-0.913175	-0.659883	35	31	34	27	416	317	383	242	270	197	210	140	47	36	48	55	350	302	284	332	2	2	4	2	6	6	2	1	41	98	61	48	26	21	11
ENSMUSG00000025591	Tma16	protein_coding	0.0170453	0.505863	0.121718	0.557004	0.261454	0.339361	0.265422	0.576063	0.0697957	0.540205	0.420743	0.305	66	48	82	80	490	400	493	434	429	445	544	503	53	25	100	42	537	636	624	903	28	20	44	44	14	45	14	24	138	275	111	232	47	78	109
ENSMUSG00000025607	Copg2	protein_coding	-0.212629	-0.17601	0.0243613	-0.310993	-0.19432	-0.143316	-0.421766	-0.946104	-1.25685	-0.423977	-0.683935	-0.840415	7	2	7	3	566	564	557	500	90	67	79	74	0	1	5	0	529	559	659	570	9	5	0	5	0	0	0	0	99	135	50	137	8	15	4
ENSMUSG00000025609	Mkln1	protein_coding	0.793996	0.9563	0.377806	0.32207	0.875148	0.349938	0.288931	0.216859	-1.25352	-0.643688	0.252895	-0.948604	1	3	2	3	262	278	389	306	125	87	176	131	0	0	0	0	492	604	588	541	11	20	2	14	0	0	0	0	75	149	35	72	31	7	14
ENSMUSG00000025612	Bach1	protein_coding	-1.16784	-1.34116	-1.52143	-1.3904	-1.2545	-1.45592	-0.990233	-0.24778	-0.178583	-2.41184	-0.619006	-1.29521	16	7	16	14	195	224	306	304	191	201	296	268	15	9	25	21	94	99	124	164	1	4	4	1	0	0	0	0	23	87	58	21	14	11	13
ENSMUSG00000025613	Cct8	protein_coding	0.926582	0.759366	0.270099	0.299119	0.842974	0.284609	0.08937	0.23778	-0.937015	-0.451629	0.163575	-0.694322	179	218	258	239	5203	6484	8202	8006	346	323	481	421	23	16	26	36	10711	12290	11506	13931	143	156	77	119	5	3	5	0	1297	3526	919	2152	34	12	13
ENSMUSG00000025616	Usp16	protein_coding	-0.461155	-0.81524	-2.02298	-1.93477	-0.638197	-1.97888	0.747475	0.440576	0.0895791	-0.815689	0.594026	-0.363055	8	3	18	19	211	286	552	565	19	12	37	30	12	18	19	22	166	182	158	209	3	4	0	1	0	3	7	0	83	179	126	118	0	0	0
ENSMUSG00000025630	Hprt	protein_coding	0.66346	0.772466	0.869223	0.845464	0.717963	0.857343	-0.162945	-0.197668	-0.630121	-0.263688	-0.180306	-0.446904	67	84	72	83	1142	1226	1176	1081	795	682	756	609	27	12	48	33	1959	2345	2499	2747	12	33	16	28	0	3	0	0	239	493	163	331	4	28	14
ENSMUSG00000025651	Uqcrc1	protein_coding	-0.095634	-0.219414	0.18724	0.0139424	-0.157524	0.100591	-0.397257	-0.527871	-0.964955	-0.650248	-0.462564	-0.807601	40	53	40	32	4418	5021	3294	3582	256	311	187	203	5	10	2	9	4478	4829	4363	5115	65	60	58	57	0	0	0	0	786	1606	362	839	16	15	4
ENSMUSG00000025665	Rps6ka6	protein_coding	0.0211093	-0.196474	-1.10147	-1.22411	-0.0876823	-1.16279	-0.979714	-1.18689	-2.01221	-1.72292	-1.0833	-1.86757	30	28	69	90	606	701	1542	1338	400	424	921	775	55	53	81	99	666	685	836	810	6	0	2	3	0	16	5	8	72	142	82	149	31	16	19
ENSMUSG00000025724	Sec11a	protein_coding	0.50181	0.401686	0.749192	0.645975	0.451748	0.697583	0.535241	0.463238	0.788508	1.02352	0.499239	0.906014	35	34	38	44	268	313	224	277	100	107	117	115	15	12	24	17	411	463	438	613	6	2	7	4	0	0	0	0	91	199	83	207	16	13	13
ENSMUSG00000025737	Wdr24	protein_coding	-2.87976	-2.74418	-2.58081	-2.92226	-2.81197	-2.75153	-0.731254	-1.44092	-1.36414	-3.62231	-1.08609	-2.49323	59	82	67	76	333	365	252	268	13	13	13	16	61	66	94	90	49	61	49	50	0	0	0	0	0	9	2	0	47	62	21	8	0	0	0
ENSMUSG00000025742	Prps2	protein_coding	0.609696	0.890093	0.866029	0.58356	0.749894	0.724795	0.42111	0.852793	0.335466	-0.0816865	0.636952	0.12689	28	16	19	19	357	359	266	285	382	362	366	292	9	4	20	6	590	745	564	604	14	7	11	3	0	0	0	0	112	299	72	99	34	41	5
ENSMUSG00000025745	Hadha	protein_coding	0.0876988	0.33681	0.369879	0.32915	0.212254	0.349515	-0.0158675	0.110014	-0.408414	0.131052	0.0470732	-0.138681	14	16	14	21	1027	874	761	703	110	114	88	81	2	1	2	4	1182	1236	1144	1249	6	6	5	0	0	0	0	0	238	435	123	283	0	4	3
ENSMUSG00000025758	Plk4	protein_coding	-2.5488	-2.95982	-3.22595	-3.17303	-2.75431	-3.19949	-0.702736	-0.299599	-0.0832774	-1.88974	-0.501168	-0.986509	19	35	23	37	389	403	563	625	32	31	44	49	24	18	37	35	72	58	70	98	0	0	1	0	0	8	0	0	56	151	114	62	0	0	0
ENSMUSG00000025764	Jade1	protein_coding	0.589944	0.572391	0.387466	0.554011	0.581168	0.470739	0.828976	1.01508	0.647599	0.720726	0.922028	0.684163	127	106	128	117	2650	2251	2693	2476	2047	1441	2145	1643	103	76	68	158	4320	3748	4098	5141	66	84	46	128	29	8	50	37	1103	2098	905	1500	121	515	87
ENSMUSG00000025781	Atp5c1	protein_coding	-0.648562	-0.574302	-0.0421576	-0.269927	-0.611432	-0.156042	-0.894569	-1.1888	-1.3051	-1.23112	-1.04168	-1.26811	118	148	91	120	3261	2956	2442	2267	575	408	436	350	4	2	3	7	2253	2223	2759	2659	17	26	1	18	0	12	15	10	411	598	212	355	14	31	4
ENSMUSG00000025785	Exosc7	protein_coding	0.170672	-0.00394518	0.281986	0.151071	0.0833633	0.216529	-0.561027	-0.431969	-0.438228	-0.540926	-0.496498	-0.489577	12	16	15	13	913	1097	859	938	38	35	47	23	0	2	1	0	1113	1225	1215	1473	1	0	2	2	0	0	0	0	145	375	136	237	0	5	0
ENSMUSG00000025786	Zdhhc3	protein_coding	-3.24163	-3.49574	-4.20617	-3.09114	-3.36868	-3.64865	-4.35493	-2.6489	-2.21456	-1.84778	-3.50191	-2.03117	58	52	43	40	262	272	238	235	667	558	534	476	21	25	48	36	30	27	15	39	4	2	5	4	0	3	3	0	3	20	11	24	7	17	8
ENSMUSG00000025793	Hgs	protein_coding	0.212631	0.415993	0.228506	0.48922	0.314312	0.358863	-0.267652	0.316501	-0.301403	0.05235	0.0244245	-0.124527	6	6	4	4	298	249	270	202	33	29	24	27	0	0	0	1	374	372	368	401	5	3	4	0	0	0	0	0	58	143	47	77	0	0	5
ENSMUSG00000025794	Rpl14	protein_coding	-0.0638464	-0.18564	0.503772	0.083451	-0.124743	0.293611	-0.582532	-0.462766	-0.579885	-0.962384	-0.522649	-0.771135	699	1174	528	886	2876	3105	2599	2592	1443	1795	1155	1517	33	25	57	35	2980	3057	4287	3884	159	247	155	257	0	0	0	0	450	1039	373	489	207	498	89
ENSMUSG00000025809	Itgb1	protein_coding	0.258627	0.249226	-0.133561	-0.165637	0.253927	-0.149599	-0.843103	-0.966868	-2.10928	-1.67955	-0.904985	-1.89441	166	204	233	236	2205	2454	3540	3320	731	841	1045	974	58	43	41	91	2857	3266	3754	4186	29	25	22	28	6	36	9	2	288	579	176	381	13	50	17
ENSMUSG00000025812	Pard3	protein_coding	-0.824148	-0.82081	-1.31217	-0.922841	-0.822479	-1.11751	-0.890698	-0.216458	0.0122917	-1.10103	-0.553578	-0.544369	29	38	30	38	546	519	587	496	197	168	183	176	30	36	44	37	334	329	275	370	3	0	0	4	8	4	0	2	69	206	127	85	7	0	3
ENSMUSG00000025817	Nudt5	protein_coding	0.238705	0.504048	0.821288	0.537448	0.371376	0.679368	-1.00333	-0.320373	-1.13466	-0.20424	-0.66185	-0.669448	219	245	161	200	770	750	522	608	535	497	421	374	205	246	239	329	984	1191	1073	1248	26	22	8	25	8	16	29	40	90	277	51	194	15	40	6
ENSMUSG00000025823	Pdia4	protein_coding	0.110352	0.152822	0.473174	0.231691	0.131587	0.352432	-0.548182	0.0409806	-0.542373	-0.291848	-0.253601	-0.417111	49	74	42	54	1685	1703	1480	1432	223	243	232	202	8	9	25	13	1970	2120	2390	2378	16	15	15	21	0	0	0	0	270	808	218	430	22	4	18
ENSMUSG00000025862	Stag2	protein_coding	1.23679	0.866661	-0.840031	-0.917929	1.05172	-0.87898	0.701848	0.57435	-1.59837	-0.937315	0.638099	-1.26784	53	26	44	55	286	383	1468	1344	104	132	401	357	15	19	40	32	730	782	954	1006	7	0	5	3	0	9	0	3	109	263	104	258	24	6	1
ENSMUSG00000025869	Nop16	protein_coding	0.373866	0.506881	0.777959	1.00542	0.440373	0.891687	0.63874	0.776044	0.280325	1.0363	0.707392	0.658314	84	90	69	74	466	428	380	317	263	275	223	194	60	37	89	53	654	681	758	900	2	2	0	10	0	0	0	0	170	338	99	239	10	50	17
ENSMUSG00000025872	Thoc3	protein_coding	-0.719753	-0.810912	-0.251923	-0.712934	-0.765333	-0.482428	-1.35615	-1.44575	-1.53851	-1.08886	-1.40095	-1.31368	12	10	9	13	885	951	650	758	590	589	445	468	0	1	0	0	582	607	635	654	3	7	4	2	0	0	0	0	81	161	48	131	22	34	9
ENSMUSG00000025873	Faf2	protein_coding	0.0277055	0.0579403	0.546721	0.41037	0.0428229	0.478546	-0.275004	-0.504857	0.278157	0.772008	-0.38993	0.525082	7	12	5	7	346	320	296	274	322	239	268	214	0	1	0	1	382	373	503	515	5	8	2	4	0	0	0	0	67	104	77	172	0	13	7
ENSMUSG00000025894	Aasdhppt	protein_coding	-0.238135	-0.253185	0.0667616	-0.295616	-0.24566	-0.114427	-0.485952	0.172796	-0.323063	-0.281195	-0.156578	-0.302129	7	12	12	7	526	529	554	519	259	243	250	228	0	0	0	1	483	497	675	598	6	1	13	3	0	0	0	0	88	275	95	157	1	18	1
ENSMUSG00000025898	Cwf19l2	protein_coding	1.35797	1.83096	-0.151408	0.120933	1.59447	-0.0152379	1.5973	2.09893	0.220824	0.426029	1.84812	0.323427	1	5	12	10	134	123	464	409	39	39	130	87	0	1	3	1	372	490	486	629	0	2	2	2	1	0	6	0	95	243	116	202	0	0	0
ENSMUSG00000025903	Lypla1	protein_coding	0.23214	0.299809	0.611076	0.339896	0.265974	0.475486	-0.0348449	-0.0799975	-0.69368	-1.57612	-0.0574212	-1.1349	64	65	39	51	599	518	475	438	1345	1302	1149	1029	13	3	0	5	762	714	844	784	36	23	17	19	0	0	0	0	137	226	63	54	25	58	39
ENSMUSG00000025907	Rb1cc1	protein_coding	0.0215396	-0.12593	-2.0283	-1.65707	-0.0521954	-1.84269	0.899525	0.754062	-0.109248	-1.6847	0.826793	-0.896974	14	19	45	35	151	153	533	446	14	17	47	37	9	13	21	25	166	157	152	200	1	0	0	2	2	0	1	0	66	119	106	51	2	6	0
ENSMUSG00000025917	Cops5	protein_coding	1.06866	0.560221	0.916747	0.537375	0.814439	0.727061	0.0983362	-0.745471	-0.614462	-0.286575	-0.323567	-0.450519	156	319	172	349	1200	1665	1356	1523	274	297	269	301	410	441	498	696	2726	2749	2978	3126	96	117	80	70	4	25	0	9	301	458	190	459	26	7	5
ENSMUSG00000025925	Terf1	protein_coding	1.31541	1.27004	0.826548	0.728451	1.29272	0.777499	1.44933	1.49293	0.934202	0.824255	1.47113	0.879229	7	10	19	21	522	651	888	1014	90	87	143	137	0	0	2	1	1407	1758	1832	2376	13	33	21	29	0	0	0	0	334	845	364	660	8	25	37
ENSMUSG00000025935	Tram1	protein_coding	-1.12554	-1.42583	-1.51318	-1.36721	-1.27569	-1.4402	-1.38898	-1.83116	-2.23486	-1.95045	-1.61007	-2.09265	76	81	71	82	693	787	768	757	706	659	654	667	14	13	16	24	344	328	313	415	3	8	4	15	0	13	0	8	62	102	35	72	45	44	13
ENSMUSG00000025937	Lactb2	protein_coding	-0.0120711	0.0847641	0.567687	0.514787	0.0363465	0.541237	-0.424496	-0.180086	-0.132243	0.135022	-0.302291	0.00138967	65	68	45	52	716	624	562	436	323	253	269	209	35	7	23	17	769	741	969	881	32	27	15	16	0	1	0	0	125	254	110	176	53	36	17
ENSMUSG00000025949	Pikfyve	protein_coding	-0.190602	-0.785188	-1.65681	-1.44713	-0.487895	-1.55197	0.0894424	-1.25493	-0.963177	-0.403025	-0.582742	-0.683101	1	6	15	9	353	414	927	723	153	193	406	395	4	3	1	11	335	269	342	375	5	3	7	3	0	0	0	0	88	80	102	201	27	21	1
ENSMUSG00000025950	Idh1	protein_coding	0.490807	0.4984	0.358175	0.408139	0.494603	0.383157	0.664367	0.406622	0.157357	0.0850266	0.535495	0.121192	67	73	70	75	684	813	790	754	318	304	358	325	53	43	84	92	1041	1286	1178	1415	24	30	22	17	7	13	0	0	254	497	189	294	0	42	1
ENSMUSG00000025962	Fastkd2	protein_coding	0.492914	0.177721	-0.629061	-0.924205	0.335318	-0.776633	0.508573	-0.0913767	-1.12237	-1.95616	0.208598	-1.53926	54	54	83	105	414	499	1025	950	19	23	49	34	99	163	148	157	631	632	771	708	18	27	8	21	12	2	5	6	138	216	101	90	7	0	0
ENSMUSG00000025967	Eef1b2	protein_coding	-0.656789	-0.729795	-0.350406	-0.292609	-0.693292	-0.321508	-0.749306	-0.961991	-0.636947	-0.744535	-0.855648	-0.690741	905	1163	746	818	20167	23266	15433	17611	983	879	849	755	215	167	230	317	13854	15709	14082	20334	30	41	34	22	40	18	11	8	2811	5508	2129	3864	84	246	56
ENSMUSG00000025968	Ndufs1	protein_coding	0.607756	0.53168	0.24248	0.0826694	0.569718	0.162574	0.0339362	-0.0399384	-0.239317	-0.531525	-0.00300111	-0.385421	71	70	64	65	1705	1828	2036	1911	182	179	211	220	40	56	48	64	2814	2959	2802	2862	32	45	9	29	0	0	5	0	409	820	370	486	7	29	4
ENSMUSG00000025979	Mob4	protein_coding	0.666878	0.27893	0.424536	0.244769	0.472904	0.334653	-0.247252	-0.131697	-0.331517	-0.141188	-0.189475	-0.236352	13	26	24	19	385	449	481	441	230	244	356	315	1	1	2	2	662	610	751	739	1	3	4	5	0	0	0	0	76	189	82	147	7	2	5
ENSMUSG00000025980	Hspd1	protein_coding	0.520837	0.616213	-0.0473841	0.18802	0.568525	0.0703178	0.522474	0.363227	-0.538938	-0.483999	0.44285	-0.511468	265	345	363	383	4338	4619	5337	5045	3003	2853	3745	3054	220	282	148	300	6741	7928	6008	8128	372	383	168	173	14	7	0	11	1460	2740	788	1326	93	213	55
ENSMUSG00000025982	Sf3b1	protein_coding	0.757174	0.639775	0.0695736	-0.133872	0.698474	-0.0321494	0.424312	0.597052	-0.615259	-0.339987	0.510682	-0.477623	99	135	117	140	5429	5608	6898	6611	401	432	536	503	12	10	12	20	9938	9784	8421	8521	23	12	17	11	0	0	0	9	1707	3912	966	1920	18	26	5
ENSMUSG00000025986	Slc39a10	protein_coding	0.726643	0.581404	-0.196357	0.13287	0.654023	-0.0317432	-0.280167	-0.733544	-1.53092	-2.44375	-0.506855	-1.98733	25	28	35	35	539	530	916	592	448	448	658	402	39	62	63	98	966	888	930	918	9	6	6	13	0	5	0	0	104	147	68	40	4	10	2
ENSMUSG00000025995	Wdr75	protein_coding	-0.0103118	-0.251636	-0.170503	-0.396148	-0.130974	-0.283326	-0.0723515	-0.249949	-0.646539	-0.716767	-0.16115	-0.681653	33	42	31	54	2854	3396	3240	3295	80	108	100	115	10	9	16	14	3069	3194	3349	3541	110	135	71	65	0	0	0	0	636	1317	444	737	16	29	0
ENSMUSG00000026000	Lancl1	protein_coding	-0.432729	-0.353872	0.0398566	-0.0275689	-0.3933	0.00614385	-1.45983	-2.20078	-0.884828	-2.98584	-1.8303	-1.93533	71	99	61	53	587	638	439	431	130	75	81	68	30	35	39	44	471	559	525	598	12	4	9	8	0	0	0	0	50	64	51	20	11	2	2
ENSMUSG00000026019	Wdr12	protein_coding	-0.39324	-0.806598	-0.586327	-0.96384	-0.599919	-0.775083	1.40995	0.628776	0.301143	0.260175	1.01936	0.280659	162	218	208	194	787	1070	1048	1113	4153	4591	2892	2914	292	338	408	402	649	685	812	807	4	8	22	10	74	125	25	61	490	763	277	490	123	261	74
ENSMUSG00000026020	Nop58	protein_coding	0.866086	0.842546	-0.152827	-0.061414	0.854316	-0.107121	0.782423	1.41824	-0.090866	0.282763	1.10033	0.0959485	321	437	567	664	2392	2774	5476	4962	362	366	780	566	272	237	251	288	4722	5570	5730	6725	23	5	17	10	18	32	23	37	964	3419	1103	2219	23	92	31
ENSMUSG00000026021	Sumo1	protein_coding	0.880745	1.15439	1.18439	1.65271	1.01757	1.41855	-1.12425	-0.916535	-0.746608	NA	-1.02039	-0.746608	413	497	304	360	521	528	438	394	2731	2964	2130	2175	122	147	137	214	1039	1316	1158	1752	67	74	47	91	3	6	0	9	56	129	56	0	63	81	45
ENSMUSG00000026024	Als2	protein_coding	-0.719239	-0.946352	-0.807132	-0.907416	-0.832796	-0.857274	-1.37135	-1.16855	-1.55701	-1.74934	-1.26995	-1.65317	25	37	36	42	795	814	919	878	137	157	152	143	15	22	21	27	523	473	611	662	1	1	0	5	5	0	8	0	72	167	67	96	0	8	6
ENSMUSG00000026028	Trak2	protein_coding	-1.9309	-2.08806	-2.41088	-2.04228	-2.00948	-2.22658	-0.519772	0.340597	0.00509497	0.88337	-0.0895876	0.444232	27	23	39	22	257	262	288	233	292	221	268	213	39	24	45	31	73	69	63	80	3	0	0	0	6	12	1	0	42	153	62	158	0	0	4
ENSMUSG00000026032	Ndufb3	protein_coding	0.975628	1.47138	1.49898	1.30414	1.2235	1.40156	1.49638	1.99385	1.23476	1.24474	1.74512	1.23975	124	149	84	121	416	429	309	388	162	169	125	136	51	54	49	116	886	1332	1016	1355	7	11	18	16	7	8	8	0	275	788	156	338	8	15	1
ENSMUSG00000026036	Nif3l1	protein_coding	0.420802	0.289991	1.01939	0.928908	0.355396	0.974149	0.434334	0.950876	0.357145	0.617949	0.692605	0.487547	40	43	38	22	638	691	444	452	313	206	258	163	19	20	17	24	925	946	1047	1217	13	24	10	15	0	0	0	0	202	616	122	255	23	36	12
ENSMUSG00000026037	Orc2	protein_coding	-1.2057	-1.47328	-2.0996	-2.39736	-1.33949	-2.24848	-0.639255	-0.863444	-1.69273	-1.80106	-0.751349	-1.7469	117	131	157	166	1150	1582	2170	2332	487	612	886	882	126	113	136	173	540	638	589	626	4	2	7	6	7	10	3	0	173	401	144	246	27	64	1
ENSMUSG00000026039	Sgo2a	protein_coding	1.18585	1.21429	-0.126133	-0.0281749	1.20007	-0.0771542	0.908537	0.87812	-0.642611	-0.342422	0.893328	-0.492516	44	49	80	87	457	525	1259	1083	92	93	190	185	56	46	85	51	1126	1364	1342	1502	0	2	2	3	7	10	1	0	201	445	173	314	10	10	15
ENSMUSG00000026047	Kdelc1	protein_coding	0.242668	-0.129611	0.451871	0.0373465	0.0565284	0.244609	-0.589729	-0.155256	0.117394	-0.247121	-0.372492	-0.0648634	39	60	38	43	334	425	318	339	63	88	51	76	55	42	42	67	428	435	506	492	6	0	4	2	0	4	0	0	52	176	74	105	1	0	6
ENSMUSG00000026049	Tex30	protein_coding	-0.434852	-0.423854	-0.0431532	-0.563823	-0.429353	-0.303488	-2.11158	-1.24092	-1.23087	-1.65105	-1.67625	-1.44096	104	130	97	127	332	369	372	393	79	54	86	76	118	185	208	272	266	308	420	376	5	5	10	1	17	6	13	0	18	72	34	46	0	0	0
ENSMUSG00000026074	Map4k4	protein_coding	-1.53758	-2.09498	-2.71292	-2.28764	-1.81628	-2.50028	-0.855378	-1.17624	-1.03047	-1.35712	-1.01581	-1.19379	103	146	128	144	3884	4670	4723	4899	1044	1144	1131	1148	19	36	26	35	1449	1224	838	1419	23	13	5	23	3	1	0	0	503	953	496	703	19	62	38
ENSMUSG00000026078	Pdcl3	protein_coding	0.70009	0.640528	0.780017	0.835115	0.670309	0.807566	-0.554621	0.359609	0.308696	0.093627	-0.0975063	0.201162	8	13	32	15	420	507	414	413	173	132	146	129	3	0	3	1	739	885	827	1042	10	7	6	3	0	0	0	0	67	300	110	162	7	40	2
ENSMUSG00000026082	Rev1	protein_coding	-1.43942	-1.76345	-1.85769	-2.0097	-1.60143	-1.93369	-0.362315	-0.339265	-0.155589	0.0414039	-0.35079	-0.0570925	20	41	37	54	1207	1325	1511	1512	62	65	73	68	16	12	21	28	482	437	485	531	6	4	3	0	0	3	0	0	220	483	291	572	7	1	0
ENSMUSG00000026083	Eif5b	protein_coding	2.14342	1.89335	1.11487	1.10923	2.01839	1.11205	1.80135	1.78386	1.10535	1.10827	1.79261	1.10681	16	34	35	56	600	801	1105	1335	120	97	167	151	131	131	125	158	2871	3332	2784	4073	3	6	0	2	3	0	3	11	490	1272	510	1058	3	8	2
ENSMUSG00000026087	Mrpl30	protein_coding	-2.22414	-2.30877	-1.75666	-1.7791	-2.26645	-1.76788	-1.41081	-1.01626	-1.02542	-1.76658	-1.21354	-1.396	228	291	183	200	522	500	427	398	95	78	86	53	141	129	118	131	121	113	147	164	5	2	8	1	11	6	3	31	46	114	45	43	3	0	0
ENSMUSG00000026098	Pms1	protein_coding	1.00572	0.816078	-0.346931	-0.364143	0.910899	-0.355537	0.210349	0.932207	-1.00052	-0.970076	0.571278	-0.985296	6	13	27	25	166	175	457	405	6	7	18	7	17	11	18	18	361	345	418	445	7	4	7	6	0	5	0	1	45	154	49	76	0	9	0
ENSMUSG00000026103	Gls	protein_coding	-0.885991	-0.974594	-1.22577	-1.3416	-0.930292	-1.28368	-0.184129	-0.234069	-0.269716	-0.556225	-0.209099	-0.412971	53	56	71	83	674	709	961	896	561	507	861	680	32	27	50	61	395	404	478	500	8	2	3	4	0	2	7	2	139	278	171	224	21	18	5
ENSMUSG00000026111	Unc50	protein_coding	-2.03341	-2.23142	-1.39261	-1.57985	-2.13242	-1.48623	-1.68607	-2.23493	-4.12347	-2.16177	-1.9605	-3.14262	67	66	49	52	412	541	325	353	84	48	50	45	16	12	23	27	109	129	144	167	4	6	1	5	0	5	0	0	30	53	4	29	0	15	1
ENSMUSG00000026116	Tmem131	protein_coding	0.245722	0.560999	-0.00495118	0.970241	0.40336	0.482645	-0.0673219	0.471024	0.380496	0.810873	0.201851	0.595685	74	68	58	55	2379	1494	1726	1025	252	102	147	70	210	290	154	190	3055	2468	2001	2840	5	5	7	10	6	15	9	1	532	955	482	661	20	7	10
ENSMUSG00000026127	Imp4	protein_coding	-0.147546	-0.28599	0.230846	0.198819	-0.216768	0.214833	-0.195401	-0.268935	-0.426526	-1.2749	-0.232168	-0.850713	40	56	30	44	1124	1066	827	836	1050	916	842	678	0	8	9	6	1099	979	1129	1357	22	41	33	43	0	0	2	2	230	408	132	127	28	35	11
ENSMUSG00000026131	Dst	protein_coding	-1.03776	-1.34061	-2.75327	-2.54365	-1.18918	-2.64846	1.48235	1.41634	0.421823	0.441317	1.44934	0.43157	1	3	11	8	1471	1780	5338	4700	0	0	0	0	0	1	8	5	776	787	921	1140	0	0	0	0	0	0	0	0	963	2191	1534	2346	0	0	0
ENSMUSG00000026134	Prim2	protein_coding	-0.605307	-0.679921	-0.142365	-0.50839	-0.642614	-0.325378	-0.350454	-0.784269	-0.83807	-0.917604	-0.567361	-0.877837	47	59	51	56	604	661	500	519	89	103	77	67	42	30	51	54	430	462	527	516	16	44	9	30	0	1	0	0	111	177	60	101	8	36	5
ENSMUSG00000026159	Agfg1	protein_coding	-1.15809	-0.977282	-1.27908	-1.16794	-1.06769	-1.22351	-1.82636	-1.14451	-1.09528	-0.660233	-1.48544	-0.877754	74	72	55	57	1226	1069	1235	877	896	725	915	726	44	28	43	53	595	608	592	552	9	13	2	22	3	0	0	0	81	223	124	204	20	29	1
ENSMUSG00000026174	Cnot9	protein_coding	0.338882	0.634344	1.13921	0.960654	0.486613	1.04993	-0.911919	-0.787399	-0.0803459	-0.588646	-0.849659	-0.334496	97	112	63	67	530	378	345	315	973	773	637	541	101	156	172	221	726	657	884	867	8	3	0	4	5	6	5	9	66	101	70	77	28	33	20
ENSMUSG00000026181	Ppm1f	protein_coding	-1.24982	-1.25105	-0.742091	-1.1063	-1.25044	-0.924195	-0.453685	-1.43796	-1.74265	-1.44629	-0.945821	-1.59447	45	46	39	31	415	423	312	341	719	720	593	572	24	24	25	33	189	199	217	224	3	3	1	2	0	0	10	0	71	72	20	46	25	2	5
ENSMUSG00000026187	Xrcc5	protein_coding	0.314637	0.351455	0.139325	0.158303	0.333046	0.148814	0.013832	0.0776009	-0.117254	-0.0375326	0.0457164	-0.0773934	26	20	26	21	2735	3222	2695	2658	287	326	245	245	30	9	15	19	3684	4603	3453	4195	64	87	57	57	0	15	0	0	647	1568	533	952	6	26	23
ENSMUSG00000026192	Atic	protein_coding	0.165067	0.349516	0.500482	0.614181	0.257292	0.557332	0.614452	0.844514	0.311735	0.703088	0.729483	0.507412	137	141	112	110	4675	4270	3613	3235	1188	1054	952	824	50	43	51	102	5677	6092	5946	7003	74	35	34	49	0	0	4	0	1677	3536	962	1936	106	227	37
ENSMUSG00000026193	Fn1	protein_coding	1.17025	1.48464	1.17353	1.65674	1.32744	1.41513	-0.0322962	0.581522	0.603655	0.857154	0.274613	0.730405	138	137	143	124	4801	3669	4258	3047	535	328	506	258	177	155	157	148	11702	11497	11173	13587	47	42	18	25	4	6	1	7	1100	2532	1388	2029	22	21	10
ENSMUSG00000026196	Bard1	protein_coding	0.264468	0.613188	0.578116	0.482486	0.438828	0.530301	0.179791	0.179287	0.440605	0.519947	0.179539	0.480276	24	29	30	26	422	383	395	332	169	141	118	100	22	7	25	23	549	656	686	656	8	11	2	18	0	38	3	13	112	200	115	175	9	1	5
ENSMUSG00000026202	Tuba4a	protein_coding	-0.323992	-0.36893	0.00585483	0.00740211	-0.346461	0.00662847	-0.563984	-0.207275	-0.226171	-0.157262	-0.38563	-0.191717	218	299	207	185	2997	2919	2541	2166	292	198	262	171	50	44	44	88	2593	2531	2968	3079	3	4	8	8	6	6	20	33	475	1166	466	714	18	9	7
ENSMUSG00000026219	Trip12	protein_coding	-0.16308	-0.397443	-1.215	-0.944015	-0.280261	-1.07951	-0.218249	-0.403596	-0.903914	-0.854393	-0.310922	-0.879153	89	143	164	213	7795	7779	11566	10117	685	665	1031	866	252	284	287	278	7540	6613	5796	7437	62	161	72	122	5	9	1	0	1570	2712	1326	2057	42	35	20
ENSMUSG00000026223	Itm2c	protein_coding	0.342936	0.349485	0.630408	0.517047	0.34621	0.573728	-0.718963	-0.397941	-0.473763	-1.44604	-0.558452	-0.959903	20	31	26	22	281	300	246	252	273	359	240	241	14	10	20	22	386	428	443	510	23	23	15	21	0	0	0	0	40	105	38	34	5	32	3
ENSMUSG00000026229	Psmd1	protein_coding	0.248664	0.243315	-0.0261191	-0.158854	0.245989	-0.0924864	-0.466184	-0.0337467	-0.779176	-0.765759	-0.249965	-0.772468	230	324	325	320	3909	4142	4816	4468	97	115	118	140	144	140	199	198	5030	5490	5502	5660	15	25	14	14	18	32	9	12	663	1866	602	966	18	24	21
ENSMUSG00000026234	Ncl	protein_coding	2.90764	2.91578	1.51109	1.75371	2.91171	1.6324	2.29288	2.30458	0.577172	1.09354	2.29873	0.835358	671	669	1051	957	5210	5365	13220	10977	1149	1120	2287	1835	2514	2719	2227	3356	42342	45334	43834	52351	352	261	348	214	27	51	64	41	5982	12223	4231	8611	153	192	69
ENSMUSG00000026238	Ptma	protein_coding	-0.137335	0.122712	0.286356	0.658286	-0.00731146	0.472321	-0.0643834	-0.233644	0.315564	0.351411	-0.149014	0.333488	5996	7129	5269	5602	3530	3906	2873	3354	29858	33851	25110	28126	6711	7267	7634	11650	3476	4762	4076	7486	366	580	367	890	331	345	178	238	791	1532	767	1573	971	1997	434
ENSMUSG00000026245	Farsb	protein_coding	0.554492	0.620904	0.412827	0.55438	0.587698	0.483604	0.204548	0.37999	-0.417227	-0.234519	0.292269	-0.325873	18	30	22	25	2963	2971	3100	2602	99	142	98	84	0	0	2	0	4713	5116	4801	5404	27	6	28	5	0	0	0	0	800	1783	498	813	0	4	2
ENSMUSG00000026248	Mrpl44	protein_coding	0.112354	0.0893786	0.494027	0.373047	0.100866	0.433537	-0.0495783	-0.32676	0.115955	-0.364859	-0.188169	-0.124452	9	13	7	7	773	805	542	564	274	269	170	188	1	2	2	2	905	959	888	1033	65	37	55	29	0	0	0	0	175	296	126	161	10	3	0
ENSMUSG00000026254	Eif4e2	protein_coding	-0.232723	0.0158217	0.177268	0.372136	-0.108451	0.274702	0.262867	0.504448	0.750832	0.830649	0.383657	0.790741	279	303	165	177	1622	1605	1097	1138	782	596	560	480	187	228	185	257	1495	1817	1443	2083	44	45	38	40	20	5	15	17	456	1050	396	744	36	53	40
ENSMUSG00000026260	Ndufa10	protein_coding	-0.404602	-0.191332	0.0322128	0.196556	-0.297967	0.114384	-0.963798	-0.233909	-0.828014	-0.902199	-0.598853	-0.865106	57	58	50	53	1848	1655	1382	1210	538	511	423	337	15	19	22	21	1512	1623	1644	1961	17	7	24	10	0	0	0	0	222	649	167	238	26	24	15
ENSMUSG00000026270	Capn10	protein_coding	-2.78459	-2.41816	-2.39088	-2.66477	-2.60138	-2.52783	-1.62659	-2.41299	-0.512531	-0.974726	-2.01979	-0.743629	32	34	26	22	369	358	266	278	72	89	51	53	30	30	44	29	58	75	59	62	0	1	0	1	0	6	0	0	28	31	40	52	4	0	0
ENSMUSG00000026274	Pask	protein_coding	-0.58314	-0.690228	-0.560679	-0.540506	-0.636684	-0.550592	-1.23465	-0.908459	-0.0854228	-1.06349	-1.07156	-0.574454	31	47	31	24	693	696	549	506	60	49	46	31	30	36	33	54	501	483	433	492	0	0	4	1	0	0	2	0	69	171	111	89	13	4	2
ENSMUSG00000026275	Ppp1r7	protein_coding	0.83439	0.978962	0.586726	0.634852	0.906676	0.610789	-0.986192	-0.68395	-1.54806	-0.403068	-0.835071	-0.975563	6	4	5	4	465	425	518	500	349	326	348	320	14	4	9	18	898	938	905	1098	7	23	13	10	0	8	7	11	55	122	38	139	27	15	15
ENSMUSG00000026276	2002-09-01	protein_coding	1.45539	1.18318	0.656039	0.676054	1.31928	0.666046	1.34345	0.850245	-0.0645786	-0.00698513	1.09685	-0.0357818	141	176	213	247	1068	1465	2067	1949	1597	1958	3012	2593	111	149	137	248	3172	3725	3789	4404	45	24	52	25	2	1	3	0	635	1218	424	713	44	135	18
ENSMUSG00000026277	Stk25	protein_coding	-1.27497	-1.69308	-1.62365	-1.44277	-1.48403	-1.53321	-0.585209	-0.0959976	0.155639	0.132032	-0.340604	0.143836	62	102	81	105	429	540	498	494	198	189	201	193	37	26	75	60	192	187	188	257	0	0	0	0	5	9	3	1	67	233	119	199	14	16	0
ENSMUSG00000026279	Thap4	protein_coding	-1.10557	-1.09632	-1.3707	-1.28919	-1.10095	-1.32995	-2.02939	-1.71775	-0.498339	-2.85635	-1.87357	-1.67734	28	28	13	17	453	485	349	394	83	54	63	44	15	18	31	33	228	254	157	228	1	2	6	6	4	6	0	0	26	68	53	20	0	0	1
ENSMUSG00000026281	Dtymk	protein_coding	-0.276448	-0.386957	0.196197	0.0448134	-0.331703	0.120505	-0.425839	-0.716871	0.355925	0.133563	-0.571355	0.244744	233	254	142	183	1720	2060	1202	1349	538	570	387	436	77	54	84	95	1538	1764	1602	1968	16	8	23	7	9	0	0	0	300	578	330	544	18	27	11
ENSMUSG00000026283	Ing5	protein_coding	0.283454	0.731994	0.824306	0.751018	0.507724	0.787662	0.794568	1.5113	1.47196	1.23123	1.15293	1.35159	2	3	2	3	374	321	284	292	1221	1096	908	875	0	0	0	1	493	597	585	695	5	6	4	9	0	0	0	17	152	422	169	252	42	60	38
ENSMUSG00000026288	Inpp5d	protein_coding	0.198565	0.506315	0.0791146	0.708514	0.35244	0.393814	1.12412	1.59786	1.33778	1.72757	1.36099	1.53267	0	0	0	0	560	442	450	299	169	158	132	98	0	0	0	0	696	703	553	691	13	9	11	3	0	0	0	0	286	617	244	364	3	25	0
ENSMUSG00000026289	Atg16l1	protein_coding	-1.96159	-1.74609	-1.16316	-1.63073	-1.85384	-1.39694	-0.00384962	-0.634689	0.552968	-0.0466588	-0.319269	0.253155	21	43	20	30	766	707	591	635	384	340	310	286	29	27	43	32	213	236	307	290	2	1	5	3	0	2	0	13	179	210	186	226	5	10	1
ENSMUSG00000026305	Lrrfip1	protein_coding	0.181398	0.195291	-0.472143	-0.115942	0.188344	-0.294043	-0.638769	0.494195	0.273291	-0.361313	-0.0722872	-0.0440111	5	10	14	9	206	234	378	318	84	95	166	143	8	12	22	23	253	300	317	415	0	2	1	0	0	2	4	0	31	152	98	91	7	10	0
ENSMUSG00000026309	Ilkap	protein_coding	-1.65927	-1.91111	-1.63928	-2.03164	-1.78519	-1.83546	-1.07819	-1.62653	-1.57659	-1.52366	-1.35236	-1.55012	10	10	15	6	802	1011	723	876	89	81	77	56	0	0	1	2	275	301	270	303	2	0	4	5	0	0	0	0	89	151	52	112	8	1	7
ENSMUSG00000026313	Hdac4	protein_coding	-1.42574	-1.52713	-1.82458	-1.5047	-1.47643	-1.66464	-0.144044	0.273501	0.0719603	0.216706	0.0647285	0.144333	43	62	60	45	382	296	408	309	440	368	425	276	18	17	29	51	154	115	134	154	42	133	105	228	6	24	7	28	81	165	92	132	11	28	33
ENSMUSG00000026341	Actr3	protein_coding	-1.13861	-1.26473	-1.15215	-1.35688	-1.20167	-1.25452	-0.379286	-0.865008	-0.509716	-1.31849	-0.622147	-0.914104	114	156	129	152	866	1015	896	882	696	777	707	596	57	77	81	89	426	473	469	487	1	4	10	6	30	18	14	35	156	257	135	130	24	67	12
ENSMUSG00000026349	Ccnt2	protein_coding	0.202095	0.140867	0.0906321	-0.0227047	0.171481	0.0339637	0.857059	0.394413	0.284389	0.00540498	0.625736	0.144897	1	3	3	6	549	584	666	561	712	833	925	842	0	0	0	0	684	721	825	781	8	8	4	4	0	0	0	0	233	354	174	207	33	47	30
ENSMUSG00000026353	Ubxn4	protein_coding	-0.553465	-0.5344	-0.687596	-0.682135	-0.543932	-0.684865	-0.442132	-1.05507	-0.878472	-0.625299	-0.748603	-0.751885	68	69	61	71	748	811	857	877	294	230	296	250	22	24	32	25	552	627	619	773	3	7	9	10	5	0	0	0	129	180	100	209	22	2	15
ENSMUSG00000026355	Mcm6	protein_coding	-0.0388451	-0.0650928	-0.16091	-0.151161	-0.051969	-0.156035	-0.745485	-0.912658	-0.903213	-0.923744	-0.829072	-0.913479	108	164	120	132	5896	6568	5353	5465	729	750	630	573	38	37	37	58	6216	7030	5570	6960	23	36	24	21	0	3	0	5	824	1609	614	1059	41	42	21
ENSMUSG00000026356	Dars	protein_coding	0.22258	0.0814949	0.0880562	-0.0363573	0.152037	0.0258495	-0.549288	-0.295242	-0.915671	-0.769017	-0.422265	-0.842344	148	195	174	196	2442	2581	2858	2596	493	454	677	436	42	61	62	65	3086	3058	3534	3580	41	39	36	33	5	6	0	0	391	970	325	560	0	29	6
ENSMUSG00000026361	Cdc73	protein_coding	0.632518	0.717026	0.980948	0.660811	0.674772	0.82088	0.442984	1.00886	1.63773	1.46489	0.725922	1.55131	9	14	11	13	405	389	385	407	479	416	543	449	42	56	38	92	680	716	884	910	5	4	13	12	0	0	0	0	129	361	257	413	12	23	41
ENSMUSG00000026374	Tsn	protein_coding	0.121299	0.237046	0.44083	0.492526	0.179172	0.466678	-0.247147	-0.258031	-0.399923	-0.128042	-0.252589	-0.263983	211	233	164	186	1084	1198	898	874	1581	1445	1248	1163	103	119	149	159	1277	1581	1418	1739	15	16	13	17	3	7	8	0	214	462	146	294	17	47	9
ENSMUSG00000026377	Nifk	protein_coding	1.08684	0.718016	0.503789	0.459091	0.902426	0.48144	0.972049	1.25189	0.113823	0.257818	1.11197	0.185821	20	39	39	57	842	936	1301	1199	631	752	861	847	2	2	2	4	1937	1724	2146	2331	28	33	24	40	0	7	3	0	387	1028	302	527	49	74	18
ENSMUSG00000026380	Tfcp2l1	protein_coding	0.288009	0.450411	0.609676	0.75248	0.36921	0.681078	-0.0867615	-0.0666169	0.473466	0.43406	-0.0766892	0.453763	67	58	39	38	1396	1115	836	596	4519	3319	2351	1598	25	4	15	9	1846	1706	1484	1420	63	130	60	100	0	5	0	0	308	491	249	296	99	186	92
ENSMUSG00000026385	Dbi	protein_coding	0.760228	0.966617	1.24359	1.19539	0.863422	1.21949	0.960052	2.33637	0.774917	2.24178	1.64821	1.50835	268	337	232	283	1075	1243	929	1106	447	495	412	389	141	181	164	286	1972	2720	2559	3582	15	52	44	52	2	0	0	18	490	2895	341	1923	44	113	13
ENSMUSG00000026398	Nr5a2	protein_coding	0.741602	1.00912	0.742766	1.04409	0.87536	0.893428	0.154247	0.404208	0.361239	-0.521121	0.279228	-0.0799412	0	0	0	0	349	272	225	203	485	367	352	280	0	0	0	0	632	613	438	592	3	3	0	3	0	0	0	0	91	166	62	52	21	40	1
ENSMUSG00000026404	Ddx59	protein_coding	-1.39464	-1.5271	-1.0153	-1.12485	-1.46087	-1.07007	-2.52705	-1.53681	-0.481496	0.227919	-2.03193	-0.126788	22	32	15	16	369	453	384	367	19	18	23	21	5	8	10	8	152	176	221	238	1	0	0	1	0	0	4	0	15	72	59	158	0	0	0
ENSMUSG00000026421	Csrp1	protein_coding	-0.573424	-0.0138747	0.049173	0.0503976	-0.293649	0.0497853	-2.01168	-0.238211	-0.283139	-0.642525	-1.12495	-0.462832	5	5	3	4	327	266	329	310	384	339	442	348	1	1	0	0	238	295	396	454	4	7	8	5	0	0	0	0	19	104	58	73	9	24	5
ENSMUSG00000026425	Srgap2	protein_coding	0.268728	0.43522	0.206645	0.544579	0.351974	0.375612	1.03299	1.19534	1.8702	1.6751	1.11417	1.77265	27	27	36	33	292	214	292	207	181	152	213	130	79	67	66	88	381	324	392	427	1	0	2	7	0	6	2	0	140	226	229	243	5	4	0
ENSMUSG00000026427	Eif2d	protein_coding	-1.08046	-1.27174	-0.671583	-0.873587	-1.1761	-0.772585	-1.12856	-1.70549	-1.07973	-0.440748	-1.41703	-0.760239	129	189	86	86	1605	1669	1005	960	1	1	1	0	89	72	84	74	822	774	734	741	0	0	0	0	7	3	0	0	172	236	102	260	0	0	3
ENSMUSG00000026429	Ube2t	protein_coding	0.152227	0.2222	0.569987	0.271966	0.187213	0.420977	0.21218	0.16742	-1.33377	0.799537	0.1898	-0.267114	79	101	65	91	280	307	282	236	53	65	58	28	71	62	93	70	337	401	487	403	7	2	1	1	27	42	15	27	76	159	24	151	10	0	0
ENSMUSG00000026434	Nucks1	protein_coding	0.588677	1.00687	0.635248	0.796053	0.797774	0.715651	0.897924	1.14088	0.878362	1.49754	1.0194	1.18795	141	165	153	183	1530	1475	1486	1712	1085	943	1149	1042	277	133	298	201	2492	3319	2685	4204	13	18	19	21	28	48	32	54	668	1500	586	1777	37	62	17
ENSMUSG00000026439	Rbbp5	protein_coding	-0.657245	-0.254794	-0.0600582	-0.103136	-0.456019	-0.0815973	0.0583458	-0.0279917	0.214619	0.491081	0.015177	0.35285	98	79	85	70	332	325	233	240	544	591	464	410	107	109	113	124	228	305	260	316	18	50	17	30	8	3	14	10	81	147	58	124	26	45	24
ENSMUSG00000026455	Klhl12	protein_coding	-1.68162	-1.38993	-1.58871	-1.85446	-1.53578	-1.72158	-1.57253	-1.23846	-1.05928	-2.01804	-1.40549	-1.53866	11	11	14	11	622	660	680	606	380	451	430	431	2	1	8	5	210	282	263	237	6	5	2	5	0	0	0	0	49	129	70	55	39	26	13
ENSMUSG00000026456	Cyb5r1	protein_coding	-0.852061	-0.901791	-0.448853	-0.418562	-0.876926	-0.433708	1.02234	1.26789	1.62764	1.36378	1.14512	1.49571	17	32	27	23	540	579	528	482	466	496	407	452	5	2	5	4	324	347	450	510	6	2	10	8	19	7	23	15	257	643	350	456	19	25	16
ENSMUSG00000026457	Adipor1	protein_coding	-4.68394	-4.75852	-4.39402	-4.91321	-4.72123	-4.65361	-1.41872	-2.45681	-1.15263	-1.48398	-1.93777	-1.31831	237	254	232	224	1780	2369	1482	1811	723	721	627	627	40	37	63	47	75	98	82	85	0	3	10	1	2	12	10	17	156	199	143	238	24	27	8
ENSMUSG00000026473	Glul	protein_coding	0.204045	0.0278279	0.487839	0.288218	0.115937	0.388029	1.19047	0.76483	1.05603	0.842951	0.97765	0.949491	264	279	261	210	2072	1964	1473	1509	2934	2732	2187	2121	126	122	129	157	2585	2242	2403	2606	91	183	88	181	4	0	0	14	1108	1539	657	995	130	235	33
ENSMUSG00000026478	Lamc1	protein_coding	0.445341	0.529238	0.0733521	0.529275	0.487289	0.301314	-0.933896	-0.709978	-0.950111	-0.797129	-0.821937	-0.87362	232	275	181	194	6743	6562	5719	5020	1613	1247	1470	969	170	135	136	206	9944	10604	7000	10246	118	119	76	103	1	25	0	11	827	1850	635	1062	32	71	27
ENSMUSG00000026479	Lamc2	protein_coding	-0.551921	-0.72054	-0.706943	-0.704932	-0.636231	-0.705937	-1.72935	-0.812714	-1.21159	-0.743852	-1.27103	-0.977721	10	6	11	9	467	518	529	574	102	126	137	150	2	9	3	6	345	352	377	498	2	4	2	1	0	0	0	0	33	136	49	126	13	4	0
ENSMUSG00000026483	Fam129a	protein_coding	-0.028743	0.07105	0.083735	0.104489	0.0211535	0.0941119	-0.577542	-0.460797	-0.55782	-1.49295	-0.51917	-1.02539	18	12	19	10	535	573	597	513	355	281	361	299	2	0	2	0	568	674	736	780	2	2	3	1	0	2	0	0	84	192	87	67	6	7	0
ENSMUSG00000026484	Rnf2	protein_coding	0.763196	0.695876	0.660851	0.639317	0.729536	0.650084	0.0429091	-0.0672696	-0.463675	-0.302977	-0.0121802	-0.383326	33	40	30	34	754	752	765	641	963	925	935	908	18	26	35	31	1386	1364	1407	1412	25	22	36	18	0	5	0	0	182	331	119	191	13	36	12
ENSMUSG00000026491	Ahctf1	protein_coding	0.156612	-0.221495	-1.32568	-1.06284	-0.0324416	-1.19426	-0.467237	-0.340913	-1.30722	-0.966865	-0.404075	-1.13704	141	229	313	306	2543	2675	5964	4913	256	311	567	528	203	185	265	299	3070	2569	2768	3326	4	2	3	1	12	53	8	53	431	974	517	924	15	64	11
ENSMUSG00000026496	Parp1	protein_coding	-0.342581	-0.364948	-0.257414	-0.455357	-0.353765	-0.356385	-0.906182	-0.738088	-1.01702	-0.889377	-0.822135	-0.953199	264	291	213	228	10214	10496	8698	8904	1540	1525	1227	1207	137	111	106	148	8724	9126	8465	9184	34	74	28	43	14	9	8	21	1277	2902	922	1767	26	65	23
ENSMUSG00000026499	Acbd3	protein_coding	0.436405	0.202486	-0.249491	-0.314015	0.319445	-0.281753	-0.71382	0.615864	-0.1271	0.209569	-0.0489776	0.0412348	4	10	9	7	189	208	280	327	215	275	299	304	3	0	4	4	277	268	274	372	2	6	0	3	0	0	0	0	27	147	55	139	4	28	11
ENSMUSG00000026509	Capn2	protein_coding	-0.186096	-0.411805	-0.270454	-0.697966	-0.29895	-0.48421	-0.164617	-0.0571048	0.143581	-1.31807	-0.110861	-0.587242	11	13	11	14	354	379	422	468	172	190	202	189	7	4	2	0	337	319	407	408	1	3	1	2	0	0	0	0	74	168	100	69	0	4	0
ENSMUSG00000026510	Trp53bp2	protein_coding	0.759837	0.969685	0.650941	1.2042	0.864761	0.927569	0.518733	0.562575	-0.0271038	0.695032	0.540654	0.333964	16	11	11	12	283	254	323	205	61	39	72	38	6	7	5	11	519	557	590	668	1	2	0	0	0	0	0	0	95	173	68	122	0	1	14
ENSMUSG00000026516	Nvl	protein_coding	0.19094	0.218772	0.0927477	0.0784138	0.204856	0.0855808	-0.506205	-0.280568	-0.8467	-1.24645	-0.393387	-1.04658	21	25	37	39	1570	1554	1509	1478	593	438	505	374	9	8	13	10	1941	2025	1872	2207	13	9	17	15	0	0	0	0	259	590	180	229	75	116	130
ENSMUSG00000026520	Pycr2	protein_coding	-0.208798	-0.392206	0.279582	-0.0503781	-0.300502	0.114602	-1.3221	-0.99249	-1.13045	-0.9382	-1.15729	-1.03432	121	136	121	130	811	906	745	834	366	393	337	388	98	69	136	134	760	773	1052	1139	0	0	0	0	13	20	9	2	76	210	73	160	0	19	0
ENSMUSG00000026526	Fh1	protein_coding	0.203156	0.0798851	0.316242	0.272407	0.14152	0.294325	-0.0323587	-0.0822785	-0.626473	-0.413181	-0.0573186	-0.519827	6	11	15	10	1807	2011	1648	1583	25	18	37	19	0	1	0	0	2253	2380	2387	2704	47	4	36	3	0	0	0	0	414	876	229	437	1	12	0
ENSMUSG00000026547	Tagln2	protein_coding	1.60961	1.97931	2.31892	2.51324	1.79446	2.41608	1.6386	2.05594	1.72569	2.51844	1.84727	2.12207	83	91	76	84	721	619	537	433	358	337	302	256	104	74	107	142	2383	2733	3117	3496	30	6	23	3	11	2	1	15	526	1187	381	912	21	26	18
ENSMUSG00000026553	Copa	protein_coding	-0.0170221	0.0107068	0.0299399	0.0661994	-0.00315762	0.0480696	-0.837266	-0.73115	-0.779176	-1.29098	-0.784208	-1.03508	85	104	106	100	2829	2678	2408	2170	263	244	221	216	27	32	31	38	3028	3021	2860	3213	9	24	13	9	3	9	0	1	371	744	301	326	0	3	1
ENSMUSG00000026554	Dcaf8	protein_coding	-0.543324	-0.484265	-0.444857	-0.33742	-0.513794	-0.391138	-0.826726	-0.781188	-0.203484	-0.157041	-0.803957	-0.180263	84	94	84	59	1355	1308	1197	1098	623	740	545	569	63	56	67	113	1007	1047	1023	1229	19	3	13	7	8	6	5	0	179	351	223	362	70	439	52
ENSMUSG00000026558	Uck2	protein_coding	-0.86792	-0.790282	-0.916424	-0.753222	-0.829101	-0.834823	-1.02552	-0.87972	-0.760179	-1.33801	-0.952619	-1.04909	238	269	217	192	1616	1580	1358	1286	2828	2684	2168	2028	118	162	166	209	959	1023	837	1079	31	11	17	33	0	6	0	8	186	396	172	187	112	107	48
ENSMUSG00000026576	Atp1b1	protein_coding	1.05073	1.04003	1.12871	1.30905	1.04538	1.21888	0.414896	-0.0348009	0.888627	0.487316	0.190048	0.687972	65	75	59	58	509	562	423	359	628	619	440	410	178	165	222	161	1142	1294	1076	1258	15	8	30	8	5	23	4	7	159	253	168	185	11	50	10
ENSMUSG00000026585	Kifap3	protein_coding	0.655327	0.608568	0.346917	0.291656	0.631948	0.319287	0.618062	0.151397	-1.05899	-0.525043	0.38473	-0.792018	14	13	17	21	520	492	709	595	225	208	311	285	11	3	14	14	887	840	1049	1030	41	29	48	36	0	7	0	0	187	252	73	152	9	11	9
ENSMUSG00000026596	Abl2	protein_coding	-0.944879	-0.976395	-1.39172	-1.38015	-0.960637	-1.38594	-1.25749	-1.16767	-1.27459	-1.40318	-1.21258	-1.33888	13	24	24	29	551	492	609	554	1236	1144	1190	1104	22	10	5	20	310	280	270	301	20	20	19	15	2	5	0	0	54	101	54	77	34	70	15
ENSMUSG00000026600	Soat1	protein_coding	0.355319	0.243261	0.214285	-0.00494952	0.29929	0.104668	0.617279	0.254829	-0.346651	-0.514866	0.436054	-0.430759	29	29	43	22	345	378	492	447	463	446	537	442	14	7	7	4	478	501	664	630	7	8	10	16	0	0	0	0	124	208	83	115	18	31	8
ENSMUSG00000026604	Ptpn14	protein_coding	-0.326026	-0.0647149	-0.37101	-0.470796	-0.19537	-0.420903	-0.0637266	0.649026	0.611497	0.826822	0.29265	0.719159	38	35	39	37	397	354	418	342	414	362	400	308	51	59	73	88	343	379	376	349	5	2	6	6	0	0	0	7	89	256	137	223	8	22	1
ENSMUSG00000026605	Cenpf	protein_coding	2.04831	1.87636	-0.646858	-0.50964	1.96234	-0.578249	2.09562	1.93795	-0.534454	-0.214684	2.01679	-0.374569	8	8	33	37	690	837	3700	3463	870	461	794	478	11	22	20	19	3091	3441	2749	3440	5	4	1	10	11	2	0	2	691	1479	548	1097	43	42	25
ENSMUSG00000026608	Kctd3	protein_coding	-2.64363	-2.79005	-2.82614	-3.2254	-2.71684	-3.02577	-0.754065	-1.39307	-0.463025	-0.955832	-1.07357	-0.709428	50	54	54	56	727	803	951	992	767	743	981	811	21	17	36	33	126	130	156	150	93	95	85	103	0	1	0	8	101	141	148	188	72	121	59
ENSMUSG00000026615	Eprs	protein_coding	0.670679	0.389362	-0.469051	-0.536762	0.53002	-0.502906	0.251389	0.101413	-0.972028	-0.774065	0.176401	-0.873046	164	227	314	264	6841	8291	11988	11495	176	152	345	261	86	55	86	79	11794	12160	10075	11206	55	52	48	46	0	9	7	7	1908	4102	1311	2471	1	1	8
ENSMUSG00000026617	Bpnt1	protein_coding	-0.0575714	-0.0535389	0.550188	0.153323	-0.0555551	0.351755	-0.253055	0.032893	-0.0129735	0.208486	-0.110081	0.097756	40	44	34	43	590	532	381	412	336	310	290	248	13	13	10	8	614	574	649	648	22	10	33	12	0	8	0	11	116	251	81	175	24	12	15
ENSMUSG00000026618	Iars2	protein_coding	-1.12125	-0.968986	-1.0173	-0.973911	-1.04512	-0.995603	-1.86544	-1.58688	-1.89465	-1.97182	-1.72616	-1.93324	28	53	24	28	2115	2117	1820	1718	227	217	194	168	0	3	4	6	1053	1211	1046	1237	11	9	2	4	0	0	0	0	136	325	105	161	0	15	2
ENSMUSG00000026622	Nek2	protein_coding	-0.569778	-0.52807	-0.361831	-0.529955	-0.548924	-0.445893	-0.536515	-0.698171	-1.0271	-0.734012	-0.617343	-0.880558	64	83	62	54	910	971	760	828	1051	1230	807	878	37	23	27	31	664	754	688	811	7	5	12	7	6	0	5	0	147	276	80	183	41	36	0
ENSMUSG00000026626	Ppp2r5a	protein_coding	-3.44925	-3.75861	-3.76114	-3.46396	-3.60393	-3.61255	-1.64546	-2.69222	-1.85813	-1.95312	-2.16884	-1.90562	279	352	191	192	948	967	676	632	747	722	457	464	142	157	162	137	94	80	58	81	1	1	2	6	3	20	0	0	71	69	40	60	26	26	5
ENSMUSG00000026634	Angel2	protein_coding	-1.42244	-1.6458	-1.16658	-1.27097	-1.53412	-1.21877	-0.589103	-0.381689	0.530679	0.468742	-0.485396	0.49971	24	21	16	21	443	517	384	401	432	364	294	318	18	19	18	23	179	185	199	235	7	12	10	15	0	0	0	0	69	183	119	204	4	14	0
ENSMUSG00000026641	Usf1	protein_coding	-2.1885	-1.89176	-1.68488	-2.04059	-2.04013	-1.86274	-0.843809	-0.685337	0.105346	-0.598453	-0.764573	-0.246553	126	150	136	168	383	401	351	416	367	430	348	449	144	208	273	377	91	121	127	143	11	11	6	12	8	25	6	0	50	115	81	101	14	21	13
ENSMUSG00000026643	Nmt2	protein_coding	0.194559	0.471683	0.0907104	0.16206	0.333121	0.126385	-0.277028	-0.455484	-0.660841	-0.499	-0.366256	-0.579921	8	11	11	12	543	559	737	692	443	452	663	551	3	4	2	5	673	868	913	1095	2	3	3	4	0	0	0	0	105	188	100	180	18	14	10
ENSMUSG00000026646	Suv39h2	protein_coding	-0.949908	-1.18596	-0.969633	-1.1521	-1.06793	-1.06087	-1.20493	-1.58607	-2.58223	-0.0285957	-1.3955	-1.30541	6	5	4	5	305	319	335	308	153	163	181	162	6	2	6	7	171	157	199	196	3	2	2	1	0	0	0	0	31	49	12	111	0	8	0
ENSMUSG00000026662	Sephs1	protein_coding	-0.705629	-0.63417	-0.425787	-0.621588	-0.6699	-0.523688	-0.163158	-1.0657	-0.454402	-1.47134	-0.614428	-0.962869	122	125	105	115	908	876	709	792	760	728	641	641	79	100	94	171	603	632	614	728	16	10	7	7	0	0	0	0	190	193	111	105	21	34	12
ENSMUSG00000026663	Atf6	protein_coding	0.185484	0.127203	0.00882902	0.169	0.156343	0.0889146	-0.701645	-0.726643	-0.109325	-1.14119	-0.714144	-0.625256	12	20	16	16	354	305	352	300	384	356	424	311	9	3	21	9	436	373	412	477	2	6	0	4	0	0	0	0	51	85	70	50	16	38	2
[truncated: 2,123 more rows]
[truncated: 5 more columns]
