# Supplementary material for: Mammalian RNA Decay Pathways Are Highly Specialized and Widely Linked to Translation
Source: Mol Cell. 2020 Mar 19;77(6):1222–1236.e13. doi: 10.1016/j.molcel.2020.01.007 (PMC7083229; doi:10.1016/j.molcel.2020.01.007)
Supplement: Table S5. Mass Spectrometry Analysis, Related to Figure 3 — Summary table of all Mass spectrometry analyses, indicating LFC and significantly enriched interactions identified in all experiments related to Figure 3. Raw data with original MaxQuant parameters for every experiment are also included. [file mmc6.xlsx]

## Sheet: Summary_table_all_samples
	3A	SKIV2L	Single 150 mM KCl	3B	SKIV2L	Tandem 150 mM KCl	3E	AVEN	Single 150 mM KCl	3F	SKIV2L	Tandem 350 mM KCl	3G	AVEN	Tandem 350 mM KCl
Gene name	LFC	-log10(p)	significant (FDR 0.05)	LFC	-log10(p)	significant (FDR 0.05)	LFC	-log10(p)	significant (FDR 0.05)	LFC	-log10(p)	significant (FDR 0.05)	LFC	-log10(p)	significant (FDR 0.05)
Ttc37	12.1841	5.21602	+	16.147	4.98908	+	10.1381	4.56826	+	13.6091	5.91566	+	2.20361	2.71092	+
Skiv2l	11.7252	2.87843	+	12.615	5.42876	+	9.1682	2.37422	+	13.4264	5.23959	+	0.744358	0.789316
Wdr61	10.5331	5.77698	+	15.0107	4.4005	+	8.76769	5.12326	+	10.8669	3.58057	+	0.623744	0.23736
Focad	4.80663	2.54139	+	9.10278	4.57855	+	13.3748	4.14769	+	0.60327	0.246407		13.3264	4.8573	+
Aven	4.62917	2.03437	+	9.97866	5.40374	+	12.5797	3.65678	+	0.142137	0.05048		12.9965	5.22527	+
Rpl22l1	5.77782	3.60488	+				4.39787	3.62405	+
Hsp90b1	0.160721	0.373416					3.43549	0.83472		-4.85977	3.66046	+	-4.35805	1.2094	+
Ckb	-1.44721	0.314015					1.93038	0.334482		-5.04887	2.63174	+	-3.21177	1.42837	+
Lgals1										-2.91209	3.17867	+	-2.86132	3.53223	+
Rps26	6.94171	1.69172	+				5.51526	1.38278
Rpl18a	6.435	4.77195	+				4.00991	2.65725
Supt16;Supt16h	6.34838	3.88861	+				4.56959	2.54801
Rsl1d1	5.62956	2.49303	+				4.51665	0.960744
Znf622	5.35492	2.72958	+				4.11469	2.4219
Gnl3	5.29924	1.90221	+				3.7616	1.04161
Rpl13a	5.23965	2.77796	+				3.66694	2.12038
Larp1	5.09288	2.96308	+				4.03611	2.44812
Ubtf	5.07782	3.28373	+				3.30036	3.28976
Ppan	5.05759	4.45641	+				3.945	0.731947
Ssb	5.04236	2.99761	+				3.12513	2.35303
Ssrp1	4.80777	1.93959	+				3.64942	1.537
Rps29	4.73174	1.32322	+				3.02856	0.879613
Lyar	4.33738	2.63179	+				2.87879	1.81924
L1td1	4.33666	4.12138	+				3.06023	3.30159
Ddx21	4.29367	2.50032	+				3.31227	1.63036
Rps15	4.25511	2.7915	+				2.66374	2.98468
Gnb2l1	4.25347	3.20921	+				2.49142	2.31939
Prrc2c	4.12361	2.43569	+				2.50399	1.16775
Rps7;Gm9493	4.08274	3.77677	+				2.31562	3.32853
Rpl36a	4.00478	3.21305	+				1.35839	1.54166
Rplp0;Gm8730	3.99379	3.13831	+				2.73034	2.43278
Rpl9	3.96159	4.0599	+				1.96496	2.04915
Nop16	3.93529	2.2725	+				2.59818	0.650379
Rpsa	3.9054	5.49054	+				2.6748	2.52132
Rps27l	3.84819	2.67976	+				2.06007	1.35057
Rps9	3.82019	4.58384	+				2.12411	2.86072
Rps15a	3.79338	3.02825	+				2.7278	1.94504
Banf1	3.73708	1.73799	+				2.97098	0.965732
Rps11	3.69576	2.54121	+				2.12336	1.61907
Rpl31	3.66375	3.54944	+				2.42845	2.75339
Gart	3.65865	1.37298	+				3.57747	1.32732
Rpl30	3.60157	4.06638	+				2.17165	2.5959
Senp3	3.56365	2.48851	+				1.86698	0.488864
Rpl12	3.53643	4.58089	+				2.35298	4.10983
Rps6	3.46303	4.78577	+				1.9717	3.97611
Smarca5	3.40776	1.20411	+				3.68732	1.18877
Rps2;Gm5786;Gm18025;Gm6576;Gm8225	3.40573	5.10083	+				1.87106	2.89842
Rps17	3.37055	3.68075	+				1.95623	2.82046
Rpl18	3.36827	4.77023	+				1.99987	3.14176
Dhx9	3.3301	2.85686	+				3.22817	0.740059
Rps21	3.32355	4.37045	+				1.89959	3.95813
Serbp1	3.32193	3.97498	+				1.94602	2.88818
Rpl32	3.31777	3.77378	+				1.78621	2.14554
Gm10020;Rpl15	3.29738	3.83852	+				2.0746	2.36563
Rps3	3.26424	5.08545	+				1.68818	2.6365
Rps27	3.2431	4.76704	+				1.6185	2.8115
Rpl34	3.2419	3.67188	+				1.60884	2.28818
Rbmxl2	3.23526	3.58183	+				2.53184	0.784684
Rps23	3.23504	3.89286	+				1.66615	2.76418
Rpl24	3.22653	4.41365	+				1.6757	3.10496
Eif6	3.22331	2.98361	+				3.46515	1.71656
Rps10	3.22074	2.75037	+				2.12554	2.07237
Rpl14	3.2099	4.17765	+				2.03848	3.48284
Rpl10;Rpl10l	3.20715	4.79462	+				1.77862	2.94686
Rpl38	3.19705	4.16732	+				2.22077	3.52801
Rpl17	3.18655	3.88612	+				1.75627	2.79631
Rpl36	3.18363	3.99794	+				1.81921	2.43773
Ebna1bp2	3.18087	1.02727	+				2.16482	0.434819
Rpl23	3.17238	3.36044	+				1.86294	2.53575
Rps14	3.15036	4.66572	+				1.49583	2.27288
Rps3a	3.14279	4.46811	+				1.57118	2.50216
Hist1h3b	3.14246	4.71389	+				3.07741	1.28539
Rpl6;Gm5428	3.1414	5.61773	+				1.85293	3.8196
Rpl22	3.13857	2.90251	+				1.62406	1.89239
Rpl35a	3.1267	3.32154	+				1.62637	1.5337
Rpl7a	3.11613	4.11891	+				1.72976	2.41772
Rps5	3.10254	4.2393	+				1.69956	2.65886
Rps24	3.0981	3.16739	+				1.88319	2.85616
Rpl23a	3.09369	3.29969	+				1.59024	2.01261
Rps4x	3.08847	4.85372	+				1.58465	3.35684
Rpl21	3.08806	4.13079	+				1.83948	3.18699
Rpl35;Gm8444;Gm10269;Itgam	3.08763	4.01551	+				1.79254	2.63395
Rpl26	3.08615	5.0378	+				1.6303	2.51495
Rpl37a	3.0778	1.08014	+				1.92424	0.607101
Rps12	3.0753	3.18604	+				2.11967	2.53326
Rpl10a	3.07078	4.21954	+				1.78935	3.00613
Rpl3	3.05737	4.43371	+				1.66301	2.31491
Rpl7	3.04205	3.54199	+				1.71722	2.29445
Rpl5	3.01538	3.9167	+				1.74008	2.39847
Cbx5	3.00587	2.27598	+				3.16784	0.877181
Rps16	3.00386	4.5879	+				1.56861	3.0689
Rps19	3.00312	4.12179	+	2.93542	0.978973		1.49825	3.44361
Rpl28	3.00219	4.12486	+				1.64464	2.47768
Rps25	2.99791	5.08459	+				1.71096	5.03982
Rps18;Gm10260	2.99018	4.87328	+				1.60916	3.30445
Gm5093;Gm10036;Rpl11	2.98642	4.19868	+				1.58963	3.05037
Rpl27a	2.97722	3.56707	+				1.52965	2.27558
Rps28;Gm10263	2.96962	4.41566	+				1.58766	2.92529
Gm17669;Gm10709;Rpl29;Gm3550	2.96369	3.66421	+				1.92669	3.8521
Rps20	2.94959	2.30638	+				1.3169	1.10211
Rsf1	2.93657	2.93178	+				0.630315	0.363007
Rpl19	2.92916	3.63639	+				1.5393	1.76344
Rps13	2.92862	4.44133	+				1.65046	4.05163
Rpl13	2.92319	3.89555	+				1.58267	2.02392
Top2a	2.92199	1.55209	+	0.793147	0.207972		2.83563	1.02795
Brix1	2.91296	3.14269	+				2.25152	0.596718
Fau	2.90306	4.3977	+				1.64145	3.45201
Rps8	2.87185	3.5421	+				1.51079	2.51601
Rpl4	2.86929	3.84658	+				1.90451	3.12188
Rrp1b	2.85084	4.19164	+				1.84917	0.658807
Rplp2	2.8377	4.6205	+				1.82468	2.78958
Gtpbp4	2.83201	1.96018	+				3.50259	0.713337
Rpl8	2.79091	3.95655	+				1.19281	1.8964
Hist1h4a	2.77658	4.84378	+	1.32987	0.380692		2.48101	1.08124		-0.331701	0.229245		1.25437	0.919092
Npm1;Gm5611	2.68879	3.89507	+				1.83151	1.76683
Snrpc	2.68156	1.14724	+				1.65485	0.482226
Rplp1	2.67709	1.48131	+				2.75311	1.38782
Hist1h2br;Hist1h2bp;Hist1h2bk;Hist1h2bc;Hist2h2bb;Hist1h2bh;Hist1h2bb;Hist1h2bm;Hist1h2bf;Hist3h2ba;Hist3h2bb;Hist2h2be;Hist1h2ba	2.65247	3.83207	+				2.44071	1.06428
Map3k19	2.59136	4.68457	+				1.49719	3.40087
Rbpms2	2.59083	1.14326	+				2.35558	0.867676
Rpl27	2.58354	3.70777	+				1.38198	2.60185
Eif3g	2.56707	1.40254	+				2.07122	0.604089
Rtcb	2.55685	1.34232	+				1.0928	0.490943
Hist1h2al;Hist1h2aa;Hist1h2ah;H2afj;Hist2h2ac;Hist1h2ak;Hist1h2af;Hist3h2a;Hist2h2aa1;Hist1h2ab;H2afx	2.5152	1.99652	+				2.99899	1.27738
Eef2	2.42701	1.56217	+				1.96683	0.962456
Rbm28	2.42032	1.28296	+				1.97057	0.372942
Rbm34	2.3588	3.15963	+				1.87878	0.587898
Las1l	2.30433	4.23659	+				0.445726	0.0876686
Bysl	2.26122	1.71204	+				1.35066	0.423642
Dkc1	2.22734	1.57043	+				3.72731	0.779179
Numa1	2.15732	4.35678	+				1.68986	0.617497
Vps13c	0.382852	0.168453		-4.04332	0.563121		-0.549975	0.207474		-5.76014	0.583563		-10.2523	1.15802	+
Eif4b	-0.790547	0.462503		0.350379	0.461103		0.818479	0.213056		1.15002	0.355386		5.61008	2.60754	+
Hspa8	-0.85054	3.643		1.88561	0.989429		-0.240148	0.451169		0.364834	0.787634		3.1475	4.13693	+
Nup214	-1.96406	2.62889	+				-0.544747	0.250293
Gapdh;Gm3839;Gm7293	-1.96729	3.58304	+	0.656344	0.526861		0.15959	0.0996347
Gm8991;Gm6793;Gm9242;Hnrnpa3	-2.03529	2.203	+				1.1139	0.372208
Serf2;Serf1	-2.07249	2.67136	+				0.433352	0.0748734
Naa10	-2.24996	1.75125	+				0.00960668	0.00430607
Kif5b;Kif5c;Kif5a	-2.26074	1.9	+				0.103063	0.0296883
Bcas2	-2.33631	1.92309	+				-0.973569	0.457886
Stoml2	-2.35366	1.3695	+				0.364962	0.0929486
Tceb1	-2.38073	2.36629	+				-0.117547	0.275129
Myh9	-2.48274	1.88616	+				2.86422	1.83558
Glud1	-2.56653	1.6872	+				0.34921	0.183699
Sfpq	-2.57731	1.39293	+				1.09262	0.331019
Dnajc7	-2.66453	1.68637	+				0.318333	0.13672
Stmn1	-2.66772	2.17193	+				0.854568	0.130191
Prdx4	-2.72582	1.61023	+	-1.54063	0.362614		-0.353722	0.0563988
C1qbp	-2.72984	1.1925	+				0.83101	0.142438
Marcksl1	-2.73062	2.42783	+				0.526735	0.141711
Psma1	-2.78236	2.02852	+				0.256099	0.0640815
Adrm1	-2.8239	3.06387	+				-0.0428282	0.010037
Ppid	-2.8398	1.99704	+				-0.13773	0.037064
Hspb1	-2.89267	1.07816	+	0.510559	0.213951		1.13174	0.213829
Hsp90ab1	-2.94359	2.41302	+	-0.396659	0.266312		0.383097	0.155518		-0.289014	0.248107		0.302252	0.26708
Hspd1	-2.94961	3.0874	+	-0.176256	0.0477574		0.926545	0.306752
Sugt1	-2.98374	1.74021	+				0.563075	0.243049
Gm20390;Nme1	-2.98515	0.926465	+				1.49675	0.221106
Set	-2.9953	1.73988	+				0.619443	0.15783
Sf3b4	-3.01827	1.22776	+				-0.350044	1.21835
Pdap1	-3.0452	2.11343	+				-0.782687	0.102686
Tdh	-3.05709	1.49311	+				-1.6888	0.546591
Dbi	-3.06087	2.59374	+				-0.17745	0.0241482
Actb	-3.07559	1.60986	+				2.17057	0.875041
Cacybp	-3.10001	0.878569	+				0.831573	0.125305
Ran;1700009N14Rik	-3.10167	0.966602	+				2.42179	0.579669
Nudc	-3.13169	2.54761	+				0.532001	0.174965
Sumo2;Sumo3	-3.24115	2.192	+				1.0752	0.230441
Aldoa;Aldoart1	-3.26464	1.33099	+				0.953131	0.155009
Hnrnpab	-3.3414	1.06216	+				0.439795	0.108387
Naca	-3.37207	1.48104	+				1.25071	0.185252
Tardbp	-3.40883	1.21071	+				0.333068	0.0637134
Tpm3;Tpm3-rs7	-3.47042	1.62977	+				1.635	0.342102
Eif4a1	-3.52342	0.897159	+				2.55178	0.516312
Cdv3	-3.5357	2.54421	+				-0.0380726	0.00443295
Ptma	-3.54277	1.61385	+				0.512616	0.0986998
Akap12	-3.60853	1.50934	+				1.13785	0.309459
Tmsb10	-3.63498	1.39533	+				1.11084	0.254105
Ranbp1	-3.65318	1.79875	+				1.83735	0.352056
Psmc3	-3.66171	1.49864	+				0.374664	0.174152
Mthfd1	-3.68271	2.11848	+				-0.564266	0.133752
Hnrnpk;Gm7964	-3.71425	1.33796	+				0.443364	0.187722
Pfn1	-3.72367	2.74968	+				1.05592	0.352467
Tkt	-3.73279	1.28276	+				0.673403	0.102787
Eef1d	-3.7787	1.92288	+				1.16946	0.35631
Prdx1	-3.81073	1.9301	+				0.962236	0.349678		-2.40187	1.64046		-0.545844	0.622256
Cct4	-3.82373	2.7119	+				1.10939	0.475703
Ywhae	-3.85063	1.45898	+				1.18541	0.432412
Tbca	-3.91526	1.11989	+				-0.442989	0.366287
Cfl1	-3.93337	1.54058	+				1.37452	0.409813
Pgam1	-3.95182	1.35116	+				1.5271	0.302294
Tpi1	-4.00302	1.46972	+				1.1707	0.321769
Eprs	-4.04457	1.80043	+				0.723429	0.39402
Pgk1	-4.05338	1.11843	+				1.13333	0.14561
Nasp	-4.06956	1.79297	+				0.652802	0.167744
Stip1	-4.08796	2.39541	+				0.62564	0.111265
Hnrnpd	-4.10829	2.25939	+				0.998655	0.256022
Hnrnpa2b1	-4.11962	1.62036	+				0.81165	0.193818
Eif5a	-4.25267	1.29023	+				1.12326	0.331879
Igf2bp1	-4.32145	2.42978	+				0.74452	0.210739
Calm1;Calml3	-4.34307	1.30282	+				1.64172	0.680098
Eef1g	-4.46403	1.17374	+				0.645767	0.0757348
Tpt1	-4.48121	1.6516	+				0.711782	0.212522
Hsp90aa1	-4.5218	1.7378	+	-1.6638	0.504962		0.671544	0.165836		-1.57677	0.4435		-0.392319	0.10759
Sod1	-4.66273	1.2289	+				0.639373	0.102887
Kars	-4.97718	0.838671	+				0.931848	0.123721
Ldha	-5.00512	2.07795	+				0.432931	0.11239
Ppia	-5.09572	1.84668	+				0.953808	0.305144
Pkm	-5.10666	1.63633	+				0.846935	0.221255		-2.03662	0.958304		-2.13562	1.27808
Hnrnpa1	-5.16149	1.72821	+				1.13634	0.408714
Eno1	-5.43421	1.6926	+				1.10526	0.214806
Eef1b;Eef1b2	-5.48383	2.10095	+				0.682262	0.241796
Hspe1	-5.48659	2.3196	+				0.484781	0.0924592
Hspa4	-5.61257	2.90005	+				0.770369	0.200673
Prpf31				1.82916	0.53205					0.908154	0.965033		4.22985	3.21304	+
Glyr1										2.62464	0.84698		3.41195	1.11176	+
Eef1a1;Eef1a2										-3.88871	2.88714	+	-1.20405	1.10054
Tuba1c;Tuba3a;Tuba1a;Tuba1b;Tuba4a;Tuba8										0.739068	0.917496		3.79549	3.43554	+
Tubb5;Tubb4b;Tubb4a;Tubb2b;Tubb2a;Tubb3										0.775142	0.477496		4.26164	3.23743	+
Sptan1	2.66649	0.40946					1.42011	0.558859
Rrs1	2.62609	1.04824					3.05518	0.650895
Lamc1	2.5256	1.14136					3.59045	2.77944
Tsr1	2.36316	1.26549					2.08364	1.13973
Parp1	2.15264	0.631759					2.98112	0.856699
Ddx24	1.91451	1.95671					1.90037	0.756713
Canx	1.89092	0.395182					4.45885	1.7595
Npm3	1.85754	1.91386					2.5907	1.90772
Eif3b	1.82167	0.668407					1.41112	0.341079
Rbbp4	1.80465	0.866612					1.47314	0.457112
Wdr12	1.78519	1.0011					2.44125	0.562288
Cbx3	1.77004	2.9262					2.90213	2.09045
Eif3i	1.76313	0.776698					1.24138	0.469115
Pabpc1	1.7343	0.471043					2.81913	0.773469
Hist1h1e	1.72524	2.71024					2.43566	0.876334		0.517331	0.562807		0.795808	0.833371
Safb	1.72393	1.00863					1.8734	0.979792
Jarid2	1.70883	0.938884					1.89696	0.947295
Pwp1	1.70716	0.837689					1.25115	0.425308
H2afv;H2afz	1.65319	1.78411					2.13141	1.01246
Coil	1.59576	0.98284					2.54063	1.07483
Fbl	1.59413	0.711233					3.47548	0.606358
Dnmt3a	1.58194	1.20967					0.834176	0.480091
Baz2a	1.57786	1.91008					0.837622	1.20651
Zc3h4	1.56752	1.92476					2.06962	0.855771
Hist1h1d	1.51948	2.47235					2.3645	0.762149
Trip12	1.51036	0.834741					2.25108	1.24714
D2Wsu81e	1.45888	1.09559					1.47646	0.57809
Ubqln1	1.44947	1.18683					2.26655	0.503419
Pno1	1.41647	0.767516					1.18981	0.540119
Hn1l	1.40167	1.39591					4.01182	0.830975
Ncl	1.37427	2.41917					1.33721	0.850757
Dppa4	1.35525	2.08408					1.42703	1.54654
Bms1	1.34821	0.785019					2.52376	0.490013
Hist1h1a	1.34763	1.16273					2.98597	0.734036
Ppp2r2a;Ppp2r2d;Ppp2r2b	1.33364	0.758886					3.6523	1.25744
Ybx1	1.32439	2.21857					1.20345	0.775613
G3bp2	1.32004	0.432972					2.48727	0.751846
Cbx1	1.31047	1.21607					2.35585	0.996931
Eif3e	1.29315	0.531309					0.617634	0.216607
Snrpb;Snrpn	1.25917	0.31818					2.7904	1.14392
Gar1	1.24048	0.980859					1.48645	0.332708
Prrc2a	1.21077	0.985134					1.06941	0.982281
Nmd3	1.18535	0.86952					0.982391	0.693017
Eif3a	1.16159	0.325633					1.46298	0.495573
Impact	1.13708	0.603617					2.11862	0.78081
Eif3c	1.12816	0.271684					2.05669	0.896208
H3f3a;H3f3c	1.11124	0.332085					3.97076	0.872873
Surf6	1.10874	1.08536					1.35036	0.362617
Ahsa1	1.0889	0.259051					0.984993	0.177642
Pogz	1.08623	0.895427					0.862205	0.637537
Rbmx2	1.08183	1.57065					1.10367	0.804373
Snrpd1	1.07985	0.208177					2.93008	0.980828
Naa50	1.05853	0.673878					0.608454	0.592101
Nup62	1.05239	0.716737					3.45821	1.54765
Bop1	1.04845	0.696342					2.05621	0.365933
Wbp4	1.01781	1.15112					1.51769	0.778723
Ppib	1.01746	0.401449					2.18653	0.649292
Kpnb1	1.01041	0.616769					4.34925	1.60218
Ube2n	1.00916	0.523854					2.13598	0.652175
Vdac2	1.00321	1.63899					1.90958	0.549828
Clpp	0.994956	0.967975					1.68542	0.703751
Hells	0.980506	0.319177					2.8482	3.40501
Psmc2	0.969694	1.262					1.92851	0.743747
Chd4	0.961889	0.4384					1.04936	0.440304
Lbr	0.952403	0.232464					1.21974	0.348484
Urb1	0.951559	1.31477					2.22854	0.832063
Coro1c	0.938938	0.661918					3.36103	0.535466
Carhsp1	0.925421	0.585289					2.51553	0.778659
Aldh2	0.91566	0.575339					0.314967	0.134692
2200002D01Rik	0.891443	0.75074					1.75388	1.53824
Got2	0.884175	0.645083					2.07973	0.526879
Cops3	0.875825	1.30954					0.906329	0.82243
Nol6	0.858947	1.02098					2.99067	0.791052
Ruvbl2	0.853048	0.298364					2.15638	1.02087
Rrp7a	0.853025	0.662651					1.21859	0.196489
Syncrip	0.849105	0.560177					3.08303	0.868561
Rrp12	0.846037	0.288422					2.05384	1.10264
Hn1	0.825248	0.679164					2.31935	0.52565
Cdk11b;Ccdc124	0.814625	0.679665					0.841645	0.475285
Mdh1	0.810209	0.899211					1.53945	0.623758
Mars	0.804704	0.532348					1.19382	0.576724
Psma5;Gm8394	0.804307	1.58303					1.32325	0.304947
Cgn	0.801593	0.501246					1.47447	0.412876
Aprt	0.798146	0.371674					2.79427	0.795865
Baz1b	0.795697	1.12864					2.17135	0.70702
Ppp1r12a	0.79149	0.362599					1.76864	0.996786
Khdrbs1	0.772064	0.267105					1.08742	0.321568
Mepce	0.751797	0.355078					1.19118	1.22005
Ddx39b	0.750373	1.72369					1.8295	0.706908
Imp3	0.74302	0.293658					1.05475	0.253226
Snrpf	0.73027	0.184657					1.4907	0.441726
Uba1	0.720905	1.61286					0.482794	0.11105
Plp2	0.718872	0.330836					1.15391	0.602194
Ca2	0.709112	0.295122					0.792532	0.117034
Pdlim1	0.707314	1.59512					2.28928	0.813894
Gnl2	0.698792	1.41322					1.93692	0.649129
Dlat	0.692386	0.149339		-1.24052	0.395431		0.808747	0.172214
Eif3l	0.688702	0.342768					0.117299	0.119564
Papd5	0.688681	0.580747					1.93617	0.994276
Utp14a	0.686573	0.527552					2.87986	0.541207
Hist1h1b	0.678163	1.14919					1.85353	0.528893
Myo1c	0.675048	0.401185					1.7794	0.464614
Zc3h15	0.672895	0.294763					1.54334	0.346656
Aatf	0.657076	0.820118					4.43591	1.52747
Psma7;Psma8	0.647352	0.285084					2.15217	0.527273
Utf1	0.644589	0.240911					3.80501	0.581031
Psat1	0.638891	0.773068					1.19665	0.321837
Pcnp	0.63383	0.520861					2.7835	0.941393
Mis18bp1	0.631523	0.480988					1.2118	0.390528
Ccar1	0.625659	0.422064					0.375141	0.120173
Rbx1	0.610653	1.71879					1.20321	0.680497
Vim	0.606465	0.384495					4.31051	0.906532
Wdr5	0.604853	0.31706					0.095878	0.0224473
Exosc6	0.585567	0.41267					2.88796	1.64127
Gsta4	0.568886	0.974934					2.00454	1.49366
Rcc2	0.554096	0.107583					2.27528	0.526167
Manf	0.544472	0.217698					2.09828	0.551952
Nufip2	0.534882	0.313617					-0.202362	0.101775
Ssbp1	0.528659	0.453006					1.23285	0.318576
Tuba4a	0.518024	0.381986					2.4883	1.1997
Ube2v1;Gm20431	0.51383	0.878673					1.30268	0.348848
Arl6ip4	0.502531	0.233178					-0.314951	0.085553
Usp14	0.502522	0.357918					0.767997	0.295583
Skp1	0.501684	0.167473					-0.366915	0.181443
Kif20a	0.501506	0.470315					1.09788	0.297106
Gemin5	0.500797	0.364616					0.514151	0.328589
Lmna	0.497864	0.441272					4.76754	1.09046
Mtpn	0.494062	0.253395					0.395671	0.132513
Atp5h;Gm10250	0.481413	0.637006					2.95778	0.768065
Cenpv	0.474215	0.217864					2.43865	0.424777
Nop58	0.471008	0.299495					2.95712	0.52339
39326	0.45985	0.38343					1.62825	0.684062
Ddx3y	0.458879	0.314247					0.680363	0.470736
Ddx51	0.453798	0.156559					1.81643	0.374286
Ftsj3	0.445318	0.484786					2.48688	0.415647
Ddx10	0.435626	0.304908					1.97168	1.02756
Nucb1	0.429955	0.4093					1.32579	0.582535
Dek	0.429357	0.473221					1.75491	0.424262
Uchl3;Uchl4	0.423481	0.485282					1.11562	0.30914
Timm8a1;Timm8a2	0.420708	0.790783					2.07022	0.460133
Rrp15	0.420201	0.346139					1.4844	0.41197
Dab2	0.417631	0.170641					1.76766	0.613009
Wdr75	0.413875	0.212553					1.75108	0.348465
Fam169a	0.411261	0.485214					1.46322	0.357302
Map4	0.410943	0.313861					3.19696	0.851999
Rbm15	0.403309	1.31354					1.23405	0.316645
Fkbp1a	0.400262	0.261235					2.3904	0.772186
Hist1h1c	0.397142	0.14558					2.34977	0.365301
Wibg	0.382271	0.176629					1.65755	0.251945
Thumpd1	0.381538	0.262894					0.871504	0.612524
Nap1l1	0.375832	2.64746					1.19205	0.760825
Eif3h	0.371221	0.367886					0.407689	0.270178
Eif2a	0.371102	0.504434					2.13311	0.503543
Dnttip2	0.365489	0.317526					1.41089	0.278721
Rsl24d1;Gm20509	0.363358	0.277789					1.48126	0.437166
Nol10	0.362373	0.153741					1.9082	0.494647
Mak16	0.361282	0.217233					1.3005	0.203553
Ewsr1	0.353617	0.207917					1.03396	0.21179
Emb	0.353352	0.243033					1.08003	0.662764
Cse1l	0.349562	0.197094					2.15532	1.2322
Umps	0.338875	0.898916					1.644	0.339697
Mdn1	0.332878	0.207354					1.69678	0.64289
Strap	0.329971	0.325673					0.991412	0.392532
Dnajc8	0.323734	0.24729					2.22239	0.379473
Senp1	0.322677	0.65638					-0.433641	0.457222
Gm5424;Ass1	0.311165	0.177237					2.52767	1.16044
Nup153	0.310902	0.314503					1.13405	1.01694
Rpf2	0.289595	0.17494					2.3484	0.606884
Wdr43	0.2893	0.388815					2.39199	0.545081
Ctnna1	0.28808	0.0706539					1.68717	0.343795
Nedd4	0.284658	0.0963702					2.28475	0.571501
Chchd4	0.273647	0.136696					2.63074	1.07468
Clta	0.264612	0.44973					0.969557	0.193721
Pnisr	0.264045	0.384066					-0.094567	0.0743042
Nifk	0.26255	0.226858					2.29499	0.378476
Phb	0.25741	0.505171					1.42418	1.18634
Nhp2l1	0.255514	0.200199					2.4455	0.423223
Glrx3	0.248183	0.288748					2.46071	0.958855
Pdia4	0.237963	0.134915					1.76781	0.439816
Rcc1	0.236454	0.122092					2.71062	0.886861
S100a11	0.234678	0.177884					0.644236	0.196793
Txnl1	0.231671	0.206417					0.123054	0.0271953
Utp18	0.219445	0.120863					2.59083	0.565227
Nat10	0.219005	0.182041					1.95314	0.324345
Rbmxl1;Rbmx	0.2164	0.323769					2.56532	0.705116
Noc2l	0.215585	0.151072					2.52557	0.547824
Nsfl1c	0.21533	0.111168					1.66142	0.383975
Nup98	0.215327	0.142216					0.274583	0.0696768
Ptbp1	0.211733	0.275036					2.40842	0.80018
Ptges3	0.208592	0.127919					2.91789	0.680675
Serpinh1	0.20809	0.145775					4.79896	1.32309
Cul4b	0.206971	0.11824					2.86793	2.22831
Igbp1	0.200684	0.251613					1.09483	0.506072
Incenp	0.199036	0.344118					2.42665	0.83485
Fam207a	0.196278	0.120912					1.15208	0.386944
Flna	0.194398	0.122281					2.32395	0.777012
Pwp2	0.193236	0.0685884					1.27765	0.34344
Ahctf1	0.192062	0.147414					1.34678	0.352999
Myl12a;Myl12b;Myl9	0.189035	0.14245					3.38278	0.861107
Lig1	0.186409	0.169945					2.24254	0.633655
Utp6	0.181563	0.0812168					0.940499	0.139881
Fam136a	0.173982	0.11287					1.04075	0.312046
Cdk9	0.170753	0.0614083					0.35254	0.48491
Rbm19	0.170542	0.0712655					1.14601	0.520451
Prpf6	0.170106	0.0839054					0.646634	0.317409
Wdr3	0.159358	0.0756712					1.85225	0.501413
Ubap2	0.158002	0.0549031					2.01245	0.400671
Cyb5a	0.153873	0.0928513					0.944386	0.280021
Slc9a3r1	0.150997	0.110413					3.24644	1.03945
Kri1	0.141685	0.0604117					1.84759	0.752819
Tars	0.140638	0.124941					1.06081	0.831145
Ptms	0.134825	0.110126					0.457904	0.144767
Dynlrb1	0.133387	0.269681					-0.431561	0.297317
Hnrnpc	0.132587	0.298409					0.907969	1.10599
Sltm	0.130994	0.0721604					1.39129	0.746192
Cndp2	0.126972	0.0718491					1.48328	0.504
Nucks1	0.122374	0.0867462					2.78222	1.11013
Swi5	0.119968	0.0734198					1.21955	0.363041
Vmn1r189	0.116772	0.0606914					-3.00433	0.522091
Khsrp	0.116404	0.0505467					2.68049	0.636027
Rpl7l1	0.11546	0.0901471					1.4588	0.371052
Cdca8	0.113647	0.137297					1.41071	0.360127
Atox1	0.109842	0.0681824					1.32033	0.291479
Tsc22d1	0.107166	0.116136					0.82143	0.148526
Ddx27	0.104128	0.417136					2.76925	0.719653
Fkbp3	0.102777	0.0878157					2.96576	0.65144
Ddx49	0.0879326	0.068895					0.914474	0.677166
Rad23b	0.0861219	0.0705296					2.19345	0.563616
Ciapin1	0.0807692	0.0371444					1.62051	0.288172
Psmd3	0.0803035	0.0274813					1.17702	0.36676
Matr3	0.0785243	0.0225486					2.62214	1.23636
Lasp1	0.0770168	0.0510114					2.28776	0.390034
Nop2	0.0748545	0.0659091					2.76323	0.50082
Txlna	0.0743313	0.0626006					0.729331	0.255865
Card6	0.0725422	0.263194					-0.292928	0.399849
Fam192a	0.072223	0.0395018					-0.0164833	0.0155251
Smarca4	0.0648721	0.0502766					1.40091	0.575075
Akr1a1	0.0619322	0.0383138					0.98897	0.32153
Psmd1;Gm21972	0.0613321	0.0497062					2.2662	0.717034
Ddx54	0.0612748	0.0467948					0.93491	0.225991
Tmsb4x	0.0573266	0.0337758					3.45364	0.958765
Atxn2l	0.0520948	0.0624127					-0.00406011	0.00484034
Tfrc	0.0498053	0.0194359					0.500702	0.18676
Tpd52	0.0486822	0.0242265					2.06496	0.516978
Nol8	0.0420341	0.0413245					1.2877	0.480441
Rbbp7	0.0393537	0.00743966					2.07629	0.583796
Wdr74	0.0300967	0.0371048					1.22143	0.292167
Rps19bp1	0.0280495	0.0119217					0.671787	0.134385
Sumo1	0.0255241	0.0143453					2.23668	0.514043
Ybx3	0.0217635	0.00376126					2.37848	0.429547
Cltc	0.0185731	0.0118151					0.837699	0.366233
Myh10	0.0179043	0.0192771					2.09725	0.793748
Mif	0.0132548	0.00616225					2.12404	0.388111
Cald1	0.00751241	0.00594672					0.209739	0.170989
Glo1	0.00580406	0.00345386					1.57685	0.415143
Denr	0.0026722	0.00135472					0.904962	0.33496
Snap23	-0.00109545	0.000835521					0.878708	0.83436
Plec	-0.0049909	0.00477519					2.09927	0.495839
Hist1h3a	-0.0156453	0.00383951					2.22868	0.542406
Sp1	-0.0175877	0.00957286					-0.804633	1.14403
Twf1	-0.0205161	0.0161939					0.00556246	0.00465036
Fxr1;Fxr2	-0.0217247	0.0140789					0.433875	0.405551
Csrp2	-0.0333462	0.0378014					1.79459	0.614791
Slc2a3	-0.0378768	0.050982					0.821028	0.303146
Vasp	-0.0441977	0.0272679					1.10226	0.819236
Hspbap1	-0.0466709	0.0332134					-0.0437514	0.0260699
Txn2	-0.0469379	0.065658					0.90093	0.286484
Bub3	-0.0491918	0.0314146					0.46202	0.233735
H1f0	-0.0505498	0.0379722					1.71393	0.552695
Uchl5	-0.0523764	0.0222215					0.729368	0.238132
Uqcrb	-0.05583	0.0399752					1.48073	0.327617
Tpm4	-0.0562153	0.0240613					1.7308	0.348925
Eif3d	-0.0593662	0.0454447					2.04114	1.34004
Enah	-0.0597528	0.0117433					1.40238	0.237575
Mrpl52	-0.0617091	0.0441975					1.30984	0.782251
Rab5c	-0.0620499	0.0256754					1.08455	0.596854
Vcp	-0.0800622	0.0253887					3.48112	1.1154
Psmb6	-0.0807136	0.0328662					1.37211	0.625357
Nop56	-0.0899359	0.0701139					3.02394	0.46603
Dcaf13	-0.0919285	0.026123					1.40818	0.261574
Hmgn1	-0.0941544	0.0426042					1.94027	0.44784
Lap3	-0.0942313	0.0444073					1.67081	0.330907
Atrx	-0.101703	0.0542381					0.569492	0.15733
Aars	-0.104264	0.0850511					2.10382	0.65604
Ptpn7	-0.108078	0.0579473					-0.227676	0.167548
Uaca	-0.110427	0.0121897					-0.846838	0.0898044
Cbr1	-0.113753	0.0498345					0.692243	0.187167
Dars	-0.118832	0.131398					0.810141	0.218767
Eif2s1	-0.119171	0.0302117					1.38719	0.194069
Btf3l4	-0.119783	0.0620987					0.843651	0.151561
Nvl	-0.121821	0.061258					2.27543	0.562087
Rbbp6	-0.123327	0.0507067					1.34423	0.848208
Lmnb2	-0.130737	0.0591578					1.80332	0.910377
Srek1	-0.131709	0.0335514					0.666868	0.204696
Psmd12	-0.138365	0.113243					0.480287	1.23246
Hcfc1	-0.140976	0.0642325					1.50379	0.942782
Luc7l	-0.146634	0.755488					0.011514	0.0130421
Ube2l3	-0.146958	0.0636108					1.8541	0.334042
Fubp3	-0.148287	0.137886					2.73554	0.84573
Usp26	-0.150738	0.718651					-0.39687	0.653588
Nsun2	-0.151365	0.159716					1.39274	0.687129
Aimp2	-0.151875	0.119355					1.69435	0.77678
Pfdn1	-0.154261	0.0726163					1.91592	0.641658
Mphosph10	-0.154958	0.186644					1.6283	0.43131
Snrpd3	-0.161712	0.251503					-0.19604	0.238551
Gtf2f1	-0.161816	0.0774482					1.54193	0.47106
Hnrnpf	-0.17019	0.526009					0.531708	0.686222
Wdr46	-0.171106	0.177408					1.91762	0.443468
Snw1	-0.173076	0.740785					0.595448	0.588755
Hirip3	-0.173604	0.0853591					0.667225	0.158166
Alpl	-0.176643	0.0897266					1.19319	0.419471
Psmc1	-0.177897	0.126295					1.35981	0.770857
Mapk1ip1l	-0.181139	0.068413					1.07759	0.28306
Sf3a3	-0.182686	0.140816					-0.067955	0.0470301
Arpp19	-0.184209	0.0999735					1.06105	0.292178
Polr2h	-0.18814	0.0669735					2.75685	0.855229
Ddx18	-0.192822	0.322705					2.5161	0.417482
Smarcc1	-0.200059	0.162186					0.551484	0.325148
Dstn	-0.202561	0.145209					0.120583	0.061925
Psmb1	-0.203356	0.0805035					0.30346	0.0760775
Tcof1	-0.207202	0.116114					2.33427	0.713269
Heatr1	-0.20767	0.203019					2.04353	0.368793
Gm5449;Snrpd2	-0.208408	0.960153					-0.127223	0.153858
Srsf7	-0.211839	0.539487					0.0772889	0.0750088
Nono	-0.214917	0.448678					0.518546	0.419324
Rbm17	-0.217922	0.0524988					1.14767	0.371842
Lrrc59	-0.219238	0.114147					2.144	0.447009
Fabp3	-0.222246	0.0853166					1.85376	0.653375
Rab8a	-0.224595	0.057342					-0.173845	0.0440498
Nsa2	-0.228482	0.259299					0.0102571	0.00196235
Des	-0.231246	0.124808					-0.987667	0.677697		0.208391	0.073984		0.758024	0.882938
Ubap2l	-0.231511	0.434649					-0.0941753	0.0271588
Krr1	-0.238218	0.126188					1.59727	0.50579
Ddx17	-0.239855	0.0843404					1.13612	0.33609
Nutf2	-0.242666	0.136908					1.48921	0.482089
Eif2s2	-0.244247	0.101772					1.54794	0.329516
Tcerg1	-0.248018	0.178702					0.915409	0.246919
Usp36	-0.252721	0.187895					1.29988	0.651986
Pqbp1	-0.254906	0.20134					0.330964	0.0679443
Lima1	-0.256009	0.328543					2.44044	0.636713
Pes1	-0.259497	0.092534					2.70327	0.452608
Vcl	-0.264153	0.0942749					0.795338	0.244322
Pin1	-0.265394	0.164625					0.323509	0.0799422
Ywhaq	-0.265931	0.0808158					1.30916	0.240978
Kpna2	-0.268206	0.302353					3.81948	2.6677
Grpel2	-0.271852	0.56548					-0.366074	0.950919
Snrpa1	-0.279568	0.499183					1.02141	0.420172
Rrp36	-0.283926	0.207589					-0.184386	0.13918
Chtop	-0.285889	0.318315					1.80924	0.796768		0.404182	0.258533		1.18535	0.358649
Lta4h	-0.28611	0.179935					1.06934	0.360502
Hexim1	-0.286459	0.177263					0.576571	0.142833
Ubxn1	-0.292713	0.238132					1.14096	0.172098
Gltscr2	-0.294942	0.117637					0.822915	0.212069
Hnrnpm	-0.297874	1.73073					0.814793	0.677405
Got1	-0.304127	0.137868					1.32762	0.314461
Snrnp70	-0.304387	0.888156					0.0516949	0.0941314
Impa1	-0.307348	0.162953					0.510405	0.151899
Raly	-0.309588	0.559573					0.557626	0.670981
Eif4ebp2	-0.316139	0.116052					2.17934	0.626737
Nop10	-0.316368	0.203076					2.80718	0.86893
Smndc1	-0.319147	0.166108					1.61121	0.324314
Actn1	-0.322731	0.194679					0.106826	0.0529495
U2af1	-0.338151	0.346273					0.762362	0.98872
Tceb2	-0.345538	0.129942					1.72923	0.469698
Trim28	-0.345745	0.543709		1.12348	0.427517		0.480441	0.43446
Gja1	-0.347307	0.239913					1.80195	0.787675
Capzb	-0.348425	0.21933					0.828899	0.498719
Psmc4	-0.353013	0.338452					1.43902	0.573492
Eif3j1;Eif3j2	-0.35544	0.1398					1.61059	0.284766
Spag7	-0.357803	0.259313					1.0127	0.564058
Pdcd11	-0.359058	0.176201					2.77494	0.542249
Tma7	-0.362342	0.462878					1.64598	0.312088
Rybp	-0.370041	0.168161					1.5234	0.390484
1110004F10Rik;Smap	-0.37522	0.346538					1.50678	0.582779
Hnrnpdl	-0.381777	0.142439					1.43734	0.275179
Nhp2	-0.382911	0.259095					1.46852	0.302598
Hint1	-0.386057	0.0824008					1.41132	0.233241
Hmgn5	-0.388831	0.433365					2.16285	0.65944
Capza1;Capza2	-0.392784	0.236417					1.8711	1.31941
Xrn2	-0.396082	0.158072					1.43846	0.774535
Krt76	-0.408991	0.128742		0.364482	1.13181		-0.363796	0.12034		0.447348	0.39672		-0.116232	0.0289966
Clns1a	-0.413914	0.378804					1.6486	0.419944
Etf1	-0.415641	0.183771					1.59273	0.587383
Fasn	-0.415888	0.378094					1.28695	0.43931
Pdia6	-0.416837	0.118212					0.495235	0.0812131
Cebpz	-0.418865	0.225128					2.20687	0.455604
Mybbp1a	-0.427776	0.530853		0.319336	0.128993		0.657012	0.943151
Rif1	-0.429958	0.757335					0.523286	0.272037
Top1	-0.431261	0.0776219					-0.11311	0.0171475
Pak1ip1	-0.431424	0.190814					1.09852	0.439062
Utp20	-0.436104	0.350622					1.39947	0.275008
Slc16a1	-0.437958	0.341571					0.928963	0.687677
Adh5	-0.446394	0.515555					2.0772	1.04016
Tjp1	-0.449472	0.185866					2.1269	0.450476
Mdh2	-0.453295	0.478458					2.21185	0.439179
Cyb5b	-0.45362	0.59246					2.13601	0.453656
Pfdn2	-0.454423	0.187017					3.015	0.785141
Rrbp1	-0.4595	0.278684					2.47121	0.944817
Ccdc12	-0.459916	0.145288					-0.0133165	0.00266048
Srsf5	-0.462334	0.475019					0.0086441	0.00555193
Dcps	-0.46276	0.228148					0.178668	0.0431513
Myef2	-0.470421	1.34691					0.256328	0.124249
Cttn	-0.471368	0.357718					2.20411	0.753147
Ddx3x;D1Pas1	-0.472847	1.59648					0.749864	0.452983
Hspg2	-0.476423	0.321771					1.62943	0.887947
Pawr	-0.486472	0.341314					0.471123	0.235059
mt-Atp8;Mtatp8	-0.488482	0.249853					2.21973	0.683993
Eif1;Eif1b	-0.494308	0.205747					1.5275	0.247115
Mcm2	-0.4952	0.118469					1.17715	0.248324
Ezr	-0.517163	0.138302					1.0463	0.204473
Map3k11	-0.518118	0.476682					-0.771572	0.3705		-0.561802	0.382885		-0.963773	0.683154
Tpd52l2	-0.519513	0.550376					1.49394	0.41603
Hnrnpu;Gm28062	-0.524081	1.25741					0.300377	0.441418
Psip1	-0.528818	0.414945					1.92707	0.703209
Timm13	-0.529769	0.583411					1.88139	0.544765
Cox17	-0.532704	0.341237					1.7166	0.408341
Pycr2	-0.534197	0.0870409					-0.233825	0.0409493
Hmox1	-0.535067	0.568299					1.58647	0.59344
Caprin1	-0.542483	0.536129					2.10632	0.342195
Rbm39	-0.54545	2.25424					-0.195215	0.353869		0.263128	0.199254		0.492038	0.289474
Msh6	-0.54721	0.21699					0.571657	0.135849
Ik	-0.550203	0.279616					-0.569346	0.208491
Marcks	-0.551819	0.408845					2.15888	0.568632
Sf3a1	-0.55794	1.82173					-0.583243	1.6635
Hnrnph1	-0.574961	2.27059					0.18037	0.459396
Lrpap1	-0.583405	0.481668					0.692421	0.141467
Fam76b	-0.590103	1.64011					-0.0951595	0.173928
Luc7l2	-0.590341	1.50669					-0.126056	0.165446
Arglu1	-0.590971	2.07533					-0.557092	0.828936
Gm10073	-0.597448	0.505882					1.42768	0.396855
Cherp	-0.606234	1.23011					-1.26896	0.405465
Lin28a	-0.60666	0.160744					2.03786	0.486569
Prpf19	-0.611867	1.67135					-0.279699	0.252547
Snrpe	-0.620635	3.59551					0.0297864	0.043832
Nop14	-0.62152	0.135649					1.54444	0.247329
Prpf40a	-0.623419	1.79655					-0.400209	0.717049
Ensa	-0.627714	0.44966					0.455095	0.493227
Prpf8	-0.628953	1.70495					-0.106756	0.103864
Dctn6	-0.629742	0.640192					-0.839443	0.846635		-0.858095	2.13439		-0.998487	2.00311
Utp15	-0.633897	0.488215					1.40477	0.43113
Nup50	-0.637188	0.662861					1.65208	0.491623
P4hb	-0.63955	0.135617					2.39486	0.463052
Actn4	-0.63997	0.356994					3.57708	0.780014
Fam208a	-0.641909	0.172526					0.520603	0.133885
Rrp9	-0.647601	0.525725					1.68522	0.386689
Ythdf2	-0.659867	1.12597					-0.466637	0.542884
Dnaja1	-0.663412	1.24497					-0.0211455	0.068204
Puf60	-0.664209	1.12662					0.102102	0.173005
Sf3a2	-0.668496	1.07684					-0.678021	0.695351
Eif4g1	-0.669851	0.206457					1.88484	0.593047
Shank3	-0.670781	1.1999					-0.93181	1.18684
Dhx15	-0.671353	0.702451					0.277614	0.109793
Gm16494;Hmgn2	-0.67164	0.480971					0.642937	0.15254
Fhad1	-0.685072	0.683993					-0.540927	0.463103
Gdi2	-0.690615	0.280479					1.81553	0.413467
Sf3b5	-0.694562	1.33605					-0.69332	1.53321
Lama1	-0.697139	0.238858					-2.00734	1.06529
Afg3l2	-0.705497	1.33645					-0.173839	0.181172
Srsf3;Gm12355	-0.706938	1.5091					-0.148743	0.155308
Nle1	-0.711929	0.487489					0.19699	0.0951188
Exosc3	-0.713498	0.455257					0.972012	0.283486
Ythdf3	-0.713589	2.24765					-0.443321	1.01077
Wdhd1	-0.715548	0.419907					1.05902	0.502893
Srsf6	-0.717444	2.19363					-0.35557	0.281895
Zc3h18	-0.72066	3.25489					-0.405398	2.3116
Rcor2	-0.724787	1.41037					-1.21234	1.57266
Akr1b1;Akr1b3	-0.730265	0.450126					1.57767	0.370534
Ythdf1	-0.731433	3.47107					-0.346394	0.570714
Srfbp1	-0.731556	0.343047					0.362142	0.0890336
Tra2b	-0.73505	2.09553					-0.382372	0.252321
Cct5	-0.735697	0.233733					3.61674	1.0792
Snrnp40	-0.738265	0.480616					-1.3141	0.344093
Erh	-0.742785	2.13661					-0.292704	0.151682		0.118965	0.0355851		0.953695	0.324145
Mccc2	-0.747346	2.34812		-2.09816	0.848073		-0.575204	1.59344
Sf3b3	-0.747666	1.37454					-0.488183	0.454224
Slc25a1	-0.749483	0.919788					-0.476301	0.537354
Ppp1r2	-0.749518	0.382765					2.06028	0.53759
Tra2a	-0.763066	2.15488					-0.330286	0.322498
Calu	-0.773219	0.467913					2.70328	0.55958
Nol7	-0.788626	0.945683					1.19196	0.282917
Try10	-0.792931	2.30027		-0.37313	0.760321		-0.701807	0.609608		-0.181381	0.195338		-0.431426	0.583353
Atp6v1g1	-0.794718	0.426069					1.30119	0.298252
Rbm25	-0.802936	3.31453					-0.749682	1.12267
Fip1l1	-0.80547	0.45607					0.541936	0.186948
Park7	-0.807279	0.284712					1.23378	0.25408
Apex1	-0.807295	0.712199					1.47399	0.334996
Hnrnpul2	-0.808016	1.67112					-0.501174	0.824668
Ruvbl1	-0.808533	0.243914					0.738885	0.147403
Brwd1	-0.809645	1.34234					-1.18927	1.80799		-0.274368	0.460357		-0.0593834	0.0868553
Adk	-0.816111	0.359457					0.257413	0.0538764
Prdx6	-0.822632	0.189744					2.45304	0.422844
Utp3	-0.823357	0.38289					1.64771	0.484405
Atp5o	-0.825925	0.370325					0.793693	0.183062
Pfdn6	-0.834018	0.768837					1.17612	0.378934
Wdr36	-0.840928	0.738904					1.40557	0.323743
Eftud2	-0.842419	0.99966					-0.094134	0.0708047
Tubb2b;Tubb2a	-0.846221	1.32159					-0.464899	1.67506
Bckdha	-0.847377	2.63497					-0.93305	1.424
Pou5f1	-0.848441	1.58323					-0.716232	1.31523
Sap18;Gm10094	-0.852026	1.58429					-0.538598	0.379895
RBM8;Rbm8a	-0.858549	1.20864					0.089852	0.0742781
Sf3b2	-0.859144	3.6422					-0.471284	1.37831
Ttr	-0.870801	0.248315					-0.720609	0.240009
Eif4a3;Gm8994	-0.871316	2.29677					-0.41684	0.409253
Bcat2	-0.871797	1.55237					-0.783305	1.25596
Exosc4	-0.876273	0.546875					-0.046526	0.0188409
Edf1	-0.880224	0.783465					2.30642	0.676074
Sec61b	-0.88033	2.0775					-0.124054	0.0955494
Akap8	-0.880703	2.78172					-0.864293	1.63998
Plaa	-0.881242	0.666038					0.816421	0.4014
Sub1	-0.885377	2.9695					-0.0437279	0.0298652
Plin3	-0.888247	1.02497					-0.018013	0.00519764
Prpf38b	-0.888265	1.28114					0.0678151	0.0565602
Btf3	-0.890097	0.271974					3.55701	0.70655
Mccc1	-0.891141	2.40711		-0.37294	0.728328		-0.7651	1.75066
Fus	-0.891514	0.355585					2.69799	0.671046
Lipt1	-0.896434	2.23065					-1.19265	1.9469
Sf3b1	-0.899623	3.59082					-0.533768	1.43202
Pcca	-0.900035	2.79342					-0.56885	1.06501
Cnn3	-0.90013	0.504066					0.436255	0.0973125
Zfp57	-0.900537	0.845905					1.31572	0.924441
Utp11l	-0.901293	0.796172					0.842803	0.264606
Pccb	-0.904843	3.71705					-0.558329	1.29213
Pnn	-0.912758	1.65084					-0.672281	0.426013
Dpy30	-0.919257	0.432864					2.52191	0.389311
Naf1	-0.920385	0.552005					0.147064	0.0495501
Srsf1	-0.921611	1.9746					-0.144278	0.10333
Atp5j	-0.924442	0.716784					1.76598	0.320742
Cdc5l	-0.926115	1.65497					-0.125681	0.121836
Cltb	-0.930227	0.514805					0.404633	0.131721
Mki67	-0.936234	1.24932					1.41558	0.169176
Txn	-0.938812	1.98624					1.00803	0.313173
Tbl3	-0.945076	0.611742					0.678848	0.136706
Dcakd	-0.945989	0.43004					4.60424	1.70294
Srsf2	-0.952936	2.45528					-0.319324	0.458485		-0.05163	0.0293017		0.121965	0.0742864
Ctnnb1	-0.955785	0.565968					0.688071	0.377982
Dnaja2	-0.959247	0.882755					0.960364	0.734409
Pnp	-0.970567	0.601733					1.44351	0.276295
Pde4d	-0.98076	4.39142					-0.89793	1.30773
Rab1;Rab1A	-0.981633	0.382788					2.28607	0.947161
Pea15a;Pea15	-0.98436	0.764281					-0.349251	0.0995333
Rbm14	-0.985981	2.22439					-0.492113	0.75705
Mrpl12	-0.987178	0.283654					0.828822	0.123111
Bclaf1	-0.991985	2.45559					-0.80824	0.443388
Thrap3	-0.994082	2.60756					-0.760678	0.46188
Anp32b	-0.99877	0.294413					1.61079	0.310839
Dld	-0.998912	2.67429					-0.409381	0.718587
Ywhah	-1.00155	1.35557					1.15793	0.263128
Hdac6	-1.00251	3.3893					-0.985682	1.95034
Acacb	-1.01142	3.46066					-1.21797	1.75435
Rrp1	-1.01255	1.06349					2.44703	0.44602
Tpr	-1.02051	0.417583					3.52282	1.51639
Eny2	-1.02134	1.01965					0.228191	0.0880954
Hspa9	-1.02383	3.43421					-0.506098	1.16598
Pcx;Pc	-1.02735	2.70746					-0.777079	1.31913
Uba2	-1.02834	0.490484					0.167711	0.0530235
Ddx5	-1.03404	3.46458					0.573565	0.681113
U2af2	-1.0476	1.59299					0.109339	0.133825
Psmd2	-1.0481	0.650952					0.984814	0.285582
Pcbp2;Pcbp3	-1.05029	0.36064					1.76188	0.397031
Mid1ip1	-1.05125	2.6651					-0.93376	1.29373
Plrg1	-1.05856	2.14146					-0.821231	0.526537
Map3k5	-1.06153	1.48972					-1.23207	1.76184		2.04494	0.275181		-0.289669	0.167054
Tmpo	-1.06592	2.37895					1.19331	1.0067
Dbt	-1.06722	3.46317		-4.42479	1.5148		-0.943082	1.72356
Bckdhb	-1.0709	2.23176					-1.24396	1.37192
Pcna	-1.0778	0.294944					1.53817	0.306571
Isyna1	-1.08051	2.39758					-0.577871	1.267
Lamp1	-1.08377	0.705018					0.820384	0.334438
Srrm2	-1.08425	2.6782					0.375882	0.101297
Basp1	-1.0887	0.454658					1.91494	0.312637
Srrm1	-1.09251	3.20365					-0.973665	0.504182
Tjp2	-1.09478	1.53494					2.05997	0.438102
Dut	-1.09555	0.577054					2.49873	0.434983
Fam133b	-1.10095	1.57548					-1.31073	2.5135
Gm9755;Tufm	-1.10237	1.13059					-0.149981	0.150801
Paics	-1.10564	0.465367					1.82132	0.448366
Acin1	-1.11276	2.7395					-0.804085	0.779319
Snrpa	-1.11404	0.679803					0.61668	0.203412
Vmn2r109	-1.11447	0.88306					-5.42337	1.90206
Lmnb1	-1.1258	0.523632					1.93221	0.635299
Gm9825;Rnps1	-1.1286	1.53643					-0.431511	0.360628
Gpx4	-1.12931	0.520494					-0.293926	0.124746
Actg1	-1.13559	0.48431					3.87979	1.35138
Crip2	-1.14686	0.582808					0.230193	0.0440089
Ktn1	-1.15171	1.41363					0.309485	0.237389
Scaf11	-1.15711	0.819099					-0.0693391	0.0186113
Psma6	-1.16055	0.687318					0.645323	0.168941
Ddx20	-1.16335	0.708265					-0.805053	0.20512
Glul	-1.16513	1.24688					0.486897	0.194427
Mcm5	-1.16567	1.89647					0.598996	0.953478
Lars	-1.17648	0.965941					0.371888	0.115218
Kat7	-1.17914	0.623291					0.142119	0.0293335
Acaca	-1.18752	1.92195		-3.54265	1.30142		-0.888278	1.54417		0.0395921	0.0117605		1.84255	0.840804
Ddx46	-1.19026	2.58032					-0.34269	0.402285
Tcea1	-1.19192	0.666224					0.302471	0.0392315
Slc25a5	-1.19866	4.29168					-0.580906	1.14988
Tubb4b;Tubb4a	-1.20608	3.29453		2.32888	0.568044		-0.0295753	0.0293081
Slc25a4	-1.20735	0.279651					-0.0401421	0.00766515
Mlycd	-1.21493	0.404998					-1.79416	0.742944
Pdcd5	-1.21548	0.513209					0.359159	0.0708928
Cad	-1.23332	2.08801					-0.288815	0.332957
Sarnp	-1.23992	0.440055					1.4114	0.20001
Pak2	-1.24165	0.499654					-0.263137	0.082586
Ywhag	-1.24211	0.775227					1.68174	0.435422
Bud31	-1.25491	1.24129					-1.50542	1.418
Eif2s3x;Eif2s3y	-1.26139	0.376078					0.0224571	0.00365317
Slc2a1	-1.26729	2.31245					-2.53142	0.945695
Srm	-1.27339	0.569082					0.434142	0.104796
Ddx39a	-1.27656	0.896958					2.07852	0.563099
Slc25a3	-1.27824	1.36389					-0.440045	0.432179
Ndufa4	-1.28002	1.82292					-0.877608	0.941296
Fbxo31	-1.28424	1.14848					-2.32158	1.35219
Bckdk	-1.28686	3.14883					-0.446119	0.759398
Ahcy	-1.29122	0.350266					1.35899	0.241772
Sfr1	-1.30101	0.729153					0.992371	0.330749
U2surp	-1.31141	2.01485					-0.883174	1.74962
Sall4	-1.31562	0.677827					0.781851	0.313571
Huwe1	-1.31818	1.36267					-0.312425	0.14392
Hmgb1	-1.31884	0.666796					2.22231	0.339307
Myl6	-1.35996	0.455261					2.87145	0.944223
Actc1;Actg2;Acta2;Acta1	-1.36651	0.298378					2.34913	0.427932
Hsph1	-1.38087	0.463538					2.52653	0.919616
Ckap4	-1.39038	0.358587					1.00045	0.439719
Aqr	-1.39119	0.924022					-0.833541	0.753929
Tubb5	-1.39161	1.90613					-0.345454	0.345142
2210010C04Rik	-1.3934	2.07892		-0.630056	1.31423		-0.781701	0.766412		-0.0339101	0.0302398		-0.222467	0.526605
Sssca1	-1.40011	1.30333					0.619101	0.203788
Eif5b	-1.40219	0.420365					0.997749	0.176007
Atp5b	-1.4071	0.60352		1.05667	0.201493		1.38949	0.354137
Hypk	-1.41203	1.19193					0.602669	0.11964
Snrnp200	-1.41421	1.58916					-0.528058	0.356928
Gars	-1.43257	1.40248					0.802499	0.250224
Srsf4	-1.44943	1.69168					-0.587817	0.515645
Sf1	-1.45445	2.08698					-0.14197	0.0772472
Anp32a	-1.45944	1.29557					1.03983	0.17019
Vnn1	-1.46506	4.46852					-1.68007	1.49924		0.755885	0.958899		0.305291	0.340219
Prdx2	-1.47378	0.609265					1.56319	0.336406
Zranb2	-1.47722	2.7507					-0.681609	1.0136
Maged1	-1.48135	0.822571					-0.135677	0.0565399
Tagln2	-1.48259	0.548141					2.90175	0.429677
Hspa5	-1.48616	1.77484					1.29158	0.82621
Arhgdia	-1.4909	0.366297					1.61027	0.227641
Ppp2r1a	-1.50091	0.345052					1.66046	0.414587
Zbed5;Chchd2	-1.50099	0.417328					1.99923	0.38405
Eef1a1	-1.50672	3.15171		0.307718	0.212368		0.322714	0.245921
Cct6a	-1.50718	0.570858					1.99627	0.5354
Gse1	-1.53461	1.15899					-1.54271	1.21895
Pdhb	-1.53733	0.570306					-0.813358	0.203153
Spata5;Katnal2	-1.54824	0.761153					-0.0431614	0.00888005
Mcm3	-1.55542	2.11135					0.651025	1.68826
Tuba1b;Tuba1a;Tuba1c;Tuba3a	-1.56608	4.0093					-0.170307	0.161923
Cct8	-1.5724	0.988006					0.794641	0.184964
Rps27a	-1.57474	3.32687					0.120277	0.0692648
Mfap1	-1.59038	2.14175					-1.30262	0.69346
Rbm3	-1.59514	0.944688					1.43635	0.215372
Son	-1.59904	1.23095					-0.171439	0.0371089
Cfdp1	-1.62324	1.24384					1.63671	0.266965
Mat2a	-1.62336	0.571253					-0.465611	0.113864
Cct2	-1.62989	2.27595					0.692528	0.23611
Cox5a	-1.63916	2.14061					0.860447	0.121865
Cct3	-1.63963	1.93878					1.31332	0.762512
Ahnak	-1.6523	0.628647					2.02685	0.402518
St13	-1.65305	0.587476					1.90628	0.398379
Uqcrc2	-1.66548	1.76834					-0.154123	0.0479992
Yars	-1.66958	0.688585					0.503562	0.083839
Taldo1	-1.6904	0.500873					0.931068	0.17606
Hdgf	-1.70803	0.645731					1.17426	0.155987
Hmga1	-1.72765	0.91053					1.7703	0.333932
Ywhaz	-1.74389	0.466133					3.03474	0.727343
Fubp1	-1.74665	1.09945					2.02587	0.379131
Cox4i1	-1.7638	0.662335					1.76695	0.406872
Psmc5	-1.76606	3.26299					-0.107335	0.0778634
Cct7	-1.79431	0.72242					0.39344	0.0746228
G3bp1	-1.79496	0.52556					2.31219	0.349788
Slc3a2	-1.795	1.00689					0.619713	0.134705
Leo1	-1.79906	1.11879					0.309587	0.0868176
Ppa1	-1.81479	0.862099					1.53414	0.334712
Zc3h11a	-1.83532	0.896595					0.538317	0.218283
Alyref;Alyref2	-1.84194	1.24084		-1.36889	0.848336		0.224841	0.0337869
Srsf11	-1.8484	0.623062					-0.313824	0.445574
Vdac1	-1.85347	1.55708					1.66804	0.402262
Atic	-1.8569	0.609403					1.51097	0.275901
Cdk12	-1.85809	1.16634					-1.86938	1.4658
Rsrc2	-1.87049	0.582686					0.808969	0.284401
Fkbp4	-1.89338	1.08797					0.434302	0.064183
Prpf4b	-1.90891	1.08053					-1.38608	0.777841
Eif4h	-1.91941	0.474949					1.2605	0.160309
Rbpms	-1.92881	0.884102					-0.266547	0.195462
Hnrnpl	-1.94267	1.31383					0.819653	0.811124
Cdc37	-1.94758	1.11333					0.819472	0.631558
Luc7l3	-1.95457	1.04515					-0.352839	0.461247
Srrt	-1.96683	0.552399					0.532417	0.244336		0.478788	0.202788		1.31804	0.505363
Atp1a1	-1.96876	1.22764					-0.203564	0.123135
Elavl1	-2.01063	0.893854					0.554837	0.170306
Pdia3	-2.01375	0.530096					3.03103	0.487531
Vars	-2.02851	0.96263					0.72403	0.145683
Hnrnpa0	-2.03455	0.907295					0.467735	0.291725
Phb2	-2.05007	0.707661					1.33255	0.387245
Pa2g4	-2.05481	0.871811					0.10353	0.0122724
Hmgb2	-2.05642	0.963758					2.14424	0.376324
Tcp1	-2.05874	1.48326					1.10587	0.261445
Zbtb14	-2.06029	0.551427					-1.01786	0.577389
Nolc1	-2.07684	1.62					2.4203	0.640557
Pabpn1;Gm20521	-2.10493	1.41165					-0.71742	0.306357
Ywhab	-2.12482	1.01276					1.77422	0.551562
Atp5a1	-2.12722	1.59544					0.555204	0.305708
1810009J06Rik;Gm2663	-2.14432	0.674758					-1.64451	0.627866		0.0638688	0.184808		-0.462741	0.633094
Flnb	-2.14827	0.695714					2.33415	0.612491
Hspa1a;Hspa1b	-2.18021	0.750395					-1.86741	0.599856		-0.914171	0.947759		-0.434123	0.611456
Tomm22	-2.19836	0.70645					1.16359	0.336372
Ranbp3	-2.2269	1.12191					-0.792102	0.314465
Ipo5	-2.28418	0.608869					2.07579	0.290168
Impdh2	-2.34759	1.31082					0.158257	0.0288479
Pin4	-2.42013	0.441991					-0.139826	0.0663911
Pebp1	-2.51954	0.692582					1.11411	0.167524
Ranbp2	-2.52082	0.604068					0.0942167	0.012626		1.87584	0.191809		-1.29911	0.168881
Calr	-2.57252	0.689964					2.93418	0.630464
Wrn	-3.12401	0.60296		0.136866	0.0194359		-0.383577	0.211847		-0.452111	0.235159		-0.669952	0.456355
Tuba1c;Tuba1b;Tuba1a;Tuba4a;Tuba3a				1.66894	1.01116
Tubb5;Tubb2b;Tubb2a				1.52067	1.21204
Dsp				1.30925	0.419154
Ttn				1.29798	0.214832
Uba52;Gm7808;Kxd1;Ubc;Ubb;Rps27a				1.23651	0.588503					-1.53937	0.665009		-0.0778898	0.1199
Cryge				0.717561	0.440617
Krt14				0.620094	0.872858
Actg2;Acta1;Actc1;Acta2				0.239264	0.0581859
Adgrg4;Gpr112										1.60416	0.466514		1.22173	0.348071
Cp										0.81325	1.11201		0.791278	1.83555
Alyref										1.32321	0.681322		1.18807	0.248043
S100a6										-0.341494	0.0547337		1.18651	0.157293
Hspa1l										-1.48632	1.22048		-1.24999	2.54791
Actg1;Actb;Actg2;Actc1;Acta2;Acta1										-2.49155	2.45425		-1.12165	1.33879
Tex40										0.43939	0.109209		0.231144	0.0555735
Txndc12										1.53243	0.594463		2.01964	0.655775
Skiv2l2										2.51222	0.701747		0.234214	0.109528
Actg1;Actb				-0.220092	0.204354
Ighg1				-0.335615	0.240856					0.652877	0.543284		0.463261	0.190022
Prpf3				-0.355748	0.100006
Gm28062;Hnrnpu				-0.451437	0.212297
Hist1h2br;Hist1h2bp;Hist1h2bk;Hist1h2bc;Hist2h2bb;Hist1h2bh;Hist1h2bb;Hist1h2bm;Hist1h2bf;Hist1h2ba;Hist3h2ba;Hist3h2bb;Hist2h2be				-0.503153	0.514657					0.808885	1.38041		1.71107	1.56702
Krt75				-0.556255	0.0920937
Ttll5				-0.641786	0.80095
Znf592				-0.66732	1.98168
Igkc				-1.18806	0.950185					0.807751	0.708384		0.70972	0.311826
Igkv1-99				-1.2066	1.16443					0.147749	0.0784735		0.412441	0.147651
Phf10				-2.77241	1.27899
Pygm;Pygb;Pygl				-3.68653	0.990736

## Sheet: Skiv2l-Aven-StrepIP_Fig3A_Fig3E
Protein IDs	Majority protein IDs	Peptide counts (all)	Peptide counts (razor+unique)	Peptide counts (unique)	Protein names	Gene names	Fasta headers	Number of proteins	Peptides	Razor + unique peptides	Unique peptides	Peptides Aven14_2B_IP04	Peptides Aven14_2B_IP05	Peptides Aven14_2B_IP06	Peptides RBCctrl_IP01	Peptides RBCctrl_IP02	Peptides RBCctrl_IP03	Peptides Skiv2l8F_IP07	Peptides Skiv2l8F_IP08	Peptides Skiv2l8F_IP09	Razor + unique peptides Aven14_2B_IP04	Razor + unique peptides Aven14_2B_IP05	Razor + unique peptides Aven14_2B_IP06	Razor + unique peptides RBCctrl_IP01	Razor + unique peptides RBCctrl_IP02	Razor + unique peptides RBCctrl_IP03	Razor + unique peptides Skiv2l8F_IP07	Razor + unique peptides Skiv2l8F_IP08	Razor + unique peptides Skiv2l8F_IP09	Unique peptides Aven14_2B_IP04	Unique peptides Aven14_2B_IP05	Unique peptides Aven14_2B_IP06	Unique peptides RBCctrl_IP01	Unique peptides RBCctrl_IP02	Unique peptides RBCctrl_IP03	Unique peptides Skiv2l8F_IP07	Unique peptides Skiv2l8F_IP08	Unique peptides Skiv2l8F_IP09	Sequence coverage [%]	Unique + razor sequence coverage [%]	Unique sequence coverage [%]	Mol. weight [kDa]	Sequence length	Sequence lengths	Q-value	Score	Identification type Aven14_2B_IP04	Identification type Aven14_2B_IP05	Identification type Aven14_2B_IP06
A0A023T672;Q9CWZ3-2;Q9CWZ3	A0A023T672;Q9CWZ3-2;Q9CWZ3	4;4;4	4;4;4	4;4;4	RNA-binding protein 8A	RBM8;Rbm8a	>tr|A0A023T672|A0A023T672_MOUSE RNA-binding protein 8A OS=Mus musculus GN=RBM8 PE=1 SV=1;>sp|Q9CWZ3-2|RBM8A_MOUSE Isoform 2 of RNA-binding protein 8A OS=Mus musculus GN=Rbm8a;>sp|Q9CWZ3|RBM8A_MOUSE RNA-binding protein 8A OS=Mus musculus GN=Rbm8a PE=1 SV=3	3	4	4	4	3	4	3	3	3	3	2	2	3	3	4	3	3	3	3	2	2	3	3	4	3	3	3	3	2	2	3	36.8	36.8	36.8	19.889	174	174;173;174	0	36.629	By MS/MS	By MS/MS	By MS/MS
A0A087WNP6;Q4VAA2-2;Q4VAA2;A0A087WRM0;F8WGL9;A0A087WS49	A0A087WNP6;Q4VAA2-2;Q4VAA2;A0A087WRM0;F8WGL9;A0A087WS49	9;9;9;7;5;5	9;9;9;7;5;5	9;9;9;7;5;5	Protein CDV3	Cdv3	>tr|A0A087WNP6|A0A087WNP6_MOUSE Protein CDV3 OS=Mus musculus GN=Cdv3 PE=1 SV=1;>sp|Q4VAA2-2|CDV3_MOUSE Isoform 2 of Protein CDV3 OS=Mus musculus GN=Cdv3;>sp|Q4VAA2|CDV3_MOUSE Protein CDV3 OS=Mus musculus GN=Cdv3 PE=1 SV=2;>tr|A0A087WRM0|A0A087WRM0_MOUSE Pr	6	9	9	9	1	9	0	2	1	1	0	0	0	1	9	0	2	1	1	0	0	0	1	9	0	2	1	1	0	0	0	56.2	56.2	56.2	24.196	235	235;236;281;154;109;154	0	89.354	By MS/MS	By MS/MS	By matching
A0A087WPE4;A0A087WQE6;A0A087WNT1;P83940	A0A087WPE4;A0A087WQE6;A0A087WNT1;P83940	2;2;2;2	2;2;2;2	2;2;2;2	Transcription elongation factor B polypeptide 1	Tceb1	>tr|A0A087WPE4|A0A087WPE4_MOUSE Transcription elongation factor B polypeptide 1 (Fragment) OS=Mus musculus GN=Tceb1 PE=4 SV=1;>tr|A0A087WQE6|A0A087WQE6_MOUSE Transcription elongation factor B polypeptide 1 (Fragment) OS=Mus musculus GN=Tceb1 PE=4 SV=1;>tr|	4	2	2	2	1	2	1	1	1	1	0	0	0	1	2	1	1	1	1	0	0	0	1	2	1	1	1	1	0	0	0	49	49	49	5.4431	51	51;95;134;112	0.003386	3.3033	By MS/MS	By MS/MS	By matching
A0A087WQF8;A0A087WP48;A0A087WS04;A0A087WS29;A0A087WQG4;A0A087WQD0;A0A087WNW3;A0A087WQI3;A0A087WPW5;A0A087WS23;A0A087WQ25;A0A087WRS1;A0A087WQQ5;A0A087WP85;A0A087WP14;A0A087WPX0;F8VQC7;Q61595-2;Q61595-12;Q61595-16;Q61595-3;Q61595-14;Q61595-6;Q61595-4;Q61595-9;Q61595-8;Q61595-13;Q61595-5;Q61595-15;Q61595-10;Q61595-7;Q61595-11;Q61595	A0A087WQF8;A0A087WP48;A0A087WS04;A0A087WS29;A0A087WQG4;A0A087WQD0;A0A087WNW3;A0A087WQI3;A0A087WPW5;A0A087WS23;A0A087WQ25;A0A087WRS1;A0A087WQQ5;A0A087WP85;A0A087WP14;A0A087WPX0;F8VQC7;Q61595-2;Q61595-12;Q61595-16;Q61595-3;Q61595-14;Q61595-6;Q61595-4;Q61595-9;Q61595-8;Q61595-13;Q61595-5;Q61595-15;Q61595-10;Q61595-7;Q61595-11;Q61595	3;3;3;3;3;3;3;3;3;3;3;3;3;3;3;3;3;2;2;2;2;2;2;2;2;2;2;2;2;2;2;2;2	3;3;3;3;3;3;3;3;3;3;3;3;3;3;3;3;3;2;2;2;2;2;2;2;2;2;2;2;2;2;2;2;2	3;3;3;3;3;3;3;3;3;3;3;3;3;3;3;3;3;2;2;2;2;2;2;2;2;2;2;2;2;2;2;2;2	Kinectin	Ktn1	>tr|A0A087WQF8|A0A087WQF8_MOUSE Kinectin OS=Mus musculus GN=Ktn1 PE=4 SV=1;>tr|A0A087WP48|A0A087WP48_MOUSE Kinectin OS=Mus musculus GN=Ktn1 PE=4 SV=1;>tr|A0A087WS04|A0A087WS04_MOUSE Kinectin OS=Mus musculus GN=Ktn1 PE=4 SV=1;>tr|A0A087WS29|A0A087WS29_MOUSE	33	3	3	3	2	3	2	3	1	3	1	2	1	2	3	2	3	1	3	1	2	1	2	3	2	3	1	3	1	2	1	3.6	3.6	3.6	137.63	1200	1200;1223;1224;1228;1229;1247;1247;1252;1252;1253;1270;1275;1275;1275;1280;1304;1327;1200;1223;1224;1228;1229;1247;1247;1252;1252;1253;1275;1275;1275;1280;1304;1327	0	12.02	By MS/MS	By MS/MS	By MS/MS
A0A087WNZ7;G5E870;A0A087WP92;A0A087WQ02;A0A087WRV6;A0A087WS65;Q3TP48;A0A087WSG4	A0A087WNZ7;G5E870;A0A087WP92	6;6;3;2;2;1;1;1	6;6;3;2;2;1;1;1	6;6;3;2;2;1;1;1	E3 ubiquitin-protein ligase TRIP12	Trip12	>tr|A0A087WNZ7|A0A087WNZ7_MOUSE E3 ubiquitin-protein ligase TRIP12 OS=Mus musculus GN=Trip12 PE=1 SV=1;>sp|G5E870|TRIPC_MOUSE E3 ubiquitin-protein ligase TRIP12 OS=Mus musculus GN=Trip12 PE=1 SV=1;>tr|A0A087WP92|A0A087WP92_MOUSE E3 ubiquitin-protein ligase	8	6	6	6	2	3	5	2	0	2	2	4	3	2	3	5	2	0	2	2	4	3	2	3	5	2	0	2	2	4	3	4.5	4.5	4.5	220.66	1992	1992;2025;423;346;830;65;146;213	0	59.525	By MS/MS	By MS/MS	By MS/MS
E9PWL5;J3QK26;A0A087WSK4;Q8BHD2;F6QG91;A0A087WPU8;Q64163-2;Q64163-3;Q64163-4;Q64163	E9PWL5;J3QK26;A0A087WSK4;Q8BHD2;F6QG91;A0A087WPU8;Q64163-2;Q64163-3;Q64163-4;Q64163	1;1;1;1;1;1;1;1;1;1	1;1;1;1;1;1;1;1;1;1	1;1;1;1;1;1;1;1;1;1	Transcription factor Dp-2	Tfdp2	>tr|E9PWL5|E9PWL5_MOUSE Transcription factor Dp-2 OS=Mus musculus GN=Tfdp2 PE=3 SV=1;>tr|J3QK26|J3QK26_MOUSE Transcription factor Dp-2 OS=Mus musculus GN=Tfdp2 PE=3 SV=1;>tr|A0A087WSK4|A0A087WSK4_MOUSE Transcription factor Dp-2 (Fragment) OS=Mus musculus G	10	1	1	1	1	1	1	1	1	1	0	1	1	1	1	1	1	1	1	0	1	1	1	1	1	1	1	1	0	1	1	3.5	3.5	3.5	34.649	310	310;359;369;385;386;446;369;370;385;446	1	-2	By matching	By MS/MS	By matching
A0A087WR97;Q921F2;A0A087WRZ5;Q8R0B4;Q8BLD4;Q6VYI5;Q6VYI4;A0A087WSE4;A0A087WQA5;A0A087WS17;A0A087WP57;A0A087WQX8;A0A087WNY6;A0A087WS74;A0A087WRP4;H3BJV1;A0A087WSH7	A0A087WR97;Q921F2;A0A087WRZ5;Q8R0B4;Q8BLD4;Q6VYI5;Q6VYI4;A0A087WSE4	5;5;4;4;4;4;4;3;2;1;1;1;1;1;1;1;1	5;5;4;4;4;4;4;3;2;1;1;1;1;1;1;1;1	5;5;4;4;4;4;4;3;2;1;1;1;1;1;1;1;1	TAR DNA-binding protein 43	Tardbp	>tr|A0A087WR97|A0A087WR97_MOUSE TAR DNA-binding protein 43 (Fragment) OS=Mus musculus GN=Tardbp PE=4 SV=1;>sp|Q921F2|TADBP_MOUSE TAR DNA-binding protein 43 OS=Mus musculus GN=Tardbp PE=1 SV=1;>tr|A0A087WRZ5|A0A087WRZ5_MOUSE TAR DNA-binding protein 43 OS=Mu	17	5	5	5	3	5	0	3	1	3	0	0	0	3	5	0	3	1	3	0	0	0	3	5	0	3	1	3	0	0	0	32.1	32.1	32.1	26.715	243	243;414;285;295;298;302;304;149;200;78;84;85;88;128;138;140;175	0	22.813	By MS/MS	By MS/MS	By matching
A0A087WRL3;Q9WUP7-2;Q9WUP7	A0A087WRL3;Q9WUP7-2;Q9WUP7	1;1;1	1;1;1	1;1;1	Ubiquitin carboxyl-terminal hydrolase isozyme L5	Uchl5	>tr|A0A087WRL3|A0A087WRL3_MOUSE Ubiquitin carboxyl-terminal esterase L5, isoform CRA_a (Fragment) OS=Mus musculus GN=Uchl5 PE=1 SV=1;>sp|Q9WUP7-2|UCHL5_MOUSE Isoform 2 of Ubiquitin carboxyl-terminal hydrolase isozyme L5 OS=Mus musculus GN=Uchl5;>sp|Q9WUP7|	3	1	1	1	0	1	0	0	0	0	0	0	0	0	1	0	0	0	0	0	0	0	0	1	0	0	0	0	0	0	0	8.4	8.4	8.4	19.564	167	167;328;329	0	3.9381	By matching	By MS/MS	By matching
A0A087WRY3;Q80XU3	A0A087WRY3;Q80XU3	2;2	2;2	2;2	Nuclear ubiquitous casein and cyclin-dependent kinase substrate 1	Nucks1	>tr|A0A087WRY3|A0A087WRY3_MOUSE Nuclear ubiquitous casein and cyclin-dependent kinase substrate 1 OS=Mus musculus GN=Nucks1 PE=1 SV=1;>sp|Q80XU3|NUCKS_MOUSE Nuclear ubiquitous casein and cyclin-dependent kinase substrate 1 OS=Mus musculus GN=Nucks1 PE=1 SV	2	2	2	2	0	2	1	0	0	0	0	0	0	0	2	1	0	0	0	0	0	0	0	2	1	0	0	0	0	0	0	15	15	15	26.184	233	233;234	0	6.551	By matching	By MS/MS	By MS/MS
A0A087WS76;E9Q3S4	A0A087WS76;E9Q3S4	1;1	1;1	1;1	Mitogen-activated protein kinase kinase kinase 19	Map3k19	>tr|A0A087WS76|A0A087WS76_MOUSE Mitogen-activated protein kinase kinase kinase 19 OS=Mus musculus GN=Map3k19 PE=4 SV=1;>sp|E9Q3S4|M3K19_MOUSE Mitogen-activated protein kinase kinase kinase 19 OS=Mus musculus GN=Map3k19 PE=3 SV=1	2	1	1	1	1	1	1	1	1	1	1	1	1	1	1	1	1	1	1	1	1	1	1	1	1	1	1	1	1	1	1	0.6	0.6	0.6	134.58	1200	1200;1311	0.0094241	2.7449	By MS/MS	By MS/MS	By MS/MS
A0A087WSU2;Q8K310;A0A087WQD6;A0A087WNP3;A0A087WPU5;A0A087WPQ5	A0A087WSU2;Q8K310;A0A087WQD6	3;3;2;1;1;1	3;3;2;1;1;1	3;3;2;1;1;1	Matrin-3	Matr3	>tr|A0A087WSU2|A0A087WSU2_MOUSE Matrin-3 (Fragment) OS=Mus musculus GN=Matr3 PE=1 SV=1;>sp|Q8K310|MATR3_MOUSE Matrin-3 OS=Mus musculus GN=Matr3 PE=1 SV=1;>tr|A0A087WQD6|A0A087WQD6_MOUSE Matrin-3 (Fragment) OS=Mus musculus GN=Matr3 PE=4 SV=1	6	3	3	3	2	3	2	0	0	1	0	0	0	2	3	2	0	0	1	0	0	0	2	3	2	0	0	1	0	0	0	12.4	12.4	12.4	42.576	386	386;846;155;60;62;87	0	6.4745	By matching	By MS/MS	By matching
A1BN54;Q7TPR4	A1BN54;Q7TPR4	9;9	2;2	2;2	Alpha-actinin-1	Actn1	>tr|A1BN54|A1BN54_MOUSE Alpha actinin 1a OS=Mus musculus GN=Actn1 PE=2 SV=1;>sp|Q7TPR4|ACTN1_MOUSE Alpha-actinin-1 OS=Mus musculus GN=Actn1 PE=1 SV=1	2	9	2	2	2	6	9	3	2	2	1	1	2	2	2	2	2	1	2	1	1	1	2	2	2	2	1	2	1	1	1	9.7	2.8	2.8	102.72	887	887;892	0	5.278	By MS/MS	By MS/MS	By MS/MS
A2A432-2;A2A432;E9PXY1;J3QJX0	A2A432-2;A2A432;E9PXY1	3;3;2;1	3;3;2;1	3;3;2;1	Cullin-4B	Cul4b	>sp|A2A432-2|CUL4B_MOUSE Isoform 2 of Cullin-4B OS=Mus musculus GN=Cul4b;>sp|A2A432|CUL4B_MOUSE Cullin-4B OS=Mus musculus GN=Cul4b PE=1 SV=1;>tr|E9PXY1|E9PXY1_MOUSE Cullin-4B OS=Mus musculus GN=Cul4b PE=1 SV=2	4	3	3	3	2	3	2	0	0	0	0	0	0	2	3	2	0	0	0	0	0	0	2	3	2	0	0	0	0	0	0	5.2	5.2	5.2	107.39	941	941;970;896;552	0	9.0326	By MS/MS	By MS/MS	By MS/MS
A2A547;P84099	A2A547;P84099	6;6	6;6	6;6	Ribosomal protein L19;60S ribosomal protein L19	Rpl19	>tr|A2A547|A2A547_MOUSE Ribosomal protein L19 OS=Mus musculus GN=Rpl19 PE=3 SV=1;>sp|P84099|RL19_MOUSE 60S ribosomal protein L19 OS=Mus musculus GN=Rpl19 PE=1 SV=1	2	6	6	6	5	5	5	3	3	4	5	5	6	5	5	5	3	3	4	5	5	6	5	5	5	3	3	4	5	5	6	28.4	28.4	28.4	23.247	194	194;196	0	61.68	By MS/MS	By MS/MS	By MS/MS
A2A6H0;Q61792;A2A6G9;A2A6G6;A2A6G7;A2A6G8;A2A6G5;E9Q0N6;A2A6G4;A2A6H1;Q9DC07	A2A6H0;Q61792;A2A6G9;A2A6G6;A2A6G7;A2A6G8	8;8;7;5;5;5;3;3;2;2;1	8;8;7;5;5;5;3;3;2;2;1	8;8;7;5;5;5;3;3;2;2;1	LIM and SH3 domain protein 1	Lasp1	>tr|A2A6H0|A2A6H0_MOUSE LIM and SH3 domain protein 1 (Fragment) OS=Mus musculus GN=Lasp1 PE=1 SV=1;>sp|Q61792|LASP1_MOUSE LIM and SH3 domain protein 1 OS=Mus musculus GN=Lasp1 PE=1 SV=1;>tr|A2A6G9|A2A6G9_MOUSE LIM and SH3 domain protein 1 (Fragment) OS=Mus	11	8	8	8	1	8	0	2	1	1	0	0	0	1	8	0	2	1	1	0	0	0	1	8	0	2	1	1	0	0	0	64	64	64	21.288	186	186;263;129;89;100;103;69;70;47;56;270	0	24.604	By matching	By MS/MS	By matching
A2A7S7;Q91WQ3	A2A7S7;Q91WQ3	2;2	2;2	2;2	Tyrosine--tRNA ligase;Tyrosine--tRNA ligase, cytoplasmic;Tyrosine--tRNA ligase, cytoplasmic, N-terminally processed	Yars	>tr|A2A7S7|A2A7S7_MOUSE Tyrosine--tRNA ligase OS=Mus musculus GN=Yars PE=3 SV=1;>sp|Q91WQ3|SYYC_MOUSE Tyrosine--tRNA ligase, cytoplasmic OS=Mus musculus GN=Yars PE=2 SV=3	2	2	2	2	1	2	0	1	0	1	1	0	0	1	2	0	1	0	1	1	0	0	1	2	0	1	0	1	1	0	0	5	5	5	63.001	564	564;528	0	4.6008	By MS/MS	By MS/MS	By matching
A2A815;A2A813;Q99LX0;A2A817;A2A816	A2A815;A2A813;Q99LX0;A2A817;A2A816	2;2;2;1;1	2;2;2;1;1	2;2;2;1;1	Protein deglycase DJ-1	Park7	>tr|A2A815|A2A815_MOUSE Protein DJ-1 (Fragment) OS=Mus musculus GN=Park7 PE=4 SV=3;>tr|A2A813|A2A813_MOUSE Protein DJ-1 OS=Mus musculus GN=Park7 PE=1 SV=1;>sp|Q99LX0|PARK7_MOUSE Protein DJ-1 OS=Mus musculus GN=Park7 PE=1 SV=1;>tr|A2A817|A2A817_MOUSE Protei	5	2	2	2	0	2	0	1	0	0	0	0	0	0	2	0	1	0	0	0	0	0	0	2	0	1	0	0	0	0	0	30.9	30.9	30.9	14.3	136	136;175;189;84;125	0	6.3633	By matching	By MS/MS	By matching
Q542V3;A2A837;Q8VE97	Q542V3;A2A837;Q8VE97	4;4;4	1;1;1	1;1;1	Serine/arginine-rich splicing factor 4	Srsf4	>tr|Q542V3|Q542V3_MOUSE Serine/arginine-rich-splicing factor 4 OS=Mus musculus GN=Srsf4 PE=2 SV=1;>tr|A2A837|A2A837_MOUSE Serine/arginine-rich-splicing factor 4 OS=Mus musculus GN=Srsf4 PE=4 SV=1;>sp|Q8VE97|SRSF4_MOUSE Serine/arginine-rich splicing factor	3	4	1	1	3	4	4	3	4	3	4	3	4	1	1	1	1	1	1	1	1	1	1	1	1	1	1	1	1	1	1	8.4	2.6	2.6	56.248	491	491;496;489	0.0033557	3.2303	By MS/MS	By MS/MS	By MS/MS
A2A8V8;A2A8V9;E9PUK6;Q52KI8;E9QKA4;Q52KI8-2;F6T4M4;A2A983;F6UK16	A2A8V8;A2A8V9;E9PUK6;Q52KI8;E9QKA4;Q52KI8-2	8;8;8;8;7;7;2;2;2	8;8;8;8;7;7;2;2;2	8;8;8;8;7;7;2;2;2	Serine/arginine repetitive matrix protein 1	Srrm1	>tr|A2A8V8|A2A8V8_MOUSE Serine/arginine repetitive matrix protein 1 OS=Mus musculus GN=Srrm1 PE=1 SV=1;>tr|A2A8V9|A2A8V9_MOUSE Serine/arginine repetitive matrix protein 1 OS=Mus musculus GN=Srrm1 PE=1 SV=1;>tr|E9PUK6|E9PUK6_MOUSE Serine/arginine repetitive	9	8	8	8	2	3	7	4	5	5	4	6	5	2	3	7	4	5	5	4	6	5	2	3	7	4	5	5	4	6	5	12.8	12.8	12.8	102.66	909	909;918;923;946;897;897;140;198;318	0	54.555	By MS/MS	By MS/MS	By MS/MS
A2A9P6;P24788;Q9D8X2;P24788-2	A2A9P6;P24788;Q9D8X2;P24788-2	2;2;1;1	1;1;0;1	1;1;0;1	Cyclin-dependent kinase 11B;Coiled-coil domain-containing protein 124	Cdk11b;Ccdc124	>tr|A2A9P6|A2A9P6_MOUSE Cyclin-dependent kinase 11B OS=Mus musculus GN=Cdk11b PE=1 SV=1;>sp|P24788|CD11B_MOUSE Cyclin-dependent kinase 11B OS=Mus musculus GN=Cdk11b PE=1 SV=2;>sp|Q9D8X2|CC124_MOUSE Coiled-coil domain-containing protein 124 OS=Mus musculus	4	2	1	1	1	2	1	1	1	0	1	1	1	1	1	1	0	1	0	1	1	1	1	1	1	0	1	0	1	1	1	3.1	2.3	2.3	87.319	750	750;784;217;439	0.0032967	3.122	By MS/MS	By matching	By MS/MS
A8Y5J8;A2ADZ3;A2ADZ4;A2ADZ2;Q6PAM1-2;Q6PAM1	A8Y5J8;A2ADZ3;A2ADZ4;A2ADZ2;Q6PAM1-2;Q6PAM1	1;1;1;1;1;1	1;1;1;1;1;1	1;1;1;1;1;1	Alpha-taxilin	Txlna	>tr|A8Y5J8|A8Y5J8_MOUSE Alpha-taxilin (Fragment) OS=Mus musculus GN=Txlna PE=4 SV=1;>tr|A2ADZ3|A2ADZ3_MOUSE Alpha-taxilin (Fragment) OS=Mus musculus GN=Txlna PE=4 SV=1;>tr|A2ADZ4|A2ADZ4_MOUSE Alpha-taxilin (Fragment) OS=Mus musculus GN=Txlna PE=4 SV=1;>tr|	6	1	1	1	0	1	0	0	0	0	0	0	0	0	1	0	0	0	0	0	0	0	0	1	0	0	0	0	0	0	0	25.6	25.6	25.6	9.329	90	90;248;254;296;409;554	0.005423	3.0006	By matching	By MS/MS	By matching
A2AFJ1;Q60973;A2AFI9;F6U539;F6ZLC6	A2AFJ1;Q60973;A2AFI9	3;3;2;1;1	2;2;1;1;1	2;2;1;1;1	Histone-binding protein RBBP7	Rbbp7	>tr|A2AFJ1|A2AFJ1_MOUSE Histone-binding protein RBBP7 OS=Mus musculus GN=Rbbp7 PE=1 SV=1;>sp|Q60973|RBBP7_MOUSE Histone-binding protein RBBP7 OS=Mus musculus GN=Rbbp7 PE=1 SV=1;>tr|A2AFI9|A2AFI9_MOUSE Histone-binding protein RBBP7 OS=Mus musculus GN=Rbbp7	5	3	2	2	1	3	1	2	0	0	1	1	1	1	2	1	1	0	0	1	0	0	1	2	1	1	0	0	1	0	0	12.3	10.3	10.3	46.908	416	416;425;386;76;236	0	6.312	By MS/MS	By MS/MS	By matching
A2AFQ0;Q7TMY8;F6XP90;Q7TMY8-2;Q7TMY8-4;Q7TMY8-3	A2AFQ0;Q7TMY8;F6XP90;Q7TMY8-2;Q7TMY8-4;Q7TMY8-3	2;2;1;1;1;1	2;2;1;1;1;1	2;2;1;1;1;1	E3 ubiquitin-protein ligase HUWE1	Huwe1	>tr|A2AFQ0|A2AFQ0_MOUSE E3 ubiquitin-protein ligase HUWE1 OS=Mus musculus GN=Huwe1 PE=1 SV=1;>sp|Q7TMY8|HUWE1_MOUSE E3 ubiquitin-protein ligase HUWE1 OS=Mus musculus GN=Huwe1 PE=1 SV=5;>tr|F6XP90|F6XP90_MOUSE E3 ubiquitin-protein ligase HUWE1 (Fragment) OS	6	2	2	2	2	1	0	1	0	1	0	0	0	2	1	0	1	0	1	0	0	0	2	1	0	1	0	1	0	0	0	0.8	0.8	0.8	482.69	4378	4378;4377;1176;3364;3832;4362	0	4.3854	By MS/MS	By MS/MS	By matching
A2AFQ9;E9PUU4;Q8BX17	A2AFQ9;E9PUU4;Q8BX17	1;1;1	1;1;1	1;1;1	Gem-associated protein 5	Gemin5	>tr|A2AFQ9|A2AFQ9_MOUSE Gem-associated protein 5 OS=Mus musculus GN=Gemin5 PE=4 SV=1;>tr|E9PUU4|E9PUU4_MOUSE Gem-associated protein 5 OS=Mus musculus GN=Gemin5 PE=4 SV=1;>sp|Q8BX17|GEMI5_MOUSE Gem-associated protein 5 OS=Mus musculus GN=Gemin5 PE=2 SV=2	3	1	1	1	0	1	0	0	0	1	0	0	0	0	1	0	0	0	1	0	0	0	0	1	0	0	0	1	0	0	0	0.9	0.9	0.9	166.52	1501	1501;1503;1502	0.0094142	2.7434	By matching	By MS/MS	By matching
A2AGN7;B7ZCF1;O88685;A0A087WPH7;F6Q2E3	A2AGN7;B7ZCF1;O88685;A0A087WPH7;F6Q2E3	5;5;5;4;3	5;5;5;4;3	5;5;5;4;3	26S protease regulatory subunit 6A	Psmc3	>tr|A2AGN7|A2AGN7_MOUSE 26S protease regulatory subunit 6A OS=Mus musculus GN=Psmc3 PE=3 SV=1;>tr|B7ZCF1|B7ZCF1_MOUSE 26S protease regulatory subunit 6A OS=Mus musculus GN=Psmc3 PE=3 SV=1;>sp|O88685|PRS6A_MOUSE 26S protease regulatory subunit 6A OS=Mus mus	5	5	5	5	5	5	1	2	2	2	0	0	0	5	5	1	2	2	2	0	0	0	5	5	1	2	2	2	0	0	0	20.2	20.2	20.2	44.669	400	400;451;442;306;203	0	19.563	By MS/MS	By MS/MS	By matching
Z4YL78;K3W4R5;A2AGT5-2;A2AGT5-3;A2AGT5	Z4YL78;K3W4R5;A2AGT5-2;A2AGT5-3;A2AGT5	1;1;1;1;1	1;1;1;1;1	1;1;1;1;1	Cytoskeleton-associated protein 5	Ckap5	>tr|Z4YL78|Z4YL78_MOUSE Cytoskeleton-associated protein 5 OS=Mus musculus GN=Ckap5 PE=4 SV=1;>tr|K3W4R5|K3W4R5_MOUSE Cytoskeleton-associated protein 5 OS=Mus musculus GN=Ckap5 PE=4 SV=1;>sp|A2AGT5-2|CKAP5_MOUSE Isoform 2 of Cytoskeleton-associated protein	5	1	1	1	0	0	0	0	1	0	0	0	0	0	0	0	0	1	0	0	0	0	0	0	0	0	1	0	0	0	0	0.6	0.6	0.6	218.71	1972	1972;2032;1972;2011;2032	1	-2	By matching	By matching	By matching
G3UZ34;A2AH85;O08810;G3UXK8	G3UZ34;A2AH85;O08810	5;5;5;1	5;5;5;1	5;5;5;1	116 kDa U5 small nuclear ribonucleoprotein component	Eftud2	>tr|G3UZ34|G3UZ34_MOUSE 116 kDa U5 small nuclear ribonucleoprotein component OS=Mus musculus GN=Eftud2 PE=4 SV=1;>tr|A2AH85|A2AH85_MOUSE 116 kDa U5 small nuclear ribonucleoprotein component OS=Mus musculus GN=Eftud2 PE=4 SV=1;>sp|O08810|U5S1_MOUSE 116 kDa	4	5	5	5	2	2	5	3	3	2	2	2	2	2	2	5	3	3	2	2	2	2	2	2	5	3	3	2	2	2	2	7	7	7	108.34	962	962;972;971;85	0	11.918	By MS/MS	By MS/MS	By MS/MS
A2AJ72;Q3TIX6;A2AJ71	A2AJ72;Q3TIX6;A2AJ71	2;2;1	2;2;1	2;2;1		Fubp3	>tr|A2AJ72|A2AJ72_MOUSE MCG130458 OS=Mus musculus GN=Fubp3 PE=4 SV=1;>tr|Q3TIX6|Q3TIX6_MOUSE Protein Fubp3 OS=Mus musculus GN=Fubp3 PE=2 SV=1;>tr|A2AJ71|A2AJ71_MOUSE Protein Fubp3 (Fragment) OS=Mus musculus GN=Fubp3 PE=4 SV=1	3	2	2	2	1	2	0	0	0	0	0	0	0	1	2	0	0	0	0	0	0	0	1	2	0	0	0	0	0	0	0	7.6	7.6	7.6	61.447	569	569;575;97	0	5.1753	By matching	By MS/MS	By matching
A2AJT5;A2AJT4;REV__P70121	A2AJT5;A2AJT4;REV__P70121	2;2;1	2;2;1	2;2;1	Arginine/serine-rich protein PNISR	Pnisr	>tr|A2AJT5|A2AJT5_MOUSE Arginine/serine-rich protein PNISR OS=Mus musculus GN=Pnisr PE=4 SV=1;>sp|A2AJT4|PNISR_MOUSE Arginine/serine-rich protein PNISR OS=Mus musculus GN=Pnisr PE=2 SV=1;>sp|P70121|ZHX1_MOUSE Zinc fingers and homeoboxes protein 1 OS=Mus mu	3	2	2	2	1	1	2	1	1	1	2	2	1	1	1	2	1	1	1	2	2	1	1	1	2	1	1	1	2	2	1	1.7	1.7	1.7	93.194	814	814;805;873	0.0011751	3.6403	By matching	By matching	By MS/MS
A2AKG8;E9PYJ6;A2AKG8-2;A2AKG8-3	A2AKG8;E9PYJ6	64;61;8;7	64;61;8;7	64;61;8;7	Focadhesin	Focad	>sp|A2AKG8|FOCAD_MOUSE Focadhesin OS=Mus musculus GN=Focad PE=2 SV=1;>tr|E9PYJ6|E9PYJ6_MOUSE Focadhesin OS=Mus musculus GN=Focad PE=4 SV=1	4	64	64	64	60	60	59	0	1	0	5	10	11	60	60	59	0	1	0	5	10	11	60	60	59	0	1	0	5	10	11	39.2	39.2	39.2	198.95	1798	1798;1712;335;204	0	323.31	By MS/MS	By MS/MS	By MS/MS
A2AMY5;Q91VX2;A2AMY7	A2AMY5;Q91VX2	5;5;2	5;5;2	5;5;2	Ubiquitin-associated protein 2	Ubap2	>tr|A2AMY5|A2AMY5_MOUSE Ubiquitin-associated protein 2 OS=Mus musculus GN=Ubap2 PE=1 SV=1;>sp|Q91VX2|UBAP2_MOUSE Ubiquitin-associated protein 2 OS=Mus musculus GN=Ubap2 PE=1 SV=1	3	5	5	5	0	5	0	0	0	0	0	1	0	0	5	0	0	0	0	0	1	0	0	5	0	0	0	0	0	1	0	7.1	7.1	7.1	117.83	1131	1131;1132;227	0	15.254	By matching	By MS/MS	By matching
J3QMC5;A2ANY6	J3QMC5;A2ANY6	3;3	3;3	3;3		Mdn1	>tr|J3QMC5|J3QMC5_MOUSE Midasin OS=Mus musculus GN=Mdn1 PE=1 SV=1;>tr|A2ANY6|A2ANY6_MOUSE Midasin OS=Mus musculus GN=Mdn1 PE=1 SV=1	2	3	3	3	1	1	3	1	0	1	1	0	1	1	1	3	1	0	1	1	0	1	1	1	3	1	0	1	1	0	1	0.9	0.9	0.9	629.58	5582	5582;5589	0	15.669	By matching	By matching	By MS/MS
A2AP40;Q8JZX4	A2AP40;Q8JZX4	3;3	3;3	3;3	Splicing factor 45	Rbm17	>tr|A2AP40|A2AP40_MOUSE Splicing factor 45 (Fragment) OS=Mus musculus GN=Rbm17 PE=1 SV=1;>sp|Q8JZX4|SPF45_MOUSE Splicing factor 45 OS=Mus musculus GN=Rbm17 PE=1 SV=1	2	3	3	3	1	2	2	1	2	1	0	2	1	1	2	2	1	2	1	0	2	1	1	2	2	1	2	1	0	2	1	43.2	43.2	43.2	13.005	118	118;405	0	4.8693	By MS/MS	By MS/MS	By MS/MS
A2AQA7;Q8CFQ3	A2AQA7;Q8CFQ3	1;1	1;1	1;1	Intron-binding protein aquarius	Aqr	>tr|A2AQA7|A2AQA7_MOUSE Intron-binding protein aquarius OS=Mus musculus GN=Aqr PE=4 SV=1;>sp|Q8CFQ3|AQR_MOUSE Intron-binding protein aquarius OS=Mus musculus GN=Aqr PE=2 SV=2	2	1	1	1	1	1	1	1	1	1	0	1	1	1	1	1	1	1	1	0	1	1	1	1	1	1	1	1	0	1	1	0.9	0.9	0.9	161.85	1400	1400;1481	0	4.8407	By matching	By matching	By MS/MS
A2ARZ3	A2ARZ3	1	1	1	Fibrous sheath-interacting protein 2	Fsip2	>sp|A2ARZ3|FSIP2_MOUSE Fibrous sheath-interacting protein 2 OS=Mus musculus GN=Fsip2 PE=1 SV=3	1	1	1	1	0	0	0	0	0	1	1	0	0	0	0	0	0	0	1	1	0	0	0	0	0	0	0	1	1	0	0	0.2	0.2	0.2	784.85	6995	6995	1	-2	By matching	By matching	By matching
A2ATP5;A2ATP6;Q8C854-1;Q8C854-2;Q8C854-3;Q8C854;F6XJA1;G8JL68	A2ATP5;A2ATP6;Q8C854-1;Q8C854-2;Q8C854-3;Q8C854;F6XJA1;G8JL68	2;2;2;2;2;2;1;1	2;2;2;2;2;2;1;1	2;2;2;2;2;2;1;1	Myelin expression factor 2	Myef2	>tr|A2ATP5|A2ATP5_MOUSE Myelin expression factor 2 OS=Mus musculus GN=Myef2 PE=4 SV=1;>tr|A2ATP6|A2ATP6_MOUSE Myelin expression factor 2 OS=Mus musculus GN=Myef2 PE=4 SV=2;>sp|Q8C854-1|MYEF2_MOUSE Isoform 3 of Myelin expression factor 2 OS=Mus musculus GN=	8	2	2	2	0	2	1	0	0	1	0	0	0	0	2	1	0	0	1	0	0	0	0	2	1	0	0	1	0	0	0	5.3	5.3	5.3	59.543	550	550;567;488;498;574;591;446;530	0	6.7308	By matching	By MS/MS	By MS/MS
A2AU61;A2AU62;Q64012-2;Q64012;A2AU60	A2AU61;A2AU62;Q64012-2;Q64012	3;3;3;3;1	3;3;3;3;1	3;3;3;3;1	RNA-binding protein Raly	Raly	>tr|A2AU61|A2AU61_MOUSE RNA-binding protein Raly (Fragment) OS=Mus musculus GN=Raly PE=1 SV=1;>tr|A2AU62|A2AU62_MOUSE RNA-binding protein Raly (Fragment) OS=Mus musculus GN=Raly PE=1 SV=1;>sp|Q64012-2|RALY_MOUSE Isoform 1 of RNA-binding protein Raly OS=Mus	5	3	3	3	2	3	3	1	1	1	2	3	3	2	3	3	1	1	1	2	3	3	2	3	3	1	1	1	2	3	3	12.8	12.8	12.8	23.12	211	211;298;296;312;141	0	5.009	By MS/MS	By MS/MS	By MS/MS
Q3TUJ9;Q8BKP1;Q3TAI4;A2AUD5;Q9CYZ2;F6VQ81;V9GWU5	Q3TUJ9;Q8BKP1;Q3TAI4;A2AUD5;Q9CYZ2;F6VQ81;V9GWU5	2;2;2;2;2;1;1	2;2;2;2;2;1;1	2;2;2;2;2;1;1	Tumor protein D54	Tpd52l2	>tr|Q3TUJ9|Q3TUJ9_MOUSE Tumor protein D52-like 2, isoform CRA_a OS=Mus musculus GN=Tpd52l2 PE=1 SV=1;>tr|Q8BKP1|Q8BKP1_MOUSE Tumor protein D52-like 2, isoform CRA_d OS=Mus musculus GN=Tpd52l2 PE=1 SV=1;>tr|Q3TAI4|Q3TAI4_MOUSE Tumor protein D52-like 2, isof	7	2	2	2	1	2	0	1	0	0	0	0	0	1	2	0	1	0	0	0	0	0	1	2	0	1	0	0	0	0	0	14	14	14	20.129	186	186;200;206;229;220;161;170	0	4.4159	By matching	By MS/MS	By matching
A2AVJ7;Q99PL5;Q99PL5-12;Q99PL5-11;Q99PL5-10;Q99PL5-9;Q99PL5-8;Q99PL5-7;Q99PL5-6;Q99PL5-5;Q99PL5-4;Q99PL5-3;Q99PL5-2	A2AVJ7;Q99PL5	6;6;1;1;1;1;1;1;1;1;1;1;1	6;6;1;1;1;1;1;1;1;1;1;1;1	6;6;1;1;1;1;1;1;1;1;1;1;1	Ribosome-binding protein 1	Rrbp1	>tr|A2AVJ7|A2AVJ7_MOUSE Ribosome-binding protein 1 OS=Mus musculus GN=Rrbp1 PE=1 SV=1;>sp|Q99PL5|RRBP1_MOUSE Ribosome-binding protein 1 OS=Mus musculus GN=Rrbp1 PE=1 SV=2	13	6	6	6	1	6	0	0	0	0	0	1	1	1	6	0	0	0	0	0	1	1	1	6	0	0	0	0	0	1	1	4.8	4.8	4.8	158.39	1464	1464;1605;209;229;250;284;330;380;380;398;641;701;842	0	13.789	By MS/MS	By MS/MS	By matching
A2AW05;Q08943;Q08943-2	A2AW05;Q08943;Q08943-2	6;6;6	6;6;6	6;6;6	FACT complex subunit SSRP1	Ssrp1	>tr|A2AW05|A2AW05_MOUSE FACT complex subunit SSRP1 (Fragment) OS=Mus musculus GN=Ssrp1 PE=1 SV=1;>sp|Q08943|SSRP1_MOUSE FACT complex subunit SSRP1 OS=Mus musculus GN=Ssrp1 PE=1 SV=2;>sp|Q08943-2|SSRP1_MOUSE Isoform 2 of FACT complex subunit SSRP1 OS=Mus mu	3	6	6	6	3	3	4	1	1	0	6	6	6	3	3	4	1	1	0	6	6	6	3	3	4	1	1	0	6	6	6	13.5	13.5	13.5	71.527	623	623;708;713	0	34.614	By MS/MS	By MS/MS	By MS/MS
A2AWN8;P59326	A2AWN8;P59326	10;10	6;6	5;5	YTH domain-containing family protein 1	Ythdf1	>tr|A2AWN8|A2AWN8_MOUSE YTH domain family 1, isoform CRA_a OS=Mus musculus GN=Ythdf1 PE=4 SV=1;>sp|P59326|YTHD1_MOUSE YTH domain-containing family protein 1 OS=Mus musculus GN=Ythdf1 PE=2 SV=1	2	10	6	5	7	10	6	8	8	8	4	7	3	3	6	3	5	5	4	2	4	1	3	5	3	4	4	3	1	3	1	23.7	17.2	14.8	63.899	586	586;559	0	20.227	By MS/MS	By MS/MS	By MS/MS
A2AWT6;A2AWT7;A2AWT5;P25976-2;P25976;G3UZW9;E9Q4A8	A2AWT6;A2AWT7;A2AWT5;P25976-2;P25976	7;7;7;6;6;2;1	7;7;7;6;6;2;1	7;7;7;6;6;2;1	Nucleolar transcription factor 1	Ubtf	>tr|A2AWT6|A2AWT6_MOUSE Nucleolar transcription factor 1 OS=Mus musculus GN=Ubtf PE=4 SV=1;>tr|A2AWT7|A2AWT7_MOUSE Nucleolar transcription factor 1 OS=Mus musculus GN=Ubtf PE=4 SV=1;>tr|A2AWT5|A2AWT5_MOUSE Nucleolar transcription factor 1 OS=Mus musculus G	7	7	7	7	1	1	2	0	0	0	2	6	5	1	1	2	0	0	0	2	6	5	1	1	2	0	0	0	2	6	5	11	11	11	85.009	727	727;752;764;728;765;151;169	0	15.22	By MS/MS	By MS/MS	By MS/MS
A2BE28-2;A2BE28	A2BE28-2;A2BE28	1;1	1;1	1;1	Ribosomal biogenesis protein LAS1L	Las1l	>sp|A2BE28-2|LAS1L_MOUSE Isoform 2 of Ribosomal biogenesis protein LAS1L OS=Mus musculus GN=Las1l;>sp|A2BE28|LAS1L_MOUSE Ribosomal biogenesis protein LAS1L OS=Mus musculus GN=Las1l PE=1 SV=1	2	1	1	1	1	1	1	1	1	1	1	1	1	1	1	1	1	1	1	1	1	1	1	1	1	1	1	1	1	1	1	1.8	1.8	1.8	87.577	759	759;776	0	4.5341	By MS/MS	By MS/MS	By MS/MS
E9Q2Z4;Q5XK38;A3KGL9;F6W687;P09602	E9Q2Z4;Q5XK38;A3KGL9;F6W687;P09602	1;1;1;1;1	1;1;1;1;1	1;1;1;1;1	Non-histone chromosomal protein HMG-17	Gm16494;Hmgn2	>tr|E9Q2Z4|E9Q2Z4_MOUSE Protein Gm16494 OS=Mus musculus GN=Gm16494 PE=4 SV=1;>tr|Q5XK38|Q5XK38_MOUSE Hmgn2 protein OS=Mus musculus GN=Hmgn2 PE=1 SV=1;>tr|A3KGL9|A3KGL9_MOUSE Non-histone chromosomal protein HMG-17 OS=Mus musculus GN=Hmgn2 PE=1 SV=1;>tr|F6W6	5	1	1	1	0	1	0	0	0	0	0	0	0	0	1	0	0	0	0	0	0	0	0	1	0	0	0	0	0	0	0	20.7	20.7	20.7	9.3114	87	87;92;96;112;90	0	9.241	By matching	By MS/MS	By matching
A6PWD2;A6PWD2-4;A6PWD2-5;A6PWD2-2	A6PWD2;A6PWD2-4	3;2;1;1	2;2;1;1	1;1;1;1	Forkhead-associated domain-containing protein 1	Fhad1	>sp|A6PWD2|FHAD1_MOUSE Forkhead-associated domain-containing protein 1 OS=Mus musculus GN=Fhad1 PE=2 SV=1;>sp|A6PWD2-4|FHAD1_MOUSE Isoform 4 of Forkhead-associated domain-containing protein 1 OS=Mus musculus GN=Fhad1	4	3	2	1	2	1	3	2	2	2	3	3	2	1	1	2	1	1	1	2	2	1	1	1	1	1	1	1	1	1	1	2	1.5	1.1	163.73	1420	1420;856;236;396	0.0074547	2.8769	By MS/MS	By matching	By matching
B0R030;Q9D3L3;O09044;B0R029;E9Q8A1	B0R030;Q9D3L3;O09044;B0R029;E9Q8A1	2;2;2;1;1	2;2;2;1;1	2;2;2;1;1	Synaptosomal-associated protein;Synaptosomal-associated protein 23	Snap23	>tr|B0R030|B0R030_MOUSE Synaptosomal-associated protein (Fragment) OS=Mus musculus GN=Snap23 PE=1 SV=3;>tr|Q9D3L3|Q9D3L3_MOUSE Synaptosomal-associated protein OS=Mus musculus GN=Snap23 PE=1 SV=1;>sp|O09044|SNP23_MOUSE Synaptosomal-associated protein 23 OS=	5	2	2	2	0	2	0	0	0	0	0	0	0	0	2	0	0	0	0	0	0	0	0	2	0	0	0	0	0	0	0	20.4	20.4	20.4	17.894	162	162;221;210;86;98	0	5.785	By matching	By MS/MS	By matching
B0R1E3;P70349	B0R1E3;P70349	2;2	2;2	2;2	Histidine triad nucleotide-binding protein 1	Hint1	>tr|B0R1E3|B0R1E3_MOUSE Histidine triad nucleotide-binding protein 1 OS=Mus musculus GN=Hint1 PE=1 SV=1;>sp|P70349|HINT1_MOUSE Histidine triad nucleotide-binding protein 1 OS=Mus musculus GN=Hint1 PE=1 SV=3	2	2	2	2	0	2	0	1	0	0	0	0	0	0	2	0	1	0	0	0	0	0	0	2	0	1	0	0	0	0	0	28.6	28.6	28.6	13.438	119	119;126	0.0054113	2.9681	By matching	By MS/MS	By matching
B1AQJ2	B1AQJ2	1	1	1	Ubiquitin carboxyl-terminal hydrolase 36	Usp36	>sp|B1AQJ2|UBP36_MOUSE Ubiquitin carboxyl-terminal hydrolase 36 OS=Mus musculus GN=Usp36 PE=2 SV=1	1	1	1	1	0	0	1	0	0	0	0	0	0	0	0	1	0	0	0	0	0	0	0	0	1	0	0	0	0	0	0	1.3	1.3	1.3	119.91	1098	1098	0	5.1573	By matching	By matching	By MS/MS
B1ASE2;G3X9L6;Q9DCX2	B1ASE2;G3X9L6;Q9DCX2	6;6;6	6;6;6	5;5;5	ATP synthase subunit d, mitochondrial	Atp5h;Gm10250	>tr|B1ASE2|B1ASE2_MOUSE ATP synthase subunit d, mitochondrial (Fragment) OS=Mus musculus GN=Atp5h PE=4 SV=1;>tr|G3X9L6|G3X9L6_MOUSE MCG55033 OS=Mus musculus GN=Gm10250 PE=4 SV=1;>sp|Q9DCX2|ATP5H_MOUSE ATP synthase subunit d, mitochondrial OS=Mus musculus G	3	6	6	5	0	6	0	0	0	0	0	0	0	0	6	0	0	0	0	0	0	0	0	5	0	0	0	0	0	0	0	39.1	39.1	39.1	15.882	138	138;160;161	0	14.065	By matching	By MS/MS	By matching
B1AT36;Q9D8W5;Q3TRH2	B1AT36;Q9D8W5;Q3TRH2	2;2;1	2;2;1	2;2;1	26S proteasome non-ATPase regulatory subunit 12	Psmd12	>tr|B1AT36|B1AT36_MOUSE 26S proteasome non-ATPase regulatory subunit 12 OS=Mus musculus GN=Psmd12 PE=4 SV=1;>sp|Q9D8W5|PSD12_MOUSE 26S proteasome non-ATPase regulatory subunit 12 OS=Mus musculus GN=Psmd12 PE=1 SV=4;>tr|Q3TRH2|Q3TRH2_MOUSE 26S proteasome no	3	2	2	2	0	1	0	0	0	1	0	0	0	0	1	0	0	0	1	0	0	0	0	1	0	0	0	1	0	0	0	6.7	6.7	6.7	50.569	436	436;456;418	0	4.3648	By matching	By MS/MS	By matching
B1AU75;Q99MD9;B1AU76;Q99MD9-2	B1AU75;Q99MD9	29;27;13;12	29;27;13;12	29;27;13;12	Nuclear autoantigenic sperm protein	Nasp	>tr|B1AU75|B1AU75_MOUSE Nuclear autoantigenic sperm protein OS=Mus musculus GN=Nasp PE=1 SV=1;>sp|Q99MD9|NASP_MOUSE Nuclear autoantigenic sperm protein OS=Mus musculus GN=Nasp PE=1 SV=2	4	29	29	29	18	28	4	13	6	10	1	3	1	18	28	4	13	6	10	1	3	1	18	28	4	13	6	10	1	3	1	43.1	43.1	43.1	84.012	773	773;773;448;421	0	173.98	By MS/MS	By MS/MS	By MS/MS
B1AUX2;Q61191	B1AUX2;Q61191	2;2	2;2	2;2	Host cell factor 1;HCF N-terminal chain 1;HCF N-terminal chain 2;HCF N-terminal chain 3;HCF N-terminal chain 4;HCF N-terminal chain 5;HCF N-terminal chain 6;HCF C-terminal chain 1;HCF C-terminal chain 2;HCF C-terminal chain 3;HCF C-terminal chain 4;HCF C-terminal chain 5;HCF C-terminal chain 6	Hcfc1	>tr|B1AUX2|B1AUX2_MOUSE Host cell factor 1 OS=Mus musculus GN=Hcfc1 PE=1 SV=1;>sp|Q61191|HCFC1_MOUSE Host cell factor 1 OS=Mus musculus GN=Hcfc1 PE=1 SV=2	2	2	2	2	1	2	0	0	0	1	0	0	0	1	2	0	0	0	1	0	0	0	1	2	0	0	0	1	0	0	0	1.2	1.2	1.2	215.05	2090	2090;2045	0	4.2273	By matching	By MS/MS	By matching
B1AWE0;Q6PFA2;B1AWE1;B1AWD8;B1AWD9;O08585	B1AWE0;Q6PFA2;B1AWE1;B1AWD8;B1AWD9;O08585	2;2;1;1;1;1	2;2;1;1;1;1	2;2;1;1;1;1	Clathrin light chain A	Clta	>tr|B1AWE0|B1AWE0_MOUSE Clathrin light chain A OS=Mus musculus GN=Clta PE=1 SV=1;>tr|Q6PFA2|Q6PFA2_MOUSE Clathrin light chain A OS=Mus musculus GN=Clta PE=1 SV=1;>tr|B1AWE1|B1AWE1_MOUSE Clathrin light chain A OS=Mus musculus GN=Clta PE=1 SV=1;>tr|B1AWD8|B1	6	2	2	2	0	2	0	0	0	0	0	0	0	0	2	0	0	0	0	0	0	0	0	2	0	0	0	0	0	0	0	14.4	14.4	14.4	23.478	216	216;218;230;236;248;235	0	5.7585	By matching	By MS/MS	By matching
B1AXW3;Q9JII6	B1AXW3;Q9JII6	1;1	1;1	1;1	Alcohol dehydrogenase [NADP(+)]	Akr1a1	>tr|B1AXW3|B1AXW3_MOUSE Alcohol dehydrogenase [NADP(+)] (Fragment) OS=Mus musculus GN=Akr1a1 PE=1 SV=3;>sp|Q9JII6|AK1A1_MOUSE Alcohol dehydrogenase [NADP(+)] OS=Mus musculus GN=Akr1a1 PE=1 SV=3	2	1	1	1	0	1	0	0	0	0	0	0	0	0	1	0	0	0	0	0	0	0	0	1	0	0	0	0	0	0	0	5.9	5.9	5.9	22.631	204	204;325	0.0043812	3.0752	By matching	By MS/MS	By matching
B1AZS9;O08807	B1AZS9;O08807	2;2	1;1	1;1	Peroxiredoxin-4	Prdx4	>tr|B1AZS9|B1AZS9_MOUSE Peroxiredoxin-4 (Fragment) OS=Mus musculus GN=Prdx4 PE=4 SV=1;>sp|O08807|PRDX4_MOUSE Peroxiredoxin-4 OS=Mus musculus GN=Prdx4 PE=1 SV=1	2	2	1	1	2	2	1	2	2	2	0	2	0	1	1	1	1	1	1	0	1	0	1	1	1	1	1	1	0	1	0	8.3	4.8	4.8	26.391	229	229;274	0.0033186	3.1619	By MS/MS	By MS/MS	By MS/MS
B1B0C7;E9PZ16;Q05793	B1B0C7;E9PZ16;Q05793	2;2;2	2;2;2	2;2;2	Basement membrane-specific heparan sulfate proteoglycan core protein;Endorepellin;LG3 peptide	Hspg2	>tr|B1B0C7|B1B0C7_MOUSE Basement membrane-specific heparan sulfate proteoglycan core protein OS=Mus musculus GN=Hspg2 PE=4 SV=1;>tr|E9PZ16|E9PZ16_MOUSE Basement membrane-specific heparan sulfate proteoglycan core protein OS=Mus musculus GN=Hspg2 PE=4 SV=1;	3	2	2	2	0	1	2	0	0	0	0	0	0	0	1	2	0	0	0	0	0	0	0	1	2	0	0	0	0	0	0	0.6	0.6	0.6	469.02	4375	4375;4383;3707	0	4.1327	By matching	By matching	By MS/MS
B2M1R6;P61979-3;P61979;P61979-2;H3BKD0;H3BLL4;D3Z5X4;D3YWG1;H3BK96;H3BKI8;H3BLP7;Q8BT23;H3BJ43;H3BJS9	B2M1R6;P61979-3;P61979;P61979-2;H3BKD0;H3BLL4;D3Z5X4;D3YWG1;H3BK96	10;10;10;10;7;7;7;7;5;4;4;3;2;1	10;10;10;10;7;7;7;7;5;4;4;3;2;1	10;10;10;10;7;7;7;7;5;4;4;3;2;1	Heterogeneous nuclear ribonucleoprotein K	Hnrnpk;Gm7964	>tr|B2M1R6|B2M1R6_MOUSE Heterogeneous nuclear ribonucleoprotein K OS=Mus musculus GN=Hnrnpk PE=1 SV=1;>sp|P61979-3|HNRPK_MOUSE Isoform 3 of Heterogeneous nuclear ribonucleoprotein K OS=Mus musculus GN=Hnrnpk;>sp|P61979|HNRPK_MOUSE Heterogeneous nuclear rib	14	10	10	10	8	9	6	7	4	6	1	1	0	8	9	6	7	4	6	1	1	0	8	9	6	7	4	6	1	1	0	31.4	31.4	31.4	48.562	440	440;439;463;464;299;394;439;463;257;178;210;97;77;87	0	87.761	By MS/MS	By MS/MS	By MS/MS
D3Z5B1;B2RPU8;Q9D1L0	D3Z5B1;B2RPU8;Q9D1L0	1;1;1	1;1;1	1;1;1	Coiled-coil-helix-coiled-coil-helix domain-containing protein 2	Zbed5;Chchd2	>tr|D3Z5B1|D3Z5B1_MOUSE Protein Zbed5 (Fragment) OS=Mus musculus GN=Zbed5 PE=4 SV=3;>tr|B2RPU8|B2RPU8_MOUSE MCG130675 OS=Mus musculus GN=Zbed5 PE=2 SV=1;>sp|Q9D1L0|CHCH2_MOUSE Coiled-coil-helix-coiled-coil-helix domain-containing protein 2, mitochondrial O	3	1	1	1	1	1	0	1	0	0	0	0	0	1	1	0	1	0	0	0	0	0	1	1	0	1	0	0	0	0	0	13	13	13	19.28	184	184;756;153	0	11.301	By MS/MS	By MS/MS	By matching
E9QAI5;G3UWN2;B2RQC6-2;B2RQC6;E9QAT6	E9QAI5;G3UWN2;B2RQC6-2;B2RQC6;E9QAT6	5;5;5;5;3	5;5;5;5;3	5;5;5;5;3	CAD protein;Glutamine-dependent carbamoyl-phosphate synthase;Aspartate carbamoyltransferase;Dihydroorotase	Cad	>tr|E9QAI5|E9QAI5_MOUSE CAD protein OS=Mus musculus GN=Cad PE=3 SV=1;>tr|G3UWN2|G3UWN2_MOUSE CAD protein OS=Mus musculus GN=Cad PE=3 SV=1;>sp|B2RQC6-2|PYR1_MOUSE Isoform 2 of CAD protein OS=Mus musculus GN=Cad;>sp|B2RQC6|PYR1_MOUSE CAD protein OS=Mus muscu	5	5	5	5	5	4	2	3	3	4	2	2	2	5	4	2	3	3	4	2	2	2	5	4	2	3	3	4	2	2	2	3.8	3.8	3.8	236.25	2162	2162;2164;2154;2225;971	0	12.163	By MS/MS	By MS/MS	By MS/MS
B2RUP0;Q8C5L7	B2RUP0;Q8C5L7	2;2	2;2	2;2	RNA-binding protein 34	Rbm34	>tr|B2RUP0|B2RUP0_MOUSE RNA binding motif protein 34 OS=Mus musculus GN=Rbm34 PE=1 SV=1;>sp|Q8C5L7|RBM34_MOUSE RNA-binding protein 34 OS=Mus musculus GN=Rbm34 PE=1 SV=1	2	2	2	2	0	0	2	0	0	0	1	1	1	0	0	2	0	0	0	1	1	1	0	0	2	0	0	0	1	1	1	6.3	6.3	6.3	49.116	442	442;375	0	40.571	By matching	By matching	By MS/MS
E9Q7H5;B2RXM2;J3QNY1;Q8BG05-2;A2AL13;V9GX38	E9Q7H5;B2RXM2;J3QNY1;Q8BG05-2	16;16;16;16;2;2	16;16;16;16;2;2	2;2;2;2;0;0	Heterogeneous nuclear ribonucleoprotein A3	Gm8991;Gm6793;Gm9242;Hnrnpa3	>tr|E9Q7H5|E9Q7H5_MOUSE Uncharacterized protein OS=Mus musculus GN=Gm8991 PE=4 SV=1;>tr|B2RXM2|B2RXM2_MOUSE EG627828 protein OS=Mus musculus GN=Gm6793 PE=2 SV=1;>tr|J3QNY1|J3QNY1_MOUSE Protein LOC102641013 OS=Mus musculus GN=Gm9242 PE=4 SV=1;>sp|Q8BG05-2|R	6	16	16	2	6	16	8	5	5	4	2	3	2	6	16	8	5	5	4	2	3	2	1	2	1	0	0	0	0	0	0	48.3	48.3	4.7	32.574	300	300;351;357;357;194;357	0	144.43	By MS/MS	By MS/MS	By MS/MS
B2RY56;S4R2B0;S4R2J1;S4R2A4	B2RY56;S4R2B0	14;9;1;1	14;9;1;1	14;9;1;1	RNA-binding protein 25	Rbm25	>sp|B2RY56|RBM25_MOUSE RNA-binding protein 25 OS=Mus musculus GN=Rbm25 PE=1 SV=2;>tr|S4R2B0|S4R2B0_MOUSE RNA-binding protein 25 (Fragment) OS=Mus musculus GN=Rbm25 PE=1 SV=1	4	14	14	14	12	10	13	11	9	10	10	14	11	12	10	13	11	9	10	10	14	11	12	10	13	11	9	10	10	14	11	18.9	18.9	18.9	99.551	838	838;585;174;194	0	137.16	By MS/MS	By MS/MS	By MS/MS
B7FAU9;Q8BTM8;B7FAV1;F6XC15;F6Z2C0	B7FAU9;Q8BTM8;B7FAV1;F6XC15	4;4;3;2;1	3;3;2;1;1	3;3;2;1;1	Filamin-A	Flna	>tr|B7FAU9|B7FAU9_MOUSE Filamin, alpha OS=Mus musculus GN=Flna PE=1 SV=1;>sp|Q8BTM8|FLNA_MOUSE Filamin-A OS=Mus musculus GN=Flna PE=1 SV=5;>tr|B7FAV1|B7FAV1_MOUSE Filamin, alpha (Fragment) OS=Mus musculus GN=Flna PE=1 SV=1;>tr|F6XC15|F6XC15_MOUSE Filamin-A	5	4	3	3	1	4	0	0	0	0	0	0	0	1	3	0	0	0	0	0	0	0	1	3	0	0	0	0	0	0	0	2.6	2.3	2.3	280.5	2639	2639;2647;2583;511;281	0	16.378	By matching	By MS/MS	By matching
B7ZCD1;B7ZCC9-2;B7ZCC9	B7ZCD1;B7ZCC9-2;B7ZCC9	1;1;1	1;1;1	1;1;1	Probable G-protein coupled receptor 112	Adgrg4;Gpr112	>tr|B7ZCD1|B7ZCD1_MOUSE Probable G-protein-coupled receptor 112 (Fragment) OS=Mus musculus GN=Gpr112 PE=4 SV=1;>sp|B7ZCC9-2|GP112_MOUSE Isoform 2 of Probable G-protein coupled receptor 112 OS=Mus musculus GN=Gpr112;>sp|B7ZCC9|GP112_MOUSE Probable G-protein	3	1	1	1	0	0	1	0	0	0	0	1	0	0	0	1	0	0	0	0	1	0	0	0	1	0	0	0	0	1	0	0.4	0.4	0.4	295.52	2736	2736;2868;3073	1	-2	By matching	By matching	By MS/MS
B8XCJ6;Q8BLN6	B8XCJ6;Q8BLN6	1;1	1;1	1;1	Protein unc-80 homolog	Unc80	>tr|B8XCJ6|B8XCJ6_MOUSE Protein unc-80 homolog OS=Mus musculus GN=Unc80 PE=2 SV=1;>sp|Q8BLN6|UNC80_MOUSE Protein unc-80 homolog OS=Mus musculus GN=Unc80 PE=1 SV=2	2	1	1	1	0	0	0	0	0	0	0	1	0	0	0	0	0	0	0	0	1	0	0	0	0	0	0	0	0	1	0	0.4	0.4	0.4	370.56	3326	3326;3261	1	-2	By matching	By matching	By matching
B9EHJ3;P39447	B9EHJ3;P39447	5;5	5;5	5;5	Tight junction protein ZO-1	Tjp1	>tr|B9EHJ3|B9EHJ3_MOUSE Tight junction protein ZO-1 OS=Mus musculus GN=Tjp1 PE=1 SV=1;>sp|P39447|ZO1_MOUSE Tight junction protein ZO-1 OS=Mus musculus GN=Tjp1 PE=1 SV=2	2	5	5	5	0	0	5	0	0	0	0	0	0	0	0	5	0	0	0	0	0	0	0	0	5	0	0	0	0	0	0	5.3	5.3	5.3	188.85	1685	1685;1745	0	20.902	By matching	By matching	By MS/MS
CON__ENSEMBL:ENSBTAP00000031900;G3X9T8;G3X8Q5;E9PZD8;Q61147;G3UXG1	CON__ENSEMBL:ENSBTAP00000031900	44;4;4;4;4;1	44;4;4;4;4;1	44;4;4;4;4;1			>ENSEMBL:ENSBTAP00000031900 (Bos taurus) 121 kDa protein	6	44	44	44	35	36	34	28	36	36	36	33	34	35	36	34	28	36	36	36	33	34	35	36	34	28	36	36	36	33	34	45.7	45.7	45.7	121.45	1064	1064;1060;1085;1086;1061;120	0	323.31	By MS/MS	By MS/MS	By MS/MS
CON__ENSEMBL:ENSP00000377550;CON__P13646-1	CON__ENSEMBL:ENSP00000377550;CON__P13646-1	6;5	2;2	1;1			>ENSEMBL:ENSP00000377550 Tax_Id=9606 Gene_Symbol=KRT13 46 kDa protein;>P13646-1 SWISS-PROT:P13646-1 Tax_Id=9606 Gene_Symbol=KRT13 Isoform 1 of Keratin, type I cytoskeletal 13	2	6	2	1	3	3	6	3	3	4	3	4	3	0	0	2	0	0	0	0	0	0	0	0	1	0	0	0	0	0	0	11.2	5	3.1	45.771	420	420;458	0	5.8477	By matching	By matching	By MS/MS
CON__P00761	CON__P00761	11	11	11			>P00761 SWISS-PROT:P00761|TRYP_PIG Trypsin - Sus scrofa (Pig).	1	11	11	11	11	10	10	9	11	11	10	11	10	11	10	10	9	11	11	10	11	10	11	10	10	9	11	11	10	11	10	43.7	43.7	43.7	24.409	231	231	0	321.56	By MS/MS	By MS/MS	By MS/MS
CON__P02533;Q61781;CON__Q04695;CON__Q9QWL7;CON__Q6IFX2;Q9QWL7;Q6IFX2;CON__Q61782	CON__P02533;Q61781	9;5;4;4;4;4;4;1	6;3;2;2;3;2;3;1	3;1;1;1;1;1;1;1	Keratin, type I cytoskeletal 14	Krt14	>P02533 SWISS-PROT:P02533 Tax_Id=9606 Gene_Symbol=KRT14 Keratin, type I cytoskeletal 14;>sp|Q61781|K1C14_MOUSE Keratin, type I cytoskeletal 14 OS=Mus musculus GN=Krt14 PE=1 SV=2	8	9	6	3	7	4	5	9	3	3	3	9	9	4	1	2	6	0	0	0	6	6	3	0	2	3	0	0	0	3	3	21.2	16.3	10.6	51.621	472	472;484;432;433;452;433;452;93	0	45.042	By MS/MS	By MS/MS	By MS/MS
CON__P02769	CON__P02769	58	58	52			>P02769 SWISS-PROT:P02769 (Bos taurus) Bovine serum albumin precursor	1	58	58	52	53	53	54	48	50	52	51	53	52	53	53	54	48	50	52	51	53	52	48	47	48	42	46	47	46	47	46	75	75	73.8	69.293	607	607	0	323.31	By MS/MS	By MS/MS	By MS/MS
;71719;71720;71721;71722;71723;71724;71725;71726;71727;71728;71729;71730;71731;71732;71733;71734;71735;71736;71737;71738;71739;71740;71741;71742;71743;71744;71745;71746;71747;71748;71749;71750;71751;71752;71753;71754;71755;71756;71757;71758;71759;71760;71761;71762;71763;71764;71765;71766;71767;71768;71769;71770;71771;71772;71773;71774;71775;71776;71777;71778;71779;71780;71781;71782;71783;71784;71…	1742;1752;6071;7811;7813;8391;8784;9145;9189;9513;9580;11762;14124;14129;14209;14662;15225;19608;20240;21522;22072;25178;28170;29418;30775;32853;42559;43069;43125;44515;44944;47838;47857;50921;51764;52010;52191;54526;61843;61854;66080;66135;68057;72259;72703;76522;78843;80438;80940;87702;92357;97896;97932;105171;105654;105709;105968;106364	22;23;24	111;469;571
CON__P04264;CON__H-INV:HIT000016045	CON__P04264	40;3	40;3	23;0			>P04264 SWISS-PROT:P04264 Tax_Id=9606 Gene_Symbol=KRT1 Keratin, type II cytoskeletal 1	2	40	40	23	35	30	33	39	33	24	25	33	33	35	30	33	39	33	24	25	33	33	20	16	17	22	17	12	13	18	18	55.1	55.1	38.5	66.017	644	644;99	0	323.31	By MS/MS	By MS/MS	By MS/MS
CON__P07477	CON__P07477	1	1	1			>P07477 SWISS-PROT:P07477 Tax_Id=9606 Gene_Symbol=PRSS1 Trypsin-1 precursor	1	1	1	1	1	1	1	1	1	1	1	1	1	1	1	1	1	1	1	1	1	1	1	1	1	1	1	1	1	1	1	8.1	8.1	8.1	26.558	247	247	0	28.23	By MS/MS	By MS/MS	By MS/MS
CON__P08779;CON__Q9Z2K1;CON__Q3ZAW8;Q9Z2K1	CON__P08779;CON__Q9Z2K1;CON__Q3ZAW8;Q9Z2K1	7;4;4;4	1;0;0;0	1;0;0;0	Keratin, type I cytoskeletal 16	Krt16	>P08779 SWISS-PROT:P08779 Tax_Id=9606 Gene_Symbol=KRT16 Keratin, type I cytoskeletal 16;>Q9Z2K1 SWISS-PROT:Q9Z2K1 Tax_Id=10090 Gene_Symbol=Krt16 Keratin, type I cytoskeletal 16;>Q3ZAW8 TREMBL:Q3ZAW8;Q9EQD6;Q9EQD7 Tax_Id=10090 Gene_Symbol=Krt16 Keratin inte	4	7	1	1	5	5	4	7	3	3	3	7	7	1	1	1	1	0	0	0	1	1	1	1	1	1	0	0	0	1	1	13.3	2.7	2.7	51.267	473	473;469;474;469	0	16.171	By MS/MS	By matching	By MS/MS
CON__P12763	CON__P12763	2	2	2			>P12763 SWISS-PROT:P12763 (Bos taurus) Alpha-2-HS-glycoprotein precursor	1	2	2	2	0	2	1	1	1	1	0	0	0	0	2	1	1	1	1	0	0	0	0	2	1	1	1	1	0	0	0	5.8	5.8	5.8	38.418	359	359	0.0033822	3.3003	By matching	By MS/MS	By matching
CON__P13645;A2A513;CON__P02535-1;P02535-3;P02535-2;P02535;CON__P08730-1;P08730-2;P08730;CON__Q7Z3Y7;CON__Q148H6;CON__Q2M2I5	CON__P13645	25;9;9;9;9;9;5;5;5;4;3;3	24;9;9;9;9;9;4;4;4;4;3;3	18;5;5;5;5;5;0;0;0;0;0;0			>P13645 SWISS-PROT:P13645 Tax_Id=9606 Gene_Symbol=KRT10 Keratin, type I cytoskeletal 10	12	25	24	18	22	19	20	20	19	17	16	21	18	21	18	19	19	18	16	15	20	17	16	13	13	14	13	10	10	14	12	41.1	40	32.7	59.51	593	593;561;570;462;561;570;437;311;437;486;464;525	0	229.23	By MS/MS	By MS/MS	By MS/MS
CON__P13647;CON__Q8VED5;Q8VED5;CON__O95678;CON__H-INV:HIT000292931;E9Q1Z0;Q6IFZ8	CON__P13647	19;6;6;5;3;3;2	14;1;1;2;1;2;1	3;0;0;0;0;0;0			>P13647 SWISS-PROT:P13647 Tax_Id=9606 Gene_Symbol=KRT5 Keratin, type II cytoskeletal 5	7	19	14	3	14	8	14	16	11	5	7	12	16	10	6	10	11	7	2	4	8	12	2	2	2	3	1	1	0	2	2	29.2	24.4	5.1	62.378	590	590;531;531;551;443;538;552	0	43.273	By MS/MS	By MS/MS	By MS/MS
CON__P15636	CON__P15636	20	20	20			>P15636 SWISS-PROT:P15636 Protease I precursor Lysyl endopeptidase Achromobacter lyticus.	1	20	20	20	17	18	19	12	16	19	14	16	17	17	18	19	12	16	19	14	16	17	17	18	19	12	16	19	14	16	17	29.4	29.4	29.4	68.124	653	653	0	323.31	By MS/MS	By MS/MS	By MS/MS
CON__P35527	CON__P35527	25	25	24			>P35527 SWISS-PROT:P35527 Tax_Id=9606 Gene_Symbol=KRT9 Keratin, type I cytoskeletal 9	1	25	25	24	24	23	23	24	21	17	16	24	23	24	23	23	24	21	17	16	24	23	23	22	22	23	20	16	15	23	22	55.2	55.2	54.1	62.129	623	623	0	323.31	By MS/MS	By MS/MS	By MS/MS
CON__P35908;CON__Q7Z794;CON__Q9R0H5;CON__Q6NXH9;Q6IFZ9;Q9R0H5;Q6NXH9	CON__P35908	34;4;3;3;3;3;3	30;1;1;1;1;1;1	20;0;0;0;0;0;0			>P35908 SWISS-PROT:P35908 Tax_Id=9606 Gene_Symbol=KRT2 Keratin, type II cytoskeletal 2 epidermal	7	34	30	20	34	23	32	32	30	20	22	32	24	30	20	28	28	26	16	18	28	20	20	10	18	18	17	10	11	18	12	54.7	51.3	40.2	65.865	645	645;578;524;539;495;524;539	0	179.31	By MS/MS	By MS/MS	By MS/MS
G3UWG1;CON__P62894;P62897	G3UWG1;CON__P62894;P62897	2;2;2	2;2;2	2;2;2	Cytochrome c, somatic	Gm10108;Cycs	>tr|G3UWG1|G3UWG1_MOUSE MCG115977 OS=Mus musculus GN=Gm10108 PE=3 SV=1;>P62894 SWISS-PROT:P62894 Cytochrome c - Bos taurus (Bovine).;>sp|P62897|CYC_MOUSE Cytochrome c, somatic OS=Mus musculus GN=Cycs PE=1 SV=2	3	2	2	2	0	2	0	0	0	0	0	0	0	0	2	0	0	0	0	0	0	0	0	2	0	0	0	0	0	0	0	11.4	11.4	11.4	11.695	105	105;105;105	0.0084656	2.8017	By matching	By MS/MS	By matching
CON__Q14CN4-1;CON__Q6IME9;Q6IME9;CON__Q3SY84;CON__Q7RTS7;CON__Q32MB2	CON__Q14CN4-1;CON__Q6IME9;Q6IME9;CON__Q3SY84;CON__Q7RTS7;CON__Q32MB2	3;3;3;2;2;2	1;1;1;1;1;1	1;1;1;1;1;1	Keratin, type II cytoskeletal 72	Krt72	>Q14CN4-1 SWISS-PROT:Q14CN4-1 Tax_Id=9606 Gene_Symbol=KRT72 Isoform 1 of Keratin, type II cytoskeletal 72;>Q6IME9 TREMBL:Q6IME9 Tax_Id=10090 Gene_Symbol=Krt72 Type-II keratin Kb35;>sp|Q6IME9|K2C72_MOUSE Keratin, type II cytoskeletal 72 OS=Mus musculus GN=K	6	3	1	1	2	1	2	3	1	1	1	1	2	0	0	0	1	0	0	0	0	0	0	0	0	1	0	0	0	0	0	5.5	2.3	2.3	55.877	511	511;520;520;523;529;540	0	3.712	By matching	By matching	By matching
CON__Q3MHN5;CON__ENSEMBL:ENSBTAP00000018229	CON__Q3MHN5;CON__ENSEMBL:ENSBTAP00000018229	5;4	5;4	5;4			>Q3MHN5 SWISS-PROT:Q3MHN5 (Bos taurus) Vitamin D-binding protein precursor;>ENSEMBL:ENSBTAP00000018229 (Bos taurus) 54 kDa protein	2	5	5	5	5	3	3	3	4	4	4	4	4	5	3	3	3	4	4	4	4	4	5	3	3	3	4	4	4	4	4	12	12	12	53.341	474	474;475	0	18.938	By MS/MS	By MS/MS	By MS/MS
CON__Q3SZR3	CON__Q3SZR3	4	4	4			>Q3SZR3 SWISS-PROT:Q3SZR3 (Bos taurus) Alpha-1-acid glycoprotein precursor	1	4	4	4	3	3	3	3	3	2	3	2	3	3	3	3	3	3	2	3	2	3	3	3	3	3	3	2	3	2	3	26.2	26.2	26.2	23.182	202	202	0	21.162	By MS/MS	By MS/MS	By MS/MS
CON__Q5D862	CON__Q5D862	3	3	3			>Q5D862 SWISS-PROT:Q5D862 Tax_Id=9606 Gene_Symbol=FLG2 Filaggrin-2	1	3	3	3	1	0	1	3	1	1	0	2	1	1	0	1	3	1	1	0	2	1	1	0	1	3	1	1	0	2	1	3.4	3.4	3.4	248.07	2391	2391	0	14.96	By MS/MS	By matching	By MS/MS
CON__Q7Z3Y8;CON__Q7Z3Z0;CON__Q7Z3Y9;Q8VCW2;Q9Z320	CON__Q7Z3Y8;CON__Q7Z3Z0;CON__Q7Z3Y9;Q8VCW2;Q9Z320	4;3;2;2;2	1;1;1;1;1	1;1;1;1;1	Keratin, type I cytoskeletal 25;Keratin, type I cytoskeletal 27	Krt25;Krt27	>Q7Z3Y8 SWISS-PROT:Q7Z3Y8 Tax_Id=9606 Gene_Symbol=KRT27 Keratin, type I cytoskeletal 27;>Q7Z3Z0 SWISS-PROT:Q7Z3Z0 Tax_Id=9606 Gene_Symbol=KRT25 Keratin, type I cytoskeletal 25;>Q7Z3Y9 SWISS-PROT:Q7Z3Y9 Tax_Id=9606 Gene_Symbol=KRT26 Keratin, type I cytoskel	5	4	1	1	3	3	3	3	2	3	3	3	3	0	0	0	1	0	0	0	0	0	0	0	0	1	0	0	0	0	0	7	1.5	1.5	49.823	459	459;450;468;446;448	1	-2	By matching	By matching	By matching
CON__Q86YZ3	CON__Q86YZ3	11	11	11			>Q86YZ3 SWISS-PROT:Q86YZ3 Tax_Id=9606 Gene_Symbol=HRNR Hornerin	1	11	11	11	7	6	6	10	7	3	3	5	11	7	6	6	10	7	3	3	5	11	7	6	6	10	7	3	3	5	11	16	16	16	282.39	2850	2850	0	45.327	By MS/MS	By MS/MS	By MS/MS
CON__Streptavidin	CON__Streptavidin	13	13	13			>Streptavidin (S.avidinii)	1	13	13	13	12	12	13	9	13	13	13	13	13	12	12	13	9	13	13	13	13	13	12	12	13	9	13	13	13	13	13	50.6	50.6	50.6	16.622	160	160	0	323.31	By MS/MS	By MS/MS	By MS/MS
58198;58199;58200;58201;58202;58203;58204;58205;58206;58207;58208;58209;58210;58211;58212;58213;58214;58215;58216;58217;58218;58219;58220;58221;58222;58223;58224;58225;58226;58227;58228;58229;58230;58231;58232;58233;58234;58235;58236;58237;58238;58239;58240;58241;58242;58243;58244;58245;58246;58247;58248;58249;58250;58251;58252;58253;58254;58255;58256;58257;58258;58259;58260;58261;58262;58263;582…
84996;84997;84998;84999;85000;85001;85002;85003;85004;85005;85006;85007;85008;85009;85010;85011;85012;85013;85014;85015;85016;85017;85018;85019;85020;85021;85022;85023;85024;85025;85026;85027;85028;85029;85030;85031;85032;85033;85034;85035;85036;85037;85038;85039;85040;85041;85042;85043;85044;85045;85046;85047;85048;85049;85050;85051;85052;85053;85054;85055;85056;85057;85058;85059;85060;85061;850…
5;107506;107507;107508;107509;107510;107511;107512;107513;107514;107515;107516;107517;107518;107519;107520;107521;107522;107523;107524;107525;107526;107527;107528;107529;107530;107531;107532;107533;107534;107535;107536;107537;107538;107539;107540;107541;107542;107543;107544;107545;107546;107547;107548;107549;107550;107551;107552;107553;107554;107555;107556;107557;107558;107559;107560;107561;10756…	38200;38734;60732;61482;63260;63636;84808;86032;102004;104445;104594;107041;107677
D3YUW7;E9QMC1;P59242-2;P59242	D3YUW7;E9QMC1;P59242-2;P59242	2;2;2;2	2;2;2;2	2;2;2;2	Cingulin	Cgn	>tr|D3YUW7|D3YUW7_MOUSE Cingulin OS=Mus musculus GN=Cgn PE=1 SV=1;>tr|E9QMC1|E9QMC1_MOUSE Cingulin OS=Mus musculus GN=Cgn PE=1 SV=1;>sp|P59242-2|CING_MOUSE Isoform 2 of Cingulin OS=Mus musculus GN=Cgn;>sp|P59242|CING_MOUSE Cingulin OS=Mus musculus GN=Cgn P	4	2	2	2	0	0	2	0	0	0	0	0	0	0	0	2	0	0	0	0	0	0	0	0	2	0	0	0	0	0	0	2.5	2.5	2.5	135.74	1184	1184;1192;1183;1191	0	6.5165	By matching	By matching	By MS/MS
D3YUW8;D3YUX1;Q0VGT3;Q8BZH4	D3YUW8;D3YUX1;Q0VGT3;Q8BZH4	1;1;1;1	1;1;1;1	1;1;1;1	Pogo transposable element with ZNF domain	Pogz	>tr|D3YUW8|D3YUW8_MOUSE Pogo transposable element with ZNF domain OS=Mus musculus GN=Pogz PE=4 SV=1;>tr|D3YUX1|D3YUX1_MOUSE Pogo transposable element with ZNF domain OS=Mus musculus GN=Pogz PE=4 SV=1;>tr|Q0VGT3|Q0VGT3_MOUSE Pogo transposable element with Z	4	1	1	1	1	1	1	1	1	0	1	1	1	1	1	1	1	1	0	1	1	1	1	1	1	1	1	0	1	1	1	1.1	1.1	1.1	144.86	1314	1314;1356;1400;1409	0	3.8451	By matching	By matching	By matching
D3Z121;D3YVK1;P15105	D3Z121;D3YVK1;P15105	1;1;1	1;1;1	1;1;1	Glutamine synthetase	Glul	>tr|D3Z121|D3Z121_MOUSE Glutamine synthetase (Fragment) OS=Mus musculus GN=Glul PE=1 SV=2;>tr|D3YVK1|D3YVK1_MOUSE Glutamine synthetase (Fragment) OS=Mus musculus GN=Glul PE=1 SV=3;>sp|P15105|GLNA_MOUSE Glutamine synthetase OS=Mus musculus GN=Glul PE=1 SV=6	3	1	1	1	1	1	0	1	1	1	0	0	0	1	1	0	1	1	1	0	0	0	1	1	0	1	1	1	0	0	0	8.9	8.9	8.9	12.788	112	112;199;373	0.0023068	3.4568	By matching	By MS/MS	By matching
D3YVN7;Q8BFR5;Q8BFR5-2	D3YVN7;Q8BFR5;Q8BFR5-2	6;6;5	6;6;5	6;6;5	Elongation factor Tu;Elongation factor Tu, mitochondrial	Gm9755;Tufm	>tr|D3YVN7|D3YVN7_MOUSE Elongation factor Tu OS=Mus musculus GN=Gm9755 PE=3 SV=1;>sp|Q8BFR5|EFTU_MOUSE Elongation factor Tu, mitochondrial OS=Mus musculus GN=Tufm PE=1 SV=1;>sp|Q8BFR5-2|EFTU_MOUSE Isoform 2 of Elongation factor Tu, mitochondrial OS=Mus mus	3	6	6	6	5	4	4	3	5	3	1	3	3	5	4	4	3	5	3	1	3	3	5	4	4	3	5	3	1	3	3	16.4	16.4	16.4	49.538	452	452;452;435	0	23.973	By MS/MS	By MS/MS	By MS/MS
D3YVR9;Q9R0P4	D3YVR9;Q9R0P4	2;2	2;2	2;2	Small acidic protein	1110004F10Rik;Smap	>tr|D3YVR9|D3YVR9_MOUSE MCG7316, isoform CRA_b OS=Mus musculus GN=1110004F10Rik PE=4 SV=1;>sp|Q9R0P4|SMAP_MOUSE Small acidic protein OS=Mus musculus GN=Smap PE=1 SV=1	2	2	2	2	0	2	0	0	0	0	0	0	0	0	2	0	0	0	0	0	0	0	0	2	0	0	0	0	0	0	0	12.4	12.4	12.4	15.17	137	137;181	0	13.982	By matching	By MS/MS	By matching
D3YW09;G3UVU2;Q62203;D3Z5A6	D3YW09;G3UVU2;Q62203	3;3;2;1	3;3;2;1	3;3;2;1	Splicing factor 3A subunit 2	Sf3a2	>tr|D3YW09|D3YW09_MOUSE Splicing factor 3A subunit 2 OS=Mus musculus GN=Sf3a2 PE=1 SV=1;>tr|G3UVU2|G3UVU2_MOUSE Splicing factor 3A subunit 2 OS=Mus musculus GN=Sf3a2 PE=1 SV=1;>sp|Q62203|SF3A2_MOUSE Splicing factor 3A subunit 2 OS=Mus musculus GN=Sf3a2 PE=	4	3	3	3	2	1	2	1	2	3	1	3	1	2	1	2	1	2	3	1	3	1	2	1	2	1	2	3	1	3	1	19.1	19.1	19.1	22.135	194	194;485;475;67	0	5.3826	By matching	By matching	By MS/MS
H3BLI9;D3YW86;D3Z0V7;E9QLZ1;P62500-2;P62500-3;P62500	H3BLI9;D3YW86;D3Z0V7;E9QLZ1;P62500-2;P62500-3;P62500	1;1;1;1;1;1;1	1;1;1;1;1;1;1	1;1;1;1;1;1;1	TSC22 domain family protein 1	Tsc22d1	>tr|H3BLI9|H3BLI9_MOUSE TSC22 domain family protein 1 OS=Mus musculus GN=Tsc22d1 PE=4 SV=1;>tr|D3YW86|D3YW86_MOUSE TSC22 domain family protein 1 OS=Mus musculus GN=Tsc22d1 PE=4 SV=1;>tr|D3Z0V7|D3Z0V7_MOUSE TSC22 domain family protein 1 OS=Mus musculus GN=T	7	1	1	1	0	1	0	0	0	0	0	0	0	0	1	0	0	0	0	0	0	0	0	1	0	0	0	0	0	0	0	14	14	14	9.3584	86	86;107;995;1077;143;995;1077	0	5.8583	By matching	By MS/MS	By matching
D3YWC2;D3Z6F1;Q9JM93	D3YWC2;D3Z6F1;Q9JM93	2;2;2	2;2;2	2;2;2	ADP-ribosylation factor-like protein 6-interacting protein 4	Arl6ip4	>tr|D3YWC2|D3YWC2_MOUSE ADP-ribosylation factor-like 6 interacting protein 4 OS=Mus musculus GN=Arl6ip4 PE=4 SV=1;>tr|D3Z6F1|D3Z6F1_MOUSE ADP-ribosylation factor-like protein 6-interacting protein 4 (Fragment) OS=Mus musculus GN=Arl6ip4 PE=4 SV=3;>sp|Q9JM9	3	2	2	2	0	0	1	0	1	1	0	0	0	0	0	1	0	1	1	0	0	0	0	0	1	0	1	1	0	0	0	14	14	14	22.605	200	200;227;229	0.0022989	3.4392	By matching	By matching	By MS/MS
S4R1M2;D3YXK2	S4R1M2;D3YXK2	2;2	2;2	2;2	Scaffold attachment factor B1	Safb	>tr|S4R1M2|S4R1M2_MOUSE Scaffold attachment factor B1 OS=Mus musculus GN=Safb PE=1 SV=1;>sp|D3YXK2|SAFB1_MOUSE Scaffold attachment factor B1 OS=Mus musculus GN=Safb PE=1 SV=2	2	2	2	2	1	2	2	0	1	1	1	1	2	1	2	2	0	1	1	1	1	2	1	2	2	0	1	1	1	1	2	5.8	5.8	5.8	105.32	939	939;937	0	5.3851	By matching	By matching	By MS/MS
D3YYE1;D3Z7M9;O35381;F6UFG6	D3YYE1;D3Z7M9;O35381;F6UFG6	2;2;2;1	2;2;2;1	2;2;2;1	Acidic leucine-rich nuclear phosphoprotein 32 family member A	Anp32a	>tr|D3YYE1|D3YYE1_MOUSE Acidic leucine-rich nuclear phosphoprotein 32 family member A (Fragment) OS=Mus musculus GN=Anp32a PE=4 SV=1;>tr|D3Z7M9|D3Z7M9_MOUSE Acidic leucine-rich nuclear phosphoprotein 32 family member A OS=Mus musculus GN=Anp32a PE=4 SV=1;>	4	2	2	2	0	2	0	0	1	1	0	0	0	0	2	0	0	1	1	0	0	0	0	2	0	0	1	1	0	0	0	12.6	12.6	12.6	22.954	198	198;233;247;138	0	15.072	By matching	By MS/MS	By matching
D3YYM6;Q91V55;P97461	D3YYM6;Q91V55;P97461	11;11;10	11;11;10	11;11;10	40S ribosomal protein S5;40S ribosomal protein S5, N-terminally processed	Rps5	>tr|D3YYM6|D3YYM6_MOUSE 40S ribosomal protein S5 (Fragment) OS=Mus musculus GN=Rps5 PE=1 SV=1;>tr|Q91V55|Q91V55_MOUSE 40S ribosomal protein S5 OS=Mus musculus GN=Rps5 PE=1 SV=1;>sp|P97461|RS5_MOUSE 40S ribosomal protein S5 OS=Mus musculus GN=Rps5 PE=1 SV=3	3	11	11	11	7	10	10	5	4	5	11	10	10	7	10	10	5	4	5	11	10	10	7	10	10	5	4	5	11	10	10	45.6	45.6	45.6	20.413	182	182;204;204	0	85.727	By MS/MS	By MS/MS	By MS/MS
D3YZ09;Q9CY66-3;Q9CY66-2;Q9CY66	D3YZ09;Q9CY66-3;Q9CY66-2;Q9CY66	2;2;2;2	2;2;2;2	2;2;2;2	H/ACA ribonucleoprotein complex subunit 1	Gar1	>tr|D3YZ09|D3YZ09_MOUSE H/ACA ribonucleoprotein complex subunit 1 (Fragment) OS=Mus musculus GN=Gar1 PE=4 SV=1;>sp|Q9CY66-3|GAR1_MOUSE Isoform 3 of H/ACA ribonucleoprotein complex subunit 1 OS=Mus musculus GN=Gar1;>sp|Q9CY66-2|GAR1_MOUSE Isoform 2 of H/ACA	4	2	2	2	0	0	2	0	0	0	0	1	1	0	0	2	0	0	0	0	1	1	0	0	2	0	0	0	0	1	1	11.1	11.1	11.1	20.448	198	198;217;229;231	0	5.2509	By matching	By matching	By MS/MS
D3YZA1;D3Z7T7;E9PW20;Q9CY57-5;Q9CY57-4;Q9CY57-3;Q9CY57-2;Q9CY57	D3YZA1;D3Z7T7;E9PW20;Q9CY57-5;Q9CY57-4;Q9CY57-3;Q9CY57-2;Q9CY57	1;1;1;1;1;1;1;1	1;1;1;1;1;1;1;1	1;1;1;1;1;1;1;1	Chromatin target of PRMT1 protein	Chtop	>tr|D3YZA1|D3YZA1_MOUSE Chromatin target of PRMT1 protein (Fragment) OS=Mus musculus GN=Chtop PE=4 SV=3;>tr|D3Z7T7|D3Z7T7_MOUSE Chromatin target of PRMT1 protein (Fragment) OS=Mus musculus GN=Chtop PE=4 SV=1;>tr|E9PW20|E9PW20_MOUSE Chromatin target of PRMT	8	1	1	1	0	1	1	0	0	0	1	0	1	0	1	1	0	0	0	1	0	1	0	1	1	0	0	0	1	0	1	10.5	10.5	10.5	13.548	124	124;195;203;177;178;202;224;249	0	4.4603	By matching	By MS/MS	By MS/MS
E9Q4Q2;D3YZC9;D3YZD0;Q64213-2;Q64213-3;Q64213;D3YVH4;F8WHF9;D6RDB7	E9Q4Q2;D3YZC9;D3YZD0;Q64213-2;Q64213-3;Q64213;D3YVH4	9;9;9;9;9;9;5;4;1	9;9;9;9;9;9;5;4;1	9;9;9;9;9;9;5;4;1	Splicing factor 1	Sf1	>tr|E9Q4Q2|E9Q4Q2_MOUSE Splicing factor 1 OS=Mus musculus GN=Sf1 PE=1 SV=1;>tr|D3YZC9|D3YZC9_MOUSE Splicing factor 1 OS=Mus musculus GN=Sf1 PE=1 SV=1;>tr|D3YZD0|D3YZD0_MOUSE Splicing factor 1 OS=Mus musculus GN=Sf1 PE=1 SV=1;>sp|Q64213-2|SF01_MOUSE Isoform	9	9	9	9	3	9	4	2	5	5	2	3	5	3	9	4	2	5	5	2	3	5	3	9	4	2	5	5	2	3	5	25.4	25.4	25.4	59.698	548	548;571;638;548;639;653;267;110;84	0	36.415	By MS/MS	By MS/MS	By MS/MS
D3Z0S6;Q62189;D6RI83	D3Z0S6;Q62189;D6RI83	3;3;2	3;3;2	3;3;2	U1 small nuclear ribonucleoprotein A	Snrpa	>tr|D3Z0S6|D3Z0S6_MOUSE U1 small nuclear ribonucleoprotein A (Fragment) OS=Mus musculus GN=Snrpa PE=4 SV=1;>sp|Q62189|SNRPA_MOUSE U1 small nuclear ribonucleoprotein A OS=Mus musculus GN=Snrpa PE=2 SV=3;>tr|D6RI83|D6RI83_MOUSE U1 small nuclear ribonucleopro	3	3	3	3	0	3	0	1	0	0	0	0	0	0	3	0	1	0	0	0	0	0	0	3	0	1	0	0	0	0	0	21.5	21.5	21.5	27.372	247	247;287;44	0	5.5307	By matching	By MS/MS	By matching
D3Z124;F6QA74;P28352;D3Z6R9	D3Z124;F6QA74;P28352;D3Z6R9	3;3;3;2	3;3;3;2	3;3;3;2	DNA-(apurinic or apyrimidinic site) lyase;DNA-(apurinic or apyrimidinic site) lyase, mitochondrial	Apex1	>tr|D3Z124|D3Z124_MOUSE DNA-(apurinic or apyrimidinic site) lyase (Fragment) OS=Mus musculus GN=Apex1 PE=4 SV=1;>tr|F6QA74|F6QA74_MOUSE DNA-(apurinic or apyrimidinic site) lyase (Fragment) OS=Mus musculus GN=Apex1 PE=4 SV=1;>sp|P28352|APEX1_MOUSE DNA-(apur	4	3	3	3	0	3	0	0	0	0	0	0	0	0	3	0	0	0	0	0	0	0	0	3	0	0	0	0	0	0	0	19.2	19.2	19.2	19.302	177	177;289;317;49	0	17.459	By matching	By MS/MS	By matching
D3Z125;E9PUA7;D3Z7X7;F8WHQ1;Q62393-2;Q62393-3;Q62393;D3Z2U2;D3Z637	D3Z125;E9PUA7;D3Z7X7;F8WHQ1;Q62393-2;Q62393-3;Q62393;D3Z2U2;D3Z637	4;4;4;4;4;4;4;3;3	4;4;4;4;4;4;4;3;3	4;4;4;4;4;4;4;3;3	Tumor protein D52	Tpd52	>tr|D3Z125|D3Z125_MOUSE Tumor protein D52 (Fragment) OS=Mus musculus GN=Tpd52 PE=4 SV=1;>tr|E9PUA7|E9PUA7_MOUSE Tumor protein D52 OS=Mus musculus GN=Tpd52 PE=4 SV=1;>tr|D3Z7X7|D3Z7X7_MOUSE Tumor protein D52 (Fragment) OS=Mus musculus GN=Tpd52 PE=4 SV=1;>tr	9	4	4	4	0	4	0	0	0	0	0	0	0	0	4	0	0	0	0	0	0	0	0	4	0	0	0	0	0	0	0	38.5	38.5	38.5	19.417	179	179;194;206;247;185;199;224;77;162	0	17.728	By matching	By MS/MS	By matching
F6QL70;D3Z1N9;P47915;W4VSN7;F6YH22	F6QL70;D3Z1N9;P47915;W4VSN7	3;3;3;2;1	3;3;3;2;1	3;3;3;2;1	60S ribosomal protein L29	Gm17669;Gm10709;Rpl29;Gm3550	>tr|F6QL70|F6QL70_MOUSE Protein Gm17669 OS=Mus musculus GN=Gm17669 PE=4 SV=1;>tr|D3Z1N9|D3Z1N9_MOUSE MCG9889 OS=Mus musculus GN=Gm10709 PE=4 SV=1;>sp|P47915|RL29_MOUSE 60S ribosomal protein L29 OS=Mus musculus GN=Rpl29 PE=2 SV=2;>tr|W4VSN7|W4VSN7_MOUSE MCG	5	3	3	3	3	3	2	2	2	2	3	3	3	3	3	2	2	2	2	3	3	3	3	3	2	2	2	2	3	3	3	19.5	19.5	19.5	16.966	154	154;160;160;160;154	0	17.469	By MS/MS	By MS/MS	By MS/MS
D3Z1X8;Q3UNN4;P97496-2;P97496;Q3UZD0	D3Z1X8;Q3UNN4;P97496-2;P97496;Q3UZD0	4;4;4;4;2	4;4;4;4;2	4;4;4;4;2	SWI/SNF complex subunit SMARCC1	Smarcc1	>tr|D3Z1X8|D3Z1X8_MOUSE SWI/SNF complex subunit SMARCC1 OS=Mus musculus GN=Smarcc1 PE=1 SV=1;>tr|Q3UNN4|Q3UNN4_MOUSE SWI/SNF complex subunit SMARCC1 OS=Mus musculus GN=Smarcc1 PE=1 SV=1;>sp|P97496-2|SMRC1_MOUSE Isoform 2 of SWI/SNF complex subunit SMARCC1	5	4	4	4	3	4	2	2	2	2	1	2	2	3	4	2	2	2	2	1	2	2	3	4	2	2	2	2	1	2	2	5.9	5.9	5.9	107.01	952	952;1098;1075;1104;485	0	9.0905	By MS/MS	By MS/MS	By MS/MS
D3Z2N9;E9Q317;O55128;D3YY73;D3YY55;REV__Q14BI5	D3Z2N9;E9Q317;O55128;D3YY73	3;3;3;2;1;1	3;3;3;2;1;1	3;3;3;2;1;1	Histone deacetylase complex subunit SAP18	Sap18;Gm10094	>tr|D3Z2N9|D3Z2N9_MOUSE Histone deacetylase complex subunit SAP18 OS=Mus musculus GN=Sap18 PE=4 SV=1;>tr|E9Q317|E9Q317_MOUSE Histone deacetylase complex subunit SAP18 OS=Mus musculus GN=Gm10094 PE=4 SV=1;>sp|O55128|SAP18_MOUSE Histone deacetylase complex s	6	3	3	3	3	3	3	3	3	3	3	3	3	3	3	3	3	3	3	3	3	3	3	3	3	3	3	3	3	3	3	22.5	22.5	22.5	12.625	111	111;172;153;92;107;1463	0	18.288	By MS/MS	By matching	By MS/MS
D3Z375;Q62048	D3Z375;Q62048	1;1	1;1	1;1	Astrocytic phosphoprotein PEA-15	Pea15a;Pea15	>tr|D3Z375|D3Z375_MOUSE Astrocytic phosphoprotein PEA-15 (Fragment) OS=Mus musculus GN=Pea15a PE=4 SV=1;>sp|Q62048|PEA15_MOUSE Astrocytic phosphoprotein PEA-15 OS=Mus musculus GN=Pea15 PE=1 SV=1	2	1	1	1	0	1	0	0	0	0	0	0	0	0	1	0	0	0	0	0	0	0	0	1	0	0	0	0	0	0	0	15.2	15.2	15.2	10.697	92	92;130	0	4.7301	By matching	By MS/MS	By matching
D3Z3A0;Q9DCL8	D3Z3A0;Q9DCL8	3;3	3;3	3;3	Protein phosphatase inhibitor 2	Ppp1r2	>tr|D3Z3A0|D3Z3A0_MOUSE MCG126099, isoform CRA_b OS=Mus musculus GN=Ppp1r2 PE=1 SV=1;>sp|Q9DCL8|IPP2_MOUSE Protein phosphatase inhibitor 2 OS=Mus musculus GN=Ppp1r2 PE=1 SV=3	2	3	3	3	1	3	0	2	0	1	0	0	0	1	3	0	2	0	1	0	0	0	1	3	0	2	0	1	0	0	0	23.6	23.6	23.6	21.919	195	195;206	0	11.862	By matching	By MS/MS	By matching
D3Z619;D3Z3F1;D3Z4V2;Q9D824-4;Q9D824-3;Q9D824-2;Q9D824	D3Z619;D3Z3F1;D3Z4V2;Q9D824-4;Q9D824-3;Q9D824-2;Q9D824	1;1;1;1;1;1;1	1;1;1;1;1;1;1	1;1;1;1;1;1;1	Pre-mRNA 3-end-processing factor FIP1	Fip1l1	>tr|D3Z619|D3Z619_MOUSE Pre-mRNA 3-end-processing factor FIP1 OS=Mus musculus GN=Fip1l1 PE=1 SV=1;>tr|D3Z3F1|D3Z3F1_MOUSE Pre-mRNA 3-end-processing factor FIP1 OS=Mus musculus GN=Fip1l1 PE=1 SV=1;>tr|D3Z4V2|D3Z4V2_MOUSE Pre-mRNA 3-end-processing factor	7	1	1	1	0	1	0	0	1	0	0	0	1	0	1	0	0	1	0	0	0	1	0	1	0	0	1	0	0	0	1	5.1	5.1	5.1	59.388	530	530;589;595;508;536;545;581	0	5.2248	By matching	By MS/MS	By matching
D3Z3K2	D3Z3K2	1	1	1	E3 ubiquitin-protein ligase CCNB1IP1	Ccnb1ip1	>sp|D3Z3K2|CIP1_MOUSE E3 ubiquitin-protein ligase CCNB1IP1 OS=Mus musculus GN=Ccnb1ip1 PE=1 SV=1	1	1	1	1	0	0	1	0	0	0	0	0	0	0	0	1	0	0	0	0	0	0	0	0	1	0	0	0	0	0	0	4.7	4.7	4.7	31.386	276	276	1	-2	By matching	By matching	By MS/MS
D3Z6H3;D3Z4E5;Q9WUB4	D3Z6H3;D3Z4E5;Q9WUB4	1;1;1	1;1;1	1;1;1	Dynactin subunit 6	Dctn6	>tr|D3Z6H3|D3Z6H3_MOUSE Dynactin 6, isoform CRA_b OS=Mus musculus GN=Dctn6 PE=4 SV=1;>tr|D3Z4E5|D3Z4E5_MOUSE Dynactin subunit 6 OS=Mus musculus GN=Dctn6 PE=4 SV=1;>sp|Q9WUB4|DCTN6_MOUSE Dynactin subunit 6 OS=Mus musculus GN=Dctn6 PE=1 SV=1	3	1	1	1	1	1	1	1	1	1	1	1	1	1	1	1	1	1	1	1	1	1	1	1	1	1	1	1	1	1	1	9.7	9.7	9.7	20.041	185	185;195;190	0.0054348	3.0025	By MS/MS	By matching	By matching
E9PUD0;D3Z4U0;D3Z4T9;Q9R020-2;Q9R020	E9PUD0;D3Z4U0;D3Z4T9;Q9R020-2;Q9R020	2;2;2;2;2	2;2;2;2;2	2;2;2;2;2	Zinc finger Ran-binding domain-containing protein 2	Zranb2	>tr|E9PUD0|E9PUD0_MOUSE Zinc finger Ran-binding domain-containing protein 2 OS=Mus musculus GN=Zranb2 PE=1 SV=1;>tr|D3Z4U0|D3Z4U0_MOUSE Zinc finger Ran-binding domain-containing protein 2 OS=Mus musculus GN=Zranb2 PE=1 SV=1;>tr|D3Z4T9|D3Z4T9_MOUSE Zinc fin	5	2	2	2	1	2	1	1	1	1	1	1	1	1	2	1	1	1	1	1	1	1	1	2	1	1	1	1	1	1	1	9.6	9.6	9.6	33.263	293	293;330;340;293;330	0	22.604	By MS/MS	By MS/MS	By MS/MS
D3Z4V1;Q922V4;F8WI31	D3Z4V1;Q922V4;F8WI31	4;4;2	4;4;2	4;4;2	Pleiotropic regulator 1	Plrg1	>tr|D3Z4V1|D3Z4V1_MOUSE Pleiotropic regulator 1 OS=Mus musculus GN=Plrg1 PE=4 SV=1;>sp|Q922V4|PLRG1_MOUSE Pleiotropic regulator 1 OS=Mus musculus GN=Plrg1 PE=2 SV=1;>tr|F8WI31|F8WI31_MOUSE Pleiotropic regulator 1 OS=Mus musculus GN=Plrg1 PE=4 SV=1	3	4	4	4	1	1	4	2	2	2	1	1	1	1	1	4	2	2	2	1	1	1	1	1	4	2	2	2	1	1	1	11.1	11.1	11.1	56.059	504	504;513;383	0	11.087	By MS/MS	By matching	By MS/MS
D3Z5N9;P62317	D3Z5N9;P62317	5;5	5;5	5;5	Small nuclear ribonucleoprotein Sm D2	Gm5449;Snrpd2	>tr|D3Z5N9|D3Z5N9_MOUSE MCG49198 OS=Mus musculus GN=Gm5449 PE=4 SV=1;>sp|P62317|SMD2_MOUSE Small nuclear ribonucleoprotein Sm D2 OS=Mus musculus GN=Snrpd2 PE=2 SV=1	2	5	5	5	4	3	4	3	3	4	3	4	3	4	3	4	3	3	4	3	4	3	4	3	4	3	3	4	3	4	3	38.1	38.1	38.1	13.546	118	118;118	0	15.144	By MS/MS	By MS/MS	By MS/MS
D3Z607;P18608	D3Z607;P18608	1;1	1;1	1;1	Non-histone chromosomal protein HMG-14	Hmgn1	>tr|D3Z607|D3Z607_MOUSE Non-histone chromosomal protein HMG-14 OS=Mus musculus GN=Hmgn1 PE=1 SV=1;>sp|P18608|HMGN1_MOUSE Non-histone chromosomal protein HMG-14 OS=Mus musculus GN=Hmgn1 PE=1 SV=2	2	1	1	1	0	1	0	0	0	0	0	0	0	0	1	0	0	0	0	0	0	0	0	1	0	0	0	0	0	0	0	34.9	34.9	34.9	9.029	86	86;96	0	20.457	By matching	By MS/MS	By matching
E9Q9F3;Q8VCQ8;S4R1T7;E9Q0M9;E9QA16;D3Z6I7;E9QA15	E9Q9F3;Q8VCQ8;S4R1T7;E9Q0M9;E9QA16;D3Z6I7;E9QA15	1;1;1;1;1;1;1	1;1;1;1;1;1;1	1;1;1;1;1;1;1		Cald1	>tr|E9Q9F3|E9Q9F3_MOUSE Protein Cald1 (Fragment) OS=Mus musculus GN=Cald1 PE=1 SV=1;>tr|Q8VCQ8|Q8VCQ8_MOUSE Caldesmon 1 OS=Mus musculus GN=Cald1 PE=1 SV=1;>tr|S4R1T7|S4R1T7_MOUSE Protein Cald1 OS=Mus musculus GN=Cald1 PE=1 SV=1;>tr|E9Q0M9|E9Q0M9_MOUSE Prot	7	1	1	1	0	1	0	0	0	0	0	0	0	0	1	0	0	0	0	0	0	0	0	1	0	0	0	0	0	0	0	6.3	6.3	6.3	29.995	253	253;530;534;534;536;554;768	0.0033784	3.2911	By matching	By MS/MS	By matching
H7BWX9;D3Z794;P61957;G3UZX6;G3UZ60;G3UWI9;G3UWX9;G3UZA7;Q9Z172-2;Q9Z172	H7BWX9;D3Z794;P61957;G3UZX6;G3UZ60;G3UWI9;G3UWX9;G3UZA7;Q9Z172-2;Q9Z172	2;2;2;1;1;1;1;1;1;1	2;2;2;1;1;1;1;1;1;1	2;2;2;1;1;1;1;1;1;1	Small ubiquitin-related modifier 2;Small ubiquitin-related modifier;Small ubiquitin-related modifier 3	Sumo2;Sumo3	>tr|H7BWX9|H7BWX9_MOUSE Small ubiquitin-related modifier 2 OS=Mus musculus GN=Sumo2 PE=1 SV=1;>tr|D3Z794|D3Z794_MOUSE Small ubiquitin-related modifier 2 OS=Mus musculus GN=Sumo2 PE=1 SV=1;>sp|P61957|SUMO2_MOUSE Small ubiquitin-related modifier 2 OS=Mus mus	10	2	2	2	2	2	1	2	1	2	0	0	0	2	2	1	2	1	2	0	0	0	2	2	1	2	1	2	0	0	0	41.5	41.5	41.5	6.0139	53	53;71;95;47;75;82;96;113;110;110	0	5.3014	By matching	By MS/MS	By matching
D3Z7C8;O35855;O88374	D3Z7C8;O35855;O88374	2;2;1	2;2;1	2;2;1	Branched-chain-amino-acid aminotransferase;Branched-chain-amino-acid aminotransferase, mitochondrial	Bcat2	>tr|D3Z7C8|D3Z7C8_MOUSE Branched-chain-amino-acid aminotransferase OS=Mus musculus GN=Bcat2 PE=3 SV=1;>sp|O35855|BCAT2_MOUSE Branched-chain-amino-acid aminotransferase, mitochondrial OS=Mus musculus GN=Bcat2 PE=2 SV=2;>tr|O88374|O88374_MOUSE Branched-chain	3	2	2	2	0	1	0	0	1	0	0	0	0	0	1	0	0	1	0	0	0	0	0	1	0	0	1	0	0	0	0	6.7	6.7	6.7	43.493	388	388;393;353	0.0054407	3.0069	By matching	By MS/MS	By matching
D6RG49;Q80XP8	D6RG49;Q80XP8	1;1	1;1	1;1	Protein FAM76B	Fam76b	>tr|D6RG49|D6RG49_MOUSE Protein FAM76B OS=Mus musculus GN=Fam76b PE=4 SV=1;>sp|Q80XP8|FA76B_MOUSE Protein FAM76B OS=Mus musculus GN=Fam76b PE=2 SV=1	2	1	1	1	1	1	1	1	1	1	1	1	1	1	1	1	1	1	1	1	1	1	1	1	1	1	1	1	1	1	1	7.3	7.3	7.3	26.649	233	233;339	0.0064655	2.9487	By MS/MS	By MS/MS	By matching
D6RJ62;P13439	D6RJ62;P13439	1;1	1;1	1;1	Uridine 5-monophosphate synthase;Orotate phosphoribosyltransferase;Orotidine 5-phosphate decarboxylase	Umps	>tr|D6RJ62|D6RJ62_MOUSE Uridine 5-monophosphate synthase OS=Mus musculus GN=Umps PE=4 SV=1;>sp|P13439|UMPS_MOUSE Uridine 5-monophosphate synthase OS=Mus musculus GN=Umps PE=2 SV=3	2	1	1	1	0	1	0	0	0	0	0	0	0	0	1	0	0	0	0	0	0	0	0	1	0	0	0	0	0	0	0	38.6	38.6	38.6	6.1521	57	57;481	0.0034052	3.3662	By matching	By MS/MS	By matching
E0CX20	E0CX20	1	1	1		Bud31	>tr|E0CX20|E0CX20_MOUSE Protein BUD31 homolog OS=Mus musculus GN=Bud31 PE=4 SV=1	1	1	1	1	1	1	1	1	1	1	1	1	1	1	1	1	1	1	1	1	1	1	1	1	1	1	1	1	1	1	1	8.3	8.3	8.3	17	144	144	0.0074866	2.8919	By MS/MS	By matching	By MS/MS
E0CXB1;Q9QUM9	E0CXB1;Q9QUM9	2;2	2;2	2;2	Proteasome subunit alpha type-6	Psma6	>tr|E0CXB1|E0CXB1_MOUSE Proteasome subunit alpha type-6 OS=Mus musculus GN=Psma6 PE=1 SV=1;>sp|Q9QUM9|PSA6_MOUSE Proteasome subunit alpha type-6 OS=Mus musculus GN=Psma6 PE=1 SV=1	2	2	2	2	1	2	0	0	0	0	0	0	0	1	2	0	0	0	0	0	0	0	1	2	0	0	0	0	0	0	0	9.7	9.7	9.7	25.264	227	227;246	0	4.9059	By matching	By MS/MS	By matching
G5E850;E0CY88;P56395	G5E850;E0CY88;P56395	1;1;1	1;1;1	1;1;1	Cytochrome b5	Cyb5a	>tr|G5E850|G5E850_MOUSE Cytochrome b-5, isoform CRA_a OS=Mus musculus GN=Cyb5a PE=1 SV=1;>tr|E0CY88|E0CY88_MOUSE Cytochrome b5 OS=Mus musculus GN=Cyb5a PE=3 SV=1;>sp|P56395|CYB5_MOUSE Cytochrome b5 OS=Mus musculus GN=Cyb5a PE=1 SV=2	3	1	1	1	0	1	0	0	0	0	0	0	0	0	1	0	0	0	0	0	0	0	0	1	0	0	0	0	0	0	0	21.4	21.4	21.4	11.142	98	98;110;134	0	7.8881	By matching	By MS/MS	By matching
E0CZ27;P84244;P02301;F8WI35;E0CYN1;E0CYR7	E0CZ27;P84244;P02301;F8WI35	5;5;5;4;1;1	1;1;1;0;0;0	1;1;1;0;0;0	Histone H3;Histone H3.3;Histone H3.3C	H3f3a;H3f3c	>tr|E0CZ27|E0CZ27_MOUSE Histone H3 (Fragment) OS=Mus musculus GN=H3f3a PE=3 SV=1;>sp|P84244|H33_MOUSE Histone H3.3 OS=Mus musculus GN=H3f3a PE=1 SV=2;>sp|P02301|H3C_MOUSE Histone H3.3C OS=Mus musculus GN=H3f3c PE=3 SV=3;>tr|F8WI35|F8WI35_MOUSE Histone H3 O	6	5	1	1	4	5	5	3	3	3	5	4	4	0	1	1	0	0	0	1	0	0	0	1	1	0	0	0	1	0	0	47.1	26.9	26.9	13.322	119	119;136;136;135;52;55	0	7.0631	By matching	By MS/MS	By MS/MS
E9PU96;Q571H0;Q571H0-2	E9PU96;Q571H0;Q571H0-2	2;2;1	2;2;1	2;2;1	Nucleolar pre-ribosomal-associated protein 1	Urb1	>tr|E9PU96|E9PU96_MOUSE Nucleolar pre-ribosomal-associated protein 1 OS=Mus musculus GN=Urb1 PE=4 SV=1;>sp|Q571H0|NPA1P_MOUSE Nucleolar pre-ribosomal-associated protein 1 OS=Mus musculus GN=Urb1 PE=2 SV=2;>sp|Q571H0-2|NPA1P_MOUSE Isoform 2 of Nucleolar pre	3	2	2	2	0	0	2	0	0	0	0	0	0	0	0	2	0	0	0	0	0	0	0	0	2	0	0	0	0	0	0	1.8	1.8	1.8	254.84	2277	2277;2274;231	0	4.8495	By matching	By matching	By MS/MS
E9PUG8;Q8CCG4	E9PUG8;Q8CCG4	1;1	1;1	1;1	Developmental pluripotency-associated protein 4	Dppa4	>tr|E9PUG8|E9PUG8_MOUSE Developmental pluripotency-associated protein 4 OS=Mus musculus GN=Dppa4 PE=4 SV=1;>sp|Q8CCG4|DPPA4_MOUSE Developmental pluripotency-associated protein 4 OS=Mus musculus GN=Dppa4 PE=1 SV=2	2	1	1	1	1	1	1	1	1	1	1	1	1	1	1	1	1	1	1	1	1	1	1	1	1	1	1	1	1	1	1	5.7	5.7	5.7	26.648	244	244;296	0	4.0262	By MS/MS	By matching	By MS/MS
E9PV36;V9GWZ4;Q3U4X8;P37913	E9PV36;V9GWZ4;Q3U4X8;P37913	1;1;1;1	1;1;1;1	1;1;1;1	DNA ligase;DNA ligase 1	Lig1	>tr|E9PV36|E9PV36_MOUSE DNA ligase 1 (Fragment) OS=Mus musculus GN=Lig1 PE=1 SV=1;>tr|V9GWZ4|V9GWZ4_MOUSE DNA ligase 1 (Fragment) OS=Mus musculus GN=Lig1 PE=1 SV=1;>tr|Q3U4X8|Q3U4X8_MOUSE DNA ligase OS=Mus musculus GN=Lig1 PE=1 SV=1;>sp|P37913|DNLI1_MOUSE	4	1	1	1	0	1	1	0	0	0	0	0	0	0	1	1	0	0	0	0	0	0	0	1	1	0	0	0	0	0	0	5.2	5.2	5.2	30.034	270	270;313;932;916	0.0084567	2.8013	By matching	By MS/MS	By matching
E9PVC6;E9Q9E1;E9PVC5;Q6NZJ6-2;Q6NZJ6;E9Q770;D3Z439	E9PVC6;E9Q9E1;E9PVC5;Q6NZJ6-2;Q6NZJ6;E9Q770	4;4;4;4;4;2;1	4;4;4;4;4;2;1	4;4;4;4;4;2;1	Eukaryotic translation initiation factor 4 gamma 1	Eif4g1	>tr|E9PVC6|E9PVC6_MOUSE Eukaryotic translation initiation factor 4 gamma 1 OS=Mus musculus GN=Eif4g1 PE=1 SV=1;>tr|E9Q9E1|E9Q9E1_MOUSE Eukaryotic translation initiation factor 4 gamma 1 OS=Mus musculus GN=Eif4g1 PE=1 SV=1;>tr|E9PVC5|E9PVC5_MOUSE Eukaryotic	7	4	4	4	1	4	0	0	0	1	0	0	0	1	4	0	0	0	1	0	0	0	1	4	0	0	0	1	0	0	0	5.5	5.5	5.5	171.28	1553	1553;1593;1594;1586;1600;958;209	0	18.229	By matching	By MS/MS	By matching
E9PVX6	E9PVX6	22	22	22		Mki67	>tr|E9PVX6|E9PVX6_MOUSE Protein Mki67 OS=Mus musculus GN=Mki67 PE=1 SV=1	1	22	22	22	0	0	22	0	0	0	0	0	0	0	0	22	0	0	0	0	0	0	0	0	22	0	0	0	0	0	0	11.5	11.5	11.5	350.86	3177	3177	0	127.88	By matching	By matching	By MS/MS
E9PW66;P28656	E9PW66;P28656	7;7	7;7	6;6	Nucleosome assembly protein 1-like 1	Nap1l1	>tr|E9PW66|E9PW66_MOUSE Nucleosome assembly protein 1-like 1 OS=Mus musculus GN=Nap1l1 PE=1 SV=1;>sp|P28656|NP1L1_MOUSE Nucleosome assembly protein 1-like 1 OS=Mus musculus GN=Nap1l1 PE=1 SV=2	2	7	7	6	4	7	4	3	3	2	4	4	4	4	7	4	3	3	2	4	4	4	3	6	3	2	2	2	3	3	3	21.3	21.3	18.7	48.542	418	418;391	0	36.967	By MS/MS	By MS/MS	By MS/MS
E9PWG9;O35099	E9PWG9;O35099	1;1	1;1	1;1	Mitogen-activated protein kinase kinase kinase 5	Map3k5	>tr|E9PWG9|E9PWG9_MOUSE Mitogen-activated protein kinase kinase kinase 5 OS=Mus musculus GN=Map3k5 PE=4 SV=1;>sp|O35099|M3K5_MOUSE Mitogen-activated protein kinase kinase kinase 5 OS=Mus musculus GN=Map3k5 PE=1 SV=3	2	1	1	1	1	1	1	1	1	1	1	1	1	1	1	1	1	1	1	1	1	1	1	1	1	1	1	1	1	1	1	1.3	1.3	1.3	153.58	1372	1372;1380	0.0084477	2.7887	By MS/MS	By MS/MS	By MS/MS
E9PWH2;D3YYK3	E9PWH2	22;7	22;7	22;7		Card6	>tr|E9PWH2|E9PWH2_MOUSE Protein Card6 OS=Mus musculus GN=Card6 PE=4 SV=1	2	22	22	22	15	9	15	12	13	15	15	15	11	15	9	15	12	13	15	15	15	11	15	9	15	12	13	15	15	15	11	29	29	29	131.47	1175	1175;194	0	105.71	By MS/MS	By MS/MS	By MS/MS
E9PWW9;E9Q4Y2	E9PWW9;E9Q4Y2	4;4	4;4	4;4		Rsf1	>tr|E9PWW9|E9PWW9_MOUSE Protein Rsf1 OS=Mus musculus GN=Rsf1 PE=1 SV=1;>tr|E9Q4Y2|E9Q4Y2_MOUSE Protein Rsf1 OS=Mus musculus GN=Rsf1 PE=1 SV=1	2	4	4	4	0	1	1	0	0	0	3	4	3	0	1	1	0	0	0	3	4	3	0	1	1	0	0	0	3	4	3	3.9	3.9	3.9	160.62	1426	1426;1441	0	14.466	By matching	By matching	By matching
E9PX84;Q3TRE6;E9QL31;P98078-3;P98078-2;P98078;Q9DCE6;E0CXT5;F6TQN9	E9PX84;Q3TRE6;E9QL31;P98078-3;P98078-2;P98078;Q9DCE6;E0CXT5;F6TQN9	2;2;2;2;2;2;1;1;1	2;2;2;2;2;2;1;1;1	2;2;2;2;2;2;1;1;1	Disabled homolog 2	Dab2	>tr|E9PX84|E9PX84_MOUSE Disabled homolog 2 OS=Mus musculus GN=Dab2 PE=1 SV=1;>tr|Q3TRE6|Q3TRE6_MOUSE Disabled homolog 2 OS=Mus musculus GN=Dab2 PE=1 SV=1;>tr|E9QL31|E9QL31_MOUSE Disabled homolog 2 OS=Mus musculus GN=Dab2 PE=1 SV=1;>sp|P98078-3|DAB2_MOUSE I	9	2	2	2	1	2	0	0	0	0	0	0	1	1	2	0	0	0	0	0	0	1	1	2	0	0	0	0	0	0	1	6.3	6.3	6.3	56.503	527	527;548;745;548;745;766;235;236;634	0	5.0286	By matching	By MS/MS	By matching
E9PY85;Q99L28;G3UW80;G3UZF1	E9PY85;Q99L28;G3UW80;G3UZF1	2;2;1;1	2;2;1;1	2;2;1;1	Probable ribosome biogenesis protein RLP24	Rsl24d1;Gm20509	>tr|E9PY85|E9PY85_MOUSE Probable ribosome biogenesis protein RLP24 OS=Mus musculus GN=Rsl24d1 PE=4 SV=1;>sp|Q99L28|RLP24_MOUSE Probable ribosome biogenesis protein RLP24 OS=Mus musculus GN=Rsl24d1 PE=2 SV=1;>tr|G3UW80|G3UW80_MOUSE Probable ribosome biogene	4	2	2	2	0	0	2	0	0	0	0	0	0	0	0	2	0	0	0	0	0	0	0	0	2	0	0	0	0	0	0	16.5	16.5	16.5	19.506	164	164;163;71;325	0.0043668	3.0519	By matching	By matching	By MS/MS
E9PYA2;Q80VN0	E9PYA2;Q80VN0	1;1	1;1	1;1	Coiled-coil domain-containing protein 37	Ccdc37	>tr|E9PYA2|E9PYA2_MOUSE Coiled-coil domain-containing protein 37 OS=Mus musculus GN=Ccdc37 PE=4 SV=1;>sp|Q80VN0|CCD37_MOUSE Coiled-coil domain-containing protein 37 OS=Mus musculus GN=Ccdc37 PE=2 SV=1	2	1	1	1	1	0	0	1	1	1	0	0	0	1	0	0	1	1	1	0	0	0	1	0	0	1	1	1	0	0	0	1.6	1.6	1.6	72.032	613	613;459	1	-2	By MS/MS	By matching	By matching
E9PYI8;Q9JMA1	E9PYI8;Q9JMA1	3;3	3;3	3;3	Ubiquitin carboxyl-terminal hydrolase;Ubiquitin carboxyl-terminal hydrolase 14	Usp14	>tr|E9PYI8|E9PYI8_MOUSE Ubiquitin carboxyl-terminal hydrolase OS=Mus musculus GN=Usp14 PE=1 SV=1;>sp|Q9JMA1|UBP14_MOUSE Ubiquitin carboxyl-terminal hydrolase 14 OS=Mus musculus GN=Usp14 PE=1 SV=3	2	3	3	3	0	3	0	0	0	0	0	0	0	0	3	0	0	0	0	0	0	0	0	3	0	0	0	0	0	0	0	10.3	10.3	10.3	52.318	458	458;493	0	3.7301	By matching	By MS/MS	By matching
E9PZB3;E9PYL9;Q9CXW4;A2BH06	E9PZB3;E9PYL9;Q9CXW4;A2BH06	5;5;5;3	5;5;5;3	5;5;5;3	60S ribosomal protein L11	Gm5093;Gm10036;Rpl11	>tr|E9PZB3|E9PZB3_MOUSE Protein Gm5093 OS=Mus musculus GN=Gm5093 PE=3 SV=1;>tr|E9PYL9|E9PYL9_MOUSE Uncharacterized protein OS=Mus musculus GN=Gm10036 PE=3 SV=1;>sp|Q9CXW4|RL11_MOUSE 60S ribosomal protein L11 OS=Mus musculus GN=Rpl11 PE=1 SV=4;>tr|A2BH06|A2	4	5	5	5	4	3	5	3	3	3	4	5	5	4	3	5	3	3	3	4	5	5	4	3	5	3	3	3	4	5	5	25.9	25.9	25.9	19.876	174	174;178;178;172	0	54.116	By MS/MS	By MS/MS	By MS/MS
E9PZF0;Q5NC80;P15532;Q5NC79	E9PZF0;Q5NC80;P15532	10;6;6;3	10;6;6;3	2;2;2;1	Nucleoside diphosphate kinase;Nucleoside diphosphate kinase A	Gm20390;Nme1	>tr|E9PZF0|E9PZF0_MOUSE Nucleoside diphosphate kinase OS=Mus musculus GN=Gm20390 PE=3 SV=1;>tr|Q5NC80|Q5NC80_MOUSE Nucleoside diphosphate kinase (Fragment) OS=Mus musculus GN=Nme1 PE=3 SV=1;>sp|P15532|NDKA_MOUSE Nucleoside diphosphate kinase A OS=Mus muscu	4	10	10	2	4	10	0	4	1	1	0	0	0	4	10	0	4	1	1	0	0	0	0	2	0	0	0	0	0	0	0	64.8	64.8	10.9	30.2	267	267;127;152;117	0	43.832	By MS/MS	By MS/MS	By matching
E9PZM7	E9PZM7	3	3	3		Scaf11	>tr|E9PZM7|E9PZM7_MOUSE Protein Scaf11 OS=Mus musculus GN=Scaf11 PE=1 SV=1	1	3	3	3	0	0	3	0	0	0	0	0	0	0	0	3	0	0	0	0	0	0	0	0	3	0	0	0	0	0	0	2.7	2.7	2.7	162.1	1456	1456	0	8.2614	By matching	By matching	By MS/MS
E9Q0G1;Q9CQJ6	E9Q0G1;Q9CQJ6	1;1	1;1	1;1	Density-regulated protein	Denr	>tr|E9Q0G1|E9Q0G1_MOUSE Density-regulated protein (Fragment) OS=Mus musculus GN=Denr PE=4 SV=3;>sp|Q9CQJ6|DENR_MOUSE Density-regulated protein OS=Mus musculus GN=Denr PE=2 SV=1	2	1	1	1	0	1	0	0	0	0	0	0	0	0	1	0	0	0	0	0	0	0	0	1	0	0	0	0	0	0	0	9.8	9.8	9.8	20.493	183	183;198	0	13.125	By matching	By MS/MS	By matching
E9Q0U7;Q61699-2;Q61699;D3Z027	E9Q0U7;Q61699-2;Q61699	4;4;4;1	4;4;4;1	4;4;4;1	Heat shock protein 105 kDa	Hsph1	>tr|E9Q0U7|E9Q0U7_MOUSE Heat shock protein 105 kDa OS=Mus musculus GN=Hsph1 PE=1 SV=1;>sp|Q61699-2|HS105_MOUSE Isoform HSP105-beta of Heat shock protein 105 kDa OS=Mus musculus GN=Hsph1;>sp|Q61699|HS105_MOUSE Heat shock protein 105 kDa OS=Mus musculus GN=H	4	4	4	4	1	4	1	2	0	0	0	0	0	1	4	1	2	0	0	0	0	0	1	4	1	2	0	0	0	0	0	7.2	7.2	7.2	91.677	817	817;814;858;100	0	6.5034	By MS/MS	By MS/MS	By matching
E9Q9F5;E9Q1G8;O55131	E9Q9F5;E9Q1G8;O55131	2;2;2	2;2;2	2;2;2	Septin-7	2019-09-07	>tr|E9Q9F5|E9Q9F5_MOUSE Septin-7 OS=Mus musculus GN=Sept7 PE=1 SV=2;>tr|E9Q1G8|E9Q1G8_MOUSE Septin-7 OS=Mus musculus GN=Sept7 PE=1 SV=2;>sp|O55131|SEPT7_MOUSE Septin-7 OS=Mus musculus GN=Sept7 PE=1 SV=1	3	2	2	2	0	2	0	0	0	0	0	0	0	0	2	0	0	0	0	0	0	0	0	2	0	0	0	0	0	0	0	5	5	5	50.68	437	437;437;436	0	4.2496	By matching	By MS/MS	By matching
E9Q1T9;Q9ERK4;E9QAX7;F6ZEW4	E9Q1T9;Q9ERK4;E9QAX7;F6ZEW4	2;2;1;1	2;2;1;1	2;2;1;1	Exportin-2	Cse1l	>tr|E9Q1T9|E9Q1T9_MOUSE Exportin-2 OS=Mus musculus GN=Cse1l PE=4 SV=1;>sp|Q9ERK4|XPO2_MOUSE Exportin-2 OS=Mus musculus GN=Cse1l PE=2 SV=1;>tr|E9QAX7|E9QAX7_MOUSE Exportin-2 OS=Mus musculus GN=Cse1l PE=4 SV=1;>tr|F6ZEW4|F6ZEW4_MOUSE Exportin-2 (Fragment) OS	4	2	2	2	1	1	0	0	0	0	0	1	0	1	1	0	0	0	0	0	1	0	1	1	0	0	0	0	0	1	0	2.6	2.6	2.6	103.89	915	915;971;415;658	0	5.8158	By matching	By MS/MS	By matching
E9Q284;Q5SU73;A6PWE1	E9Q284;Q5SU73;A6PWE1	3;3;2	3;3;2	3;3;2	Coilin	Coil	>tr|E9Q284|E9Q284_MOUSE Coilin OS=Mus musculus GN=Coil PE=4 SV=1;>sp|Q5SU73|COIL_MOUSE Coilin OS=Mus musculus GN=Coil PE=2 SV=1;>tr|A6PWE1|A6PWE1_MOUSE Coilin (Fragment) OS=Mus musculus GN=Coil PE=4 SV=1	3	3	3	3	0	0	3	0	0	0	0	0	0	0	0	3	0	0	0	0	0	0	0	0	3	0	0	0	0	0	0	7.9	7.9	7.9	62.262	573	573;570;547	0	5.9112	By matching	By matching	By MS/MS
E9Q2N1;Q921C3-2;Q921C3;F7D5W0;F6X674	E9Q2N1;Q921C3-2;Q921C3;F7D5W0;F6X674	2;2;2;1;1	2;2;2;1;1	2;2;2;1;1	Bromodomain and WD repeat-containing protein 1	Brwd1	>tr|E9Q2N1|E9Q2N1_MOUSE Bromodomain and WD repeat-containing protein 1 (Fragment) OS=Mus musculus GN=Brwd1 PE=1 SV=1;>sp|Q921C3-2|BRWD1_MOUSE Isoform B of Bromodomain and WD repeat-containing protein 1 OS=Mus musculus GN=Brwd1;>sp|Q921C3|BRWD1_MOUSE Bromod	5	2	2	2	2	1	1	1	1	1	1	1	1	2	1	1	1	1	1	1	1	1	2	1	1	1	1	1	1	1	1	0.8	0.8	0.8	294.68	2643	2643;2259;2304;377;632	0	3.7338	By MS/MS	By MS/MS	By MS/MS
F8VPM0;E9Q374;Q91YE5-2;Q91YE5;Q91YE5-3	F8VPM0;E9Q374;Q91YE5-2;Q91YE5;Q91YE5-3	2;2;2;2;2	2;2;2;2;2	2;2;2;2;2	Bromodomain adjacent to zinc finger domain protein 2A	Baz2a	>tr|F8VPM0|F8VPM0_MOUSE Bromodomain adjacent to zinc finger domain protein 2A OS=Mus musculus GN=Baz2a PE=1 SV=1;>tr|E9Q374|E9Q374_MOUSE Bromodomain adjacent to zinc finger domain protein 2A OS=Mus musculus GN=Baz2a PE=1 SV=1;>sp|Q91YE5-2|BAZ2A_MOUSE Isofo	5	2	2	2	1	1	2	0	0	1	1	2	2	1	1	2	0	0	1	1	2	2	1	1	2	0	0	1	1	2	2	0.8	0.8	0.8	209.4	1887	1887;1888;1888;1889;1890	0	4.2725	By matching	By matching	By matching
E9Q3G8	E9Q3G8	4	4	4		Nup153	>tr|E9Q3G8|E9Q3G8_MOUSE Protein Nup153 OS=Mus musculus GN=Nup153 PE=1 SV=1	1	4	4	4	0	0	4	0	0	0	0	0	0	0	0	4	0	0	0	0	0	0	0	0	4	0	0	0	0	0	0	3.8	3.8	3.8	152.01	1462	1462	0	6.3276	By matching	By matching	By MS/MS
E9Q3T0	E9Q3T0	2	1	1		Gm10073	>tr|E9Q3T0|E9Q3T0_MOUSE Uncharacterized protein OS=Mus musculus GN=Gm10073 PE=3 SV=1	1	2	1	1	1	2	1	1	1	1	1	1	2	0	1	1	0	0	0	0	0	1	0	1	1	0	0	0	0	0	1	51.8	37.7	37.7	11.433	114	114	0.0023256	3.5298	By matching	By MS/MS	By MS/MS
E9Q3W4;Q9QXS1-15;Q9QXS1-10;Q9QXS1-9;Q9QXS1-12;Q9QXS1-11;Q9QXS1-13;Q9QXS1-5;Q9QXS1-3;Q9QXS1-16;Q9QXS1-4;Q9QXS1-14;Q9QXS1-6;Q9QXS1-7;Q9QXS1-8;Q9QXS1-2;Q9QXS1;E9PW24;E9Q9J6;F6R059	E9Q3W4;Q9QXS1-15;Q9QXS1-10;Q9QXS1-9;Q9QXS1-12;Q9QXS1-11;Q9QXS1-13;Q9QXS1-5;Q9QXS1-3;Q9QXS1-16;Q9QXS1-4;Q9QXS1-14;Q9QXS1-6;Q9QXS1-7;Q9QXS1-8;Q9QXS1-2;Q9QXS1	14;14;14;14;14;14;14;14;14;14;14;14;14;14;14;14;14;3;3;3	14;14;14;14;14;14;14;14;14;14;14;14;14;14;14;14;14;3;3;3	14;14;14;14;14;14;14;14;14;14;14;14;14;14;14;14;14;3;3;3	Plectin	Plec	>tr|E9Q3W4|E9Q3W4_MOUSE Plectin OS=Mus musculus GN=Plec PE=1 SV=1;>sp|Q9QXS1-15|PLEC_MOUSE Isoform PLEC-1H of Plectin OS=Mus musculus GN=Plec;>sp|Q9QXS1-10|PLEC_MOUSE Isoform PLEC-1D of Plectin OS=Mus musculus GN=Plec;>sp|Q9QXS1-9|PLEC_MOUSE Isoform PLEC-1	20	14	14	14	1	1	13	0	1	1	1	0	0	1	1	13	0	1	1	1	0	0	1	1	13	0	1	1	1	0	0	4.5	4.5	4.5	499.1	4386	4386;4449;4511;4516;4521;4526;4534;4543;4543;4544;4548;4550;4572;4577;4589;4686;4691;499;676;1646	0	27.274	By matching	By matching	By MS/MS
E9Q4B9;P56212;E9PXD7;E9Q827;P56212-2	E9Q4B9;P56212;E9PXD7;E9Q827;P56212-2	2;2;1;1;1	2;2;1;1;1	2;2;1;1;1	cAMP-regulated phosphoprotein 19	Arpp19	>tr|E9Q4B9|E9Q4B9_MOUSE cAMP-regulated phosphoprotein 19 OS=Mus musculus GN=Arpp19 PE=4 SV=1;>sp|P56212|ARP19_MOUSE cAMP-regulated phosphoprotein 19 OS=Mus musculus GN=Arpp19 PE=1 SV=2;>tr|E9PXD7|E9PXD7_MOUSE cAMP-regulated phosphoprotein 19 OS=Mus musculu	5	2	2	2	0	1	0	1	0	0	0	0	0	0	1	0	1	0	0	0	0	0	0	1	0	1	0	0	0	0	0	56.3	56.3	56.3	7.6566	71	71;112;46;145;96	0.0094637	2.7727	By matching	By MS/MS	By matching
E9Q4Z2;D3Z0B3	E9Q4Z2	110;10	85;3	85;3	Acetyl-CoA carboxylase 2;Biotin carboxylase	Acacb	>sp|E9Q4Z2|ACACB_MOUSE Acetyl-CoA carboxylase 2 OS=Mus musculus GN=Acacb PE=1 SV=1	2	110	85	85	104	89	93	94	101	100	92	92	93	79	64	72	72	78	79	71	71	71	79	64	72	72	78	79	71	71	71	45.7	38.9	38.9	275.75	2448	2448;146	0	323.31	By MS/MS	By MS/MS	By MS/MS
E9Q5C9	E9Q5C9	11	11	11		Nolc1	>tr|E9Q5C9|E9Q5C9_MOUSE Protein Nolc1 OS=Mus musculus GN=Nolc1 PE=1 SV=1	1	11	11	11	3	6	11	2	1	2	0	1	0	3	6	11	2	1	2	0	1	0	3	6	11	2	1	2	0	1	0	18.8	18.8	18.8	73.697	702	702	0	29.777	By MS/MS	By MS/MS	By MS/MS
E9Q616	E9Q616	5	5	5		Ahnak	>tr|E9Q616|E9Q616_MOUSE Protein Ahnak OS=Mus musculus GN=Ahnak PE=1 SV=1	1	5	5	5	1	5	0	0	1	0	0	0	0	1	5	0	0	1	0	0	0	0	1	5	0	0	1	0	0	0	0	8.3	8.3	8.3	604.25	5656	5656	0	9.3501	By MS/MS	By MS/MS	By matching
F6QZ47;E9Q6A9;Q02248;D3YUH4	F6QZ47;E9Q6A9;Q02248;D3YUH4	2;2;2;1	2;2;2;1	2;2;2;1	Catenin beta-1	Ctnnb1	>tr|F6QZ47|F6QZ47_MOUSE Catenin beta-1 (Fragment) OS=Mus musculus GN=Ctnnb1 PE=1 SV=1;>tr|E9Q6A9|E9Q6A9_MOUSE Catenin beta-1 OS=Mus musculus GN=Ctnnb1 PE=1 SV=1;>sp|Q02248|CTNB1_MOUSE Catenin beta-1 OS=Mus musculus GN=Ctnnb1 PE=1 SV=1;>tr|D3YUH4|D3YUH4_MOU	4	2	2	2	0	2	1	0	1	0	0	0	0	0	2	1	0	1	0	0	0	0	0	2	1	0	1	0	0	0	0	16.6	16.6	16.6	16.505	145	145;607;781;174	0	3.9216	By matching	By MS/MS	By MS/MS
Q3UIX4;E9Q6E5;B7ZNC5;Q8BV04;D3Z4B0	Q3UIX4;E9Q6E5;B7ZNC5;Q8BV04	3;3;2;2;1	3;3;2;2;1	3;3;2;2;1		Srsf11	>tr|Q3UIX4|Q3UIX4_MOUSE Protein Srsf11 OS=Mus musculus GN=Srsf11 PE=1 SV=1;>tr|E9Q6E5|E9Q6E5_MOUSE Protein Srsf11 OS=Mus musculus GN=Srsf11 PE=1 SV=1;>tr|B7ZNC5|B7ZNC5_MOUSE Protein Srsf11 OS=Mus musculus GN=Srsf11 PE=1 SV=1;>tr|Q8BV04|Q8BV04_MOUSE Protein	5	3	3	3	2	3	2	2	3	3	0	1	2	2	3	2	2	3	3	0	1	2	2	3	2	2	3	3	0	1	2	8	8	8	53.102	476	476;511;376;423;192	0	6.1532	By MS/MS	By MS/MS	By MS/MS
E9Q7G0;F6ZQA3	E9Q7G0	10;3	10;3	10;3		Numa1	>tr|E9Q7G0|E9Q7G0_MOUSE Protein Numa1 OS=Mus musculus GN=Numa1 PE=1 SV=1	2	10	10	10	4	2	10	2	2	2	4	6	6	4	2	10	2	2	2	4	6	6	4	2	10	2	2	2	4	6	6	7.2	7.2	7.2	235.63	2094	2094;741	0	52.589	By MS/MS	By matching	By MS/MS
E9Q8K8;Q6ZPZ3-2;Q6ZPZ3	E9Q8K8;Q6ZPZ3-2;Q6ZPZ3	2;2;2	2;2;2	2;2;2	Zinc finger CCCH domain-containing protein 4	Zc3h4	>tr|E9Q8K8|E9Q8K8_MOUSE Zinc finger CCCH domain-containing protein 4 OS=Mus musculus GN=Zc3h4 PE=1 SV=1;>sp|Q6ZPZ3-2|ZC3H4_MOUSE Isoform 2 of Zinc finger CCCH domain-containing protein 4 OS=Mus musculus GN=Zc3h4;>sp|Q6ZPZ3|ZC3H4_MOUSE Zinc finger CCCH doma	3	2	2	2	1	2	0	0	0	0	1	1	1	1	2	0	0	0	0	1	1	1	1	2	0	0	0	0	1	1	1	2.5	2.5	2.5	136.02	1255	1255;1221;1304	0	5.4944	By matching	By MS/MS	By matching
E9QA37;Q9D9J2	E9QA37;Q9D9J2	1;1	1;1	1;1	Testis-expressed sequence 33 protein	Tex33	>tr|E9QA37|E9QA37_MOUSE Testis-expressed sequence 33 protein OS=Mus musculus GN=Tex33 PE=4 SV=1;>sp|Q9D9J2|TEX33_MOUSE Testis-expressed sequence 33 protein OS=Mus musculus GN=Tex33 PE=2 SV=1	2	1	1	1	1	1	0	1	1	1	0	0	0	1	1	0	1	1	1	0	0	0	1	1	0	1	1	1	0	0	0	4.1	4.1	4.1	27.364	241	241;266	1	-2	By matching	By MS/MS	By matching
E9QAS4;E9QAS5;Q6PDQ2	E9QAS4;E9QAS5;Q6PDQ2	3;3;3	3;3;3	3;3;3	Chromodomain-helicase-DNA-binding protein 4	Chd4	>tr|E9QAS4|E9QAS4_MOUSE Chromodomain-helicase-DNA-binding protein 4 OS=Mus musculus GN=Chd4 PE=1 SV=1;>tr|E9QAS5|E9QAS5_MOUSE Chromodomain-helicase-DNA-binding protein 4 OS=Mus musculus GN=Chd4 PE=1 SV=1;>sp|Q6PDQ2|CHD4_MOUSE Chromodomain-helicase-DNA-bind	3	3	3	3	3	2	2	1	1	1	3	2	3	3	2	2	1	1	1	3	2	3	3	2	2	1	1	1	3	2	3	2	2	2	216.37	1902	1902;1922;1915	0	8.1612	By MS/MS	By matching	By MS/MS
E9QAZ2;Q9CZM2;B8JKK2	E9QAZ2;Q9CZM2	14;14;6	14;14;6	14;14;6	Ribosomal protein L15;60S ribosomal protein L15	Gm10020;Rpl15	>tr|E9QAZ2|E9QAZ2_MOUSE Ribosomal protein L15 OS=Mus musculus GN=Gm10020 PE=3 SV=1;>sp|Q9CZM2|RL15_MOUSE 60S ribosomal protein L15 OS=Mus musculus GN=Rpl15 PE=2 SV=4	3	14	14	14	13	12	14	7	4	7	14	14	14	13	12	14	7	4	7	14	14	14	13	12	14	7	4	7	14	14	14	47.1	47.1	47.1	24.077	204	204;204;107	0	68.102	By MS/MS	By MS/MS	By MS/MS
F6W0G8;E9QB02;Q68FL6	F6W0G8;E9QB02;Q68FL6	2;2;2	2;2;2	2;2;2	Methionine--tRNA ligase, cytoplasmic	Mars	>tr|F6W0G8|F6W0G8_MOUSE Methionine--tRNA ligase, cytoplasmic (Fragment) OS=Mus musculus GN=Mars PE=4 SV=2;>tr|E9QB02|E9QB02_MOUSE Methionine--tRNA ligase, cytoplasmic OS=Mus musculus GN=Mars PE=3 SV=1;>sp|Q68FL6|SYMC_MOUSE Methionine--tRNA ligase, cytoplas	3	2	2	2	1	1	0	0	0	0	0	0	0	1	1	0	0	0	0	0	0	0	1	1	0	0	0	0	0	0	0	20.7	20.7	20.7	19.693	184	184;910;902	0	4.844	By MS/MS	By MS/MS	By matching
E9QJT2;Q3UMQ8	E9QJT2;Q3UMQ8	1;1	1;1	1;1	H/ACA ribonucleoprotein complex non-core subunit NAF1	Naf1	>tr|E9QJT2|E9QJT2_MOUSE H/ACA ribonucleoprotein complex non-core subunit NAF1 OS=Mus musculus GN=Naf1 PE=1 SV=1;>sp|Q3UMQ8|NAF1_MOUSE H/ACA ribonucleoprotein complex non-core subunit NAF1 OS=Mus musculus GN=Naf1 PE=1 SV=2	2	1	1	1	0	1	0	0	0	0	0	0	0	0	1	0	0	0	0	0	0	0	0	1	0	0	0	0	0	0	0	2.3	2.3	2.3	63.65	597	597;489	0	4.4562	By matching	By MS/MS	By matching
F6UPY1;F8WI26;E9QJT6;Q68ED3	F6UPY1;F8WI26;E9QJT6;Q68ED3	1;1;1;1	1;1;1;1	1;1;1;1	Non-canonical poly(A) RNA polymerase PAPD5	Papd5	>tr|F6UPY1|F6UPY1_MOUSE Non-canonical poly(A) RNA polymerase PAPD5 (Fragment) OS=Mus musculus GN=Papd5 PE=4 SV=1;>tr|F8WI26|F8WI26_MOUSE Non-canonical poly(A) RNA polymerase PAPD5 OS=Mus musculus GN=Papd5 PE=1 SV=1;>tr|E9QJT6|E9QJT6_MOUSE Non-canonical pol	4	1	1	1	0	1	1	0	0	1	1	1	1	0	1	1	0	0	1	1	1	1	0	1	1	0	0	1	1	1	1	7.5	7.5	7.5	21.956	200	200;637;680;633	0	20.35	By matching	By matching	By MS/MS
E9QK83;Q5XG71	E9QK83;Q5XG71	4;4	4;4	4;4	Small subunit processome component 20 homolog	Utp20	>tr|E9QK83|E9QK83_MOUSE Small subunit processome component 20 homolog OS=Mus musculus GN=Utp20 PE=4 SV=1;>sp|Q5XG71|UTP20_MOUSE Small subunit processome component 20 homolog OS=Mus musculus GN=Utp20 PE=2 SV=2	2	4	4	4	0	0	4	0	0	0	0	0	0	0	0	4	0	0	0	0	0	0	0	0	4	0	0	0	0	0	0	2.4	2.4	2.4	317.87	2789	2789;2788	0	8.5309	By matching	By matching	By MS/MS
E9QKD1;Q3UHX0;Q3UHX0-2	E9QKD1;Q3UHX0;Q3UHX0-2	2;2;1	2;2;1	2;2;1	Nucleolar protein 8	Nol8	>tr|E9QKD1|E9QKD1_MOUSE Nucleolar protein 8 OS=Mus musculus GN=Nol8 PE=1 SV=1;>sp|Q3UHX0|NOL8_MOUSE Nucleolar protein 8 OS=Mus musculus GN=Nol8 PE=1 SV=2;>sp|Q3UHX0-2|NOL8_MOUSE Isoform 2 of Nucleolar protein 8 OS=Mus musculus GN=Nol8	3	2	2	2	0	0	2	0	0	0	0	0	0	0	0	2	0	0	0	0	0	0	0	0	2	0	0	0	0	0	0	2.7	2.7	2.7	130.66	1165	1165;1147;299	0	5.733	By matching	By matching	By MS/MS
G3UX83;E9QKG2;Q9WV86	G3UX83;E9QKG2;Q9WV86	1;1;1	1;1;1	1;1;1	Katanin p60 ATPase-containing subunit A1	Katna1	>tr|G3UX83|G3UX83_MOUSE Katanin p60 ATPase-containing subunit A1 OS=Mus musculus GN=Katna1 PE=4 SV=1;>tr|E9QKG2|E9QKG2_MOUSE Katanin p60 ATPase-containing subunit A1 OS=Mus musculus GN=Katna1 PE=3 SV=1;>sp|Q9WV86|KTNA1_MOUSE Katanin p60 ATPase-containing s	3	1	1	1	0	1	0	0	0	0	0	0	0	0	1	0	0	0	0	0	0	0	0	1	0	0	0	0	0	0	0	8.5	8.5	8.5	15.226	130	130;491;491	1	-2	By matching	By MS/MS	By matching
E9QKR1;Q03173-6;Q03173-3;Q03173-4;J3QNM3;E9QKQ9;E9QLZ9;Q03173-5;Q03173;Q03173-2	E9QKR1;Q03173-6;Q03173-3;Q03173-4;J3QNM3;E9QKQ9;E9QLZ9;Q03173-5;Q03173	5;5;5;5;4;4;4;4;4;2	5;5;5;5;4;4;4;4;4;2	4;4;4;4;3;3;3;3;3;2	Protein enabled homolog	Enah	>tr|E9QKR1|E9QKR1_MOUSE Protein enabled homolog OS=Mus musculus GN=Enah PE=1 SV=1;>sp|Q03173-6|ENAH_MOUSE Isoform 6 of Protein enabled homolog OS=Mus musculus GN=Enah;>sp|Q03173-3|ENAH_MOUSE Isoform 2 of Protein enabled homolog OS=Mus musculus GN=Enah;>sp|	10	5	5	4	0	5	0	1	0	0	0	0	0	0	5	0	1	0	0	0	0	0	0	4	0	0	0	0	0	0	0	11.6	11.6	10.8	83.983	785	785;507;541;783;789;789;804;787;802;390	0	46.086	By matching	By MS/MS	By matching
E9QN31;Q922K7	E9QN31;Q922K7	13;11	13;11	13;11	Probable 28S rRNA (cytosine-C(5))-methyltransferase	Nop2	>tr|E9QN31|E9QN31_MOUSE Probable 28S rRNA (cytosine-C(5))-methyltransferase OS=Mus musculus GN=Nop2 PE=4 SV=1;>sp|Q922K7|NOP2_MOUSE Probable 28S rRNA (cytosine-C(5))-methyltransferase OS=Mus musculus GN=Nop2 PE=1 SV=1	2	13	13	13	0	1	13	0	0	0	0	1	0	0	1	13	0	0	0	0	1	0	0	1	13	0	0	0	0	1	0	28.1	28.1	28.1	86.906	794	794;793	0	73.356	By matching	By matching	By MS/MS
E9QNN1;O70133-2;A0A087WPL5;O70133;Q3UR42;O70133-3;A0A087WRT3	E9QNN1;O70133-2;A0A087WPL5;O70133;Q3UR42;O70133-3	16;16;15;15;13;11;1	16;16;15;15;13;11;1	16;16;15;15;13;11;1	ATP-dependent RNA helicase A	Dhx9	>tr|E9QNN1|E9QNN1_MOUSE ATP-dependent RNA helicase A OS=Mus musculus GN=Dhx9 PE=1 SV=1;>sp|O70133-2|DHX9_MOUSE Isoform 2 of ATP-dependent RNA helicase A OS=Mus musculus GN=Dhx9;>tr|A0A087WPL5|A0A087WPL5_MOUSE ATP-dependent RNA helicase A OS=Mus musculus GN	7	16	16	16	3	3	16	1	1	0	6	9	7	3	3	16	1	1	0	6	9	7	3	3	16	1	1	0	6	9	7	15.4	15.4	15.4	149.69	1384	1384;1381;1383;1380;735;1164;47	0	82.372	By MS/MS	By MS/MS	By MS/MS
E9QP00;Q6PFR5	E9QP00;Q6PFR5	1;1	1;1	1;1	Transformer-2 protein homolog alpha	Tra2a	>tr|E9QP00|E9QP00_MOUSE Transformer-2 protein homolog alpha OS=Mus musculus GN=Tra2a PE=1 SV=1;>sp|Q6PFR5|TRA2A_MOUSE Transformer-2 protein homolog alpha OS=Mus musculus GN=Tra2a PE=1 SV=1	2	1	1	1	1	1	1	1	1	1	1	1	1	1	1	1	1	1	1	1	1	1	1	1	1	1	1	1	1	1	1	5	5	5	32.578	282	282;281	0.0034169	3.3802	By matching	By MS/MS	By MS/MS
E9QPB3;P59328-3;P59328;P59328-2	E9QPB3;P59328-3;P59328;P59328-2	2;2;2;1	2;2;2;1	2;2;2;1	WD repeat and HMG-box DNA-binding protein 1	Wdhd1	>tr|E9QPB3|E9QPB3_MOUSE WD repeat and HMG-box DNA-binding protein 1 OS=Mus musculus GN=Wdhd1 PE=1 SV=1;>sp|P59328-3|WDHD1_MOUSE Isoform 3 of WD repeat and HMG-box DNA-binding protein 1 OS=Mus musculus GN=Wdhd1;>sp|P59328|WDHD1_MOUSE WD repeat and HMG-box D	4	2	2	2	1	2	1	1	0	1	0	0	0	1	2	1	1	0	1	0	0	0	1	2	1	1	0	1	0	0	0	3.1	3.1	3.1	124.38	1118	1118;1080;1117;641	0	4.9113	By matching	By MS/MS	By matching
G5E8R3;E9QPD7;Q05920	G5E8R3;E9QPD7;Q05920	57;57;56	57;57;56	57;57;56	Pyruvate carboxylase;Pyruvate carboxylase, mitochondrial	Pcx;Pc	>tr|G5E8R3|G5E8R3_MOUSE Pyruvate carboxylase OS=Mus musculus GN=Pcx PE=1 SV=1;>tr|E9QPD7|E9QPD7_MOUSE Pyruvate carboxylase OS=Mus musculus GN=Pcx PE=1 SV=1;>sp|Q05920|PYC_MOUSE Pyruvate carboxylase, mitochondrial OS=Mus musculus GN=Pc PE=1 SV=1	3	57	57	57	55	56	55	44	53	55	52	52	53	55	56	55	44	53	55	52	52	53	55	56	55	44	53	55	52	52	53	60.3	60.3	60.3	129.7	1178	1178;1179;1178	0	323.31	By MS/MS	By MS/MS	By MS/MS
F6QFD1;F6YIS2;A6XDB1;A6XDB0;B1PSD9;B2KF57;B2KF84;E9PVU7;Q01063-3;Q01063-2;Q01063	F6QFD1;F6YIS2;A6XDB1;A6XDB0;B1PSD9;B2KF57;B2KF84;E9PVU7;Q01063-3;Q01063-2;Q01063	2;1;1;1;1;1;1;1;1;1;1	2;1;1;1;1;1;1;1;1;1;1	2;1;1;1;1;1;1;1;1;1;1	cAMP-specific 3,5-cyclic phosphodiesterase 4D	Pde4d	>tr|F6QFD1|F6QFD1_MOUSE cAMP-specific 3,5-cyclic phosphodiesterase 4D (Fragment) OS=Mus musculus GN=Pde4d PE=4 SV=1;>tr|F6YIS2|F6YIS2_MOUSE cAMP-specific 3,5-cyclic phosphodiesterase 4D (Fragment) OS=Mus musculus GN=Pde4d PE=4 SV=1;>tr|A6XDB1|A6XDB1_MO	11	2	2	2	2	2	2	2	2	2	2	2	2	2	2	2	2	2	2	2	2	2	2	2	2	2	2	2	2	2	2	3.4	3.4	3.4	85.44	754	754;207;504;517;698;700;703;803;584;678;747	0.0033223	3.1673	By MS/MS	By MS/MS	By matching
Q9CPN7;F6R7E8	Q9CPN7;F6R7E8	1;1	1;1	1;1		1810009J06Rik;Gm2663	>tr|Q9CPN7|Q9CPN7_MOUSE Protein 1810009J06Rik OS=Mus musculus GN=1810009J06Rik PE=2 SV=1;>tr|F6R7E8|F6R7E8_MOUSE Protein Gm2663 OS=Mus musculus GN=Gm2663 PE=3 SV=1	2	1	1	1	1	0	1	1	1	1	1	1	0	1	0	1	1	1	1	1	1	0	1	0	1	1	1	1	1	1	0	8.1	8.1	8.1	26.503	247	247;247	0	4.1723	By MS/MS	By matching	By matching
Q3UY26;Q8C2S3;F6RDB7;Q61687;A6PWK9;Q3TA30;A6PWK7;A6PWK8	Q3UY26;Q8C2S3;F6RDB7;Q61687;A6PWK9;Q3TA30;A6PWK7;A6PWK8	2;2;2;2;1;1;1;1	2;2;2;2;1;1;1;1	2;2;2;2;1;1;1;1	Transcriptional regulator ATRX	Atrx	>tr|Q3UY26|Q3UY26_MOUSE Transcriptional regulator ATRX (Fragment) OS=Mus musculus GN=Atrx PE=1 SV=1;>tr|Q8C2S3|Q8C2S3_MOUSE Transcriptional regulator ATRX (Fragment) OS=Mus musculus GN=Atrx PE=1 SV=1;>tr|F6RDB7|F6RDB7_MOUSE Transcriptional regulator ATRX (	8	2	2	2	0	0	2	0	0	0	0	1	1	0	0	2	0	0	0	0	1	1	0	0	2	0	0	0	0	1	1	8.9	8.9	8.9	38.85	347	347;385;923;2476;89;181;208;237	0	4.3407	By matching	By matching	By MS/MS
F6RJ39;Q9JIX8-4;Q9JIX8;B8JJ92;B8JJ91;Q9JIX8-2;Q52KR6;Q9JIX8-3;B8JJ90;B8JJ89	F6RJ39;Q9JIX8-4;Q9JIX8;B8JJ92;B8JJ91;Q9JIX8-2;Q52KR6;Q9JIX8-3	14;14;14;10;10;10;9;9;6;1	14;14;14;10;10;10;9;9;6;1	14;14;14;10;10;10;9;9;6;1	Apoptotic chromatin condensation inducer in the nucleus	Acin1	>tr|F6RJ39|F6RJ39_MOUSE Apoptotic chromatin condensation inducer in the nucleus (Fragment) OS=Mus musculus GN=Acin1 PE=1 SV=1;>sp|Q9JIX8-4|ACINU_MOUSE Isoform 4 of Apoptotic chromatin condensation inducer in the nucleus OS=Mus musculus GN=Acin1;>sp|Q9JIX8|	10	14	14	14	8	8	13	11	11	9	8	8	9	8	8	13	11	11	9	8	8	9	8	8	13	11	11	9	8	8	9	15.1	15.1	15.1	143.54	1272	1272;1298;1338;580;634;581;552;565;222;257	0	76.969	By MS/MS	By MS/MS	By MS/MS
F6VVY4;Q8JZU2	F6VVY4;Q8JZU2	1;1	1;1	1;1	Tricarboxylate transport protein, mitochondrial	Slc25a1	>tr|F6VVY4|F6VVY4_MOUSE Tricarboxylate transport protein, mitochondrial (Fragment) OS=Mus musculus GN=Slc25a1 PE=3 SV=1;>sp|Q8JZU2|TXTP_MOUSE Tricarboxylate transport protein, mitochondrial OS=Mus musculus GN=Slc25a1 PE=2 SV=1	2	1	1	1	1	1	1	1	1	1	1	1	1	1	1	1	1	1	1	1	1	1	1	1	1	1	1	1	1	1	1	5.6	5.6	5.6	21.442	197	197;311	0	3.7767	By MS/MS	By matching	By MS/MS
F6YY69;F6VW30;P68254-2;P68254	F6YY69;F6VW30;P68254-2;P68254	7;7;7;7	5;5;5;5	5;5;5;5	14-3-3 protein theta	Ywhaq	>tr|F6YY69|F6YY69_MOUSE 14-3-3 protein theta (Fragment) OS=Mus musculus GN=Ywhaq PE=4 SV=1;>tr|F6VW30|F6VW30_MOUSE 14-3-3 protein theta (Fragment) OS=Mus musculus GN=Ywhaq PE=3 SV=1;>sp|P68254-2|1433T_MOUSE Isoform 2 of 14-3-3 protein theta OS=Mus musculus	4	7	5	5	4	6	2	3	2	2	1	2	0	2	4	0	1	0	1	0	0	0	2	4	0	1	0	1	0	0	0	27.7	21.4	21.4	32.221	285	285;303;243;245	0	59.914	By MS/MS	By MS/MS	By matching
V9GXJ9;F6WIU1;Q8VDQ9	V9GXJ9;F6WIU1;Q8VDQ9	1;1;1	1;1;1	1;1;1	Protein KRI1 homolog	Kri1	>tr|V9GXJ9|V9GXJ9_MOUSE Protein KRI1 homolog OS=Mus musculus GN=Kri1 PE=1 SV=1;>tr|F6WIU1|F6WIU1_MOUSE Protein KRI1 homolog OS=Mus musculus GN=Kri1 PE=1 SV=2;>sp|Q8VDQ9|KRI1_MOUSE Protein KRI1 homolog OS=Mus musculus GN=Kri1 PE=1 SV=3	3	1	1	1	0	0	1	0	0	0	0	0	0	0	0	1	0	0	0	0	0	0	0	0	1	0	0	0	0	0	0	1.7	1.7	1.7	68.631	587	587;705;704	0.0094044	2.7379	By matching	By matching	By MS/MS
F7D1R5;P27612	F7D1R5;P27612	1;1	1;1	1;1	Phospholipase A-2-activating protein	Plaa	>tr|F7D1R5|F7D1R5_MOUSE Phospholipase A-2-activating protein (Fragment) OS=Mus musculus GN=Plaa PE=1 SV=1;>sp|P27612|PLAP_MOUSE Phospholipase A-2-activating protein OS=Mus musculus GN=Plaa PE=1 SV=4	2	1	1	1	1	1	0	0	0	1	0	0	0	1	1	0	0	0	1	0	0	0	1	1	0	0	0	1	0	0	0	7.9	7.9	7.9	23.434	214	214;794	0	12.017	By MS/MS	By MS/MS	By matching
F8VPK0	F8VPK0	57	57	57		Ttc37	>tr|F8VPK0|F8VPK0_MOUSE Protein Ttc37 OS=Mus musculus GN=Ttc37 PE=4 SV=1	1	57	57	57	37	38	39	0	0	0	52	50	52	37	38	39	0	0	0	52	50	52	37	38	39	0	0	0	52	50	52	43.6	43.6	43.6	173.94	1563	1563	0	323.31	By MS/MS	By MS/MS	By MS/MS
F8VQ40;P19137	F8VQ40;P19137	2;2	2;2	2;2	Laminin subunit alpha-1	Lama1	>tr|F8VQ40|F8VQ40_MOUSE Laminin subunit alpha-1 OS=Mus musculus GN=Lama1 PE=4 SV=1;>sp|P19137|LAMA1_MOUSE Laminin subunit alpha-1 OS=Mus musculus GN=Lama1 PE=1 SV=1	2	2	2	2	0	1	0	1	0	1	1	0	0	0	1	0	1	0	1	1	0	0	0	1	0	1	0	1	1	0	0	2	2	2	338.14	3083	3083;3084	0.0074389	2.8458	By matching	By MS/MS	By matching
F8VQJ3;P02468	F8VQJ3;P02468	4;3	4;3	4;3	Laminin subunit gamma-1	Lamc1	>tr|F8VQJ3|F8VQJ3_MOUSE Laminin subunit gamma-1 OS=Mus musculus GN=Lamc1 PE=4 SV=1;>sp|P02468|LAMC1_MOUSE Laminin subunit gamma-1 OS=Mus musculus GN=Lamc1 PE=1 SV=2	2	4	4	4	1	3	2	0	0	0	0	1	1	1	3	2	0	0	0	0	1	1	1	3	2	0	0	0	0	1	1	3.1	3.1	3.1	177.19	1607	1607;1607	0	6.8365	By matching	By MS/MS	By MS/MS
F8WHR6;Q569Z5-2;Q569Z5	F8WHR6;Q569Z5-2;Q569Z5	10;10;10	10;10;10	10;10;10	Probable ATP-dependent RNA helicase DDX46	Ddx46	>tr|F8WHR6|F8WHR6_MOUSE Probable ATP-dependent RNA helicase DDX46 OS=Mus musculus GN=Ddx46 PE=1 SV=1;>sp|Q569Z5-2|DDX46_MOUSE Isoform 2 of Probable ATP-dependent RNA helicase DDX46 OS=Mus musculus GN=Ddx46;>sp|Q569Z5|DDX46_MOUSE Probable ATP-dependent RNA	3	10	10	10	7	5	10	8	6	4	4	8	4	7	5	10	8	6	4	4	8	4	7	5	10	8	6	4	4	8	4	13.6	13.6	13.6	117	1028	1028;1027;1032	0	24.125	By MS/MS	By MS/MS	By MS/MS
F8WIX8;Q8CGP4;Q8CGP6;Q8R1M2;Q64523;Q8CGP7;Q8CGP5;Q8BFU2;Q6GSS7;P22752;P27661;Q64522;G3UWL7	F8WIX8;Q8CGP4;Q8CGP6;Q8R1M2;Q64523;Q8CGP7;Q8CGP5;Q8BFU2;Q6GSS7;P22752;P27661	5;5;5;5;5;5;5;5;5;5;4;2;1	5;5;5;5;5;5;5;5;5;5;4;2;1	3;3;3;3;3;3;3;3;3;3;2;1;0	Histone H2A;Histone H2A type 1-H;Histone H2A.J;Histone H2A type 2-C;Histone H2A type 1-K;Histone H2A type 1-F;Histone H2A type 3;Histone H2A type 2-A;Histone H2A type 1;Histone H2AX	Hist1h2al;Hist1h2aa;Hist1h2ah;H2afj;Hist2h2ac;Hist1h2ak;Hist1h2af;Hist3h2a;Hist2h2aa1;Hist1h2ab;H2afx	>tr|F8WIX8|F8WIX8_MOUSE Histone H2A OS=Mus musculus GN=Hist1h2al PE=3 SV=1;>tr|Q8CGP4|Q8CGP4_MOUSE Histone H2A OS=Mus musculus GN=Hist1h2aa PE=2 SV=1;>sp|Q8CGP6|H2A1H_MOUSE Histone H2A type 1-H OS=Mus musculus GN=Hist1h2ah PE=1 SV=3;>sp|Q8R1M2|H2AJ_MOUSE H	13	5	5	3	5	5	5	4	4	4	4	5	5	5	5	5	4	4	4	4	5	5	3	3	3	2	3	2	3	3	3	33.6	33.6	26.4	13.607	125	125;129;128;129;129;130;130;130;130;130;143;130;87	0	110.38	By MS/MS	By MS/MS	By MS/MS
F8WJ41;P62245;D3Z712;D3YVB4	F8WJ41;P62245;D3Z712;D3YVB4	9;9;7;7	9;9;7;7	9;9;7;7	40S ribosomal protein S15a	Rps15a	>tr|F8WJ41|F8WJ41_MOUSE 40S ribosomal protein S15a (Fragment) OS=Mus musculus GN=Rps15a PE=1 SV=1;>sp|P62245|RS15A_MOUSE 40S ribosomal protein S15a OS=Mus musculus GN=Rps15a PE=1 SV=2;>tr|D3Z712|D3Z712_MOUSE 40S ribosomal protein S15a (Fragment) OS=Mus mus	4	9	9	9	6	8	6	2	3	1	8	8	9	6	8	6	2	3	1	8	8	9	6	8	6	2	3	1	8	8	9	67.6	67.6	67.6	12.31	108	108;130;69;71	0	23.003	By MS/MS	By MS/MS	By MS/MS
F8WJA0;Q9ESV0	F8WJA0;Q9ESV0	2;2	2;2	2;2	ATP-dependent RNA helicase DDX24	Ddx24	>tr|F8WJA0|F8WJA0_MOUSE ATP-dependent RNA helicase DDX24 OS=Mus musculus GN=Ddx24 PE=1 SV=1;>sp|Q9ESV0|DDX24_MOUSE ATP-dependent RNA helicase DDX24 OS=Mus musculus GN=Ddx24 PE=1 SV=2	2	2	2	2	0	1	2	0	0	0	0	1	1	0	1	2	0	0	0	0	1	1	0	1	2	0	0	0	0	1	1	3.4	3.4	3.4	101.37	903	903;857	0	9.3837	By matching	By MS/MS	By MS/MS
F8WJK8;Q99L47;E9Q1V0;E9Q1X9	F8WJK8;Q99L47;E9Q1V0	5;5;3;1	5;5;3;1	5;5;3;1	Hsc70-interacting protein	St13	>tr|F8WJK8|F8WJK8_MOUSE Hsc70-interacting protein OS=Mus musculus GN=St13 PE=1 SV=1;>sp|Q99L47|F10A1_MOUSE Hsc70-interacting protein OS=Mus musculus GN=St13 PE=1 SV=1;>tr|E9Q1V0|E9Q1V0_MOUSE Hsc70-interacting protein (Fragment) OS=Mus musculus GN=St13 PE=4	4	5	5	5	2	5	1	2	1	1	0	0	0	2	5	1	2	1	1	0	0	0	2	5	1	2	1	1	0	0	0	13.8	13.8	13.8	40.538	362	362;371;129;80	0	11.86	By MS/MS	By MS/MS	By matching
G3UX26;Q60930;D3YZT5	G3UX26;Q60930;D3YZT5	2;2;1	2;2;1	2;2;1	Voltage-dependent anion-selective channel protein 2	Vdac2	>tr|G3UX26|G3UX26_MOUSE Voltage-dependent anion-selective channel protein 2 (Fragment) OS=Mus musculus GN=Vdac2 PE=1 SV=1;>sp|Q60930|VDAC2_MOUSE Voltage-dependent anion-selective channel protein 2 OS=Mus musculus GN=Vdac2 PE=1 SV=2;>tr|D3YZT5|D3YZT5_MOUSE	3	2	2	2	0	2	0	0	0	0	0	0	0	0	2	0	0	0	0	0	0	0	0	2	0	0	0	0	0	0	0	9.2	9.2	9.2	30.446	283	283;295;201	0	4.2143	By matching	By MS/MS	By matching
G3UX35;Q3TKT4;Q3TKT4-2	G3UX35;Q3TKT4;Q3TKT4-2	1;1;1	1;1;1	1;1;1	Transcription activator BRG1	Smarca4	>tr|G3UX35|G3UX35_MOUSE Transcription activator BRG1 (Fragment) OS=Mus musculus GN=Smarca4 PE=1 SV=1;>sp|Q3TKT4|SMCA4_MOUSE Transcription activator BRG1 OS=Mus musculus GN=Smarca4 PE=1 SV=1;>sp|Q3TKT4-2|SMCA4_MOUSE Isoform 2 of Transcription activator BRG1	3	1	1	1	1	1	0	1	0	0	0	0	0	1	1	0	1	0	0	0	0	0	1	1	0	1	0	0	0	0	0	1.1	1.1	1.1	143.51	1267	1267;1613;1614	0.0033898	3.3254	By MS/MS	By MS/MS	By matching
G3UX48;Q7TSC1	G3UX48;Q7TSC1	3;3	3;3	3;3	Protein PRRC2A	Prrc2a	>tr|G3UX48|G3UX48_MOUSE Protein PRRC2A OS=Mus musculus GN=Prrc2a PE=1 SV=1;>sp|Q7TSC1|PRC2A_MOUSE Protein PRRC2A OS=Mus musculus GN=Prrc2a PE=1 SV=1	2	3	3	3	1	2	2	0	1	1	1	1	1	1	2	2	0	1	1	1	1	1	1	2	2	0	1	1	1	1	1	2.5	2.5	2.5	219.46	2069	2069;2158	0	4.7672	By matching	By MS/MS	By MS/MS
G3UXT7;Q8CFQ9;P56959;G3UZD2;Q91VQ2;F6QCI0;Q8BQ46	G3UXT7;Q8CFQ9;P56959	4;4;4;1;1;1;1	4;4;4;1;1;1;1	4;4;4;1;1;1;1	RNA-binding protein FUS	Fus	>tr|G3UXT7|G3UXT7_MOUSE RNA-binding protein FUS (Fragment) OS=Mus musculus GN=Fus PE=4 SV=1;>tr|Q8CFQ9|Q8CFQ9_MOUSE Fusion, derived from t(1216) malignant liposarcoma (Human) OS=Mus musculus GN=Fus PE=2 SV=1;>sp|P56959|FUS_MOUSE RNA-binding protein FUS OS=	7	4	4	4	1	4	1	3	0	1	0	0	0	1	4	1	3	0	1	0	0	0	1	4	1	3	0	1	0	0	0	41.5	41.5	41.5	13.897	130	130;517;518;104;280;324;557	0	13.654	By matching	By MS/MS	By MS/MS
G3UY42;Q8CCS6-2;Q8CCS6;D3YUB9;D3Z055;G3UWS5;D3Z5F7;Q5XFR0	G3UY42;Q8CCS6-2;Q8CCS6;D3YUB9;D3Z055;G3UWS5;D3Z5F7	7;7;7;5;5;5;5;1	7;7;7;5;5;5;5;1	7;7;7;5;5;5;5;1	Polyadenylate-binding protein 2	Pabpn1;Gm20521	>tr|G3UY42|G3UY42_MOUSE Polyadenylate-binding protein 2 OS=Mus musculus GN=Pabpn1 PE=4 SV=1;>sp|Q8CCS6-2|PABP2_MOUSE Isoform 2 of Polyadenylate-binding protein 2 OS=Mus musculus GN=Pabpn1;>sp|Q8CCS6|PABP2_MOUSE Polyadenylate-binding protein 2 OS=Mus muscul	8	7	7	7	1	6	0	1	1	1	0	0	0	1	6	0	1	1	1	0	0	0	1	6	0	1	1	1	0	0	0	47.3	47.3	47.3	34.003	319	319;292;302;164;168;178;333;273	0	14.028	By MS/MS	By MS/MS	By matching
G3UY93;Q9Z1Q9;G3UZ22;G3UYW2	G3UY93;Q9Z1Q9;G3UZ22	5;5;3;1	5;5;3;1	5;5;3;1	Valine--tRNA ligase	Vars	>tr|G3UY93|G3UY93_MOUSE Valine--tRNA ligase (Fragment) OS=Mus musculus GN=Vars PE=3 SV=1;>sp|Q9Z1Q9|SYVC_MOUSE Valine--tRNA ligase OS=Mus musculus GN=Vars PE=2 SV=1;>tr|G3UZ22|G3UZ22_MOUSE Valine--tRNA ligase (Fragment) OS=Mus musculus GN=Vars PE=3 SV=3	4	5	5	5	2	5	0	2	0	0	0	0	0	2	5	0	2	0	0	0	0	0	2	5	0	2	0	0	0	0	0	5.8	5.8	5.8	141.41	1278	1278;1263;231;125	0	14.04	By MS/MS	By MS/MS	By matching
G3UYF9;Q03958	G3UYF9;Q03958	2;2	2;2	2;2	Prefoldin subunit 6	Pfdn6	>tr|G3UYF9|G3UYF9_MOUSE Prefoldin subunit 6 OS=Mus musculus GN=Pfdn6 PE=4 SV=1;>sp|Q03958|PFD6_MOUSE Prefoldin subunit 6 OS=Mus musculus GN=Pfdn6 PE=2 SV=1	2	2	2	2	0	2	0	0	0	0	0	0	0	0	2	0	0	0	0	0	0	0	0	2	0	0	0	0	0	0	0	25.7	25.7	25.7	11.409	101	101;127	0	4.3225	By matching	By MS/MS	By matching
G3UYN0;Q587J6;E9PXD6;E9PZU6	G3UYN0;Q587J6	16;16;2;2	16;16;2;2	16;16;2;2	LINE-1 type transposase domain-containing protein 1	L1td1	>tr|G3UYN0|G3UYN0_MOUSE L1TD1 OS=Mus musculus GN=L1td1 PE=4 SV=1;>sp|Q587J6|LITD1_MOUSE LINE-1 type transposase domain-containing protein 1 OS=Mus musculus GN=L1td1 PE=2 SV=1	4	16	16	16	5	14	9	2	1	2	13	14	14	5	14	9	2	1	2	13	14	14	5	14	9	2	1	2	13	14	14	20.3	20.3	20.3	95.434	848	848;782;119;147	0	54.366	By MS/MS	By MS/MS	By MS/MS
G3UYV7;P62858;J3QNN8	G3UYV7;P62858;J3QNN8	3;3;2	3;3;2	3;3;2	40S ribosomal protein S28	Rps28;Gm10263	>tr|G3UYV7|G3UYV7_MOUSE 40S ribosomal protein S28 (Fragment) OS=Mus musculus GN=Rps28 PE=4 SV=1;>sp|P62858|RS28_MOUSE 40S ribosomal protein S28 OS=Mus musculus GN=Rps28 PE=2 SV=1;>tr|J3QNN8|J3QNN8_MOUSE MCG49140 OS=Mus musculus GN=Gm10263 PE=3 SV=1	3	3	3	3	3	3	3	3	2	2	3	3	3	3	3	3	3	2	2	3	3	3	3	3	3	3	2	2	3	3	3	64.3	64.3	64.3	6.3442	56	56;69;69	0	22.959	By MS/MS	By MS/MS	By MS/MS
G3UZT8;Q62315-2;Q62315;G3UZW3	G3UZT8;Q62315-2;Q62315;G3UZW3	4;4;4;2	4;4;4;2	4;4;4;2	Protein Jumonji	Jarid2	>tr|G3UZT8|G3UZT8_MOUSE Protein Jumonji (Fragment) OS=Mus musculus GN=Jarid2 PE=4 SV=3;>sp|Q62315-2|JARD2_MOUSE Isoform 2 of Protein Jumonji OS=Mus musculus GN=Jarid2;>sp|Q62315|JARD2_MOUSE Protein Jumonji OS=Mus musculus GN=Jarid2 PE=1 SV=1;>tr|G3UZW3|G3U	4	4	4	4	1	1	4	0	0	1	1	1	2	1	1	4	0	0	1	1	1	2	1	1	4	0	0	1	1	1	2	4.5	4.5	4.5	114.12	1030	1030;1196;1234;507	0	10.709	By matching	By matching	By MS/MS
G3UZY2;P97493	G3UZY2;P97493	1;1	1;1	1;1	Thioredoxin, mitochondrial	Txn2	>tr|G3UZY2|G3UZY2_MOUSE Thioredoxin, mitochondrial (Fragment) OS=Mus musculus GN=Txn2 PE=1 SV=1;>sp|P97493|THIOM_MOUSE Thioredoxin, mitochondrial OS=Mus musculus GN=Txn2 PE=1 SV=1	2	1	1	1	0	1	0	0	0	0	0	0	0	0	1	0	0	0	0	0	0	0	0	1	0	0	0	0	0	0	0	11.5	11.5	11.5	14.099	130	130;166	0	5.8227	By matching	By MS/MS	By matching
G3X8Q0;O89090-2;O89090	G3X8Q0;O89090-2;O89090	1;1;1	1;1;1	1;1;1	Transcription factor Sp1	Sp1	>tr|G3X8Q0|G3X8Q0_MOUSE Trans-acting transcription factor 1 OS=Mus musculus GN=Sp1 PE=1 SV=1;>sp|O89090-2|SP1_MOUSE Isoform 2 of Transcription factor Sp1 OS=Mus musculus GN=Sp1;>sp|O89090|SP1_MOUSE Transcription factor Sp1 OS=Mus musculus GN=Sp1 PE=1 SV=2	3	1	1	1	0	1	0	0	0	0	0	0	0	0	1	0	0	0	0	0	0	0	0	1	0	0	0	0	0	0	0	1.9	1.9	1.9	80.443	781	781;467;784	0.003337	3.2091	By matching	By MS/MS	By matching
G3X8T2;Q0P678;H3BIW0;Q0P678-2;H3BKL4;H3BJJ9	G3X8T2;Q0P678;H3BIW0;Q0P678-2	8;8;7;6;3;2	8;8;7;6;3;2	8;8;7;6;3;2	Zinc finger CCCH domain-containing protein 18	Zc3h18	>tr|G3X8T2|G3X8T2_MOUSE RIKEN cDNA 5830416A07, isoform CRA_c OS=Mus musculus GN=Zc3h18 PE=1 SV=1;>sp|Q0P678|ZCH18_MOUSE Zinc finger CCCH domain-containing protein 18 OS=Mus musculus GN=Zc3h18 PE=1 SV=1;>tr|H3BIW0|H3BIW0_MOUSE Zinc finger CCCH domain-contai	6	8	8	8	5	8	6	7	5	6	4	5	5	5	8	6	7	5	6	4	5	5	5	8	6	7	5	6	4	5	5	15	15	15	108.23	972	972;948;950;316;104;241	0	53.993	By MS/MS	By MS/MS	By MS/MS
G3X926;Q9JJ80;S4R1Y5	G3X926;Q9JJ80;S4R1Y5	2;2;1	2;2;1	2;2;1	Ribosome production factor 2 homolog	Rpf2	>tr|G3X926|G3X926_MOUSE MCG1407, isoform CRA_a OS=Mus musculus GN=Rpf2 PE=4 SV=1;>sp|Q9JJ80|RPF2_MOUSE Ribosome production factor 2 homolog OS=Mus musculus GN=Rpf2 PE=2 SV=2;>tr|S4R1Y5|S4R1Y5_MOUSE Ribosome production factor 2 homolog (Fragment) OS=Mus mus	3	2	2	2	0	0	2	0	0	0	0	0	0	0	0	2	0	0	0	0	0	0	0	0	2	0	0	0	0	0	0	11	11	11	31.471	273	273;306;257	0.0084836	2.8332	By matching	By matching	By MS/MS
G3X940;Q8BRB7-2;Q8BRB7;Q8BZ21	G3X940;Q8BRB7-2;Q8BRB7;Q8BZ21	1;1;1;1	1;1;1;1	1;1;1;1	Histone acetyltransferase;Histone acetyltransferase KAT6B;Histone acetyltransferase KAT6A	Kat6a;Kat6b	>tr|G3X940|G3X940_MOUSE Histone acetyltransferase OS=Mus musculus GN=Kat6a PE=1 SV=1;>sp|Q8BRB7-2|KAT6B_MOUSE Isoform 2 of Histone acetyltransferase KAT6B OS=Mus musculus GN=Kat6b;>sp|Q8BRB7|KAT6B_MOUSE Histone acetyltransferase KAT6B OS=Mus musculus GN=Ka	4	1	1	1	0	1	1	1	1	0	0	0	1	0	1	1	1	1	0	0	0	1	0	1	1	1	1	0	0	0	1	0.6	0.6	0.6	224.87	2003	2003;1763;1872;2003	1	-2	By matching	By matching	By matching
G3X956;Q920B9	G3X956;Q920B9	16;16	16;16	16;16	FACT complex subunit SPT16	Supt16;Supt16h	>tr|G3X956|G3X956_MOUSE FACT complex subunit SPT16 OS=Mus musculus GN=Supt16 PE=1 SV=1;>sp|Q920B9|SP16H_MOUSE FACT complex subunit SPT16 OS=Mus musculus GN=Supt16h PE=1 SV=2	2	16	16	16	7	7	9	1	1	0	11	16	14	7	7	9	1	1	0	11	16	14	7	7	9	1	1	0	11	16	14	16	16	16	119.84	1047	1047;1047	0	71.179	By MS/MS	By MS/MS	By MS/MS
G3X9B1	G3X9B1	8	8	8		Heatr1	>tr|G3X9B1|G3X9B1_MOUSE HEAT repeat containing 1 OS=Mus musculus GN=Heatr1 PE=4 SV=1	1	8	8	8	1	0	8	1	0	1	0	0	0	1	0	8	1	0	1	0	0	0	1	0	8	1	0	1	0	0	0	4.3	4.3	4.3	242.07	2143	2143	0	15.562	By matching	By matching	By MS/MS
G5E866;Q99NB9;A0A087WNS2	G5E866;Q99NB9	16;16;1	16;16;1	16;16;1	Splicing factor 3B subunit 1	Sf3b1	>tr|G5E866|G5E866_MOUSE Splicing factor 3B subunit 1 OS=Mus musculus GN=Sf3b1 PE=1 SV=1;>sp|Q99NB9|SF3B1_MOUSE Splicing factor 3B subunit 1 OS=Mus musculus GN=Sf3b1 PE=1 SV=1	3	16	16	16	9	13	12	14	9	12	7	9	11	9	13	12	14	9	12	7	9	11	9	13	12	14	9	12	7	9	11	20.5	20.5	20.5	145.83	1304	1304;1304;144	0	103.18	By MS/MS	By MS/MS	By MS/MS
G5E8I8;Q8CGZ0	G5E8I8;Q8CGZ0	3;3	3;3	3;3	Calcium homeostasis endoplasmic reticulum protein	Cherp	>tr|G5E8I8|G5E8I8_MOUSE Calcium homeostasis endoplasmic reticulum protein OS=Mus musculus GN=Cherp PE=1 SV=1;>sp|Q8CGZ0|CHERP_MOUSE Calcium homeostasis endoplasmic reticulum protein OS=Mus musculus GN=Cherp PE=1 SV=1	2	3	3	3	1	0	3	1	2	1	3	1	2	1	0	3	1	2	1	3	1	2	1	0	3	1	2	1	3	1	2	4.3	4.3	4.3	106.41	938	938;936	0	6.5235	By matching	By matching	By MS/MS
G5E8N5;P06151;D3Z736;D3YZQ9	G5E8N5;P06151;D3Z736;D3YZQ9	8;8;5;5	8;8;5;5	8;8;5;5	L-lactate dehydrogenase;L-lactate dehydrogenase A chain	Ldha	>tr|G5E8N5|G5E8N5_MOUSE L-lactate dehydrogenase OS=Mus musculus GN=Ldha PE=1 SV=1;>sp|P06151|LDHA_MOUSE L-lactate dehydrogenase A chain OS=Mus musculus GN=Ldha PE=1 SV=3;>tr|D3Z736|D3Z736_MOUSE L-lactate dehydrogenase OS=Mus musculus GN=Ldha PE=1 SV=1;>tr|	4	8	8	8	6	8	2	6	3	5	0	1	0	6	8	2	6	3	5	0	1	0	6	8	2	6	3	5	0	1	0	21.9	21.9	21.9	39.758	361	361;332;237;273	0	40.24	By MS/MS	By MS/MS	By matching
G5E902;Q8VEM8	G5E902;Q8VEM8	3;3	3;3	3;3	Phosphate carrier protein, mitochondrial	Slc25a3	>tr|G5E902|G5E902_MOUSE MCG10343, isoform CRA_b OS=Mus musculus GN=Slc25a3 PE=1 SV=1;>sp|Q8VEM8|MPCP_MOUSE Phosphate carrier protein, mitochondrial OS=Mus musculus GN=Slc25a3 PE=1 SV=1	2	3	3	3	2	3	2	2	1	1	1	1	1	2	3	2	2	1	1	1	1	1	2	3	2	2	1	1	1	1	1	8.9	8.9	8.9	39.736	358	358;357	0	8.9961	By MS/MS	By MS/MS	By MS/MS
G5E924;Q8R081;G3UY38	G5E924;Q8R081;G3UY38	7;7;4	7;7;4	7;7;4	Heterogeneous nuclear ribonucleoprotein L	Hnrnpl	>tr|G5E924|G5E924_MOUSE Heterogeneous nuclear ribonucleoprotein L (Fragment) OS=Mus musculus GN=Hnrnpl PE=4 SV=1;>sp|Q8R081|HNRPL_MOUSE Heterogeneous nuclear ribonucleoprotein L OS=Mus musculus GN=Hnrnpl PE=1 SV=2;>tr|G3UY38|G3UY38_MOUSE Heterogeneous nucl	3	7	7	7	5	7	4	3	3	3	3	2	1	5	7	4	3	3	3	3	2	1	5	7	4	3	3	3	3	2	1	23.3	23.3	23.3	66.821	615	615;586;456	0	104.5	By MS/MS	By MS/MS	By MS/MS
H3BKN0;Q1HFZ0-2;Q1HFZ0	H3BKN0;Q1HFZ0-2;Q1HFZ0	1;1;1	1;1;1	1;1;1	tRNA (cytosine(34)-C(5))-methyltransferase	Nsun2	>tr|H3BKN0|H3BKN0_MOUSE tRNA (cytosine(34)-C(5))-methyltransferase OS=Mus musculus GN=Nsun2 PE=1 SV=1;>sp|Q1HFZ0-2|NSUN2_MOUSE Isoform 2 of tRNA (cytosine(34)-C(5))-methyltransferase OS=Mus musculus GN=Nsun2;>sp|Q1HFZ0|NSUN2_MOUSE tRNA (cytosine(34)-C(5))-	3	1	1	1	0	1	0	0	0	0	0	0	0	0	1	0	0	0	0	0	0	0	0	1	0	0	0	0	0	0	0	3.3	3.3	3.3	81.373	722	722;691;757	0.0093946	2.7242	By matching	By MS/MS	By matching
H3BL37;O08784;H3BIX0;Q05CS0;H3BK88	H3BL37;O08784;H3BIX0	7;7;5;3;1	7;7;5;3;1	7;7;5;3;1	Treacle protein	Tcof1	>tr|H3BL37|H3BL37_MOUSE Treacle protein OS=Mus musculus GN=Tcof1 PE=1 SV=1;>sp|O08784|TCOF_MOUSE Treacle protein OS=Mus musculus GN=Tcof1 PE=1 SV=1;>tr|H3BIX0|H3BIX0_MOUSE Treacle protein (Fragment) OS=Mus musculus GN=Tcof1 PE=1 SV=1	5	7	7	7	2	7	2	0	1	2	2	1	1	2	7	2	0	1	2	2	1	1	2	7	2	0	1	2	2	1	1	7.2	7.2	7.2	138.55	1356	1356;1320;1056;1013;168	0	16.57	By matching	By MS/MS	By matching
H3BL49;P42932;H3BJB6;H3BKR8;H3BLL1;H3BKG2	H3BL49;P42932	14;14;5;1;1;1	14;14;5;1;1;1	14;14;5;1;1;1	T-complex protein 1 subunit theta	Cct8	>tr|H3BL49|H3BL49_MOUSE T-complex protein 1 subunit theta OS=Mus musculus GN=Cct8 PE=1 SV=1;>sp|P42932|TCPQ_MOUSE T-complex protein 1 subunit theta OS=Mus musculus GN=Cct8 PE=1 SV=3	6	14	14	14	7	13	2	7	3	5	2	2	2	7	13	2	7	3	5	2	2	2	7	13	2	7	3	5	2	2	2	31.5	31.5	31.5	53.082	489	489;548;239;71;132;158	0	40.121	By MS/MS	By MS/MS	By MS/MS
H7BX95;Q6PDM2;Q6PDM2-3;Q6PDM2-2;F7AI47;F6QXN3	H7BX95;Q6PDM2;Q6PDM2-3;Q6PDM2-2	13;13;12;12;5;1	13;13;12;12;5;1	13;13;12;12;5;1	Serine/arginine-rich splicing factor 1	Srsf1	>tr|H7BX95|H7BX95_MOUSE Serine/arginine-rich-splicing factor 1 OS=Mus musculus GN=Srsf1 PE=1 SV=1;>sp|Q6PDM2|SRSF1_MOUSE Serine/arginine-rich splicing factor 1 OS=Mus musculus GN=Srsf1 PE=1 SV=3;>sp|Q6PDM2-3|SRSF1_MOUSE Isoform 3 of Serine/arginine-rich sp	6	13	13	13	10	9	13	8	9	11	11	11	9	10	9	13	8	9	11	11	11	9	10	9	13	8	9	11	11	11	9	49	49	49	28.329	253	253;248;196;201;106;58	0	32.093	By MS/MS	By MS/MS	By MS/MS
H9KV01;H9KV15;H9KV00;Q9QX47-2;Q9QX47-4;Q9QX47-3;Q9QX47;H9KV02	H9KV01;H9KV15;H9KV00;Q9QX47-2;Q9QX47-4;Q9QX47-3;Q9QX47	5;5;5;5;5;5;5;1	5;5;5;5;5;5;5;1	5;5;5;5;5;5;5;1	Protein SON	Son	>tr|H9KV01|H9KV01_MOUSE Protein SON OS=Mus musculus GN=Son PE=1 SV=1;>tr|H9KV15|H9KV15_MOUSE Protein SON OS=Mus musculus GN=Son PE=1 SV=1;>tr|H9KV00|H9KV00_MOUSE Protein SON OS=Mus musculus GN=Son PE=1 SV=1;>sp|Q9QX47-2|SON_MOUSE Isoform 2 of Protein SON O	8	5	5	5	0	0	5	1	1	1	1	1	0	0	0	5	1	1	1	1	1	0	0	0	5	1	1	1	1	1	0	3.1	3.1	3.1	252.18	2321	2321;2343;2477;2126;2281;2404;2444;454	0	14.867	By matching	By matching	By MS/MS
J3QK23;Q99M28-2;Q99M28;Q8C8C1	J3QK23;Q99M28-2;Q99M28	4;4;4;1	4;4;4;1	4;4;4;1	RNA-binding protein with serine-rich domain 1	Gm9825;Rnps1	>tr|J3QK23|J3QK23_MOUSE Uncharacterized protein OS=Mus musculus GN=Gm9825 PE=4 SV=1;>sp|Q99M28-2|RNPS1_MOUSE Isoform 2 of RNA-binding protein with serine-rich domain 1 OS=Mus musculus GN=Rnps1;>sp|Q99M28|RNPS1_MOUSE RNA-binding protein with serine-rich dom	4	4	4	4	3	3	3	2	3	3	2	3	3	3	3	3	2	3	3	2	3	3	3	3	3	2	3	3	2	3	3	14.5	14.5	14.5	31.739	282	282;282;305;263	0	13.651	By MS/MS	By MS/MS	By MS/MS
J3QNG0;P16460	J3QNG0;P16460	4;4	4;4	4;4	Argininosuccinate synthase	Gm5424;Ass1	>tr|J3QNG0|J3QNG0_MOUSE MCG15755 OS=Mus musculus GN=Gm5424 PE=3 SV=1;>sp|P16460|ASSY_MOUSE Argininosuccinate synthase OS=Mus musculus GN=Ass1 PE=1 SV=1	2	4	4	4	1	4	0	0	0	0	0	0	0	1	4	0	0	0	0	0	0	0	1	4	0	0	0	0	0	0	0	15.5	15.5	15.5	46.584	412	412;412	0	8.2311	By matching	By MS/MS	By matching
K7N747	K7N747	1	1	1		Vmn2r109	>tr|K7N747|K7N747_MOUSE Protein Vmn2r109 OS=Mus musculus GN=Vmn2r109 PE=4 SV=1	1	1	1	1	0	0	1	1	1	1	1	1	1	0	0	1	1	1	1	1	1	1	0	0	1	1	1	1	1	1	1	2	2	2	98.061	858	858	0	4.7143	By matching	By matching	By matching
M0QWX4;P59110	M0QWX4;P59110	1;1	1;1	1;1	Sentrin-specific protease 1	Senp1	>tr|M0QWX4|M0QWX4_MOUSE Sentrin-specific protease 1 OS=Mus musculus GN=Senp1 PE=4 SV=1;>sp|P59110|SENP1_MOUSE Sentrin-specific protease 1 OS=Mus musculus GN=Senp1 PE=2 SV=1	2	1	1	1	1	1	1	1	1	1	1	1	1	1	1	1	1	1	1	1	1	1	1	1	1	1	1	1	1	1	1	2.1	2.1	2.1	75.521	666	666;640	0.0023095	3.4637	By MS/MS	By matching	By MS/MS
O08583;O08583-2;Q9JJW6-2;G3X9I4;Q9JJW6	O08583;O08583-2;Q9JJW6-2	5;3;3;2;2	5;3;3;2;2	5;3;3;2;2	THO complex subunit 4;Aly/REF export factor 2	Alyref;Alyref2	>sp|O08583|THOC4_MOUSE THO complex subunit 4 OS=Mus musculus GN=Alyref PE=1 SV=3;>sp|O08583-2|THOC4_MOUSE Isoform 2 of THO complex subunit 4 OS=Mus musculus GN=Alyref;>sp|Q9JJW6-2|ALRF2_MOUSE Isoform 2 of Aly/REF export factor 2 OS=Mus musculus GN=Alyref2	5	5	5	5	1	5	0	1	1	1	1	1	1	1	5	0	1	1	1	1	1	1	1	5	0	1	1	1	1	1	1	35.3	35.3	35.3	26.94	255	255;163;217;218;218	0	22.294	By MS/MS	By MS/MS	By matching
O08709;Q6GT24;D3Z0Y2;Q8BG37	O08709;Q6GT24;D3Z0Y2	10;9;8;2	10;9;8;2	10;9;8;2	Peroxiredoxin-6	Prdx6	>sp|O08709|PRDX6_MOUSE Peroxiredoxin-6 OS=Mus musculus GN=Prdx6 PE=1 SV=3;>tr|Q6GT24|Q6GT24_MOUSE Peroxiredoxin 6 OS=Mus musculus GN=Prdx6 PE=1 SV=1;>tr|D3Z0Y2|D3Z0Y2_MOUSE Peroxiredoxin-6 OS=Mus musculus GN=Prdx6 PE=1 SV=1	4	10	10	10	1	10	0	2	0	1	0	0	0	1	10	0	2	0	1	0	0	0	1	10	0	2	0	1	0	0	0	54.9	54.9	54.9	24.87	224	224;224;200;224	0	36.763	By MS/MS	By MS/MS	By matching
O08749	O08749	5	5	5	Dihydrolipoyl dehydrogenase, mitochondrial	Dld	>sp|O08749|DLDH_MOUSE Dihydrolipoyl dehydrogenase, mitochondrial OS=Mus musculus GN=Dld PE=1 SV=2	1	5	5	5	5	5	4	4	5	5	5	5	4	5	5	4	4	5	5	5	5	4	5	5	4	4	5	5	5	5	4	12.4	12.4	12.4	54.272	509	509	0	13.528	By MS/MS	By MS/MS	By MS/MS
O08997	O08997	2	2	2	Copper transport protein ATOX1	Atox1	>sp|O08997|ATOX1_MOUSE Copper transport protein ATOX1 OS=Mus musculus GN=Atox1 PE=1 SV=1	1	2	2	2	0	2	0	0	0	0	0	0	0	0	2	0	0	0	0	0	0	0	0	2	0	0	0	0	0	0	0	30.9	30.9	30.9	7.3384	68	68	0	4.3255	By matching	By MS/MS	By matching
O09053	O09053	1	1	1	Werner syndrome ATP-dependent helicase homolog	Wrn	>sp|O09053|WRN_MOUSE Werner syndrome ATP-dependent helicase homolog OS=Mus musculus GN=Wrn PE=1 SV=3	1	1	1	1	1	1	1	1	1	1	1	1	1	1	1	1	1	1	1	1	1	1	1	1	1	1	1	1	1	1	1	1.2	1.2	1.2	157.2	1401	1401	0	8.5699	By MS/MS	By MS/MS	By MS/MS
O09061	O09061	2	2	2	Proteasome subunit beta type-1	Psmb1	>sp|O09061|PSB1_MOUSE Proteasome subunit beta type-1 OS=Mus musculus GN=Psmb1 PE=1 SV=1	1	2	2	2	0	2	0	1	0	0	0	0	0	0	2	0	1	0	0	0	0	0	0	2	0	1	0	0	0	0	0	11.7	11.7	11.7	26.372	240	240	0	4.2984	By matching	By MS/MS	By matching
Q9CQM8;O09167	Q9CQM8;O09167	5;5	5;5	5;5	60S ribosomal protein L21	Rpl21	>tr|Q9CQM8|Q9CQM8_MOUSE 60S ribosomal protein L21 OS=Mus musculus GN=Rpl21 PE=2 SV=1;>sp|O09167|RL21_MOUSE 60S ribosomal protein L21 OS=Mus musculus GN=Rpl21 PE=2 SV=3	2	5	5	5	5	4	5	5	5	3	5	5	5	5	4	5	5	5	3	5	5	5	5	4	5	5	5	3	5	5	5	31.9	31.9	31.9	18.579	160	160;160	0	65.697	By MS/MS	By MS/MS	By MS/MS
O35129;F6Q8V7;F6QPR1	O35129	3;1;1	3;1;1	3;1;1	Prohibitin-2	Phb2	>sp|O35129|PHB2_MOUSE Prohibitin-2 OS=Mus musculus GN=Phb2 PE=1 SV=1	3	3	3	3	1	3	1	1	0	1	0	0	0	1	3	1	1	0	1	0	0	0	1	3	1	1	0	1	0	0	0	14	14	14	33.296	299	299;104;157	0	12.527	By MS/MS	By MS/MS	By matching
O35286;Q05BH3;G3X8X0;A2A4N9;A2A4P0	O35286	8;1;1;1;1	8;1;1;1;1	8;1;1;1;1	Pre-mRNA-splicing factor ATP-dependent RNA helicase DHX15	Dhx15	>sp|O35286|DHX15_MOUSE Putative pre-mRNA-splicing factor ATP-dependent RNA helicase DHX15 OS=Mus musculus GN=Dhx15 PE=1 SV=2	5	8	8	8	3	4	8	4	2	6	1	2	4	3	4	8	4	2	6	1	2	4	3	4	8	4	2	6	1	2	4	10.4	10.4	10.4	91.006	795	795;741;1044;1175;1244	0	16.47	By MS/MS	By MS/MS	By MS/MS
Q9D8S5;O35326	Q9D8S5;O35326	3;3	2;2	2;2	Serine/arginine-rich splicing factor 5	Srsf5	>tr|Q9D8S5|Q9D8S5_MOUSE MCG7614, isoform CRA_c OS=Mus musculus GN=Srsf5 PE=1 SV=1;>sp|O35326|SRSF5_MOUSE Serine/arginine-rich splicing factor 5 OS=Mus musculus GN=Srsf5 PE=1 SV=2	2	3	2	2	2	3	3	2	3	2	2	2	2	1	2	2	1	2	1	1	1	1	1	2	2	1	2	1	1	1	1	13.3	10	10	30.978	270	270;269	0	5.1497	By MS/MS	By MS/MS	By MS/MS
O35685	O35685	13	13	13	Nuclear migration protein nudC	Nudc	>sp|O35685|NUDC_MOUSE Nuclear migration protein nudC OS=Mus musculus GN=Nudc PE=1 SV=1	1	13	13	13	5	12	1	6	4	2	1	0	1	5	12	1	6	4	2	1	0	1	5	12	1	6	4	2	1	0	1	42.2	42.2	42.2	38.358	332	332	0	51.95	By MS/MS	By MS/MS	By matching
Q3TUQ5;O35691	Q3TUQ5;O35691	9;9	9;9	9;9	Pinin	Pnn	>tr|Q3TUQ5|Q3TUQ5_MOUSE Pinin OS=Mus musculus GN=Pnn PE=1 SV=1;>sp|O35691|PININ_MOUSE Pinin OS=Mus musculus GN=Pnn PE=1 SV=4	2	9	9	9	6	4	7	5	6	7	5	5	5	6	4	7	5	6	7	5	5	5	6	4	7	5	6	7	5	5	5	15.8	15.8	15.8	82.504	726	726;725	0	22.922	By MS/MS	By MS/MS	By MS/MS
Q8C2Q7;O35737;J3QPH6;P70333	Q8C2Q7;O35737	5;5;1;1	4;4;1;1	4;4;1;1	Heterogeneous nuclear ribonucleoprotein H;Heterogeneous nuclear ribonucleoprotein H, N-terminally processed	Hnrnph1	>tr|Q8C2Q7|Q8C2Q7_MOUSE Heterogeneous nuclear ribonucleoprotein H OS=Mus musculus GN=Hnrnph1 PE=2 SV=1;>sp|O35737|HNRH1_MOUSE Heterogeneous nuclear ribonucleoprotein H OS=Mus musculus GN=Hnrnph1 PE=1 SV=3	4	5	4	4	4	4	3	4	3	3	3	4	5	3	3	2	3	2	2	2	3	4	3	3	2	3	2	2	2	3	4	15.3	11.7	11.7	51.217	472	472;449;171;449	0	17.49	By MS/MS	By MS/MS	By MS/MS
Q6XLQ8;O35887;G3UWV3;G3V004;G3UXA8;G3UWR0;G3UY49;G3UYI3;G3UXA3	Q6XLQ8;O35887;G3UWV3;G3V004;G3UXA8;G3UWR0	8;8;5;5;5;5;3;3;2	8;8;5;5;5;5;3;3;2	8;8;5;5;5;5;3;3;2	Calumenin	Calu	>tr|Q6XLQ8|Q6XLQ8_MOUSE Calumenin OS=Mus musculus GN=Calu PE=1 SV=1;>sp|O35887|CALU_MOUSE Calumenin OS=Mus musculus GN=Calu PE=1 SV=1;>tr|G3UWV3|G3UWV3_MOUSE Calumenin OS=Mus musculus GN=Calu PE=4 SV=1;>tr|G3V004|G3V004_MOUSE Calumenin OS=Mus musculus GN=C	9	8	8	8	2	8	0	1	0	0	0	0	0	2	8	0	1	0	0	0	0	0	2	8	0	1	0	0	0	0	0	34	34	34	37.117	315	315;315;154;163;168;227;139;167;74	0	30.598	By matching	By MS/MS	By matching
O54825	O54825	2	2	2	Bystin	Bysl	>sp|O54825|BYST_MOUSE Bystin OS=Mus musculus GN=Bysl PE=1 SV=3	1	2	2	2	0	1	2	0	0	0	1	1	1	0	1	2	0	0	0	1	1	1	0	1	2	0	0	0	1	1	1	6.2	6.2	6.2	49.783	436	436	0	15.546	By matching	By matching	By MS/MS
O54962;D3Z094;Q3TUU5	O54962	5;1;1	5;1;1	5;1;1	Barrier-to-autointegration factor;Barrier-to-autointegration factor, N-terminally processed	Banf1	>sp|O54962|BAF_MOUSE Barrier-to-autointegration factor OS=Mus musculus GN=Banf1 PE=1 SV=1	3	5	5	5	2	2	4	1	1	0	3	3	3	2	2	4	1	1	0	3	3	3	2	2	4	1	1	0	3	3	3	55.1	55.1	55.1	10.102	89	89;78;225	0	14.265	By matching	By MS/MS	By MS/MS
O55028;D3Z7R0	O55028;D3Z7R0	9;7	9;7	9;7	[3-methyl-2-oxobutanoate dehydrogenase [lipoamide]] kinase, mitochondrial	Bckdk	>sp|O55028|BCKD_MOUSE [3-methyl-2-oxobutanoate dehydrogenase [lipoamide]] kinase, mitochondrial OS=Mus musculus GN=Bckdk PE=1 SV=1;>tr|D3Z7R0|D3Z7R0_MOUSE [3-methyl-2-oxobutanoate dehydrogenase [lipoamide]] kinase, mitochondrial (Fragment) OS=Mus musculus	2	9	9	9	7	8	6	5	7	7	4	4	4	7	8	6	5	7	7	4	4	4	7	8	6	5	7	7	4	4	4	30.6	30.6	30.6	46.587	412	412;214	0	45.615	By MS/MS	By MS/MS	By MS/MS
O55091	O55091	3	3	3	Protein IMPACT	Impact	>sp|O55091|IMPCT_MOUSE Protein IMPACT OS=Mus musculus GN=Impact PE=1 SV=2	1	3	3	3	0	3	0	0	0	0	1	0	0	0	3	0	0	0	0	1	0	0	0	3	0	0	0	0	1	0	0	14.8	14.8	14.8	36.276	318	318	0	3.9649	By matching	By MS/MS	By matching
O55135	O55135	3	3	3	Eukaryotic translation initiation factor 6	Eif6	>sp|O55135|IF6_MOUSE Eukaryotic translation initiation factor 6 OS=Mus musculus GN=Eif6 PE=1 SV=2	1	3	3	3	1	1	3	0	0	0	2	2	2	1	1	3	0	0	0	2	2	2	1	1	3	0	0	0	2	2	2	15.5	15.5	15.5	26.511	245	245	0	6.0851	By matching	By matching	By MS/MS
O55142	O55142	4	4	4	60S ribosomal protein L35a	Rpl35a	>sp|O55142|RL35A_MOUSE 60S ribosomal protein L35a OS=Mus musculus GN=Rpl35a PE=1 SV=2	1	4	4	4	4	4	4	2	3	3	4	4	4	4	4	4	2	3	3	4	4	4	4	4	4	2	3	3	4	4	4	34.5	34.5	34.5	12.554	110	110	0	17.572	By MS/MS	By MS/MS	By MS/MS
O70194	O70194	3	3	3	Eukaryotic translation initiation factor 3 subunit D	Eif3d	>sp|O70194|EIF3D_MOUSE Eukaryotic translation initiation factor 3 subunit D OS=Mus musculus GN=Eif3d PE=1 SV=2	1	3	3	3	0	1	1	0	0	0	1	1	0	0	1	1	0	0	0	1	1	0	0	1	1	0	0	0	1	1	0	10.6	10.6	10.6	63.988	548	548	0	6.7026	By matching	By MS/MS	By matching
O70251;A0A087WS46;G3UX43;G3UZ47;M0QWK5;M0QWH8	O70251;A0A087WS46	7;6;2;2;1;1	6;5;2;2;1;1	6;5;2;2;1;1	Elongation factor 1-beta	Eef1b;Eef1b2	>sp|O70251|EF1B_MOUSE Elongation factor 1-beta OS=Mus musculus GN=Eef1b PE=1 SV=5;>tr|A0A087WS46|A0A087WS46_MOUSE Elongation factor 1-beta OS=Mus musculus GN=Eef1b2 PE=1 SV=1	6	7	6	6	4	7	3	4	4	3	0	2	0	4	6	3	4	4	3	0	2	0	4	6	3	4	4	3	0	2	0	58.7	53.3	53.3	24.693	225	225;184;68;94;43;48	0	109.18	By MS/MS	By MS/MS	By MS/MS
S4R1E5;Q76LV0;O70325-2;O70325;Q91XR9	S4R1E5;Q76LV0;O70325-2;O70325;Q91XR9	2;2;2;2;1	2;2;2;2;1	2;2;2;2;1	Glutathione peroxidase;Phospholipid hydroperoxide glutathione peroxidase, mitochondrial;Phospholipid hydroperoxide glutathione peroxidase, nuclear	Gpx4	>tr|S4R1E5|S4R1E5_MOUSE Glutathione peroxidase OS=Mus musculus GN=Gpx4 PE=3 SV=1;>tr|Q76LV0|Q76LV0_MOUSE Glutathione peroxidase OS=Mus musculus GN=Gpx4 PE=2 SV=2;>sp|O70325-2|GPX41_MOUSE Isoform Cytoplasmic of Phospholipid hydroperoxide glutathione peroxid	5	2	2	2	1	0	2	0	1	1	1	0	1	1	0	2	0	1	1	1	0	1	1	0	2	0	1	1	1	0	1	14.6	14.6	14.6	17.937	157	157;253;170;197;253	0.0023175	3.4958	By MS/MS	By matching	By MS/MS
S4R1V0;O70400	S4R1V0;O70400	3;3	3;3	3;3	PDZ and LIM domain protein 1	Pdlim1	>tr|S4R1V0|S4R1V0_MOUSE PDZ and LIM domain protein 1 (Fragment) OS=Mus musculus GN=Pdlim1 PE=4 SV=1;>sp|O70400|PDLI1_MOUSE PDZ and LIM domain protein 1 OS=Mus musculus GN=Pdlim1 PE=2 SV=4	2	3	3	3	0	3	0	0	0	0	0	0	0	0	3	0	0	0	0	0	0	0	0	3	0	0	0	0	0	0	0	29.3	29.3	29.3	21.368	198	198;327	0	7.2695	By matching	By MS/MS	By matching
O70591;F8WJ30	O70591	3;1	3;1	3;1	Prefoldin subunit 2	Pfdn2	>sp|O70591|PFD2_MOUSE Prefoldin subunit 2 OS=Mus musculus GN=Pfdn2 PE=2 SV=2	2	3	3	3	2	3	0	1	0	0	0	0	0	2	3	0	1	0	0	0	0	0	2	3	0	1	0	0	0	0	0	24	24	24	16.534	154	154;129	0	11.378	By matching	By MS/MS	By matching
O88271	O88271	6	6	6	Craniofacial development protein 1	Cfdp1	>sp|O88271|CFDP1_MOUSE Craniofacial development protein 1 OS=Mus musculus GN=Cfdp1 PE=1 SV=1	1	6	6	6	1	6	1	1	0	1	0	1	0	1	6	1	1	0	1	0	1	0	1	6	1	1	0	1	0	1	0	29.8	29.8	29.8	32.921	295	295	0	33.279	By matching	By MS/MS	By matching
O88396	O88396	3	3	3	GrpE protein homolog 2, mitochondrial	Grpel2	>sp|O88396|GRPE2_MOUSE GrpE protein homolog 2, mitochondrial OS=Mus musculus GN=Grpel2 PE=2 SV=2	1	3	3	3	2	2	2	2	3	3	3	2	2	2	2	2	2	3	3	3	2	2	2	2	2	2	3	3	3	2	2	13.4	13.4	13.4	25.029	224	224	0	5.5417	By MS/MS	By MS/MS	By MS/MS
O88477	O88477	9	9	9	Insulin-like growth factor 2 mRNA-binding protein 1	Igf2bp1	>sp|O88477|IF2B1_MOUSE Insulin-like growth factor 2 mRNA-binding protein 1 OS=Mus musculus GN=Igf2bp1 PE=1 SV=1	1	9	9	9	8	9	2	5	2	2	0	0	1	8	9	2	5	2	2	0	0	1	8	9	2	5	2	2	0	0	1	22.4	22.4	22.4	63.45	577	577	0	24.744	By MS/MS	By MS/MS	By MS/MS
O88508-2;G3UZY8;G3UZH2;G3UZK0;O88508	O88508-2;G3UZY8;G3UZH2;G3UZK0;O88508	2;1;1;1;1	2;1;1;1;1	2;1;1;1;1	DNA (cytosine-5)-methyltransferase 3A	Dnmt3a	>sp|O88508-2|DNM3A_MOUSE Isoform 2 of DNA (cytosine-5)-methyltransferase 3A OS=Mus musculus GN=Dnmt3a;>tr|G3UZY8|G3UZY8_MOUSE DNA (cytosine-5)-methyltransferase 3A (Fragment) OS=Mus musculus GN=Dnmt3a PE=4 SV=3;>tr|G3UZH2|G3UZH2_MOUSE DNA (cytosine-5)-meth	5	2	2	2	0	0	0	0	0	0	0	2	2	0	0	0	0	0	0	0	2	2	0	0	0	0	0	0	0	2	2	4.5	4.5	4.5	77.823	689	689;35;72;181;908	0	5.1803	By matching	By matching	By matching
O88543	O88543	1	1	1	COP9 signalosome complex subunit 3	Cops3	>sp|O88543|CSN3_MOUSE COP9 signalosome complex subunit 3 OS=Mus musculus GN=Cops3 PE=1 SV=3	1	1	1	1	0	1	0	0	0	0	0	0	0	0	1	0	0	0	0	0	0	0	0	1	0	0	0	0	0	0	0	4	4	4	47.832	423	423	0	5.4319	By matching	By MS/MS	By matching
O88569-3;O88569-2;O88569	O88569-3;O88569-2;O88569	18;18;18	18;18;18	18;18;18	Heterogeneous nuclear ribonucleoproteins A2/B1	Hnrnpa2b1	>sp|O88569-3|ROA2_MOUSE Isoform 3 of Heterogeneous nuclear ribonucleoproteins A2/B1 OS=Mus musculus GN=Hnrnpa2b1;>sp|O88569-2|ROA2_MOUSE Isoform 2 of Heterogeneous nuclear ribonucleoproteins A2/B1 OS=Mus musculus GN=Hnrnpa2b1;>sp|O88569|ROA2_MOUSE Heteroge	3	18	18	18	10	18	8	12	7	8	2	3	2	10	18	8	12	7	8	2	3	2	10	18	8	12	7	8	2	3	2	65.1	65.1	65.1	32.46	301	301;341;353	0	95.594	By MS/MS	By MS/MS	By MS/MS
O88696	O88696	1	1	1	ATP-dependent Clp protease proteolytic subunit, mitochondrial	Clpp	>sp|O88696|CLPP_MOUSE ATP-dependent Clp protease proteolytic subunit, mitochondrial OS=Mus musculus GN=Clpp PE=1 SV=1	1	1	1	1	0	1	0	0	0	0	0	0	0	0	1	0	0	0	0	0	0	0	0	1	0	0	0	0	0	0	0	6.6	6.6	6.6	29.8	272	272	0.0094538	2.7559	By matching	By MS/MS	By matching
O89086;Q8BG13;S4R2M6	O89086;Q8BG13	7;5;3	7;5;3	7;5;3	RNA-binding protein 3	Rbm3	>sp|O89086|RBM3_MOUSE Putative RNA-binding protein 3 OS=Mus musculus GN=Rbm3 PE=2 SV=1;>tr|Q8BG13|Q8BG13_MOUSE Putative RNA-binding protein 3 OS=Mus musculus GN=Rbm3 PE=2 SV=1	3	7	7	7	2	7	0	3	1	2	0	0	0	2	7	0	3	1	2	0	0	0	2	7	0	3	1	2	0	0	0	59.5	59.5	59.5	16.604	153	153;154;90	0	32.525	By matching	By MS/MS	By matching
P00920	P00920	2	2	2	Carbonic anhydrase 2	Ca2	>sp|P00920|CAH2_MOUSE Carbonic anhydrase 2 OS=Mus musculus GN=Ca2 PE=1 SV=4	1	2	2	2	0	2	0	0	0	0	0	0	0	0	2	0	0	0	0	0	0	0	0	2	0	0	0	0	0	0	0	19.6	19.6	19.6	29.032	260	260	0	9.5855	By matching	By MS/MS	By matching
Q7JCZ0;P03930	Q7JCZ0;P03930	1;1	1;1	1;1	ATP synthase protein 8	mt-Atp8;Mtatp8	>tr|Q7JCZ0|Q7JCZ0_MOUSE ATP synthase protein 8 OS=Mus musculus GN=mt-Atp8 PE=1 SV=1;>sp|P03930|ATP8_MOUSE ATP synthase protein 8 OS=Mus musculus GN=Mtatp8 PE=1 SV=1	2	1	1	1	1	1	0	1	0	0	0	0	0	1	1	0	1	0	0	0	0	0	1	1	0	1	0	0	0	0	0	14.9	14.9	14.9	7.7662	67	67;67	0.003352	3.2283	By matching	By MS/MS	By matching
P05064;A6ZI44;D3YWI1;Q9CPQ9;A6ZI46;D3Z510;D3YV98;A6ZI47	P05064;A6ZI44;D3YWI1;Q9CPQ9;A6ZI46	14;12;8;8;8;6;5;4	14;12;8;8;8;6;5;4	14;12;8;8;8;6;5;4	Fructose-bisphosphate aldolase A;Fructose-bisphosphate aldolase	Aldoa;Aldoart1	>sp|P05064|ALDOA_MOUSE Fructose-bisphosphate aldolase A OS=Mus musculus GN=Aldoa PE=1 SV=2;>tr|A6ZI44|A6ZI44_MOUSE Fructose-bisphosphate aldolase OS=Mus musculus GN=Aldoa PE=2 SV=1;>tr|D3YWI1|D3YWI1_MOUSE Fructose-bisphosphate aldolase (Fragment) OS=Mus mu	8	14	14	14	5	14	1	6	1	4	0	1	0	5	14	1	6	1	4	0	1	0	5	14	1	6	1	4	0	1	0	44.5	44.5	44.5	39.355	364	364;418;237;364;419;131;193;364	0	64.692	By MS/MS	By MS/MS	By matching
P05201;F7ALS6	P05201;F7ALS6	4;3	4;3	4;3	Aspartate aminotransferase, cytoplasmic	Got1	>sp|P05201|AATC_MOUSE Aspartate aminotransferase, cytoplasmic OS=Mus musculus GN=Got1 PE=1 SV=3;>tr|F7ALS6|F7ALS6_MOUSE Aspartate aminotransferase, cytoplasmic (Fragment) OS=Mus musculus GN=Got1 PE=1 SV=1	2	4	4	4	0	4	0	1	0	0	0	0	0	0	4	0	1	0	0	0	0	0	0	4	0	1	0	0	0	0	0	15	15	15	46.247	413	413;182	0	16.13	By matching	By MS/MS	By matching
P05202	P05202	3	3	3	Aspartate aminotransferase, mitochondrial	Got2	>sp|P05202|AATM_MOUSE Aspartate aminotransferase, mitochondrial OS=Mus musculus GN=Got2 PE=1 SV=1	1	3	3	3	0	3	0	0	0	0	0	0	0	0	3	0	0	0	0	0	0	0	0	3	0	0	0	0	0	0	0	12.3	12.3	12.3	47.411	430	430	0	8.4638	By matching	By MS/MS	By matching
P05213;P68369;P68373;P05214;Q9JJZ2;Q3UX10	P05213;P68369;P68373;P05214	14;13;11;10;6;1	14;13;11;10;6;1	5;5;4;2;0;0	Tubulin alpha-1B chain;Tubulin alpha-1A chain;Tubulin alpha-1C chain;Tubulin alpha-3 chain	Tuba1b;Tuba1a;Tuba1c;Tuba3a	>sp|P05213|TBA1B_MOUSE Tubulin alpha-1B chain OS=Mus musculus GN=Tuba1b PE=1 SV=2;>sp|P68369|TBA1A_MOUSE Tubulin alpha-1A chain OS=Mus musculus GN=Tuba1a PE=1 SV=1;>sp|P68373|TBA1C_MOUSE Tubulin alpha-1C chain OS=Mus musculus GN=Tuba1c PE=1 SV=1;>sp|P05214	6	14	14	5	12	14	11	8	10	10	7	9	7	12	14	11	8	10	10	7	9	7	5	5	4	5	5	5	4	4	4	47.5	47.5	16.6	50.151	451	451;451;449;450;449;446	0	155.81	By MS/MS	By MS/MS	By MS/MS
P07309	P07309	1	1	1	Transthyretin	Ttr	>sp|P07309|TTHY_MOUSE Transthyretin OS=Mus musculus GN=Ttr PE=1 SV=1	1	1	1	1	1	1	0	0	1	1	1	1	1	1	1	0	0	1	1	1	1	1	1	1	0	0	1	1	1	1	1	6.8	6.8	6.8	15.776	147	147	0.0094439	2.752	By matching	By matching	By matching
P07901;B7ZC50;A2A6A2;B7ZC49;D3Z1R1;REV__Q8BL66	P07901	38;9;7;7;4;1	25;3;3;3;0;0	25;3;3;3;0;0	Heat shock protein HSP 90-alpha	Hsp90aa1	>sp|P07901|HS90A_MOUSE Heat shock protein HSP 90-alpha OS=Mus musculus GN=Hsp90aa1 PE=1 SV=4	6	38	25	25	21	37	16	20	16	18	8	9	6	13	24	9	12	9	11	1	2	1	13	24	9	12	9	11	1	2	1	53.5	37.2	37.2	84.787	733	733;201;98;103;76;1411	0	205.88	By MS/MS	By MS/MS	By MS/MS
P08003	P08003	5	5	5	Protein disulfide-isomerase A4	Pdia4	>sp|P08003|PDIA4_MOUSE Protein disulfide-isomerase A4 OS=Mus musculus GN=Pdia4 PE=1 SV=3	1	5	5	5	0	5	0	0	0	0	0	0	0	0	5	0	0	0	0	0	0	0	0	5	0	0	0	0	0	0	0	11.3	11.3	11.3	71.982	638	638	0	11.55	By matching	By MS/MS	By matching
P08030	P08030	2	2	2	Adenine phosphoribosyltransferase	Aprt	>sp|P08030|APT_MOUSE Adenine phosphoribosyltransferase OS=Mus musculus GN=Aprt PE=1 SV=2	1	2	2	2	1	2	0	0	0	0	0	0	0	1	2	0	0	0	0	0	0	0	1	2	0	0	0	0	0	0	0	14.4	14.4	14.4	19.724	180	180	0	4.1166	By matching	By MS/MS	By matching
P08113;F7C312	P08113;F7C312	13;7	13;7	13;7	Endoplasmin	Hsp90b1	>sp|P08113|ENPL_MOUSE Endoplasmin OS=Mus musculus GN=Hsp90b1 PE=1 SV=2;>tr|F7C312|F7C312_MOUSE Endoplasmin (Fragment) OS=Mus musculus GN=Hsp90b1 PE=1 SV=1	2	13	13	13	4	13	0	1	0	0	0	0	0	4	13	0	1	0	0	0	0	0	4	13	0	1	0	0	0	0	0	20.7	20.7	20.7	92.475	802	802;373	0	48.971	By MS/MS	By MS/MS	By matching
P08228	P08228	6	6	6	Superoxide dismutase [Cu-Zn]	Sod1	>sp|P08228|SODC_MOUSE Superoxide dismutase [Cu-Zn] OS=Mus musculus GN=Sod1 PE=1 SV=2	1	6	6	6	3	6	2	4	2	3	0	2	0	3	6	2	4	2	3	0	2	0	3	6	2	4	2	3	0	2	0	62.3	62.3	62.3	15.942	154	154	0	72.341	By MS/MS	By MS/MS	By matching
P08249	P08249	7	7	7	Malate dehydrogenase, mitochondrial	Mdh2	>sp|P08249|MDHM_MOUSE Malate dehydrogenase, mitochondrial OS=Mus musculus GN=Mdh2 PE=1 SV=3	1	7	7	7	0	7	0	0	0	0	0	0	0	0	7	0	0	0	0	0	0	0	0	7	0	0	0	0	0	0	0	24.6	24.6	24.6	35.611	338	338	0	15.017	By matching	By MS/MS	By matching
P09103;E9Q8G8	P09103	8;2	8;2	8;2	Protein disulfide-isomerase	P4hb	>sp|P09103|PDIA1_MOUSE Protein disulfide-isomerase OS=Mus musculus GN=P4hb PE=1 SV=2	2	8	8	8	3	8	0	2	0	0	0	0	0	3	8	0	2	0	0	0	0	0	3	8	0	2	0	0	0	0	0	17.9	17.9	17.9	57.058	509	509;165	0	41.045	By MS/MS	By MS/MS	By matching
P09242;E9Q7P8;B1AXF5	P09242;E9Q7P8	4;2;1	4;2;1	4;2;1	Alkaline phosphatase, tissue-nonspecific isozyme;Alkaline phosphatase	Alpl	>sp|P09242|PPBT_MOUSE Alkaline phosphatase, tissue-nonspecific isozyme OS=Mus musculus GN=Alpl PE=1 SV=2;>tr|E9Q7P8|E9Q7P8_MOUSE Alkaline phosphatase (Fragment) OS=Mus musculus GN=Alpl PE=3 SV=1	3	4	4	4	0	0	4	0	0	0	0	0	0	0	0	4	0	0	0	0	0	0	0	0	4	0	0	0	0	0	0	8.8	8.8	8.8	57.514	524	524;216;158	0	7.0183	By matching	By matching	By MS/MS
P09405	P09405	25	25	25	Nucleolin	Ncl	>sp|P09405|NUCL_MOUSE Nucleolin OS=Mus musculus GN=Ncl PE=1 SV=2	1	25	25	25	21	25	22	18	17	17	21	22	21	21	25	22	18	17	17	21	22	21	21	25	22	18	17	17	21	22	21	34.8	34.8	34.8	76.722	707	707	0	229.14	By MS/MS	By MS/MS	By MS/MS
P09411;S4R2M7;P09041	P09411;S4R2M7	12;8;3	12;8;3	12;8;3	Phosphoglycerate kinase 1;Phosphoglycerate kinase	Pgk1	>sp|P09411|PGK1_MOUSE Phosphoglycerate kinase 1 OS=Mus musculus GN=Pgk1 PE=1 SV=4;>tr|S4R2M7|S4R2M7_MOUSE Phosphoglycerate kinase OS=Mus musculus GN=Pgk1 PE=1 SV=1	3	12	12	12	4	12	0	4	0	1	0	0	0	4	12	0	4	0	1	0	0	0	4	12	0	4	0	1	0	0	0	34.1	34.1	34.1	44.55	417	417;255;417	0	74.771	By matching	By MS/MS	By matching
Q3THW5;P0C0S6;Q8R029;Q3UA95	Q3THW5;P0C0S6;Q8R029;Q3UA95	4;4;3;3	2;2;2;2	2;2;2;2	Histone H2A.V;Histone H2A.Z;Histone H2A	H2afv;H2afz	>sp|Q3THW5|H2AV_MOUSE Histone H2A.V OS=Mus musculus GN=H2afv PE=1 SV=3;>sp|P0C0S6|H2AZ_MOUSE Histone H2A.Z OS=Mus musculus GN=H2afz PE=1 SV=2;>tr|Q8R029|Q8R029_MOUSE Histone H2A OS=Mus musculus GN=H2afv PE=2 SV=1;>tr|Q3UA95|Q3UA95_MOUSE Histone H2A OS=Mus	4	4	2	2	4	4	4	4	3	3	3	4	4	2	2	2	2	2	1	2	2	2	2	2	2	2	2	1	2	2	2	31.2	18.8	18.8	13.509	128	128;128;90;105	0	10.873	By MS/MS	By MS/MS	By MS/MS
P10126;D3YZ68;D3Z3I8;P62631	P10126;D3YZ68	23;13;10;10	23;13;10;10	23;13;10;10	Elongation factor 1-alpha 1	Eef1a1	>sp|P10126|EF1A1_MOUSE Elongation factor 1-alpha 1 OS=Mus musculus GN=Eef1a1 PE=1 SV=3;>tr|D3YZ68|D3YZ68_MOUSE Elongation factor 1-alpha 1 (Fragment) OS=Mus musculus GN=Eef1a1 PE=1 SV=1	4	23	23	23	19	21	19	16	16	17	13	17	15	19	21	19	16	16	17	13	17	15	19	21	19	16	16	17	13	17	15	60.2	60.2	60.2	50.113	462	462;249;186;463	0	180.54	By MS/MS	By MS/MS	By MS/MS
P10639	P10639	2	2	2	Thioredoxin	Txn	>sp|P10639|THIO_MOUSE Thioredoxin OS=Mus musculus GN=Txn PE=1 SV=3	1	2	2	2	2	2	1	2	1	2	1	1	1	2	2	1	2	1	2	1	1	1	2	2	1	2	1	2	1	1	1	21	21	21	11.675	105	105	0	6.9417	By matching	By MS/MS	By matching
P10711;E9PYD5;P10711-2	P10711;E9PYD5;P10711-2	4;3;2	4;3;2	4;3;2	Transcription elongation factor A protein 1	Tcea1	>sp|P10711|TCEA1_MOUSE Transcription elongation factor A protein 1 OS=Mus musculus GN=Tcea1 PE=1 SV=2;>tr|E9PYD5|E9PYD5_MOUSE Transcription elongation factor A protein 1 OS=Mus musculus GN=Tcea1 PE=1 SV=1;>sp|P10711-2|TCEA1_MOUSE Isoform 1 of Transcription	3	4	4	4	0	4	0	1	0	0	0	0	0	0	4	0	1	0	0	0	0	0	0	4	0	1	0	0	0	0	0	17.3	17.3	17.3	33.88	301	301;312;266	0	19.188	By matching	By MS/MS	By matching
P10852;P10852-2	P10852;P10852-2	4;4	4;4	4;4	4F2 cell-surface antigen heavy chain	Slc3a2	>sp|P10852|4F2_MOUSE 4F2 cell-surface antigen heavy chain OS=Mus musculus GN=Slc3a2 PE=1 SV=1;>sp|P10852-2|4F2_MOUSE Isoform 2 of 4F2 cell-surface antigen heavy chain OS=Mus musculus GN=Slc3a2	2	4	4	4	1	4	0	1	0	1	0	0	0	1	4	0	1	0	1	0	0	0	1	4	0	1	0	1	0	0	0	11	11	11	58.336	526	526;565	0	8.0563	By MS/MS	By MS/MS	By matching
Q8CBB6;Q8CGP2;Q8CGP1;Q6ZWY9;Q64525;Q64478;Q64475;P10854;P10853;Q8CGP2-2;Q9D2U9;Q8CGP0;Q64524;P70696;G3X9D5	Q8CBB6;Q8CGP2;Q8CGP1;Q6ZWY9;Q64525;Q64478;Q64475;P10854;P10853;Q8CGP2-2;Q9D2U9;Q8CGP0;Q64524;P70696;G3X9D5	9;9;9;9;9;9;9;9;9;9;6;6;6;6;5	9;9;9;9;9;9;9;9;9;9;6;6;6;6;5	9;9;9;9;9;9;9;9;9;9;6;6;6;6;5	Histone H2B;Histone H2B type 1-P;Histone H2B type 1-K;Histone H2B type 1-C/E/G;Histone H2B type 2-B;Histone H2B type 1-H;Histone H2B type 1-B;Histone H2B type 1-M;Histone H2B type 1-F/J/L;Histone H2B type 3-A;Histone H2B type 3-B;Histone H2B type 2-E;Histone H2B type 1-A	Hist1h2br;Hist1h2bp;Hist1h2bk;Hist1h2bc;Hist2h2bb;Hist1h2bh;Hist1h2bb;Hist1h2bm;Hist1h2bf;Hist3h2ba;Hist3h2bb;Hist2h2be;Hist1h2ba	>tr|Q8CBB6|Q8CBB6_MOUSE Histone H2B OS=Mus musculus GN=Hist1h2br PE=2 SV=1;>sp|Q8CGP2|H2B1P_MOUSE Histone H2B type 1-P OS=Mus musculus GN=Hist1h2bp PE=1 SV=3;>sp|Q8CGP1|H2B1K_MOUSE Histone H2B type 1-K OS=Mus musculus GN=Hist1h2bk PE=1 SV=3;>sp|Q6ZWY9|H2B1	15	9	9	9	6	8	9	4	5	6	6	6	6	6	8	9	4	5	6	6	6	6	6	8	9	4	5	6	6	6	6	50	50	50	14.888	134	134;126;126;126;126;126;126;126;126;138;126;126;126;127;120	0	67.454	By MS/MS	By MS/MS	By MS/MS
P10922	P10922	3	3	3	Histone H1.0;Histone H1.0, N-terminally processed	H1f0	>sp|P10922|H10_MOUSE Histone H1.0 OS=Mus musculus GN=H1f0 PE=2 SV=4	1	3	3	3	0	0	3	0	0	0	0	0	0	0	0	3	0	0	0	0	0	0	0	0	3	0	0	0	0	0	0	12.4	12.4	12.4	20.861	194	194	0	5.7403	By matching	By matching	By MS/MS
P11031	P11031	5	5	5	Activated RNA polymerase II transcriptional coactivator p15	Sub1	>sp|P11031|TCP4_MOUSE Activated RNA polymerase II transcriptional coactivator p15 OS=Mus musculus GN=Sub1 PE=1 SV=3	1	5	5	5	3	4	2	1	1	3	1	1	1	3	4	2	1	1	3	1	1	1	3	4	2	1	1	3	1	1	1	42.5	42.5	42.5	14.427	127	127	0	9.1274	By MS/MS	By MS/MS	By matching
P11404	P11404	2	2	2	Fatty acid-binding protein, heart	Fabp3	>sp|P11404|FABPH_MOUSE Fatty acid-binding protein, heart OS=Mus musculus GN=Fabp3 PE=1 SV=5	1	2	2	2	1	2	0	0	0	0	0	0	0	1	2	0	0	0	0	0	0	0	1	2	0	0	0	0	0	0	0	17.3	17.3	17.3	14.819	133	133	0	6.0569	By matching	By MS/MS	By matching
P11438	P11438	1	1	1	Lysosome-associated membrane glycoprotein 1	Lamp1	>sp|P11438|LAMP1_MOUSE Lysosome-associated membrane glycoprotein 1 OS=Mus musculus GN=Lamp1 PE=1 SV=2	1	1	1	1	0	1	0	0	0	0	0	0	0	0	1	0	0	0	0	0	0	0	0	1	0	0	0	0	0	0	0	3	3	3	43.865	406	406	0	3.7533	By matching	By MS/MS	By matching
P11499;E9Q3D6;E9Q0C3;E9PX27	P11499	45;13;6;5	45;13;6;5	32;10;6;1	Heat shock protein HSP 90-beta	Hsp90ab1	>sp|P11499|HS90B_MOUSE Heat shock protein HSP 90-beta OS=Mus musculus GN=Hsp90ab1 PE=1 SV=3	4	45	45	32	29	44	28	26	19	23	8	18	12	29	44	28	26	19	23	8	18	12	21	31	21	18	12	16	1	11	7	61.9	61.9	47.1	83.28	724	724;189;161;112	0	323.31	By MS/MS	By MS/MS	By MS/MS
P11983;P11983-2;F2Z483	P11983;P11983-2	9;6;3	9;6;3	9;6;3	T-complex protein 1 subunit alpha	Tcp1	>sp|P11983|TCPA_MOUSE T-complex protein 1 subunit alpha OS=Mus musculus GN=Tcp1 PE=1 SV=3;>sp|P11983-2|TCPA_MOUSE Isoform 2 of T-complex protein 1 subunit alpha OS=Mus musculus GN=Tcp1	3	9	9	9	5	9	2	4	1	4	1	1	2	5	9	2	4	1	4	1	1	2	5	9	2	4	1	4	1	1	2	23.9	23.9	23.9	60.448	556	556;507;103	0	23.308	By MS/MS	By MS/MS	By MS/MS
P12787	P12787	5	5	5	Cytochrome c oxidase subunit 5A, mitochondrial	Cox5a	>sp|P12787|COX5A_MOUSE Cytochrome c oxidase subunit 5A, mitochondrial OS=Mus musculus GN=Cox5a PE=1 SV=2	1	5	5	5	0	5	1	1	0	1	0	0	0	0	5	1	1	0	1	0	0	0	0	5	1	1	0	1	0	0	0	53.4	53.4	53.4	16.101	146	146	0	20.15	By matching	By MS/MS	By matching
P12970;F6VBB8;V9GX35;F6SSI5	P12970	13;6;3;3	13;6;3;3	13;6;3;3	60S ribosomal protein L7a	Rpl7a	>sp|P12970|RL7A_MOUSE 60S ribosomal protein L7a OS=Mus musculus GN=Rpl7a PE=2 SV=2	4	13	13	13	13	13	13	7	8	5	12	13	13	13	13	13	7	8	5	12	13	13	13	13	13	7	8	5	12	13	13	41.4	41.4	41.4	29.976	266	266;267;225;269	0	130.92	By MS/MS	By MS/MS	By MS/MS
P14115	P14115	7	7	7	60S ribosomal protein L27a	Rpl27a	>sp|P14115|RL27A_MOUSE 60S ribosomal protein L27a OS=Mus musculus GN=Rpl27a PE=2 SV=5	1	7	7	7	5	4	6	3	3	3	6	6	6	5	4	6	3	3	3	6	6	6	5	4	6	3	3	3	6	6	6	42.6	42.6	42.6	16.605	148	148	0	28.431	By MS/MS	By MS/MS	By MS/MS
P14131	P14131	10	10	10	40S ribosomal protein S16	Rps16	>sp|P14131|RS16_MOUSE 40S ribosomal protein S16 OS=Mus musculus GN=Rps16 PE=2 SV=4	1	10	10	10	8	8	10	4	5	5	10	10	10	8	8	10	4	5	5	10	10	10	8	8	10	4	5	5	10	10	10	58.9	58.9	58.9	16.445	146	146	0	30.689	By MS/MS	By MS/MS	By MS/MS
P14148;F6XI62	P14148;F6XI62	18;13	18;13	18;13	60S ribosomal protein L7	Rpl7	>sp|P14148|RL7_MOUSE 60S ribosomal protein L7 OS=Mus musculus GN=Rpl7 PE=1 SV=2;>tr|F6XI62|F6XI62_MOUSE 60S ribosomal protein L7 (Fragment) OS=Mus musculus GN=Rpl7 PE=1 SV=1	2	18	18	18	13	17	15	7	6	5	16	14	16	13	17	15	7	6	5	16	14	16	13	17	15	7	6	5	16	14	16	49.3	49.3	49.3	31.419	270	270;279	0	53.573	By MS/MS	By MS/MS	By MS/MS
P14152;B1ATQ3	P14152;B1ATQ3	2;1	2;1	2;1	Malate dehydrogenase, cytoplasmic	Mdh1	>sp|P14152|MDHC_MOUSE Malate dehydrogenase, cytoplasmic OS=Mus musculus GN=Mdh1 PE=1 SV=3;>tr|B1ATQ3|B1ATQ3_MOUSE Malate dehydrogenase, cytoplasmic (Fragment) OS=Mus musculus GN=Mdh1 PE=1 SV=3	2	2	2	2	0	2	0	0	0	0	0	0	0	0	2	0	0	0	0	0	0	0	0	2	0	0	0	0	0	0	0	8.7	8.7	8.7	36.511	334	334;156	0.0022936	3.419	By matching	By MS/MS	By matching
P14206	P14206	12	12	12	40S ribosomal protein SA	Rpsa	>sp|P14206|RSSA_MOUSE 40S ribosomal protein SA OS=Mus musculus GN=Rpsa PE=1 SV=4	1	12	12	12	9	11	9	3	4	4	10	10	10	9	11	9	3	4	4	10	10	10	9	11	9	3	4	4	10	10	10	55.9	55.9	55.9	32.838	295	295	0	185.91	By MS/MS	By MS/MS	By MS/MS
P14211	P14211	10	10	10	Calreticulin	Calr	>sp|P14211|CALR_MOUSE Calreticulin OS=Mus musculus GN=Calr PE=1 SV=1	1	10	10	10	7	10	2	6	0	1	0	0	0	7	10	2	6	0	1	0	0	0	7	10	2	6	0	1	0	0	0	39.2	39.2	39.2	47.994	416	416	0	49.502	By MS/MS	By MS/MS	By MS/MS
P14602-2;P14602;P14602-3;D3YZ06	P14602-2;P14602;P14602-3;D3YZ06	9;9;8;5	9;9;8;5	9;9;8;5	Heat shock protein beta-1	Hspb1	>sp|P14602-2|HSPB1_MOUSE Isoform B of Heat shock protein beta-1 OS=Mus musculus GN=Hspb1;>sp|P14602|HSPB1_MOUSE Heat shock protein beta-1 OS=Mus musculus GN=Hspb1 PE=1 SV=3;>sp|P14602-3|HSPB1_MOUSE Isoform C of Heat shock protein beta-1 OS=Mus musculus GN=	4	9	9	9	4	9	2	2	1	2	1	0	0	4	9	2	2	1	2	1	0	0	4	9	2	2	1	2	1	0	0	62.4	62.4	62.4	21.96	197	197;209;175;147	0	29.339	By MS/MS	By MS/MS	By matching
P14685	P14685	2	2	2	26S proteasome non-ATPase regulatory subunit 3	Psmd3	>sp|P14685|PSMD3_MOUSE 26S proteasome non-ATPase regulatory subunit 3 OS=Mus musculus GN=Psmd3 PE=1 SV=3	1	2	2	2	2	2	0	0	0	0	0	0	0	2	2	0	0	0	0	0	0	0	2	2	0	0	0	0	0	0	0	3.8	3.8	3.8	60.718	530	530	0	4.9914	By MS/MS	By MS/MS	By matching
P14733	P14733	28	28	28	Lamin-B1	Lmnb1	>sp|P14733|LMNB1_MOUSE Lamin-B1 OS=Mus musculus GN=Lmnb1 PE=1 SV=3	1	28	28	28	12	14	27	7	10	5	2	2	11	12	14	27	7	10	5	2	2	11	12	14	27	7	10	5	2	2	11	49.1	49.1	49.1	66.785	588	588	0	187.79	By MS/MS	By MS/MS	By MS/MS
P14869;E9Q070;D3YVM5;S4R1N1	P14869;E9Q070;D3YVM5;S4R1N1	11;10;8;8	11;10;8;8	11;10;8;8	60S acidic ribosomal protein P0	Rplp0;Gm8730	>sp|P14869|RLA0_MOUSE 60S acidic ribosomal protein P0 OS=Mus musculus GN=Rplp0 PE=1 SV=3;>tr|E9Q070|E9Q070_MOUSE Uncharacterized protein OS=Mus musculus GN=Gm8730 PE=3 SV=1;>tr|D3YVM5|D3YVM5_MOUSE 60S acidic ribosomal protein P0 (Fragment) OS=Mus musculus	4	11	11	11	9	11	8	2	2	4	9	11	10	9	11	8	2	2	4	9	11	10	9	11	8	2	2	4	9	11	10	44.2	44.2	44.2	34.216	317	317;317;145;221	0	111.99	By MS/MS	By MS/MS	By MS/MS
P14901	P14901	2	2	2	Heme oxygenase 1	Hmox1	>sp|P14901|HMOX1_MOUSE Heme oxygenase 1 OS=Mus musculus GN=Hmox1 PE=1 SV=1	1	2	2	2	1	2	0	0	0	0	0	0	0	1	2	0	0	0	0	0	0	0	1	2	0	0	0	0	0	0	0	12.1	12.1	12.1	32.928	289	289	0	5.6268	By matching	By MS/MS	By matching
P15864	P15864	8	1	1	Histone H1.2	Hist1h1c	>sp|P15864|H12_MOUSE Histone H1.2 OS=Mus musculus GN=Hist1h1c PE=1 SV=2	1	8	1	1	2	7	8	4	4	2	5	6	6	0	1	1	1	1	0	0	1	1	0	1	1	1	1	0	0	1	1	27.8	7.5	7.5	21.266	212	212	0	3.8504	By matching	By MS/MS	By MS/MS
P16546-2;P16546;A3KGU5;A3KGU7;E9Q447;A3KGU4	P16546-2;P16546;A3KGU5;A3KGU7;E9Q447	4;4;3;3;3;1	4;4;3;3;3;1	4;4;3;3;3;1	Spectrin alpha chain, non-erythrocytic 1	Sptan1	>sp|P16546-2|SPTN1_MOUSE Isoform 2 of Spectrin alpha chain, non-erythrocytic 1 OS=Mus musculus GN=Sptan1;>sp|P16546|SPTN1_MOUSE Spectrin alpha chain, non-erythrocytic 1 OS=Mus musculus GN=Sptan1 PE=1 SV=4;>tr|A3KGU5|A3KGU5_MOUSE Spectrin alpha chain, non-e	6	4	4	4	1	3	2	0	0	0	0	1	0	1	3	2	0	0	0	0	1	0	1	3	2	0	0	0	0	1	0	2.4	2.4	2.4	282.34	2452	2452;2472;2457;2477;2478;136	0	6.664	By matching	By MS/MS	By MS/MS
P16858;S4R257;S4R1W1;D3YYI5;D3Z0Z9;S4R1W8;V9GX06;S4R2G5;Q64467;V9GXA7	P16858;S4R257;S4R1W1;D3YYI5;D3Z0Z9	17;15;15;10;10;3;3;3;3;2	17;15;15;10;10;3;3;3;3;2	17;15;15;10;10;3;3;3;3;2	Glyceraldehyde-3-phosphate dehydrogenase	Gapdh;Gm3839;Gm7293	>sp|P16858|G3P_MOUSE Glyceraldehyde-3-phosphate dehydrogenase OS=Mus musculus GN=Gapdh PE=1 SV=2;>tr|S4R257|S4R257_MOUSE Glyceraldehyde-3-phosphate dehydrogenase (Fragment) OS=Mus musculus GN=Gapdh PE=3 SV=1;>tr|S4R1W1|S4R1W1_MOUSE Glyceraldehyde-3-phospha	10	17	17	17	13	17	12	11	11	13	8	10	9	13	17	12	11	11	13	8	10	9	13	17	12	11	11	13	8	10	9	58	58	58	35.81	333	333;280;333;336;337;55;183;440;440;121	0	289.09	By MS/MS	By MS/MS	By MS/MS
P17095;P17095-1	P17095;P17095-1	4;2	4;2	4;2	High mobility group protein HMG-I/HMG-Y	Hmga1	>sp|P17095|HMGA1_MOUSE High mobility group protein HMG-I/HMG-Y OS=Mus musculus GN=Hmga1 PE=1 SV=4;>sp|P17095-1|HMGA1_MOUSE Isoform HMG-Y of High mobility group protein HMG-I/HMG-Y OS=Mus musculus GN=Hmga1	2	4	4	4	1	4	0	1	1	1	0	1	0	1	4	0	1	1	1	0	1	0	1	4	0	1	1	1	0	1	0	30.8	30.8	30.8	11.614	107	107;96	0	28.728	By matching	By MS/MS	By matching
P17182;Q6PHC1;B0QZL1;B1ARR7;B1ARR6;D3Z6E4;P17183;D3YVD3;D3Z2S4;P21550;Q5SX61;Q5SX60;Q5SX59	P17182;Q6PHC1;B0QZL1	17;12;9;7;3;3;3;2;2;2;1;1;1	17;12;9;7;3;3;3;2;2;2;1;1;1	17;12;9;7;3;3;3;2;2;2;1;1;1	Alpha-enolase;Enolase	Eno1	>sp|P17182|ENOA_MOUSE Alpha-enolase OS=Mus musculus GN=Eno1 PE=1 SV=3;>tr|Q6PHC1|Q6PHC1_MOUSE Alpha-enolase OS=Mus musculus GN=Eno1 PE=1 SV=1;>tr|B0QZL1|B0QZL1_MOUSE Enolase (Fragment) OS=Mus musculus GN=Eno1 PE=1 SV=1	13	17	17	17	13	17	7	9	3	8	0	1	0	13	17	7	9	3	8	0	1	0	13	17	7	9	3	8	0	1	0	50.2	50.2	50.2	47.14	434	434;366;221;119;67;315;434;122;162;434;70;80;196	0	208.77	By MS/MS	By MS/MS	By MS/MS
Q8BGJ5;Q922I7;P17225;E9QMW9;Q8CB58;E9Q0W3;F7DCW4;F7AXP1	Q8BGJ5;Q922I7;P17225;E9QMW9;Q8CB58	4;4;4;3;3;1;1;1	4;4;4;3;3;1;1;1	4;4;4;3;3;1;1;1	Polypyrimidine tract-binding protein 1	Ptbp1	>tr|Q8BGJ5|Q8BGJ5_MOUSE MCG13402, isoform CRA_a OS=Mus musculus GN=Ptbp1 PE=1 SV=1;>tr|Q922I7|Q922I7_MOUSE MCG13402, isoform CRA_c OS=Mus musculus GN=Ptbp1 PE=1 SV=1;>sp|P17225|PTBP1_MOUSE Polypyrimidine tract-binding protein 1 OS=Mus musculus GN=Ptbp1 PE=	8	4	4	4	0	4	1	0	0	0	0	0	0	0	4	1	0	0	0	0	0	0	0	4	1	0	0	0	0	0	0	14.2	14.2	14.2	56.891	529	529;555;527;353;489;55;107;162	0	14.239	By matching	By MS/MS	By matching
P17742;F8VPN3;V9GXC1;V9GX31	P17742	10;4;2;2	10;4;2;2	10;4;2;2	Peptidyl-prolyl cis-trans isomerase A;Peptidyl-prolyl cis-trans isomerase A, N-terminally processed	Ppia	>sp|P17742|PPIA_MOUSE Peptidyl-prolyl cis-trans isomerase A OS=Mus musculus GN=Ppia PE=1 SV=2	4	10	10	10	7	10	7	6	6	3	0	3	1	7	10	7	6	6	3	0	3	1	7	10	7	6	6	3	0	3	1	64	64	64	17.971	164	164;147;77;77	0	194.93	By MS/MS	By MS/MS	By MS/MS
P17751;H7BXC3	P17751;H7BXC3	6;5	6;5	6;5	Triosephosphate isomerase	Tpi1	>sp|P17751|TPIS_MOUSE Triosephosphate isomerase OS=Mus musculus GN=Tpi1 PE=1 SV=4;>tr|H7BXC3|H7BXC3_MOUSE Triosephosphate isomerase OS=Mus musculus GN=Tpi1 PE=1 SV=1	2	6	6	6	2	6	2	2	2	2	0	1	0	2	6	2	2	2	2	0	1	0	2	6	2	2	2	2	0	1	0	28.8	28.8	28.8	32.191	299	299;167	0	19.052	By MS/MS	By MS/MS	By matching
P17809	P17809	1	1	1	Solute carrier family 2, facilitated glucose transporter member 1	Slc2a1	>sp|P17809|GTR1_MOUSE Solute carrier family 2, facilitated glucose transporter member 1 OS=Mus musculus GN=Slc2a1 PE=1 SV=4	1	1	1	1	1	0	1	1	1	1	1	1	1	1	0	1	1	1	1	1	1	1	1	0	1	1	1	1	1	1	1	3	3	3	53.984	492	492	0	9.9162	By MS/MS	By matching	By MS/MS
Q61696;P17879	Q61696;P17879	6;6	2;2	2;2	Heat shock 70 kDa protein 1A;Heat shock 70 kDa protein 1B	Hspa1a;Hspa1b	>sp|Q61696|HS71A_MOUSE Heat shock 70 kDa protein 1A OS=Mus musculus GN=Hspa1a PE=1 SV=2;>sp|P17879|HS71B_MOUSE Heat shock 70 kDa protein 1B OS=Mus musculus GN=Hspa1b PE=1 SV=3	2	6	2	2	3	4	3	5	3	4	4	2	2	0	0	0	2	1	0	0	0	0	0	0	0	2	1	0	0	0	0	19.8	11.2	11.2	70.078	641	641;642	0	7.6537	By matching	By matching	By matching
P17918	P17918	3	3	3	Proliferating cell nuclear antigen	Pcna	>sp|P17918|PCNA_MOUSE Proliferating cell nuclear antigen OS=Mus musculus GN=Pcna PE=1 SV=2	1	3	3	3	1	3	0	2	0	0	0	0	0	1	3	0	2	0	0	0	0	0	1	3	0	2	0	0	0	0	0	18	18	18	28.785	261	261	0	16.929	By MS/MS	By MS/MS	By matching
P18760;F8WGL3;P45591	P18760;F8WGL3	9;8;1	9;8;1	9;8;1	Cofilin-1	Cfl1	>sp|P18760|COF1_MOUSE Cofilin-1 OS=Mus musculus GN=Cfl1 PE=1 SV=3;>tr|F8WGL3|F8WGL3_MOUSE Cofilin-1 OS=Mus musculus GN=Cfl1 PE=1 SV=1	3	9	9	9	2	9	4	2	1	2	0	1	1	2	9	4	2	1	2	0	1	1	2	9	4	2	1	2	0	1	1	57.8	57.8	57.8	18.559	166	166;227;166	0	54.714	By MS/MS	By MS/MS	By MS/MS
P19096	P19096	4	4	4	Fatty acid synthase;[Acyl-carrier-protein] S-acetyltransferase;[Acyl-carrier-protein] S-malonyltransferase;3-oxoacyl-[acyl-carrier-protein] synthase;3-oxoacyl-[acyl-carrier-protein] reductase;3-hydroxyacyl-[acyl-carrier-protein] dehydratase;Enoyl-[acyl-carrier-protein] reductase;Oleoyl-[acyl-carrier-protein] hydrolase	Fasn	>sp|P19096|FAS_MOUSE Fatty acid synthase OS=Mus musculus GN=Fasn PE=1 SV=2	1	4	4	4	2	3	0	0	0	0	0	0	0	2	3	0	0	0	0	0	0	0	2	3	0	0	0	0	0	0	0	2.4	2.4	2.4	272.43	2504	2504	0	6.18	By MS/MS	By MS/MS	By matching
P19253;S4R281;E9Q5A0;REV__A2A8E7;REV__P52825	P19253;S4R281;E9Q5A0	9;8;7;1;1	9;8;7;1;1	9;8;7;1;1	60S ribosomal protein L13a	Rpl13a	>sp|P19253|RL13A_MOUSE 60S ribosomal protein L13a OS=Mus musculus GN=Rpl13a PE=1 SV=4;>tr|S4R281|S4R281_MOUSE 60S ribosomal protein L13a OS=Mus musculus GN=Rpl13a PE=3 SV=1;>tr|E9Q5A0|E9Q5A0_MOUSE 60S ribosomal protein L13a OS=Mus musculus GN=Rpl13a PE=3 S	5	9	9	9	5	6	6	1	1	2	8	9	9	5	6	6	1	1	2	8	9	9	5	6	6	1	1	2	8	9	9	37.9	37.9	37.9	23.464	203	203;148;423;223;658	0	20.883	By MS/MS	By MS/MS	By MS/MS
P19324	P19324	7	7	7	Serpin H1	Serpinh1	>sp|P19324|SERPH_MOUSE Serpin H1 OS=Mus musculus GN=Serpinh1 PE=1 SV=3	1	7	7	7	1	7	1	0	0	0	0	0	0	1	7	1	0	0	0	0	0	0	1	7	1	0	0	0	0	0	0	24.9	24.9	24.9	46.533	417	417	0	85.005	By matching	By MS/MS	By MS/MS
P19783;D6RG40;M0QWX7	P19783	4;1;1	4;1;1	4;1;1	Cytochrome c oxidase subunit 4 isoform 1, mitochondrial	Cox4i1	>sp|P19783|COX41_MOUSE Cytochrome c oxidase subunit 4 isoform 1, mitochondrial OS=Mus musculus GN=Cox4i1 PE=1 SV=2	3	4	4	4	1	4	0	2	0	0	0	0	0	1	4	0	2	0	0	0	0	0	1	4	0	2	0	0	0	0	0	29	29	29	19.53	169	169;76;92	0	10.346	By matching	By MS/MS	By matching
P20029	P20029	20	18	18	78 kDa glucose-regulated protein	Hspa5	>sp|P20029|GRP78_MOUSE 78 kDa glucose-regulated protein OS=Mus musculus GN=Hspa5 PE=1 SV=3	1	20	18	18	12	20	11	11	7	9	6	7	7	10	18	9	9	6	7	4	5	5	10	18	9	9	6	7	4	5	5	36.3	34.7	34.7	72.421	655	655	0	106.42	By MS/MS	By MS/MS	By MS/MS
P20065-2;P20065	P20065-2	3;1	3;1	3;1	Thymosin beta-4;Hematopoietic system regulatory peptide	Tmsb4x	>sp|P20065-2|TYB4_MOUSE Isoform Short of Thymosin beta-4 OS=Mus musculus GN=Tmsb4x	2	3	3	3	1	3	0	1	0	1	0	0	0	1	3	0	1	0	1	0	0	0	1	3	0	1	0	1	0	0	0	61.4	61.4	61.4	5.0526	44	44;50	0	18.83	By matching	By MS/MS	By matching
P20152;A2AKJ2	P20152	16;2	15;2	13;2	Vimentin	Vim	>sp|P20152|VIME_MOUSE Vimentin OS=Mus musculus GN=Vim PE=1 SV=3	2	16	15	13	1	3	16	1	0	0	0	0	0	0	3	15	0	0	0	0	0	0	0	2	13	0	0	0	0	0	0	38.6	36.7	33	53.687	466	466;102	0	35.957	By matching	By matching	By MS/MS
P20263	P20263	2	2	2	POU domain, class 5, transcription factor 1	Pou5f1	>sp|P20263|PO5F1_MOUSE POU domain, class 5, transcription factor 1 OS=Mus musculus GN=Pou5f1 PE=1 SV=1	1	2	2	2	1	2	2	1	1	2	1	1	1	1	2	2	1	1	2	1	1	1	1	2	2	1	1	2	1	1	1	9.4	9.4	9.4	38.216	352	352	0	6.8632	By matching	By MS/MS	By MS/MS
P21107-2;D3Z2H9;D3Z6I8;E9Q7Q3;Q8K0Z5;E9Q5J9;P21107;D3YVR0;G5E8R0;E9Q453;G5E8R2;G5E8R1;E9Q456;E9Q455;E9Q452;Q8BSH3;Q8BP43;E9Q450;E9Q448;CON__Q3SX28;B7ZNL3;A2AIM4;E9Q454;F8WID5;P58774-2;P58774;P58771-2;P58771;A2AIM5;S4R2U0	P21107-2;D3Z2H9;D3Z6I8;E9Q7Q3;Q8K0Z5;E9Q5J9	11;10;9;9;6;6;4;2;2;2;2;2;2;2;2;2;2;2;2;2;2;2;2;2;2;2;2;2;1;1	11;10;9;9;6;6;4;2;2;2;2;2;2;2;2;2;2;2;2;2;2;2;2;2;2;2;2;2;1;1	10;9;8;8;5;5;3;2;1;1;1;1;1;1;1;1;1;1;1;1;1;1;1;1;1;1;1;1;1;1	Tropomyosin alpha-3 chain	Tpm3;Tpm3-rs7	>sp|P21107-2|TPM3_MOUSE Isoform 2 of Tropomyosin alpha-3 chain OS=Mus musculus GN=Tpm3;>tr|D3Z2H9|D3Z2H9_MOUSE Uncharacterized protein OS=Mus musculus GN=Tpm3-rs7 PE=3 SV=1;>tr|D3Z6I8|D3Z6I8_MOUSE Tropomyosin alpha-3 chain OS=Mus musculus GN=Tpm3 PE=3 SV=1	30	11	11	10	5	11	4	4	2	3	0	2	0	5	11	4	4	2	3	0	2	0	4	10	3	4	2	3	0	2	0	37.1	37.1	33.5	29.02	248	248;248;247;248;284;285;285;71;245;245;248;248;248;251;281;284;284;284;284;284;284;284;287;326;284;284;284;284;106;157	0	127.96	By MS/MS	By MS/MS	By MS/MS
P21619-2;P21619	P21619-2;P21619	3;3	3;3	3;3	Lamin-B2	Lmnb2	>sp|P21619-2|LMNB2_MOUSE Isoform B3 of Lamin-B2 OS=Mus musculus GN=Lmnb2;>sp|P21619|LMNB2_MOUSE Lamin-B2 OS=Mus musculus GN=Lmnb2 PE=1 SV=2	2	3	3	3	0	0	3	0	0	0	0	0	0	0	0	3	0	0	0	0	0	0	0	0	3	0	0	0	0	0	0	9.5	9.5	9.5	53.268	474	474;596	0	7.6452	By matching	By matching	By MS/MS
P21995	P21995	2	2	2	Embigin	Emb	>sp|P21995|EMB_MOUSE Embigin OS=Mus musculus GN=Emb PE=1 SV=2	1	2	2	2	0	2	0	0	0	0	0	0	0	0	2	0	0	0	0	0	0	0	0	2	0	0	0	0	0	0	0	6.7	6.7	6.7	37.064	330	330	0	4.6497	By matching	By MS/MS	By matching
P23116	P23116	6	6	6	Eukaryotic translation initiation factor 3 subunit A	Eif3a	>sp|P23116|EIF3A_MOUSE Eukaryotic translation initiation factor 3 subunit A OS=Mus musculus GN=Eif3a PE=1 SV=5	1	6	6	6	2	5	0	0	0	0	1	4	4	2	5	0	0	0	0	1	4	4	2	5	0	0	0	0	1	4	4	5.1	5.1	5.1	161.93	1344	1344	0	12.918	By MS/MS	By MS/MS	By matching
P23242	P23242	2	2	2	Gap junction alpha-1 protein	Gja1	>sp|P23242|CXA1_MOUSE Gap junction alpha-1 protein OS=Mus musculus GN=Gja1 PE=1 SV=2	1	2	2	2	0	0	2	0	0	0	0	0	0	0	0	2	0	0	0	0	0	0	0	0	2	0	0	0	0	0	0	11	11	11	43.004	382	382	0	5.86	By matching	By matching	By MS/MS
Q543K9;P23492;Q9D8C9	Q543K9;P23492	6;6;1	6;6;1	6;6;1	Purine nucleoside phosphorylase	Pnp	>tr|Q543K9|Q543K9_MOUSE Purine nucleoside phosphorylase OS=Mus musculus GN=Pnp PE=2 SV=1;>sp|P23492|PNPH_MOUSE Purine nucleoside phosphorylase OS=Mus musculus GN=Pnp PE=1 SV=2	3	6	6	6	1	6	0	1	0	0	0	0	0	1	6	0	1	0	0	0	0	0	1	6	0	1	0	0	0	0	0	27.7	27.7	27.7	32.263	289	289;289;305	0	12.569	By matching	By MS/MS	By matching
P24369	P24369	2	2	2	Peptidyl-prolyl cis-trans isomerase B	Ppib	>sp|P24369|PPIB_MOUSE Peptidyl-prolyl cis-trans isomerase B OS=Mus musculus GN=Ppib PE=1 SV=2	1	2	2	2	0	2	0	0	0	0	0	0	0	0	2	0	0	0	0	0	0	0	0	2	0	0	0	0	0	0	0	10.6	10.6	10.6	23.713	216	216	0.0022805	3.3932	By matching	By MS/MS	By matching
P24472	P24472	2	2	2	Glutathione S-transferase A4	Gsta4	>sp|P24472|GSTA4_MOUSE Glutathione S-transferase A4 OS=Mus musculus GN=Gsta4 PE=1 SV=3	1	2	2	2	0	2	0	0	0	0	0	0	0	0	2	0	0	0	0	0	0	0	0	2	0	0	0	0	0	0	0	11.3	11.3	11.3	25.564	222	222	0	5.8834	By matching	By MS/MS	By matching
P24527	P24527	1	1	1	Leukotriene A-4 hydrolase	Lta4h	>sp|P24527|LKHA4_MOUSE Leukotriene A-4 hydrolase OS=Mus musculus GN=Lta4h PE=1 SV=4	1	1	1	1	1	1	0	1	0	0	0	0	0	1	1	0	1	0	0	0	0	0	1	1	0	1	0	0	0	0	0	2.1	2.1	2.1	69.05	611	611	0	5.4768	By matching	By MS/MS	By matching
P24547	P24547	7	7	7	Inosine-5-monophosphate dehydrogenase 2	Impdh2	>sp|P24547|IMDH2_MOUSE Inosine-5-monophosphate dehydrogenase 2 OS=Mus musculus GN=Impdh2 PE=1 SV=2	1	7	7	7	1	7	1	2	1	1	0	0	0	1	7	1	2	1	1	0	0	0	1	7	1	2	1	1	0	0	0	18.7	18.7	18.7	55.814	514	514	0	17.701	By MS/MS	By MS/MS	By MS/MS
P25206	P25206	14	14	14	DNA replication licensing factor MCM3	Mcm3	>sp|P25206|MCM3_MOUSE DNA replication licensing factor MCM3 OS=Mus musculus GN=Mcm3 PE=1 SV=2	1	14	14	14	10	12	11	8	9	8	2	6	3	10	12	11	8	9	8	2	6	3	10	12	11	8	9	8	2	6	3	29.7	29.7	29.7	91.545	812	812	0	54.801	By MS/MS	By MS/MS	By MS/MS
P25444;D3YVC1;J3QMG5;D3YWJ3;E9Q1N8;F6YTZ4;D3Z536	P25444;D3YVC1;J3QMG5;D3YWJ3;E9Q1N8;F6YTZ4;D3Z536	11;10;10;10;8;8;7	11;10;10;10;8;8;7	11;10;10;10;8;8;7	40S ribosomal protein S2	Rps2;Gm5786;Gm18025;Gm6576;Gm8225	>sp|P25444|RS2_MOUSE 40S ribosomal protein S2 OS=Mus musculus GN=Rps2 PE=2 SV=3;>tr|D3YVC1|D3YVC1_MOUSE 40S ribosomal protein S2 (Fragment) OS=Mus musculus GN=Rps2 PE=3 SV=1;>tr|J3QMG5|J3QMG5_MOUSE Uncharacterized protein OS=Mus musculus GN=Gm5786 PE=3 SV=	7	11	11	11	7	10	8	4	4	3	11	10	11	7	10	8	4	4	3	11	10	11	7	10	8	4	4	3	11	10	11	37.9	37.9	37.9	31.231	293	293;269;293;302;272;274;292	0	96.674	By MS/MS	By MS/MS	By MS/MS
P26040;Q7TSG6;P26041	P26040	3;1;1	3;1;1	2;0;0	Ezrin	Ezr	>sp|P26040|EZRI_MOUSE Ezrin OS=Mus musculus GN=Ezr PE=1 SV=3	3	3	3	2	0	3	0	1	0	0	0	0	0	0	3	0	1	0	0	0	0	0	0	2	0	0	0	0	0	0	0	6.3	6.3	4.8	69.406	586	586;389;577	0	5.6822	By matching	By MS/MS	By matching
P26231	P26231	3	3	3	Catenin alpha-1	Ctnna1	>sp|P26231|CTNA1_MOUSE Catenin alpha-1 OS=Mus musculus GN=Ctnna1 PE=1 SV=1	1	3	3	3	0	3	2	1	0	0	0	0	0	0	3	2	1	0	0	0	0	0	0	3	2	1	0	0	0	0	0	4.7	4.7	4.7	100.11	906	906	0	9.0819	By matching	By MS/MS	By MS/MS
P26350;A0A087WP98;A0A087WPN6;A0A087WQN2;J3QPK6	P26350;A0A087WP98;A0A087WPN6	8;4;4;3;2	8;4;4;3;2	8;4;4;3;2	Prothymosin alpha;Prothymosin alpha, N-terminally processed;Thymosin alpha	Ptma	>sp|P26350|PTMA_MOUSE Prothymosin alpha OS=Mus musculus GN=Ptma PE=1 SV=2;>tr|A0A087WP98|A0A087WP98_MOUSE Prothymosin alpha OS=Mus musculus GN=Ptma PE=1 SV=1;>tr|A0A087WPN6|A0A087WPN6_MOUSE Prothymosin alpha OS=Mus musculus GN=Ptma PE=1 SV=1	5	8	8	8	6	8	5	6	6	6	2	5	3	6	8	5	6	6	6	2	5	3	6	8	5	6	6	6	2	5	3	38.7	38.7	38.7	12.254	111	111;58;98;145;166	0	285.42	By MS/MS	By MS/MS	By MS/MS
P26369;Q3KQM4	P26369;Q3KQM4	5;3	5;3	5;3	Splicing factor U2AF 65 kDa subunit	U2af2	>sp|P26369|U2AF2_MOUSE Splicing factor U2AF 65 kDa subunit OS=Mus musculus GN=U2af2 PE=1 SV=3;>tr|Q3KQM4|Q3KQM4_MOUSE Splicing factor U2AF 65 kDa subunit OS=Mus musculus GN=U2af2 PE=2 SV=1	2	5	5	5	3	4	4	3	3	3	2	4	3	3	4	4	3	3	3	2	4	3	3	4	4	3	3	3	2	4	3	21.7	21.7	21.7	53.516	475	475;307	0	15.944	By MS/MS	By MS/MS	By MS/MS
P26443;F7CFA5	P26443	6;2	6;2	6;2	Glutamate dehydrogenase 1, mitochondrial	Glud1	>sp|P26443|DHE3_MOUSE Glutamate dehydrogenase 1, mitochondrial OS=Mus musculus GN=Glud1 PE=1 SV=1	2	6	6	6	2	6	1	1	3	2	1	1	1	2	6	1	1	3	2	1	1	1	2	6	1	1	3	2	1	1	1	14	14	14	61.336	558	558;144	0	11.486	By MS/MS	By MS/MS	By MS/MS
P26645	P26645	7	7	7	Myristoylated alanine-rich C-kinase substrate	Marcks	>sp|P26645|MARCS_MOUSE Myristoylated alanine-rich C-kinase substrate OS=Mus musculus GN=Marcks PE=1 SV=2	1	7	7	7	0	7	0	0	0	0	0	0	0	0	7	0	0	0	0	0	0	0	0	7	0	0	0	0	0	0	0	42.1	42.1	42.1	29.661	309	309	0	24.193	By matching	By MS/MS	By matching
P26883;F6X9I3	P26883;F6X9I3	2;1	2;1	2;1	Peptidyl-prolyl cis-trans isomerase FKBP1A;Peptidyl-prolyl cis-trans isomerase	Fkbp1a	>sp|P26883|FKB1A_MOUSE Peptidyl-prolyl cis-trans isomerase FKBP1A OS=Mus musculus GN=Fkbp1a PE=1 SV=2;>tr|F6X9I3|F6X9I3_MOUSE Peptidyl-prolyl cis-trans isomerase (Fragment) OS=Mus musculus GN=Fkbp1a PE=1 SV=1	2	2	2	2	0	2	0	0	0	0	0	0	0	0	2	0	0	0	0	0	0	0	0	2	0	0	0	0	0	0	0	28.7	28.7	28.7	11.922	108	108;161	0	3.7877	By matching	By MS/MS	By matching
P27048;P63163	P27048;P63163	2;2	2;2	2;2	Small nuclear ribonucleoprotein-associated protein B;Small nuclear ribonucleoprotein-associated protein N	Snrpb;Snrpn	>sp|P27048|RSMB_MOUSE Small nuclear ribonucleoprotein-associated protein B OS=Mus musculus GN=Snrpb PE=1 SV=1;>sp|P63163|RSMN_MOUSE Small nuclear ribonucleoprotein-associated protein N OS=Mus musculus GN=Snrpn PE=2 SV=1	2	2	2	2	2	1	2	1	0	2	0	1	1	2	1	2	1	0	2	0	1	1	2	1	2	1	0	2	0	1	1	9.5	9.5	9.5	23.656	231	231;240	0	5.9506	By MS/MS	By MS/MS	By MS/MS
P27546-2;P27546;P27546-3;E9PWC0;E9PZ43;P27546-4;F6XPV7;F6V4Z1	P27546-2;P27546;P27546-3	7;7;6;2;2;2;1;1	7;7;6;2;2;2;1;1	5;5;5;1;1;1;1;1	Microtubule-associated protein 4	Map4	>sp|P27546-2|MAP4_MOUSE Isoform 2 of Microtubule-associated protein 4 OS=Mus musculus GN=Map4;>sp|P27546|MAP4_MOUSE Microtubule-associated protein 4 OS=Mus musculus GN=Map4 PE=1 SV=3;>sp|P27546-3|MAP4_MOUSE Isoform 3 of Microtubule-associated protein 4 OS=	8	7	7	5	1	7	0	0	0	0	0	0	0	1	7	0	0	0	0	0	0	0	0	5	0	0	0	0	0	0	0	11.1	11.1	8.5	117.34	1124	1124;1125;1086;902;933;902;75;81	0	51.521	By matching	By MS/MS	By matching
P27659;A0A087WNS0;A0A087WQK0;Q9CQ09;E9PWZ3	P27659	15;5;5;2;2	15;5;5;2;2	15;5;5;2;2	60S ribosomal protein L3	Rpl3	>sp|P27659|RL3_MOUSE 60S ribosomal protein L3 OS=Mus musculus GN=Rpl3 PE=1 SV=3	5	15	15	15	13	14	14	6	7	8	14	14	15	13	14	14	6	7	8	14	14	15	13	14	14	6	7	8	14	14	15	40	40	40	46.109	403	403;180;188;240;407	0	161.41	By MS/MS	By MS/MS	By MS/MS
P27773;F6Q404	P27773	17;2	17;2	17;2	Protein disulfide-isomerase A3	Pdia3	>sp|P27773|PDIA3_MOUSE Protein disulfide-isomerase A3 OS=Mus musculus GN=Pdia3 PE=1 SV=2	2	17	17	17	3	17	2	5	0	2	0	0	0	3	17	2	5	0	2	0	0	0	3	17	2	5	0	2	0	0	0	45.3	45.3	45.3	56.678	505	505;124	0	60.884	By MS/MS	By MS/MS	By matching
P28474	P28474	2	2	2	Alcohol dehydrogenase class-3	Adh5	>sp|P28474|ADHX_MOUSE Alcohol dehydrogenase class-3 OS=Mus musculus GN=Adh5 PE=1 SV=3	1	2	2	2	0	2	0	0	0	0	0	0	0	0	2	0	0	0	0	0	0	0	0	2	0	0	0	0	0	0	0	9.6	9.6	9.6	39.547	374	374	0.0011723	3.6353	By matching	By MS/MS	By matching
P28667	P28667	3	3	3	MARCKS-related protein	Marcksl1	>sp|P28667|MRP_MOUSE MARCKS-related protein OS=Mus musculus GN=Marcksl1 PE=1 SV=2	1	3	3	3	1	3	1	3	1	1	1	1	0	1	3	1	3	1	1	1	1	0	1	3	1	3	1	1	1	1	0	40.5	40.5	40.5	20.165	200	200	0	21.338	By MS/MS	By MS/MS	By MS/MS
P29341;Q62029;Q9D4E6;Q91YZ8;D3Z5M2;A3KFU5;A3KFU8;Q6PHQ9;F6ZAX1;V9GXG3;A2A5N3	P29341	14;6;6;4;4;4;4;4;3;1;1	14;6;6;4;4;4;4;4;3;1;1	14;6;6;4;4;4;4;4;3;1;1	Polyadenylate-binding protein 1	Pabpc1	>sp|P29341|PABP1_MOUSE Polyadenylate-binding protein 1 OS=Mus musculus GN=Pabpc1 PE=1 SV=2	11	14	14	14	5	14	4	3	0	2	2	4	5	5	14	4	3	0	2	2	4	5	5	14	4	3	0	2	2	4	5	34.9	34.9	34.9	70.67	636	636;628;643;615;615;631;644;660;118;168;607	0	48.973	By MS/MS	By MS/MS	By MS/MS
P30416;F7CAT1;D6RDE2;F6S2D5	P30416	7;2;2;2	7;2;2;2	7;2;2;2	Peptidyl-prolyl cis-trans isomerase FKBP4;Peptidyl-prolyl cis-trans isomerase FKBP4, N-terminally processed	Fkbp4	>sp|P30416|FKBP4_MOUSE Peptidyl-prolyl cis-trans isomerase FKBP4 OS=Mus musculus GN=Fkbp4 PE=1 SV=5	4	7	7	7	2	7	0	2	0	1	0	0	0	2	7	0	2	0	1	0	0	0	2	7	0	2	0	1	0	0	0	18.6	18.6	18.6	51.572	458	458;214;269;298	0	29.021	By MS/MS	By MS/MS	By matching
P30681	P30681	10	9	9	High mobility group protein B2	Hmgb2	>sp|P30681|HMGB2_MOUSE High mobility group protein B2 OS=Mus musculus GN=Hmgb2 PE=1 SV=3	1	10	9	9	4	10	1	4	1	1	0	0	0	4	9	1	4	1	1	0	0	0	4	9	1	4	1	1	0	0	0	33.8	28.1	28.1	24.162	210	210	0	54.344	By MS/MS	By MS/MS	By matching
P31001	P31001	3	1	1	Desmin	Des	>sp|P31001|DESM_MOUSE Desmin OS=Mus musculus GN=Des PE=1 SV=3	1	3	1	1	0	1	2	1	1	0	0	1	0	0	0	0	1	1	0	0	1	0	0	0	0	1	1	0	0	1	0	6	2.3	2.3	53.497	469	469	0.0064309	2.9151	By matching	By matching	By matching
P31786;Q4VWZ5;D3Z563;M0QWU8	P31786;Q4VWZ5;D3Z563;M0QWU8	4;3;2;2	4;3;2;2	4;3;2;2	Acyl-CoA-binding protein	Dbi	>sp|P31786|ACBP_MOUSE Acyl-CoA-binding protein OS=Mus musculus GN=Dbi PE=1 SV=2;>tr|Q4VWZ5|Q4VWZ5_MOUSE Acyl-CoA-binding protein OS=Mus musculus GN=Dbi PE=1 SV=1;>tr|D3Z563|D3Z563_MOUSE Acyl-CoA-binding protein OS=Mus musculus GN=Dbi PE=1 SV=1;>tr|M0QWU8|M	4	4	4	4	1	4	0	1	1	1	0	0	0	1	4	0	1	1	1	0	0	0	1	4	0	1	1	1	0	0	0	56.3	56.3	56.3	10	87	87;135;63;77	0	28.297	By matching	By MS/MS	By matching
P32037	P32037	1	1	1	Solute carrier family 2, facilitated glucose transporter member 3	Slc2a3	>sp|P32037|GTR3_MOUSE Solute carrier family 2, facilitated glucose transporter member 3 OS=Mus musculus GN=Slc2a3 PE=1 SV=1	1	1	1	1	0	1	0	0	0	0	0	0	0	0	1	0	0	0	0	0	0	0	0	1	0	0	0	0	0	0	0	2.8	2.8	2.8	53.478	493	493	0	5.3527	By matching	By MS/MS	By matching
P32067;A2AR07;D6RI87;F6SXM5	P32067;A2AR07	9;5;3;3	9;5;3;3	9;5;3;3	Lupus La protein homolog	Ssb	>sp|P32067|LA_MOUSE Lupus La protein homolog OS=Mus musculus GN=Ssb PE=1 SV=1;>tr|A2AR07|A2AR07_MOUSE Lupus La protein homolog (Fragment) OS=Mus musculus GN=Ssb PE=4 SV=1	4	9	9	9	6	8	8	2	1	2	9	8	9	6	8	8	2	1	2	9	8	9	6	8	8	2	1	2	9	8	9	22.4	22.4	22.4	47.756	415	415;184;159;230	0	33.082	By MS/MS	By MS/MS	By MS/MS
P34022;H7BX22	P34022;H7BX22	5;3	5;3	5;3	Ran-specific GTPase-activating protein	Ranbp1	>sp|P34022|RANG_MOUSE Ran-specific GTPase-activating protein OS=Mus musculus GN=Ranbp1 PE=1 SV=2;>tr|H7BX22|H7BX22_MOUSE Ran-specific GTPase-activating protein OS=Mus musculus GN=Ranbp1 PE=1 SV=1	2	5	5	5	2	5	1	2	1	1	0	0	0	2	5	1	2	1	1	0	0	0	2	5	1	2	1	1	0	0	0	41.4	41.4	41.4	23.596	203	203;153	0	19.157	By MS/MS	By MS/MS	By matching
P34884	P34884	2	2	2	Macrophage migration inhibitory factor	Mif	>sp|P34884|MIF_MOUSE Macrophage migration inhibitory factor OS=Mus musculus GN=Mif PE=1 SV=2	1	2	2	2	1	2	0	0	0	0	0	0	0	1	2	0	0	0	0	0	0	0	1	2	0	0	0	0	0	0	0	17.4	17.4	17.4	12.504	115	115	0	4.4871	By matching	By MS/MS	By matching
Q8C266;P35278	Q8C266;P35278	1;1	1;1	1;1	Ras-related protein Rab-5C	Rab5c	>tr|Q8C266|Q8C266_MOUSE Ras-related protein Rab-5C OS=Mus musculus GN=Rab5c PE=2 SV=1;>sp|P35278|RAB5C_MOUSE Ras-related protein Rab-5C OS=Mus musculus GN=Rab5c PE=1 SV=2	2	1	1	1	1	1	0	1	0	0	0	0	0	1	1	0	1	0	0	0	0	0	1	1	0	1	0	0	0	0	0	5.1	5.1	5.1	25.352	234	234;216	0.0064447	2.9227	By matching	By MS/MS	By matching
P35550	P35550	9	9	7	rRNA 2-O-methyltransferase fibrillarin	Fbl	>sp|P35550|FBRL_MOUSE rRNA 2-O-methyltransferase fibrillarin OS=Mus musculus GN=Fbl PE=2 SV=2	1	9	9	7	0	1	9	1	1	0	2	2	1	0	1	9	1	1	0	2	2	1	0	1	7	1	1	0	2	2	1	26.9	26.9	22.6	34.306	327	327	0	31.329	By matching	By matching	By MS/MS
P35564	P35564	5	5	5	Calnexin	Canx	>sp|P35564|CALX_MOUSE Calnexin OS=Mus musculus GN=Canx PE=1 SV=1	1	5	5	5	3	5	1	1	0	0	1	0	1	3	5	1	1	0	0	1	0	1	3	5	1	1	0	0	1	0	1	11.7	11.7	11.7	67.277	591	591	0	14.112	By matching	By MS/MS	By matching
P35700;B1AXW5;B1AXW6;B1AXW4	P35700;B1AXW5;B1AXW6;B1AXW4	12;11;11;7	12;11;11;7	11;10;10;7	Peroxiredoxin-1	Prdx1	>sp|P35700|PRDX1_MOUSE Peroxiredoxin-1 OS=Mus musculus GN=Prdx1 PE=1 SV=1;>tr|B1AXW5|B1AXW5_MOUSE Peroxiredoxin-1 (Fragment) OS=Mus musculus GN=Prdx1 PE=1 SV=3;>tr|B1AXW6|B1AXW6_MOUSE Peroxiredoxin-1 (Fragment) OS=Mus musculus GN=Prdx1 PE=1 SV=1;>tr|B1AXW4	4	12	12	11	11	12	7	10	6	8	1	3	2	11	12	7	10	6	8	1	3	2	10	11	7	9	5	7	1	2	2	55.8	55.8	51.8	22.176	199	199;170;176;123	0	65.547	By MS/MS	By MS/MS	By MS/MS
P35979;F8VQK7	P35979	7;1	7;1	7;1	60S ribosomal protein L12	Rpl12	>sp|P35979|RL12_MOUSE 60S ribosomal protein L12 OS=Mus musculus GN=Rpl12 PE=1 SV=2	2	7	7	7	7	7	7	4	4	6	7	7	7	7	7	7	4	4	6	7	7	7	7	7	7	4	4	6	7	7	7	54.5	54.5	54.5	17.804	165	165;162	0	124.73	By MS/MS	By MS/MS	By MS/MS
P35980;G3UZK4;G3UZJ6;G3UYV6;G3UX28	P35980;G3UZK4;G3UZJ6	7;5;4;2;2	7;5;4;2;2	7;5;4;2;2	60S ribosomal protein L18	Rpl18	>sp|P35980|RL18_MOUSE 60S ribosomal protein L18 OS=Mus musculus GN=Rpl18 PE=2 SV=3;>tr|G3UZK4|G3UZK4_MOUSE 60S ribosomal protein L18 OS=Mus musculus GN=Rpl18 PE=4 SV=1;>tr|G3UZJ6|G3UZJ6_MOUSE 60S ribosomal protein L18 (Fragment) OS=Mus musculus GN=Rpl18 PE	5	7	7	7	7	7	7	4	4	5	7	7	7	7	7	7	4	4	5	7	7	7	7	7	7	4	4	5	7	7	7	43.1	43.1	43.1	21.644	188	188;136;126;57;80	0	68.559	By MS/MS	By MS/MS	By MS/MS
P38647	P38647	24	24	24	Stress-70 protein, mitochondrial	Hspa9	>sp|P38647|GRP75_MOUSE Stress-70 protein, mitochondrial OS=Mus musculus GN=Hspa9 PE=1 SV=3	1	24	24	24	17	23	18	19	17	17	17	16	18	17	23	18	19	17	17	17	16	18	17	23	18	19	17	17	17	16	18	37.3	37.3	37.3	73.46	679	679	0	129.25	By MS/MS	By MS/MS	By MS/MS
P40142;E0CY51	P40142	10;1	10;1	10;1	Transketolase	Tkt	>sp|P40142|TKT_MOUSE Transketolase OS=Mus musculus GN=Tkt PE=1 SV=1	2	10	10	10	3	10	1	4	0	2	1	0	0	3	10	1	4	0	2	1	0	0	3	10	1	4	0	2	1	0	0	19.9	19.9	19.9	67.63	623	623;42	0	58.899	By MS/MS	By MS/MS	By matching
P41105	P41105	6	6	6	60S ribosomal protein L28	Rpl28	>sp|P41105|RL28_MOUSE 60S ribosomal protein L28 OS=Mus musculus GN=Rpl28 PE=1 SV=2	1	6	6	6	6	6	6	3	4	4	6	6	6	6	6	6	3	4	4	6	6	6	6	6	6	3	4	4	6	6	6	43.8	43.8	43.8	15.733	137	137	0	36.481	By MS/MS	By MS/MS	By MS/MS
P43274	P43274	6	2	2	Histone H1.4	Hist1h1e	>sp|P43274|H14_MOUSE Histone H1.4 OS=Mus musculus GN=Hist1h1e PE=1 SV=2	1	6	2	2	3	6	6	4	4	3	5	5	5	2	2	2	2	2	2	2	2	2	2	2	2	2	2	2	2	2	2	22.4	12.8	12.8	21.977	219	219	0	15.27	By MS/MS	By MS/MS	By MS/MS
P43275	P43275	10	10	7	Histone H1.1	Hist1h1a	>sp|P43275|H11_MOUSE Histone H1.1 OS=Mus musculus GN=Hist1h1a PE=1 SV=2	1	10	10	7	2	8	10	3	2	2	3	4	3	2	8	10	3	2	2	3	4	3	1	5	7	1	0	1	1	2	1	30.5	30.5	24.9	21.785	213	213	0	119.42	By MS/MS	By MS/MS	By MS/MS
P43276	P43276	4	3	3	Histone H1.5	Hist1h1b	>sp|P43276|H15_MOUSE Histone H1.5 OS=Mus musculus GN=Hist1h1b PE=1 SV=2	1	4	3	3	2	3	4	2	2	3	3	3	3	2	2	3	2	2	3	2	2	2	2	2	3	2	2	3	2	2	2	21.5	17.5	17.5	22.576	223	223	0	19.03	By MS/MS	By MS/MS	By MS/MS
P43277;I7HFT9;Q07133	P43277	8;1;1	5;1;1	1;0;0	Histone H1.3	Hist1h1d	>sp|P43277|H13_MOUSE Histone H1.3 OS=Mus musculus GN=Hist1h1d PE=1 SV=2	3	8	5	1	3	7	8	4	4	3	6	6	6	2	4	5	2	2	2	4	4	4	1	1	1	1	1	1	1	1	1	26.7	21.3	7.2	22.099	221	221;209;208	0	21.77	By MS/MS	By MS/MS	By MS/MS
P45376;D3YVJ7	P45376;D3YVJ7	5;4	5;4	5;4	Aldose reductase	Akr1b1;Akr1b3	>sp|P45376|ALDR_MOUSE Aldose reductase OS=Mus musculus GN=Akr1b1 PE=1 SV=3;>tr|D3YVJ7|D3YVJ7_MOUSE Aldose reductase (Fragment) OS=Mus musculus GN=Akr1b3 PE=4 SV=1	2	5	5	5	1	5	0	0	0	0	0	0	0	1	5	0	0	0	0	0	0	0	1	5	0	0	0	0	0	0	0	23.4	23.4	23.4	35.732	316	316;176	0	12.596	By matching	By MS/MS	By matching
Q8BVQ9;P46471	Q8BVQ9;P46471	2;2	2;2	2;2	26S protease regulatory subunit 7	Psmc2	>tr|Q8BVQ9|Q8BVQ9_MOUSE 26S protease regulatory subunit 7 OS=Mus musculus GN=Psmc2 PE=2 SV=1;>sp|P46471|PRS7_MOUSE 26S protease regulatory subunit 7 OS=Mus musculus GN=Psmc2 PE=1 SV=5	2	2	2	2	2	2	0	0	0	1	0	0	0	2	2	0	0	0	1	0	0	0	2	2	0	0	0	1	0	0	0	5.1	5.1	5.1	52.866	475	475;433	0	6.5484	By MS/MS	By MS/MS	By matching
P46935	P46935	3	3	3	E3 ubiquitin-protein ligase NEDD4	Nedd4	>sp|P46935|NEDD4_MOUSE E3 ubiquitin-protein ligase NEDD4 OS=Mus musculus GN=Nedd4 PE=1 SV=3	1	3	3	3	2	3	0	1	0	0	0	0	0	2	3	0	1	0	0	0	0	0	2	3	0	1	0	0	0	0	0	5.5	5.5	5.5	102.71	887	887	0	17.171	By MS/MS	By MS/MS	By matching
P47738	P47738	2	2	2	Aldehyde dehydrogenase, mitochondrial	Aldh2	>sp|P47738|ALDH2_MOUSE Aldehyde dehydrogenase, mitochondrial OS=Mus musculus GN=Aldh2 PE=1 SV=1	1	2	2	2	0	2	0	0	0	0	0	0	0	0	2	0	0	0	0	0	0	0	0	2	0	0	0	0	0	0	0	5	5	5	56.537	519	519	0	3.7915	By matching	By MS/MS	By matching
Q5RKN9;P47753;D6RCW7	Q5RKN9;P47753;D6RCW7	2;2;1	2;2;1	1;1;0	F-actin-capping protein subunit alpha-1	Capza1;Capza2	>tr|Q5RKN9|Q5RKN9_MOUSE Capping protein (Actin filament) muscle Z-line, alpha 1 OS=Mus musculus GN=Capza1 PE=1 SV=1;>sp|P47753|CAZA1_MOUSE F-actin-capping protein subunit alpha-1 OS=Mus musculus GN=Capza1 PE=1 SV=4;>tr|D6RCW7|D6RCW7_MOUSE F-actin-capping p	3	2	2	1	1	2	2	0	1	0	0	0	0	1	2	2	0	1	0	0	0	0	0	1	1	0	0	0	0	0	0	10.1	10.1	6.6	32.953	286	286;286;174	0	4.8679	By matching	By MS/MS	By MS/MS
P47757-2;P47757;F6YHZ8;F7CAZ6;A2AMW0;P47757-4	P47757-2;P47757;F6YHZ8;F7CAZ6;A2AMW0;P47757-4	2;2;1;1;1;1	2;2;1;1;1;1	2;2;1;1;1;1	F-actin-capping protein subunit beta	Capzb	>sp|P47757-2|CAPZB_MOUSE Isoform 2 of F-actin-capping protein subunit beta OS=Mus musculus GN=Capzb;>sp|P47757|CAPZB_MOUSE F-actin-capping protein subunit beta OS=Mus musculus GN=Capzb PE=1 SV=3;>tr|F6YHZ8|F6YHZ8_MOUSE F-actin-capping protein subunit beta	6	2	2	2	0	1	2	0	0	0	0	0	0	0	1	2	0	0	0	0	0	0	0	1	2	0	0	0	0	0	0	10.7	10.7	10.7	30.628	272	272;277;188;204;260;301	0.0054289	3.0019	By matching	By MS/MS	By MS/MS
P47911;E9PUX4;REV__Q7TMG8;REV__O55126	P47911;E9PUX4	20;16;1;1	20;16;1;1	20;16;1;1	60S ribosomal protein L6	Rpl6;Gm5428	>sp|P47911|RL6_MOUSE 60S ribosomal protein L6 OS=Mus musculus GN=Rpl6 PE=1 SV=3;>tr|E9PUX4|E9PUX4_MOUSE 60S ribosomal protein L6 OS=Mus musculus GN=Gm5428 PE=3 SV=1	4	20	20	20	16	16	17	9	11	9	20	19	19	16	16	17	9	11	9	20	19	19	16	16	17	9	11	9	20	19	19	54.7	54.7	54.7	33.509	296	296;296;281;281	0	148.7	By MS/MS	By MS/MS	By MS/MS
P47955	P47955	3	3	2	60S acidic ribosomal protein P1	Rplp1	>sp|P47955|RLA1_MOUSE 60S acidic ribosomal protein P1 OS=Mus musculus GN=Rplp1 PE=2 SV=1	1	3	3	2	2	3	2	1	1	1	3	3	3	2	3	2	1	1	1	3	3	3	1	2	2	0	0	0	2	2	2	74.6	74.6	60.5	11.475	114	114	0	44.417	By MS/MS	By MS/MS	By MS/MS
P47962;D3YYV8	P47962;D3YYV8	15;8	15;8	15;8	60S ribosomal protein L5	Rpl5	>sp|P47962|RL5_MOUSE 60S ribosomal protein L5 OS=Mus musculus GN=Rpl5 PE=1 SV=3;>tr|D3YYV8|D3YYV8_MOUSE 60S ribosomal protein L5 (Fragment) OS=Mus musculus GN=Rpl5 PE=4 SV=1	2	15	15	15	14	14	14	6	7	8	14	14	14	14	14	14	6	7	8	14	14	14	14	14	14	6	7	8	14	14	14	49.2	49.2	49.2	34.4	297	297;163	0	164.27	By MS/MS	By MS/MS	By MS/MS
P47963	P47963	12	12	12	60S ribosomal protein L13	Rpl13	>sp|P47963|RL13_MOUSE 60S ribosomal protein L13 OS=Mus musculus GN=Rpl13 PE=2 SV=3	1	12	12	12	8	10	10	6	5	5	11	12	12	8	10	10	6	5	5	11	12	12	8	10	10	6	5	5	11	12	12	43.1	43.1	43.1	24.305	211	211	0	106.04	By MS/MS	By MS/MS	By MS/MS
P48024;J3QPZ8;Q9CXU9;J3QN87	P48024;J3QPZ8;Q9CXU9;J3QN87	4;3;3;2	4;3;3;2	4;3;3;2	Eukaryotic translation initiation factor 1;Eukaryotic translation initiation factor 1b	Eif1;Eif1b	>sp|P48024|EIF1_MOUSE Eukaryotic translation initiation factor 1 OS=Mus musculus GN=Eif1 PE=2 SV=2;>tr|J3QPZ8|J3QPZ8_MOUSE Eukaryotic translation initiation factor 1 (Fragment) OS=Mus musculus GN=Eif1 PE=4 SV=1;>sp|Q9CXU9|EIF1B_MOUSE Eukaryotic translation	4	4	4	4	0	4	0	1	0	1	0	0	0	0	4	0	1	0	1	0	0	0	0	4	0	1	0	1	0	0	0	42.5	42.5	42.5	12.746	113	113;110;113;90	0	29.007	By matching	By MS/MS	By matching
P48428	P48428	5	5	5	Tubulin-specific chaperone A	Tbca	>sp|P48428|TBCA_MOUSE Tubulin-specific chaperone A OS=Mus musculus GN=Tbca PE=2 SV=3	1	5	5	5	1	5	1	1	1	1	0	1	1	1	5	1	1	1	1	0	1	1	1	5	1	1	1	1	0	1	1	35.2	35.2	35.2	12.758	108	108	0	21.473	By matching	By MS/MS	By MS/MS
P48678;P48678-2;P48678-3;D3YUF7	P48678;P48678-2;P48678-3	14;13;10;3	14;13;10;3	14;13;10;3	Prelamin-A/C;Lamin-A/C	Lmna	>sp|P48678|LMNA_MOUSE Prelamin-A/C OS=Mus musculus GN=Lmna PE=1 SV=2;>sp|P48678-2|LMNA_MOUSE Isoform C of Prelamin-A/C OS=Mus musculus GN=Lmna;>sp|P48678-3|LMNA_MOUSE Isoform C2 of Prelamin-A/C OS=Mus musculus GN=Lmna	4	14	14	14	1	3	14	0	0	0	0	0	0	1	3	14	0	0	0	0	0	0	1	3	14	0	0	0	0	0	0	25.6	25.6	25.6	74.237	665	665;574;462;117	0	51.894	By matching	By MS/MS	By MS/MS
P48758	P48758	1	1	1	Carbonyl reductase [NADPH] 1	Cbr1	>sp|P48758|CBR1_MOUSE Carbonyl reductase [NADPH] 1 OS=Mus musculus GN=Cbr1 PE=1 SV=3	1	1	1	1	0	1	0	0	0	0	0	0	0	0	1	0	0	0	0	0	0	0	0	1	0	0	0	0	0	0	0	5.1	5.1	5.1	30.641	277	277	0.002331	3.5775	By matching	By MS/MS	By matching
P48962;Q3V132	P48962	7;2	2;0	2;0	ADP/ATP translocase 1	Slc25a4	>sp|P48962|ADT1_MOUSE ADP/ATP translocase 1 OS=Mus musculus GN=Slc25a4 PE=1 SV=4	2	7	2	2	6	6	4	7	5	5	4	5	5	1	1	0	2	0	1	0	1	0	1	1	0	2	0	1	0	1	0	19.8	6	6	32.904	298	298;320	0.0023121	3.4753	By matching	By matching	By matching
Q5EBP8;P49312;P49312-2;V9GXF8	Q5EBP8;P49312;P49312-2	17;17;13;2	17;17;13;2	17;17;13;2	Heterogeneous nuclear ribonucleoprotein A1;Heterogeneous nuclear ribonucleoprotein A1, N-terminally processed	Hnrnpa1	>tr|Q5EBP8|Q5EBP8_MOUSE Heterogeneous nuclear ribonucleoprotein A1 OS=Mus musculus GN=Hnrnpa1 PE=1 SV=1;>sp|P49312|ROA1_MOUSE Heterogeneous nuclear ribonucleoprotein A1 OS=Mus musculus GN=Hnrnpa1 PE=1 SV=2;>sp|P49312-2|ROA1_MOUSE Isoform Short of Heterogen	4	17	17	17	10	17	9	8	5	7	0	3	0	10	17	9	8	5	7	0	3	0	10	17	9	8	5	7	0	3	0	44.8	44.8	44.8	38.833	373	373;320;268;45	0	117.48	By MS/MS	By MS/MS	By MS/MS
Q52KC3;P49718	Q52KC3;P49718	7;7	7;7	7;7	DNA helicase;DNA replication licensing factor MCM5	Mcm5	>tr|Q52KC3|Q52KC3_MOUSE DNA replication licensing factor MCM5 OS=Mus musculus GN=Mcm5 PE=2 SV=1;>sp|P49718|MCM5_MOUSE DNA replication licensing factor MCM5 OS=Mus musculus GN=Mcm5 PE=2 SV=1	2	7	7	7	4	7	4	3	3	5	1	3	2	4	7	4	3	3	5	1	3	2	4	7	4	3	3	5	1	3	2	14.2	14.2	14.2	82.406	734	734;733	0	17.244	By MS/MS	By MS/MS	By MS/MS
P50247;A2ALT5	P50247	3;1	3;1	3;1	Adenosylhomocysteinase	Ahcy	>sp|P50247|SAHH_MOUSE Adenosylhomocysteinase OS=Mus musculus GN=Ahcy PE=1 SV=3	2	3	3	3	2	3	0	2	0	0	0	0	0	2	3	0	2	0	0	0	0	0	2	3	0	2	0	0	0	0	0	9.7	9.7	9.7	47.688	432	432;95	0	10.67	By MS/MS	By MS/MS	By matching
P50543	P50543	1	1	1	Protein S100-A11	S100a11	>sp|P50543|S10AB_MOUSE Protein S100-A11 OS=Mus musculus GN=S100a11 PE=1 SV=1	1	1	1	1	0	1	0	0	0	0	0	0	0	0	1	0	0	0	0	0	0	0	0	1	0	0	0	0	0	0	0	16.3	16.3	16.3	11.083	98	98	0	8.4718	By matching	By MS/MS	By matching
P50580;D3YVH7	P50580;D3YVH7	12;8	12;8	12;8	Proliferation-associated protein 2G4	Pa2g4	>sp|P50580|PA2G4_MOUSE Proliferation-associated protein 2G4 OS=Mus musculus GN=Pa2g4 PE=1 SV=3;>tr|D3YVH7|D3YVH7_MOUSE Proliferation-associated protein 2G4 (Fragment) OS=Mus musculus GN=Pa2g4 PE=1 SV=1	2	12	12	12	0	12	0	3	1	0	0	0	0	0	12	0	3	1	0	0	0	0	0	12	0	3	1	0	0	0	0	33.8	33.8	33.8	43.698	394	394;275	0	24.11	By matching	By MS/MS	By matching
P51410;D3Z629;D3YZT0;S4R1R7	P51410;D3Z629	6;4;1;1	6;4;1;1	6;4;1;1	60S ribosomal protein L9	Rpl9	>sp|P51410|RL9_MOUSE 60S ribosomal protein L9 OS=Mus musculus GN=Rpl9 PE=1 SV=2;>tr|D3Z629|D3Z629_MOUSE 60S ribosomal protein L9 OS=Mus musculus GN=Rpl9 PE=1 SV=1	4	6	6	6	3	3	4	2	2	3	5	5	6	3	3	4	2	2	3	5	5	6	3	3	4	2	2	3	5	5	6	42.2	42.2	42.2	21.881	192	192;166;80;191	0	32.897	By MS/MS	By MS/MS	By MS/MS
P51859;E0CXA0;E0CYW7	P51859;E0CXA0	7;5;3	7;5;3	7;5;3	Hepatoma-derived growth factor	Hdgf	>sp|P51859|HDGF_MOUSE Hepatoma-derived growth factor OS=Mus musculus GN=Hdgf PE=1 SV=2;>tr|E0CXA0|E0CXA0_MOUSE Hepatoma-derived growth factor (Fragment) OS=Mus musculus GN=Hdgf PE=1 SV=1	3	7	7	7	0	7	0	1	0	1	0	1	0	0	7	0	1	0	1	0	1	0	0	7	0	1	0	1	0	1	0	54.4	54.4	54.4	26.268	237	237;202;84	0	36.263	By matching	By MS/MS	By matching
P51881	P51881	11	11	6	ADP/ATP translocase 2;ADP/ATP translocase 2, N-terminally processed	Slc25a5	>sp|P51881|ADT2_MOUSE ADP/ATP translocase 2 OS=Mus musculus GN=Slc25a5 PE=1 SV=3	1	11	11	6	11	9	9	10	10	9	10	9	11	11	9	9	10	10	9	10	9	11	6	4	5	5	5	5	6	5	6	35.9	35.9	22.1	32.931	298	298	0	29.556	By MS/MS	By MS/MS	By MS/MS
P52293;A2A600;A2A601;F2Z431;A2A602;A6PW68	P52293;A2A600;A2A601	4;2;2;1;1;1	4;2;2;1;1;1	4;2;2;1;1;1	Importin subunit alpha-1	Kpna2	>sp|P52293|IMA1_MOUSE Importin subunit alpha-1 OS=Mus musculus GN=Kpna2 PE=1 SV=2;>tr|A2A600|A2A600_MOUSE Importin subunit alpha-1 (Fragment) OS=Mus musculus GN=Kpna2 PE=4 SV=2;>tr|A2A601|A2A601_MOUSE Importin subunit alpha-1 (Fragment) OS=Mus musculus GN=	6	4	4	4	2	4	2	0	0	0	0	0	0	2	4	2	0	0	0	0	0	0	2	4	2	0	0	0	0	0	0	11.3	11.3	11.3	57.927	529	529;163;170;75;80;189	0	19.259	By MS/MS	By MS/MS	By MS/MS
P52480;P52480-2;E9Q509;G3X925;P53657	P52480;P52480-2	16;15;1;1;1	16;15;1;1;1	16;15;1;1;1	Pyruvate kinase PKM	Pkm	>sp|P52480|KPYM_MOUSE Pyruvate kinase PKM OS=Mus musculus GN=Pkm PE=1 SV=4;>sp|P52480-2|KPYM_MOUSE Isoform M1 of Pyruvate kinase PKM OS=Mus musculus GN=Pkm	5	16	16	16	10	16	5	9	2	5	0	2	0	10	16	5	9	2	5	0	2	0	10	16	5	9	2	5	0	2	0	44.8	44.8	44.8	57.844	531	531;531;543;574;574	0	108.06	By MS/MS	By MS/MS	By matching
P53395;Q8C5P7;A6PWD2-3	P53395	47;1;1	47;1;1	46;0;0	Lipoamide acyltransferase component of branched-chain alpha-keto acid dehydrogenase complex, mitochondrial	Dbt	>sp|P53395|ODB2_MOUSE Lipoamide acyltransferase component of branched-chain alpha-keto acid dehydrogenase complex, mitochondrial OS=Mus musculus GN=Dbt PE=1 SV=2	3	47	47	46	42	43	43	40	44	42	43	42	40	42	43	43	40	44	42	43	42	40	41	43	42	39	43	41	42	41	39	83	83	83	53.246	482	482;182;463	0	323.31	By MS/MS	By MS/MS	By MS/MS
P53569;P53569-2	P53569	9;4	9;4	9;4	CCAAT/enhancer-binding protein zeta	Cebpz	>sp|P53569|CEBPZ_MOUSE CCAAT/enhancer-binding protein zeta OS=Mus musculus GN=Cebpz PE=1 SV=2	2	9	9	9	0	0	9	0	0	0	0	0	0	0	0	9	0	0	0	0	0	0	0	0	9	0	0	0	0	0	0	12.4	12.4	12.4	120.26	1052	1052;461	0	56.916	By matching	By matching	By MS/MS
P53986	P53986	6	6	6	Monocarboxylate transporter 1	Slc16a1	>sp|P53986|MOT1_MOUSE Monocarboxylate transporter 1 OS=Mus musculus GN=Slc16a1 PE=1 SV=1	1	6	6	6	5	3	2	4	2	3	3	2	1	5	3	2	4	2	3	3	2	1	5	3	2	4	2	3	3	2	1	10.1	10.1	10.1	53.267	493	493	0	19.619	By MS/MS	By MS/MS	By matching
P54227;D3Z1Z8;D3Z5N2;P55821	P54227;D3Z1Z8;D3Z5N2	4;3;3;1	4;3;3;1	4;3;3;1	Stathmin	Stmn1	>sp|P54227|STMN1_MOUSE Stathmin OS=Mus musculus GN=Stmn1 PE=1 SV=2;>tr|D3Z1Z8|D3Z1Z8_MOUSE Stathmin (Fragment) OS=Mus musculus GN=Stmn1 PE=1 SV=1;>tr|D3Z5N2|D3Z5N2_MOUSE Stathmin OS=Mus musculus GN=Stmn1 PE=1 SV=1	4	4	4	4	2	4	0	2	1	1	0	0	0	2	4	0	2	1	1	0	0	0	2	4	0	2	1	1	0	0	0	28.9	28.9	28.9	17.274	149	149;102;147;179	0	10.882	By MS/MS	By MS/MS	By matching
P54276	P54276	3	3	3	DNA mismatch repair protein Msh6	Msh6	>sp|P54276|MSH6_MOUSE DNA mismatch repair protein Msh6 OS=Mus musculus GN=Msh6 PE=1 SV=3	1	3	3	3	1	3	1	0	0	1	0	1	0	1	3	1	0	0	1	0	1	0	1	3	1	0	0	1	0	1	0	2.9	2.9	2.9	151.08	1358	1358	0	5.6944	By MS/MS	By MS/MS	By matching
P54728;Q3TN85;Q8CAP3;P54726	P54728	4;1;1;1	4;1;1;1	4;1;1;1	UV excision repair protein RAD23 homolog B	Rad23b	>sp|P54728|RD23B_MOUSE UV excision repair protein RAD23 homolog B OS=Mus musculus GN=Rad23b PE=1 SV=2	4	4	4	4	0	4	0	0	0	0	0	0	0	0	4	0	0	0	0	0	0	0	0	4	0	0	0	0	0	0	0	11.8	11.8	11.8	43.512	416	416;322;362;363	0	6.9597	By matching	By MS/MS	By matching
P54775	P54775	2	2	2	26S protease regulatory subunit 6B	Psmc4	>sp|P54775|PRS6B_MOUSE 26S protease regulatory subunit 6B OS=Mus musculus GN=Psmc4 PE=1 SV=2	1	2	2	2	0	2	0	0	0	0	0	0	0	0	2	0	0	0	0	0	0	0	0	2	0	0	0	0	0	0	0	6.7	6.7	6.7	47.408	418	418	0	5.0185	By matching	By MS/MS	By matching
P55258	P55258	1	1	1	Ras-related protein Rab-8A	Rab8a	>sp|P55258|RAB8A_MOUSE Ras-related protein Rab-8A OS=Mus musculus GN=Rab8a PE=1 SV=2	1	1	1	1	1	1	1	1	0	1	0	1	0	1	1	1	1	0	1	0	1	0	1	1	1	1	0	1	0	1	0	7.2	7.2	7.2	23.668	207	207	0.0064516	2.9249	By matching	By matching	By matching
P55264;P55264-2	P55264;P55264-2	2;1	2;1	2;1	Adenosine kinase	Adk	>sp|P55264|ADK_MOUSE Adenosine kinase OS=Mus musculus GN=Adk PE=1 SV=2;>sp|P55264-2|ADK_MOUSE Isoform Short of Adenosine kinase OS=Mus musculus GN=Adk	2	2	2	2	0	2	0	1	1	0	0	0	0	0	2	0	1	1	0	0	0	0	0	2	0	1	1	0	0	0	0	4.7	4.7	4.7	40.148	361	361;345	0	4.5895	By matching	By MS/MS	By matching
P55302;F6WMD1	P55302	3;1	3;1	3;1	Alpha-2-macroglobulin receptor-associated protein	Lrpap1	>sp|P55302|AMRP_MOUSE Alpha-2-macroglobulin receptor-associated protein OS=Mus musculus GN=Lrpap1 PE=1 SV=1	2	3	3	3	0	3	0	0	0	0	0	0	0	0	3	0	0	0	0	0	0	0	0	3	0	0	0	0	0	0	0	10	10	10	42.215	360	360;153	0	7.5133	By matching	By MS/MS	By matching
P56183-2;P56183-3;P56183	P56183-2;P56183-3;P56183	4;4;4	4;4;4	4;4;4	Ribosomal RNA processing protein 1 homolog A	Rrp1	>sp|P56183-2|RRP1_MOUSE Isoform 2 of Ribosomal RNA processing protein 1 homolog A OS=Mus musculus GN=Rrp1;>sp|P56183-3|RRP1_MOUSE Isoform 3 of Ribosomal RNA processing protein 1 homolog A OS=Mus musculus GN=Rrp1;>sp|P56183|RRP1_MOUSE Ribosomal RNA processi	3	4	4	4	1	2	4	2	0	0	0	1	1	1	2	4	2	0	0	0	1	1	1	2	4	2	0	0	0	1	1	13.8	13.8	13.8	50.012	443	443;459;494	0	31.019	By matching	By MS/MS	By MS/MS
P56394	P56394	1	1	1	Cytochrome c oxidase copper chaperone	Cox17	>sp|P56394|COX17_MOUSE Cytochrome c oxidase copper chaperone OS=Mus musculus GN=Cox17 PE=3 SV=2	1	1	1	1	0	1	0	0	0	0	0	0	0	0	1	0	0	0	0	0	0	0	0	1	0	0	0	0	0	0	0	25.4	25.4	25.4	6.784	63	63	0.0034091	3.3692	By matching	By MS/MS	By matching
P56480	P56480	15	15	15	ATP synthase subunit beta, mitochondrial	Atp5b	>sp|P56480|ATPB_MOUSE ATP synthase subunit beta, mitochondrial OS=Mus musculus GN=Atp5b PE=1 SV=2	1	15	15	15	6	15	5	8	3	2	1	2	1	6	15	5	8	3	2	1	2	1	6	15	5	8	3	2	1	2	1	41.8	41.8	41.8	56.3	529	529	0	67.632	By MS/MS	By MS/MS	By MS/MS
P56812;D3Z7Q5	P56812;D3Z7Q5	2;1	2;1	2;1	Programmed cell death protein 5	Pdcd5	>sp|P56812|PDCD5_MOUSE Programmed cell death protein 5 OS=Mus musculus GN=Pdcd5 PE=1 SV=3;>tr|D3Z7Q5|D3Z7Q5_MOUSE Programmed cell death protein 5 OS=Mus musculus GN=Pdcd5 PE=1 SV=1	2	2	2	2	0	2	0	0	1	0	0	0	0	0	2	0	0	1	0	0	0	0	0	2	0	0	1	0	0	0	0	20.6	20.6	20.6	14.275	126	126;205	0	8.8392	By matching	By MS/MS	By matching
P56873	P56873	1	1	1	Sjoegren syndrome/scleroderma autoantigen 1 homolog	Sssca1	>sp|P56873|SSA27_MOUSE Sjoegren syndrome/scleroderma autoantigen 1 homolog OS=Mus musculus GN=Sssca1 PE=2 SV=1	1	1	1	1	0	1	0	0	0	0	0	0	0	0	1	0	0	0	0	0	0	0	0	1	0	0	0	0	0	0	0	13.6	13.6	13.6	21.336	199	199	0	5.8188	By matching	By MS/MS	By matching
Q80T06;P57776;E9QN08;P57776-3;D3YUQ9;Q91VK2;P57776-2;D3YZT9;F6ZFU0;D3Z7N2;D3YY68	Q80T06;P57776;E9QN08;P57776-3;D3YUQ9;Q91VK2;P57776-2;D3YZT9;F6ZFU0;D3Z7N2;D3YY68	9;9;8;8;7;7;7;6;6;5;5	9;9;8;8;7;7;7;6;6;5;5	8;8;8;7;7;6;6;6;5;5;4	Elongation factor 1-delta	Eef1d	>tr|Q80T06|Q80T06_MOUSE Elongation factor 1-delta OS=Mus musculus GN=Eef1d PE=1 SV=1;>sp|P57776|EF1D_MOUSE Elongation factor 1-delta OS=Mus musculus GN=Eef1d PE=1 SV=3;>tr|E9QN08|E9QN08_MOUSE Elongation factor 1-delta (Fragment) OS=Mus musculus GN=Eef1d PE	11	9	9	8	6	9	2	6	2	3	0	1	0	6	9	2	6	2	3	0	1	0	6	8	2	6	2	3	0	1	0	38.1	38.1	33.8	31.292	281	281;281;245;660;194;276;257;210;552;129;190	0	80.347	By MS/MS	By MS/MS	By matching
P57780;E9Q2W9;D3Z0L8;D3Z761;Q91ZE6;E9PX29	P57780;E9Q2W9	24;13;7;4;1;1	24;13;7;4;1;1	17;8;5;3;1;1	Alpha-actinin-4	Actn4	>sp|P57780|ACTN4_MOUSE Alpha-actinin-4 OS=Mus musculus GN=Actn4 PE=1 SV=1;>tr|E9Q2W9|E9Q2W9_MOUSE Alpha-actinin-4 (Fragment) OS=Mus musculus GN=Actn4 PE=4 SV=1	6	24	24	17	3	14	21	2	1	1	0	0	1	3	14	21	2	1	1	0	0	1	3	10	14	1	0	1	0	0	0	35	35	28.3	104.98	912	912;518;206;133;2555;2561	0	79.594	By matching	By MS/MS	By MS/MS
P57784	P57784	1	1	1	U2 small nuclear ribonucleoprotein A	Snrpa1	>sp|P57784|RU2A_MOUSE U2 small nuclear ribonucleoprotein A OS=Mus musculus GN=Snrpa1 PE=1 SV=2	1	1	1	1	0	1	0	0	0	0	0	0	0	0	1	0	0	0	0	0	0	0	0	1	0	0	0	0	0	0	0	5.5	5.5	5.5	28.357	255	255	0.0033445	3.2236	By matching	By MS/MS	By matching
P58252	P58252	30	30	30	Elongation factor 2	Eef2	>sp|P58252|EF2_MOUSE Elongation factor 2 OS=Mus musculus GN=Eef2 PE=1 SV=2	1	30	30	30	18	30	18	11	3	6	23	25	23	18	30	18	11	3	6	23	25	23	18	30	18	11	3	6	23	25	23	38.7	38.7	38.7	95.313	858	858	0	127.87	By MS/MS	By MS/MS	By MS/MS
P58468	P58468	2	2	2	Protein FAM207A	Fam207a	>sp|P58468|F207A_MOUSE Protein FAM207A OS=Mus musculus GN=Fam207a PE=1 SV=1	1	2	2	2	0	0	2	0	0	0	0	0	0	0	0	2	0	0	0	0	0	0	0	0	2	0	0	0	0	0	0	15.1	15.1	15.1	24.814	219	219	0	4.1399	By matching	By matching	By MS/MS
P60122;D3YW60	P60122	5;1	5;1	5;1	RuvB-like 1	Ruvbl1	>sp|P60122|RUVB1_MOUSE RuvB-like 1 OS=Mus musculus GN=Ruvbl1 PE=1 SV=1	2	5	5	5	1	3	1	1	1	1	0	1	1	1	3	1	1	1	1	0	1	1	1	3	1	1	1	1	0	1	1	16.9	16.9	16.9	50.213	456	456;134	0	15.427	By MS/MS	By MS/MS	By MS/MS
P60229	P60229	2	2	2	Eukaryotic translation initiation factor 3 subunit E	Eif3e	>sp|P60229|EIF3E_MOUSE Eukaryotic translation initiation factor 3 subunit E OS=Mus musculus GN=Eif3e PE=1 SV=1	1	2	2	2	0	1	0	0	0	0	0	0	2	0	1	0	0	0	0	0	0	2	0	1	0	0	0	0	0	0	2	6.5	6.5	6.5	52.22	445	445	0	4.238	By matching	By MS/MS	By matching
P60710;E9Q1F2;E9Q5F4;E9Q2D1	P60710;E9Q1F2;E9Q5F4	24;18;15;4	24;18;15;4	1;1;1;1	Actin, cytoplasmic 1;Actin, cytoplasmic 1, N-terminally processed	Actb	>sp|P60710|ACTB_MOUSE Actin, cytoplasmic 1 OS=Mus musculus GN=Actb PE=1 SV=1;>tr|E9Q1F2|E9Q1F2_MOUSE Actin, cytoplasmic 1 OS=Mus musculus GN=Actb PE=3 SV=1;>tr|E9Q5F4|E9Q5F4_MOUSE Actin, cytoplasmic 1 (Fragment) OS=Mus musculus GN=Actb PE=3 SV=1	4	24	24	1	12	23	21	14	9	12	5	6	6	12	23	21	14	9	12	5	6	6	1	1	1	1	0	0	0	0	0	83.2	83.2	4.5	41.736	375	375;295;265;108	0	224.4	By MS/MS	By MS/MS	By MS/MS
P60840-3;P60840-2;P60840	P60840-3;P60840-2;P60840	1;1;1	1;1;1	1;1;1	Alpha-endosulfine	Ensa	>sp|P60840-3|ENSA_MOUSE Isoform 3 of Alpha-endosulfine OS=Mus musculus GN=Ensa;>sp|P60840-2|ENSA_MOUSE Isoform 2 of Alpha-endosulfine OS=Mus musculus GN=Ensa;>sp|P60840|ENSA_MOUSE Alpha-endosulfine OS=Mus musculus GN=Ensa PE=1 SV=1	3	1	1	1	0	1	0	0	0	0	0	0	0	0	1	0	0	0	0	0	0	0	0	1	0	0	0	0	0	0	0	19.4	19.4	19.4	8.1831	72	72;117;121	0	24.083	By matching	By MS/MS	By matching
P60843;Q8BTU6;P10630;P10630-2;E9Q561	P60843	14;6;6;6;3	14;6;6;6;3	13;5;5;5;3	Eukaryotic initiation factor 4A-I	Eif4a1	>sp|P60843|IF4A1_MOUSE Eukaryotic initiation factor 4A-I OS=Mus musculus GN=Eif4a1 PE=1 SV=1	5	14	14	13	7	14	3	6	0	4	0	0	0	7	14	3	6	0	4	0	0	0	7	13	3	6	0	4	0	0	0	38.2	38.2	34.2	46.153	406	406;362;407;408;312	0	53.354	By MS/MS	By MS/MS	By matching
P60867	P60867	5	5	5	40S ribosomal protein S20	Rps20	>sp|P60867|RS20_MOUSE 40S ribosomal protein S20 OS=Mus musculus GN=Rps20 PE=1 SV=1	1	5	5	5	3	5	4	2	2	3	4	5	4	3	5	4	2	2	3	4	5	4	3	5	4	2	2	3	4	5	4	30.3	30.3	30.3	13.373	119	119	0	70.856	By MS/MS	By MS/MS	By MS/MS
P61089	P61089	2	2	2	Ubiquitin-conjugating enzyme E2 N	Ube2n	>sp|P61089|UBE2N_MOUSE Ubiquitin-conjugating enzyme E2 N OS=Mus musculus GN=Ube2n PE=1 SV=1	1	2	2	2	0	2	0	0	0	0	0	0	0	0	2	0	0	0	0	0	0	0	0	2	0	0	0	0	0	0	0	23	23	23	17.138	152	152	0	6.3281	By matching	By MS/MS	By matching
P61255;B1ARA3;B1ARA5	P61255;B1ARA3;B1ARA5	8;6;6	8;6;6	8;6;6	60S ribosomal protein L26	Rpl26	>sp|P61255|RL26_MOUSE 60S ribosomal protein L26 OS=Mus musculus GN=Rpl26 PE=1 SV=1;>tr|B1ARA3|B1ARA3_MOUSE 60S ribosomal protein L26 (Fragment) OS=Mus musculus GN=Rpl26 PE=4 SV=1;>tr|B1ARA5|B1ARA5_MOUSE 60S ribosomal protein L26 OS=Mus musculus GN=Rpl26 PE	3	8	8	8	6	6	6	4	4	3	6	7	7	6	6	6	4	4	3	6	7	7	6	6	6	4	4	3	6	7	7	42.8	42.8	42.8	17.258	145	145;103;143	0	19.701	By MS/MS	By MS/MS	By MS/MS
P61358;A2A4Q0	P61358	6;2	6;2	6;2	60S ribosomal protein L27	Rpl27	>sp|P61358|RL27_MOUSE 60S ribosomal protein L27 OS=Mus musculus GN=Rpl27 PE=1 SV=2	2	6	6	6	6	6	6	6	4	4	6	6	6	6	6	6	6	4	4	6	6	6	6	6	6	6	4	4	6	6	6	44.9	44.9	44.9	15.798	136	136;87	0	18.527	By MS/MS	By MS/MS	By MS/MS
P61514	P61514	4	4	4	60S ribosomal protein L37a	Rpl37a	>sp|P61514|RL37A_MOUSE 60S ribosomal protein L37a OS=Mus musculus GN=Rpl37a PE=2 SV=2	1	4	4	4	3	3	3	1	2	0	4	4	4	3	3	3	1	2	0	4	4	4	3	3	3	1	2	0	4	4	4	51.1	51.1	51.1	10.275	92	92	0	32.356	By MS/MS	By MS/MS	By MS/MS
P61965	P61965	1	1	1	WD repeat-containing protein 5	Wdr5	>sp|P61965|WDR5_MOUSE WD repeat-containing protein 5 OS=Mus musculus GN=Wdr5 PE=1 SV=1	1	1	1	1	0	1	0	0	1	0	0	1	0	0	1	0	0	1	0	0	1	0	0	1	0	0	1	0	0	1	0	7.2	7.2	7.2	36.588	334	334	0.003304	3.1509	By matching	By MS/MS	By matching
P61971	P61971	2	2	2	Nuclear transport factor 2	Nutf2	>sp|P61971|NTF2_MOUSE Nuclear transport factor 2 OS=Mus musculus GN=Nutf2 PE=2 SV=1	1	2	2	2	0	2	0	0	0	0	0	0	0	0	2	0	0	0	0	0	0	0	0	2	0	0	0	0	0	0	0	18.9	18.9	18.9	14.478	127	127	0	5.4943	By matching	By MS/MS	By matching
P61982	P61982	6	4	3	14-3-3 protein gamma;14-3-3 protein gamma, N-terminally processed	Ywhag	>sp|P61982|1433G_MOUSE 14-3-3 protein gamma OS=Mus musculus GN=Ywhag PE=1 SV=2	1	6	4	3	3	6	4	6	3	2	1	2	1	1	4	2	4	1	1	0	0	1	1	3	1	3	1	1	0	0	1	27.1	19.8	15.8	28.302	247	247	0	9.7668	By matching	By MS/MS	By matching
P62075	P62075	2	2	2	Mitochondrial import inner membrane translocase subunit Tim13	Timm13	>sp|P62075|TIM13_MOUSE Mitochondrial import inner membrane translocase subunit Tim13 OS=Mus musculus GN=Timm13 PE=1 SV=1	1	2	2	2	0	2	0	0	0	0	0	0	0	0	2	0	0	0	0	0	0	0	0	2	0	0	0	0	0	0	0	31.6	31.6	31.6	10.458	95	95	0	4.178	By matching	By MS/MS	By matching
P62082;F6SVV1	P62082;F6SVV1	11;10	11;10	11;10	40S ribosomal protein S7	Rps7;Gm9493	>sp|P62082|RS7_MOUSE 40S ribosomal protein S7 OS=Mus musculus GN=Rps7 PE=2 SV=1;>tr|F6SVV1|F6SVV1_MOUSE Protein Gm9493 OS=Mus musculus GN=Gm9493 PE=4 SV=1	2	11	11	11	8	8	6	3	4	2	8	9	10	8	8	6	3	4	2	8	9	10	8	8	6	3	4	2	8	9	10	60.8	60.8	60.8	22.127	194	194;192	0	76.061	By MS/MS	By MS/MS	By MS/MS
P62192	P62192	3	3	3	26S protease regulatory subunit 4	Psmc1	>sp|P62192|PRS4_MOUSE 26S protease regulatory subunit 4 OS=Mus musculus GN=Psmc1 PE=1 SV=1	1	3	3	3	0	3	0	0	0	0	0	0	0	0	3	0	0	0	0	0	0	0	0	3	0	0	0	0	0	0	0	10.9	10.9	10.9	49.184	440	440	0	4.8064	By matching	By MS/MS	By matching
P62196;Q8K1K2	P62196;Q8K1K2	2;1	2;1	2;1	26S protease regulatory subunit 8	Psmc5	>sp|P62196|PRS8_MOUSE 26S protease regulatory subunit 8 OS=Mus musculus GN=Psmc5 PE=1 SV=1;>tr|Q8K1K2|Q8K1K2_MOUSE 26S protease regulatory subunit 8 OS=Mus musculus GN=Psmc5 PE=2 SV=1	2	2	2	2	2	1	1	2	1	1	1	1	1	2	1	1	2	1	1	1	1	1	2	1	1	2	1	1	1	1	1	6.7	6.7	6.7	45.626	406	406;348	0	5.7855	By MS/MS	By MS/MS	By MS/MS
P62204;Q3UKW2;Q9D6P8;G3UX57	P62204;Q3UKW2;Q9D6P8	9;8;6;1	9;8;6;1	9;8;6;1	Calmodulin;Calmodulin-like protein 3	Calm1;Calml3	>sp|P62204|CALM_MOUSE Calmodulin OS=Mus musculus GN=Calm1 PE=1 SV=2;>tr|Q3UKW2|Q3UKW2_MOUSE Calmodulin OS=Mus musculus GN=Calm1 PE=1 SV=1;>sp|Q9D6P8|CALL3_MOUSE Calmodulin-like protein 3 OS=Mus musculus GN=Calml3 PE=2 SV=1	4	9	9	9	5	9	6	5	4	4	0	3	0	5	9	6	5	4	4	0	3	0	5	9	6	5	4	4	0	3	0	71.8	71.8	71.8	16.837	149	149;197;149;39	0	112.07	By MS/MS	By MS/MS	By MS/MS
P62242	P62242	15	15	15	40S ribosomal protein S8	Rps8	>sp|P62242|RS8_MOUSE 40S ribosomal protein S8 OS=Mus musculus GN=Rps8 PE=1 SV=2	1	15	15	15	13	14	14	7	7	9	14	14	14	13	14	14	7	7	9	14	14	14	13	14	14	7	7	9	14	14	14	60.1	60.1	60.1	24.205	208	208	0	201.82	By MS/MS	By MS/MS	By MS/MS
P62259;D6REF3;F6WA09;O70456	P62259;D6REF3;F6WA09	12;6;6;2	12;6;6;2	10;5;5;0	14-3-3 protein epsilon	Ywhae	>sp|P62259|1433E_MOUSE 14-3-3 protein epsilon OS=Mus musculus GN=Ywhae PE=1 SV=1;>tr|D6REF3|D6REF3_MOUSE 14-3-3 protein epsilon OS=Mus musculus GN=Ywhae PE=4 SV=1;>tr|F6WA09|F6WA09_MOUSE 14-3-3 protein epsilon (Fragment) OS=Mus musculus GN=Ywhae PE=4 SV=1	4	12	12	10	8	12	5	8	2	2	1	2	0	8	12	5	8	2	2	1	2	0	6	10	3	6	0	1	0	0	0	47.5	47.5	40.4	29.174	255	255;130;154;248	0	31.26	By MS/MS	By MS/MS	By MS/MS
P62264;D3YVF4;D3Z7I1	P62264;D3YVF4;D3Z7I1	8;5;5	8;5;5	8;5;5	40S ribosomal protein S14	Rps14	>sp|P62264|RS14_MOUSE 40S ribosomal protein S14 OS=Mus musculus GN=Rps14 PE=2 SV=3;>tr|D3YVF4|D3YVF4_MOUSE 40S ribosomal protein S14 (Fragment) OS=Mus musculus GN=Rps14 PE=4 SV=1;>tr|D3Z7I1|D3Z7I1_MOUSE 40S ribosomal protein S14 (Fragment) OS=Mus musculus	3	8	8	8	5	8	5	3	4	4	5	5	5	5	8	5	3	4	4	5	5	5	5	8	5	3	4	4	5	5	5	41.7	41.7	41.7	16.273	151	151;119;138	0	61.228	By MS/MS	By MS/MS	By MS/MS
P62267	P62267	6	6	6	40S ribosomal protein S23	Rps23	>sp|P62267|RS23_MOUSE 40S ribosomal protein S23 OS=Mus musculus GN=Rps23 PE=1 SV=3	1	6	6	6	4	4	5	3	3	3	5	6	5	4	4	5	3	3	3	5	6	5	4	4	5	3	3	3	5	6	5	48.3	48.3	48.3	15.807	143	143	0	15.416	By MS/MS	By MS/MS	By MS/MS
P62270;F6YVP7;S4R1N6	P62270;F6YVP7;S4R1N6	10;9;8	10;9;8	10;9;8	40S ribosomal protein S18	Rps18;Gm10260	>sp|P62270|RS18_MOUSE 40S ribosomal protein S18 OS=Mus musculus GN=Rps18 PE=1 SV=3;>tr|F6YVP7|F6YVP7_MOUSE Uncharacterized protein OS=Mus musculus GN=Gm10260 PE=3 SV=2;>tr|S4R1N6|S4R1N6_MOUSE 40S ribosomal protein S18 OS=Mus musculus GN=Rps18 PE=3 SV=1	3	10	10	10	8	8	8	4	3	6	8	9	10	8	8	8	4	3	6	8	9	10	8	8	8	4	3	6	8	9	10	52	52	52	17.718	152	152;152;107	0	39.05	By MS/MS	By MS/MS	By MS/MS
P62274	P62274	3	3	3	40S ribosomal protein S29	Rps29	>sp|P62274|RS29_MOUSE 40S ribosomal protein S29 OS=Mus musculus GN=Rps29 PE=2 SV=2	1	3	3	3	3	2	3	0	0	1	3	3	3	3	2	3	0	0	1	3	3	3	3	2	3	0	0	1	3	3	3	33.9	33.9	33.9	6.6767	56	56	0	6.9762	By MS/MS	By MS/MS	By MS/MS
P62281	P62281	11	11	11	40S ribosomal protein S11	Rps11	>sp|P62281|RS11_MOUSE 40S ribosomal protein S11 OS=Mus musculus GN=Rps11 PE=1 SV=3	1	11	11	11	11	10	10	4	6	2	11	11	11	11	10	10	4	6	2	11	11	11	11	10	10	4	6	2	11	11	11	56.3	56.3	56.3	18.431	158	158	0	37.818	By MS/MS	By MS/MS	By MS/MS
P62301	P62301	10	10	10	40S ribosomal protein S13	Rps13	>sp|P62301|RS13_MOUSE 40S ribosomal protein S13 OS=Mus musculus GN=Rps13 PE=1 SV=2	1	10	10	10	9	10	10	6	6	6	10	10	10	9	10	10	6	6	6	10	10	10	9	10	10	6	6	6	10	10	10	49	49	49	17.222	151	151	0	37.312	By MS/MS	By MS/MS	By MS/MS
P62305;E9Q0W8;E9Q4F4	P62305;E9Q0W8;E9Q4F4	2;1;1	2;1;1	2;1;1	Small nuclear ribonucleoprotein E	Snrpe	>sp|P62305|RUXE_MOUSE Small nuclear ribonucleoprotein E OS=Mus musculus GN=Snrpe PE=2 SV=1;>tr|E9Q0W8|E9Q0W8_MOUSE Small nuclear ribonucleoprotein E OS=Mus musculus GN=Snrpe PE=4 SV=1;>tr|E9Q4F4|E9Q4F4_MOUSE Small nuclear ribonucleoprotein E OS=Mus musculu	3	2	2	2	1	2	1	1	1	1	1	1	1	1	2	1	1	1	1	1	1	1	1	2	1	1	1	1	1	1	1	25	25	25	10.803	92	92;52;91	0	6.1545	By matching	By MS/MS	By MS/MS
P62307	P62307	3	3	3	Small nuclear ribonucleoprotein F	Snrpf	>sp|P62307|RUXF_MOUSE Small nuclear ribonucleoprotein F OS=Mus musculus GN=Snrpf PE=2 SV=1	1	3	3	3	2	3	3	1	1	1	1	2	2	2	3	3	1	1	1	1	2	2	2	3	3	1	1	1	1	2	2	48.8	48.8	48.8	9.7251	86	86	0	48.499	By MS/MS	By MS/MS	By MS/MS
P62315	P62315	2	2	2	Small nuclear ribonucleoprotein Sm D1	Snrpd1	>sp|P62315|SMD1_MOUSE Small nuclear ribonucleoprotein Sm D1 OS=Mus musculus GN=Snrpd1 PE=2 SV=1	1	2	2	2	1	2	1	1	0	0	2	1	0	1	2	1	1	0	0	2	1	0	1	2	1	1	0	0	2	1	0	27.7	27.7	27.7	13.281	119	119	0	7.6063	By matching	By MS/MS	By matching
P62320	P62320	1	1	1	Small nuclear ribonucleoprotein Sm D3	Snrpd3	>sp|P62320|SMD3_MOUSE Small nuclear ribonucleoprotein Sm D3 OS=Mus musculus GN=Snrpd3 PE=1 SV=1	1	1	1	1	1	1	1	1	1	1	1	1	1	1	1	1	1	1	1	1	1	1	1	1	1	1	1	1	1	1	1	7.9	7.9	7.9	13.916	126	126	0.0033076	3.1528	By MS/MS	By MS/MS	By MS/MS
P62627	P62627	1	1	1	Dynein light chain roadblock-type 1	Dynlrb1	>sp|P62627|DLRB1_MOUSE Dynein light chain roadblock-type 1 OS=Mus musculus GN=Dynlrb1 PE=1 SV=3	1	1	1	1	0	1	0	0	0	0	0	0	0	0	1	0	0	0	0	0	0	0	0	1	0	0	0	0	0	0	0	8.3	8.3	8.3	10.99	96	96	0.0033113	3.1591	By matching	By MS/MS	By matching
P62702;V9GWY0	P62702	20;8	20;8	7;0	40S ribosomal protein S4, X isoform	Rps4x	>sp|P62702|RS4X_MOUSE 40S ribosomal protein S4, X isoform OS=Mus musculus GN=Rps4x PE=2 SV=2	2	20	20	7	17	16	17	6	11	9	20	19	20	17	16	17	6	11	9	20	19	20	5	6	6	1	3	1	7	6	7	64.6	64.6	26.2	29.597	263	263;266	0	122.39	By MS/MS	By MS/MS	By MS/MS
P62717;F6YJW4	P62717	8;3	8;3	8;3	60S ribosomal protein L18a	Rpl18a	>sp|P62717|RL18A_MOUSE 60S ribosomal protein L18a OS=Mus musculus GN=Rpl18a PE=1 SV=1	2	8	8	8	6	6	5	1	2	1	7	8	6	6	6	5	1	2	1	7	8	6	6	6	5	1	2	1	7	8	6	40.9	40.9	40.9	20.732	176	176;174	0	27.329	By MS/MS	By MS/MS	By MS/MS
P62751;D3YTY6	P62751	7;3	7;3	7;3	60S ribosomal protein L23a	Rpl23a	>sp|P62751|RL23A_MOUSE 60S ribosomal protein L23a OS=Mus musculus GN=Rpl23a PE=1 SV=1	2	7	7	7	5	7	6	5	4	4	6	6	5	5	7	6	5	4	4	6	6	5	5	7	6	5	4	4	6	6	5	39.7	39.7	39.7	17.695	156	156;151	0	65.045	By MS/MS	By MS/MS	By MS/MS
P62754	P62754	7	7	7	40S ribosomal protein S6	Rps6	>sp|P62754|RS6_MOUSE 40S ribosomal protein S6 OS=Mus musculus GN=Rps6 PE=1 SV=1	1	7	7	7	5	6	6	4	4	4	7	7	6	5	6	6	4	4	4	7	7	6	5	6	6	4	4	4	7	7	6	24.1	24.1	24.1	28.68	249	249	0	79.963	By MS/MS	By MS/MS	By MS/MS
P62774	P62774	1	1	1	Myotrophin	Mtpn	>sp|P62774|MTPN_MOUSE Myotrophin OS=Mus musculus GN=Mtpn PE=1 SV=2	1	1	1	1	0	1	0	0	0	0	0	0	0	0	1	0	0	0	0	0	0	0	0	1	0	0	0	0	0	0	0	14.4	14.4	14.4	12.861	118	118	0	5.742	By matching	By MS/MS	By matching
P62806	P62806	12	12	12	Histone H4	Hist1h4a	>sp|P62806|H4_MOUSE Histone H4 OS=Mus musculus GN=Hist1h4a PE=1 SV=2	1	12	12	12	9	12	12	6	7	5	11	11	12	9	12	12	6	7	5	11	11	12	9	12	12	6	7	5	11	11	12	60.2	60.2	60.2	11.367	103	103	0	79.107	By MS/MS	By MS/MS	By MS/MS
Q5SW87;Q5SW88;P62821;Q5SW86	Q5SW87;Q5SW88;P62821;Q5SW86	2;2;2;1	2;2;2;1	2;2;2;1	Ras-related protein Rab-1A	Rab1;Rab1A	>tr|Q5SW87|Q5SW87_MOUSE Ras-related protein Rab-1A OS=Mus musculus GN=Rab1 PE=4 SV=1;>tr|Q5SW88|Q5SW88_MOUSE Ras-related protein Rab-1A OS=Mus musculus GN=Rab1 PE=3 SV=1;>sp|P62821|RAB1A_MOUSE Ras-related protein Rab-1A OS=Mus musculus GN=Rab1A PE=1 SV=3;>	4	2	2	2	1	2	1	1	0	0	0	0	0	1	2	1	1	0	0	0	0	0	1	2	1	1	0	0	0	0	0	23.9	23.9	23.9	15.025	138	138;202;205;126	0.0023229	3.5224	By matching	By MS/MS	By matching
P62827;Q14AA6;Q61820	P62827;Q14AA6	7;4;2	7;4;2	7;4;2	GTP-binding nuclear protein Ran	Ran;1700009N14Rik	>sp|P62827|RAN_MOUSE GTP-binding nuclear protein Ran OS=Mus musculus GN=Ran PE=1 SV=3;>tr|Q14AA6|Q14AA6_MOUSE MCG49183 OS=Mus musculus GN=1700009N14Rik PE=2 SV=1	3	7	7	7	2	7	3	3	0	1	0	0	0	2	7	3	3	0	1	0	0	0	2	7	3	3	0	1	0	0	0	44.9	44.9	44.9	24.423	216	216;216;216	0	14.244	By MS/MS	By MS/MS	By MS/MS
P62830;A2A6F8	P62830	10;2	10;2	10;2	60S ribosomal protein L23	Rpl23	>sp|P62830|RL23_MOUSE 60S ribosomal protein L23 OS=Mus musculus GN=Rpl23 PE=1 SV=1	2	10	10	10	6	8	7	4	4	4	5	7	8	6	8	7	4	4	4	5	7	8	6	8	7	4	4	4	5	7	8	66.4	66.4	66.4	14.865	140	140;60	0	47.111	By MS/MS	By MS/MS	By MS/MS
P62843;D3YTQ9	P62843;D3YTQ9	4;3	4;3	4;3	40S ribosomal protein S15	Rps15	>sp|P62843|RS15_MOUSE 40S ribosomal protein S15 OS=Mus musculus GN=Rps15 PE=2 SV=2;>tr|D3YTQ9|D3YTQ9_MOUSE 40S ribosomal protein S15 OS=Mus musculus GN=Rps15 PE=3 SV=1	2	4	4	4	3	4	3	2	2	1	3	3	3	3	4	3	2	2	1	3	3	3	3	4	3	2	2	1	3	3	3	45.5	45.5	45.5	17.04	145	145;118	0	32.351	By MS/MS	By MS/MS	By MS/MS
P62849-2;P62849-3;P62849	P62849-2;P62849-3;P62849	3;3;3	3;3;3	3;3;3	40S ribosomal protein S24	Rps24	>sp|P62849-2|RS24_MOUSE Isoform 2 of 40S ribosomal protein S24 OS=Mus musculus GN=Rps24;>sp|P62849-3|RS24_MOUSE Isoform 3 of 40S ribosomal protein S24 OS=Mus musculus GN=Rps24;>sp|P62849|RS24_MOUSE 40S ribosomal protein S24 OS=Mus musculus GN=Rps24 PE=2 SV	3	3	3	3	2	3	3	2	1	2	2	3	3	2	3	3	2	1	2	2	3	3	2	3	3	2	1	2	2	3	3	29.2	29.2	29.2	15.069	130	130;131;133	0	12.973	By MS/MS	By MS/MS	By MS/MS
P62852	P62852	5	5	5	40S ribosomal protein S25	Rps25	>sp|P62852|RS25_MOUSE 40S ribosomal protein S25 OS=Mus musculus GN=Rps25 PE=1 SV=1	1	5	5	5	5	5	5	4	4	4	5	5	5	5	5	5	4	4	4	5	5	5	5	5	5	4	4	4	5	5	5	29.6	29.6	29.6	13.742	125	125	0	16.636	By MS/MS	By MS/MS	By MS/MS
P62855	P62855	5	5	5	40S ribosomal protein S26	Rps26	>sp|P62855|RS26_MOUSE 40S ribosomal protein S26 OS=Mus musculus GN=Rps26 PE=2 SV=3	1	5	5	5	3	3	3	3	0	0	4	5	5	3	3	3	3	0	0	4	5	5	3	3	3	3	0	0	4	5	5	40	40	40	13.015	115	115	0	30.115	By MS/MS	By MS/MS	By MS/MS
Q642K5;P62862	Q642K5;P62862	2;2	2;2	2;2	40S ribosomal protein S30	Fau	>tr|Q642K5|Q642K5_MOUSE 40S ribosomal protein S30 OS=Mus musculus GN=Fau PE=1 SV=1;>sp|P62862|RS30_MOUSE 40S ribosomal protein S30 OS=Mus musculus GN=Fau PE=1 SV=1	2	2	2	2	2	2	2	1	1	1	2	2	2	2	2	2	1	1	1	2	2	2	2	2	2	1	1	1	2	2	2	8.3	8.3	8.3	14.416	133	133;59	0	5.315	By MS/MS	By MS/MS	By MS/MS
P62869	P62869	1	1	1	Transcription elongation factor B polypeptide 2	Tceb2	>sp|P62869|ELOB_MOUSE Transcription elongation factor B polypeptide 2 OS=Mus musculus GN=Tceb2 PE=1 SV=1	1	1	1	1	0	1	1	0	0	1	0	0	0	0	1	1	0	0	1	0	0	0	0	1	1	0	0	1	0	0	0	21.2	21.2	21.2	13.17	118	118	0	6.9477	By matching	By MS/MS	By matching
P62878	P62878	2	2	2	E3 ubiquitin-protein ligase RBX1;E3 ubiquitin-protein ligase RBX1, N-terminally processed	Rbx1	>sp|P62878|RBX1_MOUSE E3 ubiquitin-protein ligase RBX1 OS=Mus musculus GN=Rbx1 PE=1 SV=1	1	2	2	2	0	2	0	0	0	0	0	0	0	0	2	0	0	0	0	0	0	0	0	2	0	0	0	0	0	0	0	17.6	17.6	17.6	12.274	108	108	0	49.904	By matching	By MS/MS	By matching
P62889	P62889	7	7	7	60S ribosomal protein L30	Rpl30	>sp|P62889|RL30_MOUSE 60S ribosomal protein L30 OS=Mus musculus GN=Rpl30 PE=2 SV=2	1	7	7	7	6	6	7	3	4	3	7	7	7	6	6	7	3	4	3	7	7	7	6	6	7	3	4	3	7	7	7	66.1	66.1	66.1	12.784	115	115	0	55.207	By MS/MS	By MS/MS	By MS/MS
P62900	P62900	5	5	5	60S ribosomal protein L31	Rpl31	>sp|P62900|RL31_MOUSE 60S ribosomal protein L31 OS=Mus musculus GN=Rpl31 PE=1 SV=1	1	5	5	5	5	5	4	3	1	3	5	5	5	5	5	4	3	1	3	5	5	5	5	5	4	3	1	3	5	5	5	34.4	34.4	34.4	14.463	125	125	0	80.651	By MS/MS	By MS/MS	By MS/MS
P62908;D3YV43	P62908;D3YV43	20;14	20;14	20;14	40S ribosomal protein S3	Rps3	>sp|P62908|RS3_MOUSE 40S ribosomal protein S3 OS=Mus musculus GN=Rps3 PE=1 SV=1;>tr|D3YV43|D3YV43_MOUSE 40S ribosomal protein S3 OS=Mus musculus GN=Rps3 PE=1 SV=1	2	20	20	20	15	19	15	7	10	9	15	18	16	15	19	15	7	10	9	15	18	16	15	19	15	7	10	9	15	18	16	79.4	79.4	79.4	26.674	243	243;191	0	130.49	By MS/MS	By MS/MS	By MS/MS
P62911;A2AD25	P62911	6;2	6;2	6;2	60S ribosomal protein L32	Rpl32	>sp|P62911|RL32_MOUSE 60S ribosomal protein L32 OS=Mus musculus GN=Rpl32 PE=1 SV=2	2	6	6	6	5	5	5	3	3	4	6	5	5	5	5	5	3	3	4	6	5	5	5	5	5	3	3	4	6	5	5	38.5	38.5	38.5	15.86	135	135;135	0	35.84	By MS/MS	By MS/MS	By MS/MS
P62918	P62918	7	7	7	60S ribosomal protein L8	Rpl8	>sp|P62918|RL8_MOUSE 60S ribosomal protein L8 OS=Mus musculus GN=Rpl8 PE=2 SV=2	1	7	7	7	6	4	6	2	1	1	7	7	7	6	4	6	2	1	1	7	7	7	6	4	6	2	1	1	7	7	7	29.6	29.6	29.6	28.024	257	257	0	81.254	By MS/MS	By MS/MS	By MS/MS
P62960;A2BGG7;B2RUF0;Q9Z2C8-2;Q9Z2C8	P62960;A2BGG7	17;9;4;4;4	17;9;4;4;4	12;9;0;0;0	Nuclease-sensitive element-binding protein 1	Ybx1	>sp|P62960|YBOX1_MOUSE Nuclease-sensitive element-binding protein 1 OS=Mus musculus GN=Ybx1 PE=1 SV=3;>tr|A2BGG7|A2BGG7_MOUSE Nuclease-sensitive element-binding protein 1 (Fragment) OS=Mus musculus GN=Ybx1 PE=1 SV=1	5	17	17	12	8	14	9	7	5	6	10	13	13	8	14	9	7	5	6	10	13	13	7	9	8	7	5	6	9	10	10	66.1	66.1	53.4	35.73	322	322;214;359;282;360	0	323.31	By MS/MS	By MS/MS	By MS/MS
P62962;Q5SX49;J3QMC2;CON__P02584	P62962;Q5SX49	5;3;2;2	5;3;2;2	5;3;2;2	Profilin-1;Profilin	Pfn1	>sp|P62962|PROF1_MOUSE Profilin-1 OS=Mus musculus GN=Pfn1 PE=1 SV=2;>tr|Q5SX49|Q5SX49_MOUSE Profilin OS=Mus musculus GN=Pfn1 PE=3 SV=1	4	5	5	5	4	5	4	3	2	3	0	0	0	4	5	4	3	2	3	0	0	0	4	5	4	3	2	3	0	0	0	51.4	51.4	51.4	14.957	140	140;112;55;140	0	26.604	By MS/MS	By MS/MS	By MS/MS
P62983	P62983	11	11	1	Ubiquitin-40S ribosomal protein S27a;Ubiquitin;40S ribosomal protein S27a	Rps27a	>sp|P62983|RS27A_MOUSE Ubiquitin-40S ribosomal protein S27a OS=Mus musculus GN=Rps27a PE=1 SV=2	1	11	11	1	7	10	5	6	6	6	4	6	5	7	10	5	6	6	6	4	6	5	0	0	0	0	0	0	0	1	1	51.9	51.9	12.2	17.951	156	156	0	200.05	By MS/MS	By MS/MS	By MS/MS
P62996;F8WJG3;P62996-2	P62996;F8WJG3	6;5;1	6;5;1	6;5;1	Transformer-2 protein homolog beta	Tra2b	>sp|P62996|TRA2B_MOUSE Transformer-2 protein homolog beta OS=Mus musculus GN=Tra2b PE=2 SV=1;>tr|F8WJG3|F8WJG3_MOUSE Transformer-2 protein homolog beta OS=Mus musculus GN=Tra2b PE=4 SV=1	3	6	6	6	3	4	6	3	3	5	4	3	5	3	4	6	3	3	5	4	3	5	3	4	6	3	3	5	4	3	5	25	25	25	33.665	288	288;188;38	0	12.691	By MS/MS	By MS/MS	By MS/MS
P63017;Q504P4;P17156;D3Z5E2;D3YW43;P16627	P63017;Q504P4	38;37;11;9;7;4	38;37;11;9;7;4	33;32;7;7;5;0	Heat shock cognate 71 kDa protein	Hspa8	>sp|P63017|HSP7C_MOUSE Heat shock cognate 71 kDa protein OS=Mus musculus GN=Hspa8 PE=1 SV=1;>tr|Q504P4|Q504P4_MOUSE Heat shock cognate 71 kDa protein OS=Mus musculus GN=Hspa8 PE=1 SV=1	6	38	38	33	34	37	33	32	31	32	31	29	28	34	37	33	32	31	32	31	29	28	30	32	29	28	28	27	26	26	25	66.9	66.9	58.4	70.87	646	646;627;633;116;158;641	0	323.31	By MS/MS	By MS/MS	By MS/MS
P63028;D3YU75	P63028;D3YU75	6;5	6;5	6;5	Translationally-controlled tumor protein	Tpt1	>sp|P63028|TCTP_MOUSE Translationally-controlled tumor protein OS=Mus musculus GN=Tpt1 PE=1 SV=1;>tr|D3YU75|D3YU75_MOUSE Translationally-controlled tumor protein OS=Mus musculus GN=Tpt1 PE=4 SV=1	2	6	6	6	4	6	3	4	4	3	0	2	0	4	6	3	4	4	3	0	2	0	4	6	3	4	4	3	0	2	0	59.9	59.9	59.9	19.462	172	172;138	0	54.253	By MS/MS	By MS/MS	By MS/MS
P63037;B1AXX9;B1AXY0;B1AXY1	P63037	9;4;4;4	9;4;4;4	9;4;4;4	DnaJ homolog subfamily A member 1	Dnaja1	>sp|P63037|DNJA1_MOUSE DnaJ homolog subfamily A member 1 OS=Mus musculus GN=Dnaja1 PE=1 SV=1	4	9	9	9	7	9	7	6	5	6	5	7	5	7	9	7	6	5	6	5	7	5	7	9	7	6	5	6	5	7	5	32	32	32	44.868	397	397;128;208;278	0	22.668	By MS/MS	By MS/MS	By MS/MS
P63038;P63038-2;D3Z2F2;D3Z7J9	P63038	30;14;8;4	30;14;8;4	30;14;8;4	60 kDa heat shock protein, mitochondrial	Hspd1	>sp|P63038|CH60_MOUSE 60 kDa heat shock protein, mitochondrial OS=Mus musculus GN=Hspd1 PE=1 SV=1	4	30	30	30	15	28	13	11	10	9	4	3	3	15	28	13	11	10	9	4	3	3	15	28	13	11	10	9	4	3	3	57.1	57.1	57.1	60.955	573	573;258;202;142	0	323.31	By MS/MS	By MS/MS	By MS/MS
P63101;D3YXN6;D3YXF4	P63101	7;3;2	5;2;2	5;2;2	14-3-3 protein zeta/delta	Ywhaz	>sp|P63101|1433Z_MOUSE 14-3-3 protein zeta/delta OS=Mus musculus GN=Ywhaz PE=1 SV=1	3	7	5	5	4	7	3	4	3	2	1	2	0	2	5	1	2	1	1	0	0	0	2	5	1	2	1	1	0	0	0	34.3	26.9	26.9	27.771	245	245;88;45	0	61.314	By MS/MS	By MS/MS	By MS/MS
P63158;D3YZ18;D3YVC6	P63158;D3YZ18	12;7;5	12;7;5	11;6;4	High mobility group protein B1	Hmgb1	>sp|P63158|HMGB1_MOUSE High mobility group protein B1 OS=Mus musculus GN=Hmgb1 PE=1 SV=2;>tr|D3YZ18|D3YZ18_MOUSE High mobility group protein B1 (Fragment) OS=Mus musculus GN=Hmgb1 PE=1 SV=3	3	12	12	11	2	12	0	2	1	0	0	0	0	2	12	0	2	1	0	0	0	0	2	11	0	2	1	0	0	0	0	44.2	44.2	38.6	24.893	215	215;125;92	0	95.577	By matching	By MS/MS	By matching
P63166;A0A087WRQ4	P63166;A0A087WRQ4	2;1	2;1	2;1	Small ubiquitin-related modifier 1	Sumo1	>sp|P63166|SUMO1_MOUSE Small ubiquitin-related modifier 1 OS=Mus musculus GN=Sumo1 PE=1 SV=1;>tr|A0A087WRQ4|A0A087WRQ4_MOUSE Small ubiquitin-related modifier 1 OS=Mus musculus GN=Sumo1 PE=1 SV=1	2	2	2	2	0	2	1	0	0	0	0	0	0	0	2	1	0	0	0	0	0	0	0	2	1	0	0	0	0	0	0	27.7	27.7	27.7	11.557	101	101;75	0	16.719	By matching	By MS/MS	By MS/MS
P63242;J3QPS8;Q8BGY2	P63242	7;3;3	7;3;3	7;3;3	Eukaryotic translation initiation factor 5A-1	Eif5a	>sp|P63242|IF5A1_MOUSE Eukaryotic translation initiation factor 5A-1 OS=Mus musculus GN=Eif5a PE=1 SV=2	3	7	7	7	3	7	3	3	2	2	0	1	0	3	7	3	3	2	2	0	1	0	3	7	3	3	2	2	0	1	0	80.5	80.5	80.5	16.832	154	154;76;153	0	42.488	By MS/MS	By MS/MS	By MS/MS
P63260;G3UZ07;B1ATY1;G3UYG0;E9Q606;F8WGM8;F6WX90;V9GXQ2;E9Q3M9	P63260;G3UZ07	24;12;11;9;8;7;2;2;1	1;0;1;1;0;0;0;0;0	1;0;1;1;0;0;0;0;0	Actin, cytoplasmic 2;Actin, cytoplasmic 2, N-terminally processed	Actg1	>sp|P63260|ACTG_MOUSE Actin, cytoplasmic 2 OS=Mus musculus GN=Actg1 PE=1 SV=1;>tr|G3UZ07|G3UZ07_MOUSE Actin, cytoplasmic 2 (Fragment) OS=Mus musculus GN=Actg1 PE=3 SV=1	9	24	1	1	12	23	21	14	9	12	5	7	7	1	1	1	1	0	0	0	1	1	1	1	1	1	0	0	0	1	1	83.2	4.5	4.5	41.792	375	375;268;153;132;150;105;43;156;1175	0	9.1195	By MS/MS	By MS/MS	By MS/MS
P63276;G3X8W0;REV__Q64707;REV__Q3UM18;Q9D4Q1	P63276	8;1;1;1;1	8;1;1;1;1	8;1;1;1;1	40S ribosomal protein S17	Rps17	>sp|P63276|RS17_MOUSE 40S ribosomal protein S17 OS=Mus musculus GN=Rps17 PE=1 SV=2	5	8	8	8	7	7	8	4	4	5	7	8	7	7	7	8	4	4	5	7	8	7	7	7	8	4	4	5	7	8	7	61.5	61.5	61.5	15.524	135	135;377;428;644;309	0	147.79	By MS/MS	By MS/MS	By MS/MS
P63325;Q3UW83	P63325;Q3UW83	9;7	9;7	9;7	40S ribosomal protein S10	Rps10	>sp|P63325|RS10_MOUSE 40S ribosomal protein S10 OS=Mus musculus GN=Rps10 PE=1 SV=1;>tr|Q3UW83|Q3UW83_MOUSE 40S ribosomal protein S10 OS=Mus musculus GN=Rps10 PE=1 SV=1	2	9	9	9	7	8	5	3	1	1	7	8	7	7	8	5	3	1	1	7	8	7	7	8	5	3	1	1	7	8	7	46.7	46.7	46.7	18.916	165	165;154	0	37.044	By MS/MS	By MS/MS	By MS/MS
Q5SQG5;P67778	Q5SQG5;P67778	3;3	3;3	3;3	Prohibitin	Phb	>tr|Q5SQG5|Q5SQG5_MOUSE Prohibitin (Fragment) OS=Mus musculus GN=Phb PE=1 SV=1;>sp|P67778|PHB_MOUSE Prohibitin OS=Mus musculus GN=Phb PE=1 SV=1	2	3	3	3	0	3	0	0	0	0	0	0	0	0	3	0	0	0	0	0	0	0	0	3	0	0	0	0	0	0	0	15.9	15.9	15.9	22.999	207	207;272	0	5.1871	By matching	By MS/MS	By matching
P67984	P67984	6	6	6	60S ribosomal protein L22	Rpl22	>sp|P67984|RL22_MOUSE 60S ribosomal protein L22 OS=Mus musculus GN=Rpl22 PE=1 SV=2	1	6	6	6	5	6	5	3	2	2	5	5	5	5	6	5	3	2	2	5	5	5	5	6	5	3	2	2	5	5	5	57	57	57	14.759	128	128	0	84.942	By MS/MS	By MS/MS	By MS/MS
P68033;P63268;P62737;P68134;D3YZY0;D3Z2K3	P68033;P63268;P62737;P68134;D3YZY0;D3Z2K3	13;12;12;12;9;8	1;1;1;1;1;1	1;1;1;1;1;1	Actin, alpha cardiac muscle 1;Actin, gamma-enteric smooth muscle;Actin, aortic smooth muscle;Actin, alpha skeletal muscle	Actc1;Actg2;Acta2;Acta1	>sp|P68033|ACTC_MOUSE Actin, alpha cardiac muscle 1 OS=Mus musculus GN=Actc1 PE=1 SV=1;>sp|P63268|ACTH_MOUSE Actin, gamma-enteric smooth muscle OS=Mus musculus GN=Actg2 PE=1 SV=1;>sp|P62737|ACTA_MOUSE Actin, aortic smooth muscle OS=Mus musculus GN=Acta2 PE	6	13	1	1	6	12	11	9	6	7	5	6	5	0	1	1	1	0	0	0	0	0	0	1	1	1	0	0	0	0	0	37.7	4.2	4.2	42.019	377	377;376;377;377;270;195	0.0074468	2.873	By matching	By MS/MS	By matching
P68037;D3YZS3	P68037;D3YZS3	3;2	3;2	3;2	Ubiquitin-conjugating enzyme E2 L3	Ube2l3	>sp|P68037|UB2L3_MOUSE Ubiquitin-conjugating enzyme E2 L3 OS=Mus musculus GN=Ube2l3 PE=2 SV=1;>tr|D3YZS3|D3YZS3_MOUSE Ubiquitin-conjugating enzyme E2 L3 OS=Mus musculus GN=Ube2l3 PE=3 SV=1	2	3	3	3	0	3	0	0	0	0	0	0	0	0	3	0	0	0	0	0	0	0	0	3	0	0	0	0	0	0	0	29.9	29.9	29.9	17.861	154	154;119	0	8.1032	By matching	By MS/MS	By matching
P68040	P68040	19	19	19	Guanine nucleotide-binding protein subunit beta-2-like 1;Guanine nucleotide-binding protein subunit beta-2-like 1, N-terminally processed	Gnb2l1	>sp|P68040|GBLP_MOUSE Guanine nucleotide-binding protein subunit beta-2-like 1 OS=Mus musculus GN=Gnb2l1 PE=1 SV=3	1	19	19	19	15	19	15	5	6	5	17	18	18	15	19	15	5	6	5	17	18	18	15	19	15	5	6	5	17	18	18	64.4	64.4	64.4	35.076	317	317	0	182.03	By MS/MS	By MS/MS	By MS/MS
P68368;A0A087WRB4;A0A087WQS4;A0A087WSB0;A0A087WSL5	P68368	11;3;3;2;2	2;1;1;1;1	2;1;1;1;1	Tubulin alpha-4A chain	Tuba4a	>sp|P68368|TBA4A_MOUSE Tubulin alpha-4A chain OS=Mus musculus GN=Tuba4a PE=1 SV=1	5	11	2	2	9	10	7	3	5	6	3	5	3	2	1	0	0	0	1	0	0	0	2	1	0	0	0	1	0	0	0	36.6	5.6	5.6	49.924	448	448;100;125;81;89	0.0022857	3.3996	By MS/MS	By MS/MS	By matching
P68372;Q9D6F9;G3UZR1;CON__ENSEMBL:ENSBTAP00000025008;A2AQ07	P68372;Q9D6F9	19;14;2;2;2	19;14;2;2;2	5;4;0;0;0	Tubulin beta-4B chain;Tubulin beta-4A chain	Tubb4b;Tubb4a	>sp|P68372|TBB4B_MOUSE Tubulin beta-4B chain OS=Mus musculus GN=Tubb4b PE=1 SV=1;>sp|Q9D6F9|TBB4A_MOUSE Tubulin beta-4A chain OS=Mus musculus GN=Tubb4a PE=1 SV=3	5	19	19	5	14	17	14	9	12	15	11	11	11	14	17	14	9	12	15	11	11	11	4	5	4	2	3	4	3	2	3	56	56	16.4	49.83	445	445;444;67;536;451	0	323.31	By MS/MS	By MS/MS	By MS/MS
P68433	P68433	6	1	1	Histone H3.1	Hist1h3a	>sp|P68433|H31_MOUSE Histone H3.1 OS=Mus musculus GN=Hist1h3a PE=1 SV=2	1	6	1	1	4	5	6	3	3	3	5	5	4	0	1	1	0	0	0	1	0	0	0	1	1	0	0	0	1	0	0	47.8	23.5	23.5	15.404	136	136	0	9.8202	By matching	By MS/MS	By MS/MS
P68510	P68510	6	3	3	14-3-3 protein eta	Ywhah	>sp|P68510|1433F_MOUSE 14-3-3 protein eta OS=Mus musculus GN=Ywhah PE=1 SV=2	1	6	3	3	2	6	3	4	2	1	1	2	0	0	3	0	1	0	0	0	0	0	0	3	0	1	0	0	0	0	0	24.4	13	13	28.211	246	246	0	7.8312	By matching	By MS/MS	By matching
P70168	P70168	4	4	4	Importin subunit beta-1	Kpnb1	>sp|P70168|IMB1_MOUSE Importin subunit beta-1 OS=Mus musculus GN=Kpnb1 PE=1 SV=2	1	4	4	4	1	4	4	1	0	0	0	0	0	1	4	4	1	0	0	0	0	0	1	4	4	1	0	0	0	0	0	5.6	5.6	5.6	97.183	876	876	0	10.686	By matching	By MS/MS	By MS/MS
P70279;A2ALA0	P70279;A2ALA0	3;2	3;2	3;2	Surfeit locus protein 6	Surf6	>sp|P70279|SURF6_MOUSE Surfeit locus protein 6 OS=Mus musculus GN=Surf6 PE=1 SV=1;>tr|A2ALA0|A2ALA0_MOUSE Surfeit locus protein 6 OS=Mus musculus GN=Surf6 PE=4 SV=1	2	3	3	3	0	0	3	0	0	0	0	1	0	0	0	3	0	0	0	0	1	0	0	0	3	0	0	0	0	1	0	9	9	9	41.234	355	355;208	0	6.8767	By matching	By matching	By MS/MS
P70296;D3Z1V4;D6RHS6	P70296;D3Z1V4;D6RHS6	6;5;4	6;5;4	6;5;4	Phosphatidylethanolamine-binding protein 1;Hippocampal cholinergic neurostimulating peptide	Pebp1	>sp|P70296|PEBP1_MOUSE Phosphatidylethanolamine-binding protein 1 OS=Mus musculus GN=Pebp1 PE=1 SV=3;>tr|D3Z1V4|D3Z1V4_MOUSE Phosphatidylethanolamine-binding protein 1 OS=Mus musculus GN=Pebp1 PE=4 SV=1;>tr|D6RHS6|D6RHS6_MOUSE Phosphatidylethanolamine-bind	3	6	6	6	1	6	0	2	0	3	0	0	0	1	6	0	2	0	3	0	0	0	1	6	0	2	0	3	0	0	0	40.1	40.1	40.1	20.83	187	187;209;136	0	40.981	By matching	By MS/MS	By matching
P70372	P70372	5	5	5	ELAV-like protein 1	Elavl1	>sp|P70372|ELAV1_MOUSE ELAV-like protein 1 OS=Mus musculus GN=Elavl1 PE=1 SV=2	1	5	5	5	3	4	1	2	1	1	0	1	0	3	4	1	2	1	1	0	1	0	3	4	1	2	1	1	0	1	0	16	16	16	36.169	326	326	0	7.8788	By MS/MS	By MS/MS	By matching
P70441	P70441	4	4	4	Na(+)/H(+) exchange regulatory cofactor NHE-RF1	Slc9a3r1	>sp|P70441|NHRF1_MOUSE Na(+)/H(+) exchange regulatory cofactor NHE-RF1 OS=Mus musculus GN=Slc9a3r1 PE=1 SV=3	1	4	4	4	0	4	0	0	0	0	0	0	0	0	4	0	0	0	0	0	0	0	0	4	0	0	0	0	0	0	0	17.2	17.2	17.2	38.6	355	355	0	20.335	By matching	By MS/MS	By matching
P70445	P70445	1	1	1	Eukaryotic translation initiation factor 4E-binding protein 2	Eif4ebp2	>sp|P70445|4EBP2_MOUSE Eukaryotic translation initiation factor 4E-binding protein 2 OS=Mus musculus GN=Eif4ebp2 PE=2 SV=1	1	1	1	1	1	1	0	1	1	1	0	1	0	1	1	0	1	1	1	0	1	0	1	1	0	1	1	1	0	1	0	11.7	11.7	11.7	12.898	120	120	0	45.839	By MS/MS	By MS/MS	By matching
P70460	P70460	1	1	1	Vasodilator-stimulated phosphoprotein	Vasp	>sp|P70460|VASP_MOUSE Vasodilator-stimulated phosphoprotein OS=Mus musculus GN=Vasp PE=1 SV=4	1	1	1	1	0	1	0	0	0	0	0	0	0	0	1	0	0	0	0	0	0	0	0	1	0	0	0	0	0	0	0	6.7	6.7	6.7	39.666	375	375	0	4.3041	By matching	By MS/MS	By matching
Q60817;P70670	Q60817;P70670	5;5	5;5	5;5	Nascent polypeptide-associated complex subunit alpha;Nascent polypeptide-associated complex subunit alpha, muscle-specific form	Naca	>sp|Q60817|NACA_MOUSE Nascent polypeptide-associated complex subunit alpha OS=Mus musculus GN=Naca PE=1 SV=1;>sp|P70670|NACAM_MOUSE Nascent polypeptide-associated complex subunit alpha, muscle-specific form OS=Mus musculus GN=Naca PE=1 SV=2	2	5	5	5	3	5	0	3	2	1	0	1	0	3	5	0	3	2	1	0	1	0	3	5	0	3	2	1	0	1	0	32.6	32.6	32.6	23.384	215	215;2187	0	138.68	By MS/MS	By MS/MS	By matching
P80313	P80313	4	4	4	T-complex protein 1 subunit eta	Cct7	>sp|P80313|TCPH_MOUSE T-complex protein 1 subunit eta OS=Mus musculus GN=Cct7 PE=1 SV=1	1	4	4	4	1	3	1	3	0	1	0	0	0	1	3	1	3	0	1	0	0	0	1	3	1	3	0	1	0	0	0	9.7	9.7	9.7	59.652	544	544	0	9.218	By MS/MS	By MS/MS	By matching
P80314	P80314	9	9	9	T-complex protein 1 subunit beta	Cct2	>sp|P80314|TCPB_MOUSE T-complex protein 1 subunit beta OS=Mus musculus GN=Cct2 PE=1 SV=4	1	9	9	9	6	9	2	4	2	3	1	2	4	6	9	2	4	2	3	1	2	4	6	9	2	4	2	3	1	2	4	25.2	25.2	25.2	57.477	535	535	0	41.095	By MS/MS	By MS/MS	By MS/MS
P80315;G5E839;G3UYW5;G3UXF3;G3UXG2	P80315;G5E839	8;6;3;1;1	8;6;3;1;1	8;6;3;1;1	T-complex protein 1 subunit delta	Cct4	>sp|P80315|TCPD_MOUSE T-complex protein 1 subunit delta OS=Mus musculus GN=Cct4 PE=1 SV=3;>tr|G5E839|G5E839_MOUSE T-complex protein 1 subunit delta OS=Mus musculus GN=Cct4 PE=1 SV=1	5	8	8	8	3	8	2	5	1	2	0	0	0	3	8	2	5	1	2	0	0	0	3	8	2	5	1	2	0	0	0	20.6	20.6	20.6	58.066	539	539;509;120;47;59	0	31.795	By matching	By MS/MS	By matching
P80316;E0CZA1	P80316	12;4	12;4	12;4	T-complex protein 1 subunit epsilon	Cct5	>sp|P80316|TCPE_MOUSE T-complex protein 1 subunit epsilon OS=Mus musculus GN=Cct5 PE=1 SV=1	2	12	12	12	5	10	3	1	2	1	0	1	1	5	10	3	1	2	1	0	1	1	5	10	3	1	2	1	0	1	1	33.6	33.6	33.6	59.623	541	541;199	0	78.064	By MS/MS	By MS/MS	By MS/MS
P80317;E9QPA6;Q61390;B1AT05	P80317;E9QPA6	11;9;2;1	11;9;2;1	11;9;2;1	T-complex protein 1 subunit zeta	Cct6a	>sp|P80317|TCPZ_MOUSE T-complex protein 1 subunit zeta OS=Mus musculus GN=Cct6a PE=1 SV=3;>tr|E9QPA6|E9QPA6_MOUSE T-complex protein 1 subunit zeta OS=Mus musculus GN=Cct6a PE=1 SV=1	4	11	11	11	5	11	2	2	1	2	3	1	1	5	11	2	2	1	2	3	1	1	5	11	2	2	1	2	3	1	1	30.7	30.7	30.7	58.004	531	531;532;531;492	0	45.553	By MS/MS	By MS/MS	By matching
P80318;E9Q133;Q3U0I3;F6Q609;F6ZVG8	P80318;E9Q133;Q3U0I3;F6Q609	10;8;8;5;1	10;8;8;5;1	10;8;8;5;1	T-complex protein 1 subunit gamma	Cct3	>sp|P80318|TCPG_MOUSE T-complex protein 1 subunit gamma OS=Mus musculus GN=Cct3 PE=1 SV=1;>tr|E9Q133|E9Q133_MOUSE T-complex protein 1 subunit gamma OS=Mus musculus GN=Cct3 PE=3 SV=1;>tr|Q3U0I3|Q3U0I3_MOUSE T-complex protein 1 subunit gamma OS=Mus musculus	5	10	10	10	7	10	5	5	4	5	2	3	3	7	10	5	5	4	5	2	3	3	7	10	5	5	4	5	2	3	3	28.1	28.1	28.1	60.629	545	545;507;521;307;85	0	43.699	By MS/MS	By MS/MS	By MS/MS
P83882	P83882	4	4	4	60S ribosomal protein L36a	Rpl36a	>sp|P83882|RL36A_MOUSE 60S ribosomal protein L36a OS=Mus musculus GN=Rpl36a PE=1 SV=2	1	4	4	4	2	2	3	1	1	1	2	3	4	2	2	3	1	1	1	2	3	4	2	2	3	1	1	1	2	3	4	24.5	24.5	24.5	12.441	106	106	0	10.308	By MS/MS	By matching	By MS/MS
P83917;Q7TPM0;Q9CYJ8	P83917	5;2;2	4;1;1	4;1;1	Chromobox protein homolog 1	Cbx1	>sp|P83917|CBX1_MOUSE Chromobox protein homolog 1 OS=Mus musculus GN=Cbx1 PE=1 SV=1	3	5	4	4	2	3	5	0	1	3	3	2	3	1	2	4	0	0	2	2	1	2	1	2	4	0	0	2	2	1	2	31.4	22.7	22.7	21.418	185	185;138;150	0	8.9503	By matching	By matching	By MS/MS
P84089;G3UW85	P84089;G3UW85	4;3	4;3	4;3	Enhancer of rudimentary homolog	Erh	>sp|P84089|ERH_MOUSE Enhancer of rudimentary homolog OS=Mus musculus GN=Erh PE=1 SV=1;>tr|G3UW85|G3UW85_MOUSE Enhancer of rudimentary homolog OS=Mus musculus GN=Erh PE=4 SV=1	2	4	4	4	3	4	4	4	4	4	4	3	4	3	4	4	4	4	4	4	3	4	3	4	4	4	4	4	4	3	4	43.3	43.3	43.3	12.259	104	104;123	0	112.69	By MS/MS	By MS/MS	By MS/MS
P84102;A2ARQ2;B2KF73;D6RCY2;D6RIP7;A2ARQ4;O88892	P84102;A2ARQ2;B2KF73;D6RCY2;D6RIP7;A2ARQ4;O88892	2;1;1;1;1;1;1	2;1;1;1;1;1;1	2;1;1;1;1;1;1	Small EDRK-rich factor 2;Small EDRK-rich factor 1	Serf2;Serf1	>sp|P84102|SERF2_MOUSE Small EDRK-rich factor 2 OS=Mus musculus GN=Serf2 PE=2 SV=1;>tr|A2ARQ2|A2ARQ2_MOUSE Small EDRK-rich factor 2 OS=Mus musculus GN=Serf2 PE=4 SV=1;>tr|B2KF73|B2KF73_MOUSE Small EDRK-rich factor 1 OS=Mus musculus GN=Serf1 PE=4 SV=1;>tr|D	7	2	2	2	2	2	0	2	1	2	0	1	0	2	2	0	2	1	2	0	1	0	2	2	0	2	1	2	0	1	0	35.6	35.6	35.6	6.8998	59	59;42;48;48;60;133;62	0	4.9504	By matching	By MS/MS	By matching
P84104-2;P84104;A2A4X6	P84104-2;P84104;A2A4X6	4;4;3	3;3;2	3;3;2	Serine/arginine-rich splicing factor 3	Srsf3;Gm12355	>sp|P84104-2|SRSF3_MOUSE Isoform Short of Serine/arginine-rich splicing factor 3 OS=Mus musculus GN=Srsf3;>sp|P84104|SRSF3_MOUSE Serine/arginine-rich splicing factor 3 OS=Mus musculus GN=Srsf3 PE=1 SV=1;>tr|A2A4X6|A2A4X6_MOUSE MCG21910 OS=Mus musculus GN=G	3	4	3	3	3	4	4	3	3	4	2	3	3	3	3	3	2	3	3	2	3	2	3	3	3	2	3	3	2	3	2	33.9	33.9	33.9	14.203	124	124;164;163	0	9.0806	By MS/MS	By MS/MS	By MS/MS
P84228	P84228	6	6	1	Histone H3.2	Hist1h3b	>sp|P84228|H32_MOUSE Histone H3.2 OS=Mus musculus GN=Hist1h3b PE=1 SV=2	1	6	6	1	4	5	6	3	3	3	5	6	4	4	5	6	3	3	3	5	6	4	0	1	1	0	0	0	1	1	0	47.8	47.8	23.5	15.388	136	136	0	27.467	By MS/MS	By MS/MS	By MS/MS
P97310	P97310	2	2	2	DNA replication licensing factor MCM2	Mcm2	>sp|P97310|MCM2_MOUSE DNA replication licensing factor MCM2 OS=Mus musculus GN=Mcm2 PE=1 SV=3	1	2	2	2	1	2	0	1	0	0	0	0	0	1	2	0	1	0	0	0	0	0	1	2	0	1	0	0	0	0	0	2.5	2.5	2.5	102.08	904	904	0.0023202	3.4999	By matching	By MS/MS	By matching
P97314	P97314	2	2	2	Cysteine and glycine-rich protein 2	Csrp2	>sp|P97314|CSRP2_MOUSE Cysteine and glycine-rich protein 2 OS=Mus musculus GN=Csrp2 PE=1 SV=3	1	2	2	2	0	2	0	0	0	0	0	0	0	0	2	0	0	0	0	0	0	0	0	2	0	0	0	0	0	0	0	13	13	13	20.926	193	193	0.003367	3.2693	By matching	By MS/MS	By matching
P97329	P97329	1	1	1	Kinesin-like protein KIF20A	Kif20a	>sp|P97329|KI20A_MOUSE Kinesin-like protein KIF20A OS=Mus musculus GN=Kif20a PE=2 SV=1	1	1	1	1	0	0	1	0	0	1	0	0	1	0	0	1	0	0	1	0	0	1	0	0	1	0	0	1	0	0	1	2	2	2	99.875	887	887	0.0023041	3.4517	By matching	By matching	By MS/MS
P97351	P97351	18	18	18	40S ribosomal protein S3a	Rps3a	>sp|P97351|RS3A_MOUSE 40S ribosomal protein S3a OS=Mus musculus GN=Rps3a PE=1 SV=3	1	18	18	18	15	15	15	10	9	9	15	16	17	15	15	15	10	9	9	15	16	17	15	15	15	10	9	9	15	16	17	58.3	58.3	58.3	29.885	264	264	0	98.795	By MS/MS	By MS/MS	By MS/MS
P97379-2;P97379	P97379-2;P97379	4;4	3;3	3;3	Ras GTPase-activating protein-binding protein 2	G3bp2	>sp|P97379-2|G3BP2_MOUSE Isoform B of Ras GTPase-activating protein-binding protein 2 OS=Mus musculus GN=G3bp2;>sp|P97379|G3BP2_MOUSE Ras GTPase-activating protein-binding protein 2 OS=Mus musculus GN=G3bp2 PE=1 SV=2	2	4	3	3	3	4	2	1	0	1	0	2	1	2	3	1	1	0	1	0	2	1	2	3	1	1	0	1	0	2	1	8.7	6.9	6.9	50.784	449	449;482	0	11.563	By MS/MS	By MS/MS	By MS/MS
P97450;E9QAD6	P97450;E9QAD6	4;3	4;3	4;3	ATP synthase-coupling factor 6, mitochondrial	Atp5j	>sp|P97450|ATP5J_MOUSE ATP synthase-coupling factor 6, mitochondrial OS=Mus musculus GN=Atp5j PE=1 SV=1;>tr|E9QAD6|E9QAD6_MOUSE ATP synthase-coupling factor 6, mitochondrial (Fragment) OS=Mus musculus GN=Atp5j PE=1 SV=3	2	4	4	4	1	4	0	1	0	0	0	0	0	1	4	0	1	0	0	0	0	0	1	4	0	1	0	0	0	0	0	41.7	41.7	41.7	12.496	108	108;92	0	15.725	By matching	By MS/MS	By matching
P97452	P97452	6	6	6	Ribosome biogenesis protein BOP1	Bop1	>sp|P97452|BOP1_MOUSE Ribosome biogenesis protein BOP1 OS=Mus musculus GN=Bop1 PE=1 SV=1	1	6	6	6	0	0	6	0	0	0	0	0	0	0	0	6	0	0	0	0	0	0	0	0	6	0	0	0	0	0	0	14.9	14.9	14.9	82.545	732	732	0	39.167	By matching	By matching	By MS/MS
P97825	P97825	4	4	4	Hematological and neurological expressed 1 protein;Hematological and neurological expressed 1 protein, N-terminally processed	Hn1	>sp|P97825|HN1_MOUSE Hematological and neurological expressed 1 protein OS=Mus musculus GN=Hn1 PE=1 SV=3	1	4	4	4	0	4	0	0	0	0	0	0	0	0	4	0	0	0	0	0	0	0	0	4	0	0	0	0	0	0	0	42.2	42.2	42.2	16.08	154	154	0	19.497	By matching	By MS/MS	By matching
P97855	P97855	12	12	11	Ras GTPase-activating protein-binding protein 1	G3bp1	>sp|P97855|G3BP1_MOUSE Ras GTPase-activating protein-binding protein 1 OS=Mus musculus GN=G3bp1 PE=1 SV=1	1	12	12	11	4	12	2	2	1	2	0	0	1	4	12	2	2	1	2	0	0	1	3	11	1	2	1	2	0	0	1	33.3	33.3	31.6	51.828	465	465	0	49.356	By matching	By MS/MS	By matching
P97868-2;P97868	P97868-2;P97868	1;1	1;1	1;1	E3 ubiquitin-protein ligase RBBP6	Rbbp6	>sp|P97868-2|RBBP6_MOUSE Isoform 2 of E3 ubiquitin-protein ligase RBBP6 OS=Mus musculus GN=Rbbp6;>sp|P97868|RBBP6_MOUSE E3 ubiquitin-protein ligase RBBP6 OS=Mus musculus GN=Rbbp6 PE=1 SV=5	2	1	1	1	1	1	1	0	0	0	1	1	0	1	1	1	0	0	0	1	1	0	1	1	1	0	0	0	1	1	0	0.8	0.8	0.8	195.31	1756	1756;1790	0.0064586	2.9257	By matching	By MS/MS	By matching
P99024	P99024	18	6	5	Tubulin beta-5 chain	Tubb5	>sp|P99024|TBB5_MOUSE Tubulin beta-5 chain OS=Mus musculus GN=Tubb5 PE=1 SV=1	1	18	6	5	12	16	13	9	11	13	11	12	10	4	6	5	3	4	4	4	4	4	3	5	4	2	3	3	3	3	3	52	19.6	16.2	49.67	444	444	0	42.294	By MS/MS	By MS/MS	By MS/MS
P99027	P99027	8	8	8	60S acidic ribosomal protein P2	Rplp2	>sp|P99027|RLA2_MOUSE 60S acidic ribosomal protein P2 OS=Mus musculus GN=Rplp2 PE=1 SV=3	1	8	8	8	6	8	6	5	4	5	6	6	6	6	8	6	5	4	5	6	6	6	6	8	6	5	4	5	6	6	6	78.3	78.3	78.3	11.651	115	115	0	248.28	By MS/MS	By MS/MS	By MS/MS
Q00PI9	Q00PI9	4	4	4	Heterogeneous nuclear ribonucleoprotein U-like protein 2	Hnrnpul2	>sp|Q00PI9|HNRL2_MOUSE Heterogeneous nuclear ribonucleoprotein U-like protein 2 OS=Mus musculus GN=Hnrnpul2 PE=1 SV=2	1	4	4	4	2	4	3	3	3	3	3	2	3	2	4	3	3	3	3	3	2	3	2	4	3	3	3	3	3	2	3	7.7	7.7	7.7	84.939	745	745	0	9.0131	By MS/MS	By MS/MS	By MS/MS
Q01320;Q64511	Q01320	11;3	11;3	11;3	DNA topoisomerase 2-alpha	Top2a	>sp|Q01320|TOP2A_MOUSE DNA topoisomerase 2-alpha OS=Mus musculus GN=Top2a PE=1 SV=2	2	11	11	11	5	8	11	2	0	1	6	5	7	5	8	11	2	0	1	6	5	7	5	8	11	2	0	1	6	5	7	9.4	9.4	9.4	172.79	1528	1528;1612	0	48.381	By MS/MS	By MS/MS	By MS/MS
Q01853	Q01853	15	15	15	Transitional endoplasmic reticulum ATPase	Vcp	>sp|Q01853|TERA_MOUSE Transitional endoplasmic reticulum ATPase OS=Mus musculus GN=Vcp PE=1 SV=4	1	15	15	15	3	14	1	3	0	0	0	1	1	3	14	1	3	0	0	0	1	1	3	14	1	3	0	0	0	1	1	24.2	24.2	24.2	89.321	806	806	0	94.317	By MS/MS	By MS/MS	By matching
Q02053;P31254	Q02053	3;1	3;1	3;1	Ubiquitin-like modifier-activating enzyme 1	Uba1	>sp|Q02053|UBA1_MOUSE Ubiquitin-like modifier-activating enzyme 1 OS=Mus musculus GN=Uba1 PE=1 SV=1	2	3	3	3	0	2	0	1	0	0	0	0	0	0	2	0	1	0	0	0	0	0	0	2	0	1	0	0	0	0	0	3.9	3.9	3.9	117.81	1058	1058;1058	0	6.2725	By matching	By MS/MS	By matching
Q02819;H3BK79;D3Z1N1;D3Z7D7	Q02819;H3BK79	3;2;1;1	3;2;1;1	3;2;1;1	Nucleobindin-1	Nucb1	>sp|Q02819|NUCB1_MOUSE Nucleobindin-1 OS=Mus musculus GN=Nucb1 PE=1 SV=2;>tr|H3BK79|H3BK79_MOUSE Nucleobindin-1 (Fragment) OS=Mus musculus GN=Nucb1 PE=1 SV=1	4	3	3	3	0	3	0	0	0	0	0	0	0	0	3	0	0	0	0	0	0	0	0	3	0	0	0	0	0	0	0	8.9	8.9	8.9	53.408	459	459;271;121;220	0	8.33	By matching	By MS/MS	By matching
Q03265;D3Z6F5;D6RJ16	Q03265;D3Z6F5	14;13;2	14;13;2	14;13;2	ATP synthase subunit alpha, mitochondrial;ATP synthase subunit alpha	Atp5a1	>sp|Q03265|ATPA_MOUSE ATP synthase subunit alpha, mitochondrial OS=Mus musculus GN=Atp5a1 PE=1 SV=1;>tr|D3Z6F5|D3Z6F5_MOUSE ATP synthase subunit alpha OS=Mus musculus GN=Atp5a1 PE=1 SV=1	3	14	14	14	9	14	6	7	7	6	2	4	4	9	14	6	7	7	6	2	4	4	9	14	6	7	7	6	2	4	4	32.5	32.5	32.5	59.752	553	553;503;89	0	41.215	By MS/MS	By MS/MS	By MS/MS
Q04447	Q04447	4	4	4	Creatine kinase B-type	Ckb	>sp|Q04447|KCRB_MOUSE Creatine kinase B-type OS=Mus musculus GN=Ckb PE=1 SV=1	1	4	4	4	1	4	0	2	0	0	0	0	0	1	4	0	2	0	0	0	0	0	1	4	0	2	0	0	0	0	0	21.3	21.3	21.3	42.713	381	381	0	8.0147	By matching	By MS/MS	By matching
Q04750	Q04750	3	3	3	DNA topoisomerase 1	Top1	>sp|Q04750|TOP1_MOUSE DNA topoisomerase 1 OS=Mus musculus GN=Top1 PE=1 SV=2	1	3	3	3	0	0	3	0	0	1	0	1	0	0	0	3	0	0	1	0	1	0	0	0	3	0	0	1	0	1	0	5.2	5.2	5.2	90.875	767	767	0	4.7376	By matching	By matching	By MS/MS
Q05D44	Q05D44	4	4	4	Eukaryotic translation initiation factor 5B	Eif5b	>sp|Q05D44|IF2P_MOUSE Eukaryotic translation initiation factor 5B OS=Mus musculus GN=Eif5b PE=1 SV=2	1	4	4	4	0	4	0	1	0	0	0	0	0	0	4	0	1	0	0	0	0	0	0	4	0	1	0	0	0	0	0	5.8	5.8	5.8	137.61	1216	1216	0	12.128	By matching	By MS/MS	By matching
Q08288;D3Z7N3;D3Z345;D3Z5X8	Q08288	13;2;2;1	13;2;2;1	13;2;2;1	Cell growth-regulating nucleolar protein	Lyar	>sp|Q08288|LYAR_MOUSE Cell growth-regulating nucleolar protein OS=Mus musculus GN=Lyar PE=1 SV=2	4	13	13	13	4	8	8	2	3	3	10	12	12	4	8	8	2	3	3	10	12	12	4	8	8	2	3	3	10	12	12	26.5	26.5	26.5	43.735	388	388;190;191;131	0	61.602	By MS/MS	By MS/MS	By MS/MS
Q08376	Q08376	1	1	1	Zinc finger and BTB domain-containing protein 14	Zbtb14	>sp|Q08376|ZBT14_MOUSE Zinc finger and BTB domain-containing protein 14 OS=Mus musculus GN=Zbtb14 PE=2 SV=1	1	1	1	1	1	1	1	1	1	1	1	1	1	1	1	1	1	1	1	1	1	1	1	1	1	1	1	1	1	1	1	4.5	4.5	4.5	50.899	449	449	0.0022883	3.4019	By MS/MS	By matching	By matching
Q0VBL3	Q0VBL3	4	4	4		Rbm15	>tr|Q0VBL3|Q0VBL3_MOUSE Protein Rbm15 OS=Mus musculus GN=Rbm15 PE=1 SV=1	1	4	4	4	0	1	4	1	1	1	2	2	2	0	1	4	1	1	1	2	2	2	0	1	4	1	1	1	2	2	2	6.2	6.2	6.2	105.72	962	962	0	9.2078	By matching	By matching	By MS/MS
Q14AX6-2;Q14AX6-3;Q14AX6	Q14AX6-2;Q14AX6-3;Q14AX6	2;2;2	2;2;2	2;2;2	Cyclin-dependent kinase 12	Cdk12	>sp|Q14AX6-2|CDK12_MOUSE Isoform 2 of Cyclin-dependent kinase 12 OS=Mus musculus GN=Cdk12;>sp|Q14AX6-3|CDK12_MOUSE Isoform 3 of Cyclin-dependent kinase 12 OS=Mus musculus GN=Cdk12;>sp|Q14AX6|CDK12_MOUSE Cyclin-dependent kinase 12 OS=Mus musculus GN=Cdk12 P	3	2	2	2	1	0	1	1	1	2	1	1	2	1	0	1	1	1	2	1	1	2	1	0	1	1	1	2	1	1	2	2.1	2.1	2.1	139.88	1258	1258;1475;1484	0	4.5179	By matching	By matching	By matching
Q80XR6;Q20BD0;Q99020	Q80XR6;Q20BD0;Q99020	7;7;7	7;7;7	7;7;7	Heterogeneous nuclear ribonucleoprotein A/B	Hnrnpab	>tr|Q80XR6|Q80XR6_MOUSE Heterogeneous nuclear ribonucleoprotein A/B OS=Mus musculus GN=Hnrnpab PE=1 SV=1;>tr|Q20BD0|Q20BD0_MOUSE Heterogeneous nuclear ribonucleoprotein A/B OS=Mus musculus GN=Hnrnpab PE=1 SV=1;>sp|Q99020|ROAA_MOUSE Heterogeneous nuclear ri	3	7	7	7	4	7	2	4	4	3	1	2	1	4	7	2	4	4	3	1	2	1	4	7	2	4	4	3	1	2	1	22.5	22.5	22.5	33.816	311	311;332;285	0	42.338	By MS/MS	By MS/MS	By MS/MS
Q3TA68;Q3TAQ9	Q3TA68;Q3TAQ9	4;4	4;4	4;4		Wdr36	>tr|Q3TA68|Q3TA68_MOUSE Protein Wdr36 OS=Mus musculus GN=Wdr36 PE=2 SV=1;>tr|Q3TAQ9|Q3TAQ9_MOUSE Protein Wdr36 OS=Mus musculus GN=Wdr36 PE=2 SV=1	2	4	4	4	0	0	4	0	0	0	0	0	0	0	0	4	0	0	0	0	0	0	0	0	4	0	0	0	0	0	0	6.2	6.2	6.2	97.783	883	883;899	0	8.5446	By matching	By matching	By MS/MS
Q3TBW9;Q9DAR7;D6RFQ0	Q3TBW9;Q9DAR7;D6RFQ0	2;2;1	2;2;1	2;2;1	m7GpppX diphosphatase	Dcps	>tr|Q3TBW9|Q3TBW9_MOUSE m7GpppX diphosphatase OS=Mus musculus GN=Dcps PE=1 SV=1;>sp|Q9DAR7|DCPS_MOUSE m7GpppX diphosphatase OS=Mus musculus GN=Dcps PE=1 SV=1;>tr|D6RFQ0|D6RFQ0_MOUSE m7GpppX diphosphatase OS=Mus musculus GN=Dcps PE=1 SV=1	3	2	2	2	0	2	0	0	0	0	0	0	0	0	2	0	0	0	0	0	0	0	0	2	0	0	0	0	0	0	0	11.7	11.7	11.7	33.121	291	291;338;102	0	13.483	By matching	By MS/MS	By matching
Q6ZWQ9;Q3THE2;D3YV37;Q9CQ19;D3Z249	Q6ZWQ9;Q3THE2;D3YV37;Q9CQ19	4;4;2;2;1	4;4;2;2;1	4;4;2;2;1	Myosin regulatory light chain 12B;Myosin regulatory light polypeptide 9	Myl12a;Myl12b;Myl9	>tr|Q6ZWQ9|Q6ZWQ9_MOUSE MCG5400 OS=Mus musculus GN=Myl12a PE=1 SV=1;>sp|Q3THE2|ML12B_MOUSE Myosin regulatory light chain 12B OS=Mus musculus GN=Myl12b PE=1 SV=2;>tr|D3YV37|D3YV37_MOUSE Protein Myl12a (Fragment) OS=Mus musculus GN=Myl12a PE=4 SV=1;>sp|Q9CQ1	5	4	4	4	0	4	3	0	0	0	0	0	0	0	4	3	0	0	0	0	0	0	0	4	3	0	0	0	0	0	0	29.7	29.7	29.7	19.895	172	172;172;107;172;58	0	34.555	By matching	By MS/MS	By MS/MS
Q3THK3	Q3THK3	4	4	4	General transcription factor IIF subunit 1	Gtf2f1	>sp|Q3THK3|T2FA_MOUSE General transcription factor IIF subunit 1 OS=Mus musculus GN=Gtf2f1 PE=1 SV=2	1	4	4	4	0	4	0	0	0	0	0	0	0	0	4	0	0	0	0	0	0	0	0	4	0	0	0	0	0	0	0	11.6	11.6	11.6	57.241	508	508	0	8.8811	By matching	By MS/MS	By matching
Q3THS6	Q3THS6	2	2	2	S-adenosylmethionine synthase isoform type-2	Mat2a	>sp|Q3THS6|METK2_MOUSE S-adenosylmethionine synthase isoform type-2 OS=Mus musculus GN=Mat2a PE=2 SV=2	1	2	2	2	1	1	0	1	0	1	0	0	0	1	1	0	1	0	1	0	0	0	1	1	0	1	0	1	0	0	0	5.6	5.6	5.6	43.688	395	395	0.0023283	3.5384	By MS/MS	By MS/MS	By matching
Q3TIV5;Q3TIV5-2;Q3TIV5-3	Q3TIV5;Q3TIV5-2	4;3;1	4;3;1	4;3;1	Zinc finger CCCH domain-containing protein 15	Zc3h15	>sp|Q3TIV5|ZC3HF_MOUSE Zinc finger CCCH domain-containing protein 15 OS=Mus musculus GN=Zc3h15 PE=1 SV=2;>sp|Q3TIV5-2|ZC3HF_MOUSE Isoform 2 of Zinc finger CCCH domain-containing protein 15 OS=Mus musculus GN=Zc3h15	3	4	4	4	0	4	0	0	0	0	0	0	0	0	4	0	0	0	0	0	0	0	0	4	0	0	0	0	0	0	0	15.5	15.5	15.5	48.327	426	426;221;151	0	21.644	By matching	By MS/MS	By matching
S4R294;S4R2J9;Q3TLH4-5;Q3TLH4;S4R209;S4R2L9;S4R2E2;S4R298	S4R294;S4R2J9;Q3TLH4-5;Q3TLH4	17;17;17;17;7;6;4;2	17;17;17;17;7;6;4;2	17;17;17;17;7;6;4;2	Protein PRRC2C	Prrc2c	>tr|S4R294|S4R294_MOUSE Protein PRRC2C OS=Mus musculus GN=Prrc2c PE=1 SV=1;>tr|S4R2J9|S4R2J9_MOUSE Protein PRRC2C OS=Mus musculus GN=Prrc2c PE=1 SV=1;>sp|Q3TLH4-5|PRC2C_MOUSE Isoform 5 of Protein PRRC2C OS=Mus musculus GN=Prrc2c;>sp|Q3TLH4|PRC2C_MOUSE Prot	8	17	17	17	7	12	4	2	1	2	11	12	15	7	12	4	2	1	2	11	12	15	7	12	4	2	1	2	11	12	15	9.7	9.7	9.7	298.11	2724	2724;2765;2767;2846;1515;1276;508;149	0	113.87	By MS/MS	By MS/MS	By MS/MS
Q3TM89;Q6P8I4	Q3TM89;Q6P8I4	1;1	1;1	1;1	PEST proteolytic signal-containing nuclear protein	Pcnp	>tr|Q3TM89|Q3TM89_MOUSE PEST proteolytic signal-containing nuclear protein OS=Mus musculus GN=Pcnp PE=1 SV=1;>sp|Q6P8I4|PCNP_MOUSE PEST proteolytic signal-containing nuclear protein OS=Mus musculus GN=Pcnp PE=1 SV=1	2	1	1	1	1	1	0	1	0	0	0	0	0	1	1	0	1	0	0	0	0	0	1	1	0	1	0	0	0	0	0	10.9	10.9	10.9	15.561	147	147;178	0	8.7265	By MS/MS	By MS/MS	By matching
Q80ZP8;Q3TMX5;Q9CXI5	Q80ZP8;Q3TMX5	3;3;1	3;3;1	3;3;1		Manf	>tr|Q80ZP8|Q80ZP8_MOUSE Armet protein OS=Mus musculus GN=Manf PE=1 SV=1;>tr|Q3TMX5|Q3TMX5_MOUSE Arginine-rich, mutated in early stage tumors, isoform CRA_b OS=Mus musculus GN=Manf PE=1 SV=1	3	3	3	3	0	3	0	0	0	0	0	0	0	0	3	0	0	0	0	0	0	0	0	3	0	0	0	0	0	0	0	10.9	10.9	10.9	19.012	165	165;179;179	0	5.2671	By matching	By MS/MS	By matching
Q3TQF0	Q3TQF0	1	1	1	F-box only protein 31	Fbxo31	>sp|Q3TQF0|FBX31_MOUSE F-box only protein 31 OS=Mus musculus GN=Fbxo31 PE=1 SV=1	1	1	1	1	1	0	0	1	1	1	0	1	1	1	0	0	1	1	1	0	1	1	1	0	0	1	1	1	0	1	1	3.6	3.6	3.6	57.19	507	507	0	3.8404	By matching	By matching	By matching
Q3TUE1;Q91WJ8;Q91WJ8-2	Q3TUE1;Q91WJ8;Q91WJ8-2	14;13;12	14;13;12	13;12;11	Far upstream element-binding protein 1	Fubp1	>tr|Q3TUE1|Q3TUE1_MOUSE Far upstream element-binding protein 1 OS=Mus musculus GN=Fubp1 PE=2 SV=1;>sp|Q91WJ8|FUBP1_MOUSE Far upstream element-binding protein 1 OS=Mus musculus GN=Fubp1 PE=1 SV=1;>sp|Q91WJ8-2|FUBP1_MOUSE Isoform 2 of Far upstream element-bi	3	14	14	13	2	13	0	4	1	1	0	0	0	2	13	0	4	1	1	0	0	0	2	12	0	4	1	1	0	0	0	28.5	28.5	27.4	67.443	642	642;651;672	0	34.124	By matching	By MS/MS	By matching
Q3TWW8	Q3TWW8	8	8	5	Serine/arginine-rich splicing factor 6	Srsf6	>sp|Q3TWW8|SRSF6_MOUSE Serine/arginine-rich splicing factor 6 OS=Mus musculus GN=Srsf6 PE=2 SV=1	1	8	8	5	6	7	8	7	7	7	6	5	7	6	7	8	7	7	7	6	5	7	4	4	5	5	4	5	3	3	4	22.1	22.1	13.9	39.025	339	339	0	27.329	By MS/MS	By MS/MS	By MS/MS
Q3TXS7;J3QN38	Q3TXS7;J3QN38	2;1	2;1	2;1	26S proteasome non-ATPase regulatory subunit 1	Psmd1;Gm21972	>sp|Q3TXS7|PSMD1_MOUSE 26S proteasome non-ATPase regulatory subunit 1 OS=Mus musculus GN=Psmd1 PE=1 SV=1;>tr|J3QN38|J3QN38_MOUSE Protein Gm21972 (Fragment) OS=Mus musculus GN=Gm21972 PE=4 SV=1	2	2	2	2	0	2	0	0	0	0	0	0	0	0	2	0	0	0	0	0	0	0	0	2	0	0	0	0	0	0	0	4.4	4.4	4.4	105.73	953	953;98	0	4.893	By matching	By MS/MS	By matching
Q3U0V1	Q3U0V1	8	7	7	Far upstream element-binding protein 2	Khsrp	>sp|Q3U0V1|FUBP2_MOUSE Far upstream element-binding protein 2 OS=Mus musculus GN=Khsrp PE=1 SV=2	1	8	7	7	1	8	0	1	0	0	0	0	0	1	7	0	1	0	0	0	0	0	1	7	0	1	0	0	0	0	0	13.5	11.6	11.6	76.775	748	748	0	19.763	By matching	By MS/MS	By matching
Q3U2G2;Q61316	Q3U2G2;Q61316	20;19	20;19	20;19	Heat shock 70 kDa protein 4	Hspa4	>tr|Q3U2G2|Q3U2G2_MOUSE Heat shock 70 kDa protein 4 OS=Mus musculus GN=Hspa4 PE=1 SV=1;>sp|Q61316|HSP74_MOUSE Heat shock 70 kDa protein 4 OS=Mus musculus GN=Hspa4 PE=1 SV=1	2	20	20	20	9	20	3	10	2	6	0	0	0	9	20	3	10	2	6	0	0	0	9	20	3	10	2	6	0	0	0	31.9	31.9	31.9	94.208	842	842;841	0	138.4	By MS/MS	By MS/MS	By MS/MS
Q3U3C9-4;Q3U3C9-3;Q3U3C9;Q3U3C9-2	Q3U3C9-4;Q3U3C9-3;Q3U3C9;Q3U3C9-2	2;2;2;2	2;2;2;2	2;2;2;2	Genetic suppressor element 1	Gse1	>sp|Q3U3C9-4|GSE1_MOUSE Isoform 4 of Genetic suppressor element 1 OS=Mus musculus GN=Gse1;>sp|Q3U3C9-3|GSE1_MOUSE Isoform 3 of Genetic suppressor element 1 OS=Mus musculus GN=Gse1;>sp|Q3U3C9|GSE1_MOUSE Genetic suppressor element 1 OS=Mus musculus GN=Gse1 P	4	2	2	2	0	0	0	2	1	1	0	0	0	0	0	0	2	1	1	0	0	0	0	0	0	2	1	1	0	0	0	3.1	3.1	3.1	132.3	1177	1177;1210;1213;1223	0	5.5524	By matching	By matching	By matching
Q3U3J1;P50136	Q3U3J1;P50136	31;29	31;29	31;29	2-oxoisovalerate dehydrogenase subunit alpha, mitochondrial	Bckdha	>tr|Q3U3J1|Q3U3J1_MOUSE 2-oxoisovalerate dehydrogenase subunit alpha, mitochondrial OS=Mus musculus GN=Bckdha PE=1 SV=1;>sp|P50136|ODBA_MOUSE 2-oxoisovalerate dehydrogenase subunit alpha, mitochondrial OS=Mus musculus GN=Bckdha PE=1 SV=1	2	31	31	31	28	26	26	27	29	30	29	27	28	28	26	26	27	29	30	29	27	28	28	26	26	27	29	30	29	27	28	73.8	73.8	73.8	50.773	446	446;442	0	323.31	By MS/MS	By MS/MS	By MS/MS
Q3U6K9;Q99K85	Q3U6K9;Q99K85	2;2	2;2	2;2	Phosphoserine aminotransferase	Psat1	>tr|Q3U6K9|Q3U6K9_MOUSE Phosphoserine aminotransferase OS=Mus musculus GN=Psat1 PE=1 SV=1;>sp|Q99K85|SERC_MOUSE Phosphoserine aminotransferase OS=Mus musculus GN=Psat1 PE=1 SV=1	2	2	2	2	0	2	0	0	0	0	0	0	0	0	2	0	0	0	0	0	0	0	0	2	0	0	0	0	0	0	0	6.5	6.5	6.5	40.176	367	367;370	0	3.848	By matching	By MS/MS	By matching
Q3U741;Q501J6	Q3U741;Q501J6	6;6	2;2	2;2	Probable ATP-dependent RNA helicase DDX17	Ddx17	>tr|Q3U741|Q3U741_MOUSE DEAD (Asp-Glu-Ala-Asp) box polypeptide 17, isoform CRA_a OS=Mus musculus GN=Ddx17 PE=2 SV=1;>sp|Q501J6|DDX17_MOUSE Probable ATP-dependent RNA helicase DDX17 OS=Mus musculus GN=Ddx17 PE=1 SV=1	2	6	2	2	2	6	4	3	2	2	2	2	3	0	2	2	1	0	0	0	0	1	0	2	2	1	0	0	0	0	1	10.4	4	4	72.584	652	652;650	0	5.8215	By matching	By MS/MS	By MS/MS
Q3U821	Q3U821	5	5	5		Wdr75	>tr|Q3U821|Q3U821_MOUSE Protein Wdr75 OS=Mus musculus GN=Wdr75 PE=1 SV=1	1	5	5	5	0	0	5	0	0	0	0	0	0	0	0	5	0	0	0	0	0	0	0	0	5	0	0	0	0	0	0	8.2	8.2	8.2	94.036	830	830	0	12.857	By matching	By matching	By MS/MS
Q3U9G9	Q3U9G9	2	2	2	Lamin-B receptor	Lbr	>sp|Q3U9G9|LBR_MOUSE Lamin-B receptor OS=Mus musculus GN=Lbr PE=1 SV=2	1	2	2	2	2	2	1	1	1	0	1	2	1	2	2	1	1	1	0	1	2	1	2	2	1	1	1	0	1	2	1	4.5	4.5	4.5	71.439	626	626	0	16.23	By MS/MS	By MS/MS	By MS/MS
Q3UEB3-3;Q3UEB3-2;Q3UEB3	Q3UEB3-3;Q3UEB3-2;Q3UEB3	8;8;8	8;8;8	8;8;8	Poly(U)-binding-splicing factor PUF60	Puf60	>sp|Q3UEB3-3|PUF60_MOUSE Isoform 3 of Poly(U)-binding-splicing factor PUF60 OS=Mus musculus GN=Puf60;>sp|Q3UEB3-2|PUF60_MOUSE Isoform 2 of Poly(U)-binding-splicing factor PUF60 OS=Mus musculus GN=Puf60;>sp|Q3UEB3|PUF60_MOUSE Poly(U)-binding-splicing factor	3	8	8	8	4	5	8	6	5	8	5	7	5	4	5	8	6	5	8	5	7	5	4	5	8	6	5	8	5	7	5	26.3	26.3	26.3	54.028	499	499;547;564	0	34.976	By MS/MS	By MS/MS	By MS/MS
Q3UFY0	Q3UFY0	1	1	1	Ribosomal RNA processing protein 36 homolog	Rrp36	>sp|Q3UFY0|RRP36_MOUSE Ribosomal RNA processing protein 36 homolog OS=Mus musculus GN=Rrp36 PE=2 SV=1	1	1	1	1	0	0	1	0	0	0	0	0	0	0	0	1	0	0	0	0	0	0	0	0	1	0	0	0	0	0	0	4.5	4.5	4.5	28.588	244	244	0.0023015	3.4482	By matching	By matching	By MS/MS
Q3UG37;Q9Z2V5;B1AUA8	Q3UG37;Q9Z2V5	5;5;2	5;5;2	5;5;2	Histone deacetylase 6	Hdac6	>tr|Q3UG37|Q3UG37_MOUSE Histone deacetylase 6 (Fragment) OS=Mus musculus GN=Hdac6 PE=2 SV=1;>sp|Q9Z2V5|HDAC6_MOUSE Histone deacetylase 6 OS=Mus musculus GN=Hdac6 PE=1 SV=3	3	5	5	5	3	4	3	5	5	5	4	4	5	3	4	3	5	5	5	4	4	5	3	4	3	5	5	5	4	4	5	7.1	7.1	7.1	110.24	1009	1009;1149;197	0	21.004	By MS/MS	By MS/MS	By MS/MS
Q3UGC7;Q66JS6	Q3UGC7;Q66JS6	7;6	7;6	7;6	Eukaryotic translation initiation factor 3 subunit J-A;Eukaryotic translation initiation factor 3 subunit J-B	Eif3j1;Eif3j2	>sp|Q3UGC7|EI3JA_MOUSE Eukaryotic translation initiation factor 3 subunit J-A OS=Mus musculus GN=Eif3j1 PE=2 SV=1;>sp|Q66JS6|EI3JB_MOUSE Eukaryotic translation initiation factor 3 subunit J-B OS=Mus musculus GN=Eif3j2 PE=1 SV=1	2	7	7	7	0	7	0	1	0	0	0	0	0	0	7	0	1	0	0	0	0	0	0	7	0	1	0	0	0	0	0	45.2	45.2	45.2	29.343	261	261;263	0	40.1	By matching	By MS/MS	By matching
Q5SV64;Q3UH59;Q61879;Q8BXF2	Q5SV64;Q3UH59;Q61879	4;4;4;1	4;4;4;1	4;4;4;1	Myosin-10	Myh10	>tr|Q5SV64|Q5SV64_MOUSE Myosin-10 OS=Mus musculus GN=Myh10 PE=1 SV=1;>tr|Q3UH59|Q3UH59_MOUSE Myosin-10 OS=Mus musculus GN=Myh10 PE=1 SV=1;>sp|Q61879|MYH10_MOUSE Myosin-10 OS=Mus musculus GN=Myh10 PE=1 SV=2	4	4	4	4	0	2	4	0	0	0	0	0	0	0	2	4	0	0	0	0	0	0	0	2	4	0	0	0	0	0	0	2.7	2.7	2.7	232.47	2007	2007;2013;1976;231	0	6.6268	By matching	By matching	By MS/MS
Q3UHX2	Q3UHX2	5	5	5	28 kDa heat- and acid-stable phosphoprotein	Pdap1	>sp|Q3UHX2|HAP28_MOUSE 28 kDa heat- and acid-stable phosphoprotein OS=Mus musculus GN=Pdap1 PE=1 SV=1	1	5	5	5	1	5	1	2	1	1	1	1	1	1	5	1	2	1	1	1	1	1	1	5	1	2	1	1	1	1	1	24.9	24.9	24.9	20.605	181	181	0	82.541	By MS/MS	By MS/MS	By MS/MS
Q3UHX9-2;Q3UHX9	Q3UHX9-2;Q3UHX9	1;1	1;1	1;1	Putative methyltransferase C9orf114 homolog	D2Wsu81e	>sp|Q3UHX9-2|CI114_MOUSE Isoform 2 of Putative methyltransferase C9orf114 homolog OS=Mus musculus GN=D2Wsu81e;>sp|Q3UHX9|CI114_MOUSE Putative methyltransferase C9orf114 homolog OS=Mus musculus GN=D2Wsu81e PE=2 SV=1	2	1	1	1	0	1	1	0	0	0	1	1	1	0	1	1	0	0	0	1	1	1	0	1	1	0	0	0	1	1	1	3.5	3.5	3.5	37.961	345	345;385	0.0023148	3.4862	By matching	By matching	By MS/MS
Q3UJB0	Q3UJB0	19	19	19		Sf3b2	>tr|Q3UJB0|Q3UJB0_MOUSE Protein Sf3b2 OS=Mus musculus GN=Sf3b2 PE=1 SV=1	1	19	19	19	14	14	15	14	12	15	7	12	14	14	14	15	14	12	15	7	12	14	14	14	15	14	12	15	7	12	14	29.7	29.7	29.7	98.197	878	878	0	69.378	By MS/MS	By MS/MS	By MS/MS
Q3UL36;Q3UL36-2	Q3UL36;Q3UL36-2	4;3	4;3	4;3	Arginine and glutamate-rich protein 1	Arglu1	>sp|Q3UL36|ARGL1_MOUSE Arginine and glutamate-rich protein 1 OS=Mus musculus GN=Arglu1 PE=1 SV=2;>sp|Q3UL36-2|ARGL1_MOUSE Isoform 2 of Arginine and glutamate-rich protein 1 OS=Mus musculus GN=Arglu1	2	4	4	4	3	3	3	3	3	4	4	4	3	3	3	3	3	3	4	4	4	3	3	3	3	3	3	4	4	4	3	11.8	11.8	11.8	32.887	271	271;205	0	11.263	By MS/MS	By MS/MS	By MS/MS
Q3ULD5	Q3ULD5	35	35	35	Methylcrotonoyl-CoA carboxylase beta chain, mitochondrial	Mccc2	>sp|Q3ULD5|MCCB_MOUSE Methylcrotonoyl-CoA carboxylase beta chain, mitochondrial OS=Mus musculus GN=Mccc2 PE=1 SV=1	1	35	35	35	32	34	33	28	30	33	29	30	27	32	34	33	28	30	33	29	30	27	32	34	33	28	30	33	29	30	27	67.7	67.7	67.7	61.378	563	563	0	323.31	By MS/MS	By MS/MS	By MS/MS
Q3UMC0;D3Z0U5;D6RGM7;D3Z4J2;Q9D3R6-3;Q9D3R6	Q3UMC0;D3Z0U5;D6RGM7;D3Z4J2;Q9D3R6-3;Q9D3R6	2;1;1;1;1;1	2;1;1;1;1;1	2;1;1;1;1;1	Spermatogenesis-associated protein 5;Katanin p60 ATPase-containing subunit A-like 2	Spata5;Katnal2	>sp|Q3UMC0|SPAT5_MOUSE Spermatogenesis-associated protein 5 OS=Mus musculus GN=Spata5 PE=1 SV=2;>tr|D3Z0U5|D3Z0U5_MOUSE Katanin p60 ATPase-containing subunit A-like 2 OS=Mus musculus GN=Katnal2 PE=4 SV=1;>tr|D6RGM7|D6RGM7_MOUSE Katanin p60 ATPase-containin	6	2	2	2	0	2	1	2	0	1	0	0	0	0	2	1	2	0	1	0	0	0	0	2	1	2	0	1	0	0	0	3.1	3.1	3.1	97.255	893	893;277;372;495;409;539	0.004386	3.1106	By matching	By MS/MS	By MS/MS
Q3UV17	Q3UV17	3	1	1	Keratin, type II cytoskeletal 2 oral	Krt76	>sp|Q3UV17|K22O_MOUSE Keratin, type II cytoskeletal 2 oral OS=Mus musculus GN=Krt76 PE=2 SV=1	1	3	1	1	3	2	3	3	2	2	2	2	2	1	1	1	1	1	1	1	1	1	1	1	1	1	1	1	1	1	1	4.2	1.5	1.5	62.844	594	594	0	5.0825	By MS/MS	By MS/MS	By MS/MS
Q3V1Z5	Q3V1Z5	14	1	1	40S ribosomal protein S4	Rps4l	>tr|Q3V1Z5|Q3V1Z5_MOUSE 40S ribosomal protein S4 OS=Mus musculus GN=Rps4l PE=2 SV=1	1	14	1	1	12	10	11	5	8	8	14	14	14	0	0	0	0	0	0	1	1	1	0	0	0	0	0	0	1	1	1	45.4	3.8	3.8	29.184	262	262	1	-2	By matching	By matching	By matching
Q3V4D5	Q3V4D5	1	1	1		Naa10	>tr|Q3V4D5|Q3V4D5_MOUSE N-acetyltransferase ARD1 homolog (S. cerevisiae), isoform CRA_b OS=Mus musculus GN=Naa10 PE=2 SV=1	1	1	1	1	1	1	1	1	1	1	0	1	1	1	1	1	1	1	1	0	1	1	1	1	1	1	1	1	0	1	1	7.6	7.6	7.6	24.821	225	225	0	6.0879	By MS/MS	By MS/MS	By MS/MS
Q4ACU6-12;Q4ACU6-10;Q4ACU6-9;Q4ACU6-8;Q4ACU6-7;Q4ACU6-11;Q4ACU6-3;Q4ACU6	Q4ACU6-12;Q4ACU6-10;Q4ACU6-9;Q4ACU6-8;Q4ACU6-7;Q4ACU6-11;Q4ACU6-3;Q4ACU6	2;2;2;2;2;2;2;2	2;2;2;2;2;2;2;2	2;2;2;2;2;2;2;2	SH3 and multiple ankyrin repeat domains protein 3	Shank3	>sp|Q4ACU6-12|SHAN3_MOUSE Isoform 10 of SH3 and multiple ankyrin repeat domains protein 3 OS=Mus musculus GN=Shank3;>sp|Q4ACU6-10|SHAN3_MOUSE Isoform 9 of SH3 and multiple ankyrin repeat domains protein 3 OS=Mus musculus GN=Shank3;>sp|Q4ACU6-9|SHAN3_MOUSE	8	2	2	2	1	1	1	1	1	1	1	1	2	1	1	1	1	1	1	1	1	2	1	1	1	1	1	1	1	1	2	2.7	2.7	2.7	88.195	840	840;1104;1112;1153;1198;1202;1322;1730	0	5.0106	By MS/MS	By MS/MS	By MS/MS
Q4FZF3	Q4FZF3	1	1	1	Probable ATP-dependent RNA helicase DDX49	Ddx49	>sp|Q4FZF3|DDX49_MOUSE Probable ATP-dependent RNA helicase DDX49 OS=Mus musculus GN=Ddx49 PE=2 SV=1	1	1	1	1	0	0	1	0	0	0	0	0	0	0	0	1	0	0	0	0	0	0	0	0	1	0	0	0	0	0	0	2.7	2.7	2.7	54.093	480	480	0	3.82	By matching	By matching	By MS/MS
Q569Z6;Q8BZN7;F6YH92;F7AB07;F6YSQ2	Q569Z6;Q8BZN7	15;11;3;1;1	14;11;2;1;1	14;11;2;1;1	Thyroid hormone receptor-associated protein 3	Thrap3	>sp|Q569Z6|TR150_MOUSE Thyroid hormone receptor-associated protein 3 OS=Mus musculus GN=Thrap3 PE=1 SV=1;>tr|Q8BZN7|Q8BZN7_MOUSE Thyroid hormone receptor-associated protein 3 OS=Mus musculus GN=Thrap3 PE=1 SV=1	5	15	14	14	8	7	15	10	11	11	9	11	7	7	6	14	9	10	10	8	10	6	7	6	14	9	10	10	8	10	6	21.8	20.6	20.6	108.18	951	951;709;195;43;136	0	135.25	By MS/MS	By MS/MS	By MS/MS
Q5F2E7;Q5F2E7-2	Q5F2E7;Q5F2E7-2	9;8	9;8	9;8	Nuclear fragile X mental retardation-interacting protein 2	Nufip2	>sp|Q5F2E7|NUFP2_MOUSE Nuclear fragile X mental retardation-interacting protein 2 OS=Mus musculus GN=Nufip2 PE=1 SV=1;>sp|Q5F2E7-2|NUFP2_MOUSE Isoform 2 of Nuclear fragile X mental retardation-interacting protein 2 OS=Mus musculus GN=Nufip2	2	9	9	9	6	6	2	4	4	3	3	7	6	6	6	2	4	4	3	3	7	6	6	6	2	4	4	3	3	7	6	18.1	18.1	18.1	75.656	692	692;710	0	17.423	By MS/MS	By MS/MS	By matching
Q5RJG1	Q5RJG1	4	4	4	Nucleolar protein 10	Nol10	>sp|Q5RJG1|NOL10_MOUSE Nucleolar protein 10 OS=Mus musculus GN=Nol10 PE=2 SV=1	1	4	4	4	0	1	4	0	0	0	0	0	1	0	1	4	0	0	0	0	0	1	0	1	4	0	0	0	0	0	1	7	7	7	80.076	687	687	0	8.7359	By matching	By matching	By MS/MS
Q5SQ20;Q9EQ61	Q5SQ20;Q9EQ61	6;6	6;6	6;6	Pescadillo homolog	Pes1	>tr|Q5SQ20|Q5SQ20_MOUSE Pescadillo homolog OS=Mus musculus GN=Pes1 PE=3 SV=1;>sp|Q9EQ61|PESC_MOUSE Pescadillo homolog OS=Mus musculus GN=Pes1 PE=1 SV=1	2	6	6	6	0	0	6	0	0	0	0	0	0	0	0	6	0	0	0	0	0	0	0	0	6	0	0	0	0	0	0	14.8	14.8	14.8	68.23	588	588;584	0	36.572	By matching	By matching	By MS/MS
Q5SQB0;Q61937;Q9DAY9;Q5SQB5;E9Q5T3	Q5SQB0;Q61937;Q9DAY9;Q5SQB5;E9Q5T3	11;11;8;8;7	11;11;8;8;7	11;11;8;8;7	Nucleophosmin	Npm1;Gm5611	>tr|Q5SQB0|Q5SQB0_MOUSE Nucleophosmin OS=Mus musculus GN=Npm1 PE=1 SV=1;>sp|Q61937|NPM_MOUSE Nucleophosmin OS=Mus musculus GN=Npm1 PE=1 SV=1;>tr|Q9DAY9|Q9DAY9_MOUSE Nucleophosmin OS=Mus musculus GN=Npm1 PE=1 SV=1;>tr|Q5SQB5|Q5SQB5_MOUSE Nucleophosmin OS=Mu	5	11	11	11	8	11	8	6	5	6	10	10	10	8	11	8	6	5	6	10	10	10	8	11	8	6	5	6	10	10	10	58	58	58	29.524	264	264;292;257;285;272	0	241.4	By MS/MS	By MS/MS	By MS/MS
Q5SSI6	Q5SSI6	3	3	3	U3 small nucleolar RNA-associated protein 18 homolog	Utp18	>sp|Q5SSI6|UTP18_MOUSE U3 small nucleolar RNA-associated protein 18 homolog OS=Mus musculus GN=Utp18 PE=1 SV=1	1	3	3	3	0	0	3	0	0	0	0	0	1	0	0	3	0	0	0	0	0	1	0	0	3	0	0	0	0	0	1	6.5	6.5	6.5	61.217	552	552	0	5.3946	By matching	By matching	By MS/MS
Q5SUF2;Q5SUF2-3;Q5SUF2-2;F8WGA8;F7CR21;F7A7G1	Q5SUF2;Q5SUF2-3;Q5SUF2-2	6;6;6;1;1;1	6;6;6;1;1;1	6;6;6;1;1;1	Luc7-like protein 3	Luc7l3	>sp|Q5SUF2|LC7L3_MOUSE Luc7-like protein 3 OS=Mus musculus GN=Luc7l3 PE=1 SV=1;>sp|Q5SUF2-3|LC7L3_MOUSE Isoform 3 of Luc7-like protein 3 OS=Mus musculus GN=Luc7l3;>sp|Q5SUF2-2|LC7L3_MOUSE Isoform 2 of Luc7-like protein 3 OS=Mus musculus GN=Luc7l3	6	6	6	6	2	2	6	3	2	2	1	3	2	2	2	6	3	2	2	1	3	2	2	2	6	3	2	2	1	3	2	17.8	17.8	17.8	51.45	432	432;477;491;43;72;205	0	26.361	By MS/MS	By MS/MS	By MS/MS
Q5SUT0;Q5SUS9;Q61545	Q5SUT0;Q5SUS9;Q61545	2;2;2	2;2;2	2;2;2	RNA-binding protein EWS	Ewsr1	>tr|Q5SUT0|Q5SUT0_MOUSE RNA-binding protein EWS OS=Mus musculus GN=Ewsr1 PE=1 SV=1;>tr|Q5SUS9|Q5SUS9_MOUSE RNA-binding protein EWS OS=Mus musculus GN=Ewsr1 PE=1 SV=1;>sp|Q61545|EWS_MOUSE RNA-binding protein EWS OS=Mus musculus GN=Ewsr1 PE=1 SV=2	3	2	2	2	0	2	0	0	0	0	0	0	0	0	2	0	0	0	0	0	0	0	0	2	0	0	0	0	0	0	0	3.7	3.7	3.7	64.988	618	618;661;655	0	7.7493	By matching	By MS/MS	By matching
Q5SVQ0-4;Q5SVQ0-2;Q5SVQ0-3;Q5SVQ0	Q5SVQ0-4;Q5SVQ0-2;Q5SVQ0-3;Q5SVQ0	2;2;2;2	2;2;2;2	2;2;2;2	Histone acetyltransferase KAT7	Kat7	>sp|Q5SVQ0-4|KAT7_MOUSE Isoform 4 of Histone acetyltransferase KAT7 OS=Mus musculus GN=Kat7;>sp|Q5SVQ0-2|KAT7_MOUSE Isoform 2 of Histone acetyltransferase KAT7 OS=Mus musculus GN=Kat7;>sp|Q5SVQ0-3|KAT7_MOUSE Isoform 3 of Histone acetyltransferase KAT7 OS=M	4	2	2	2	0	0	2	0	0	0	0	0	0	0	0	2	0	0	0	0	0	0	0	0	2	0	0	0	0	0	0	4.5	4.5	4.5	66.916	581	581;583;611;613	0	3.6975	By matching	By matching	By MS/MS
Q5SWD9;Q5SWD9-2;Q5SWD9-3	Q5SWD9;Q5SWD9-2	4;3;1	4;3;1	4;3;1	Pre-rRNA-processing protein TSR1 homolog	Tsr1	>sp|Q5SWD9|TSR1_MOUSE Pre-rRNA-processing protein TSR1 homolog OS=Mus musculus GN=Tsr1 PE=2 SV=1;>sp|Q5SWD9-2|TSR1_MOUSE Isoform 2 of Pre-rRNA-processing protein TSR1 homolog OS=Mus musculus GN=Tsr1	3	4	4	4	1	1	1	1	0	0	1	3	2	1	1	1	1	0	0	1	3	2	1	1	1	1	0	0	1	3	2	6	6	6	92.104	803	803;681;382	0	6.2718	By matching	By matching	By MS/MS
Q5SWU9;V9GWS0;V9GWS1;V9GWR9	Q5SWU9	230;37;6;5	230;37;6;5	2;2;2;2	Acetyl-CoA carboxylase 1;Biotin carboxylase	Acaca	>sp|Q5SWU9|ACACA_MOUSE Acetyl-CoA carboxylase 1 OS=Mus musculus GN=Acaca PE=1 SV=1	4	230	230	2	218	217	211	178	211	211	205	201	203	218	217	211	178	211	211	205	201	203	2	2	2	2	2	2	2	2	2	78.8	78.8	0.4	265.25	2345	2345;312;87;84	0	323.31	By MS/MS	By MS/MS	By MS/MS
7526;37527;37528;37529;37530;37531;37532;37533;37534;37535;37536;37537;37538;37539;37540;37541;37542;37543;37544;37545;37546;37547;37548;37549;37550;37551;37552;37553;37554;37555;37556;37557;37558;37559;37560;37561;37562;37563;37564;37565;37566;37567;37568;37569;37570;37571;37572;37573;37574;37575;37576;37577;37578;37579;37580;37581;37582;37583;37584;37585;37586;37587;37588;37589;37590;37591;3759…	95;96;97;98;99;100;101;102;103;104;105;106;107;108;109;110;111;112;113;114;115;116;117;118;119;120;121;122;123;124;125;126;127;128;129;130;131;132;133;134;135;136;137;138;139;140;141;142;143;144;145;146;147;148;149;150;151;152;153;154;155;156;157;158;159;160;161;162;163;164;165;166;167;168;169;170;171;172;173;174;175;176;177;178;179;180;181;182;183;184;185;186;187;188;189;1775;1776;1777;1778;1779…
12;28913;28914;28915;28916;28917;28918;28919;28920;28921;28922;28923;28924;28925;28926;28927;28928;28929;28930;28931;28932;28933;28934;28935;28936;28937;28938;28939;28940;28941;28942;28943;28944;28945;28946;28947;28948;28949;28950;28951;28952;28953;28954;28955;29523;29524;29525;29526;29527;29528;29529;29530;29531;29532;29533;29534;29535;29536;29537;29538;29539;29540;29541;29542;29543;29544;29545;…
19;54020;54021;54022;54023;54024;54025;54026;54027;54028;54181;54182;54183;54184;54185;54186;54187;54188;54189;54190;54191;54192;54193;54194;54195;54196;54197;54198;54199;54200;54201;54202;54203;54204;54205;54206;54207;54208;54209;54210;54211;54212;54213;54214;54215;54216;54217;54218;54219;54220;54221;54222;54223;54224;54225;54226;54227;54228;54229;54230;54231;54232;54233;54234;54235;54236;54237;…
64;87365;87366;87367;87368;87369;87370;87371;87372;87373;87374;87375;87376;87377;87378;87379;87380;87381;87382;87383;87384;87385;87386;87387;87388;87389;87390;87391;87392;87393;87394;87395;87396;87397;87398;87399;87400;87401;87402;87403;87404;87405;87406;87407;87408;87409;87410;87411;87412;87413;87414;87415;87416;87417;87418;87419;87420;87421;87422;87423;87424;87425;87426;87427;87428;87429;87430;…	172;1788;2539;2547;2620;3562;4951;5111;5255;6224;6296;7192;7207;7376;7405;7709;7724;8021;8059;9365;9891;10059;10179;10190;10305;10365;10387;11198;11676;11691;12027;12243;12377;12636;12643;12702;12770;12772;14220;14466;15114;15253;15795;15920;16035;16127;16180;16376;16622;16773;17863;17885;17968;18038;18977;19849;20073;20152;20932;20963;20989;21088;21312;22150;22993;23044;24343;25275;25741;25760;2…	45;48;179;180;181;182;183;184;185;186;187;188;189;190;191;192;193;194;195;196;197;198;199;200;201;202;203;204;205;206;207;208;209;210;211;212;213;214	1;74;78;155;170;229;236;308;348;403;477;478;753;817;902;921;962;987;1020;1182;1199;1210;1306;1400;1482;1556;1570;1603;1658;1732;1936;1963;2040;2078;2106;2246;2315;2321
Q5SWU9-2;V9GXY1	Q5SWU9-2	229;22	1;0	1;0	Acetyl-CoA carboxylase 1;Biotin carboxylase	Acaca	>sp|Q5SWU9-2|ACACA_MOUSE Isoform 2 of Acetyl-CoA carboxylase 1 OS=Mus musculus GN=Acaca	2	229	1	1	217	216	210	177	210	210	204	200	202	1	1	1	1	1	1	1	1	1	1	1	1	1	1	1	1	1	1	77.6	0.4	0.4	269.96	2383	2383;228	0.0033746	3.2857	By MS/MS	By MS/MS	By MS/MS
8;37569;37570;37571;37572;37573;37574;37575;37576;37577;37578;37579;37580;37581;37582;37583;37584;37585;37586;37587;37588;37589;37590;37591;37592;37593;37594;37595;37596;37597;37598;37599;37600;37601;37602;37603;37604;37605;37606;37607;37608;37609;37610;37611;37612;37613;37614;37615;37616;37617;37618;37619;37620;37621;37622;37623;37624;37625;37626;37627;37628;37629;37630;37631;37632;37633;37634;3…	95;96;97;98;99;100;101;102;103;104;105;106;107;108;109;110;111;112;113;114;115;116;117;118;119;120;121;122;123;124;125;126;127;128;129;130;131;132;133;134;135;136;137;138;139;140;141;142;143;144;145;146;147;148;149;150;151;152;153;154;155;156;157;158;159;160;161;162;163;164;165;166;167;168;169;170;171;172;173;174;175;176;177;178;179;180;181;182;183;184;185;186;187;188;189;1775;1776;1777;1778;1779…
17;28918;28919;28920;28921;28922;28923;28924;28925;28926;28927;28928;28929;28930;28931;28932;28933;28934;28935;28936;28937;28938;28939;28940;28941;28942;28943;28944;28945;28946;28947;28948;28949;28950;28951;28952;28953;28954;28955;29523;29524;29525;29526;29527;29528;29529;29530;29531;29532;29533;29534;29535;29536;29537;29538;29539;29540;29541;29542;29543;29544;29545;29546;29547;29548;29549;29550;…
51;54252;54253;54254;54255;54256;54257;54258;54259;54260;54261;54262;54263;54264;54265;54266;54267;54268;54269;54270;54271;54272;54273;54274;54275;54276;54277;54278;54279;54280;54281;54282;54283;54284;54285;54286;54287;54288;54289;54290;54291;54292;54293;54294;54295;54296;54297;54298;54299;54300;54301;54302;54303;54304;54305;54306;54307;54308;54309;54310;54311;54312;54313;54314;54315;54316;54317;…
44;87445;87446;87447;87448;87449;87450;87451;87452;87453;87454;87455;87456;87457;87458;87459;87460;87461;87462;87463;87464;87465;87466;87467;87468;87469;87470;87471;87472;87473;87474;87475;87476;87477;87478;87479;87480;87481;87482;87483;87484;87485;87486;87487;87488;87489;87490;87491;87492;87493;87494;87495;87496;87707;87708;87709;87710;87711;87712;87713;87714;87715;87716;87717;87718;87719;87720;…	172;1788;2539;2547;2620;3562;4951;5111;5255;6224;6296;7192;7207;7376;7405;7709;7724;8021;8059;9365;9891;10179;10190;10305;10365;10387;11198;11676;11691;12027;12243;12377;12636;12643;12702;12770;12772;14220;14466;15114;15253;15795;15920;16035;16127;16180;16376;16622;16773;17863;17885;17968;18038;18977;19849;20073;20152;20932;20963;20989;21088;21312;22150;22993;23044;24343;25275;25741;25760;26082;2…	45;48;179;180;181;182;183;184;185;186;187;188;189;190;191;192;193;194;195;197;198;199;200;201;202;203;204;205;206;207;208;209;210;211;212;213;214	112;116;193;208;267;274;346;386;441;515;516;791;855;940;959;1000;1025;1058;1220;1237;1248;1344;1438;1520;1594;1608;1641;1696;1770;1974;2001;2078;2116;2144;2284;2353;2359
Q5SX56;Q7TNE3	Q5SX56;Q7TNE3	2;2	2;2	2;2	Sperm-associated antigen 7	Spag7	>tr|Q5SX56|Q5SX56_MOUSE Sperm-associated antigen 7 (Fragment) OS=Mus musculus GN=Spag7 PE=1 SV=1;>sp|Q7TNE3|SPAG7_MOUSE Sperm-associated antigen 7 OS=Mus musculus GN=Spag7 PE=1 SV=1	2	2	2	2	0	2	0	0	0	0	0	0	0	0	2	0	0	0	0	0	0	0	0	2	0	0	0	0	0	0	0	16.1	16.1	16.1	17.861	155	155;227	0	5.5997	By matching	By MS/MS	By matching
Q5SXR6;Q68FD5	Q5SXR6;Q68FD5	2;2	2;2	2;2	Clathrin heavy chain;Clathrin heavy chain 1	Cltc	>tr|Q5SXR6|Q5SXR6_MOUSE Clathrin heavy chain OS=Mus musculus GN=Cltc PE=1 SV=1;>sp|Q68FD5|CLH1_MOUSE Clathrin heavy chain 1 OS=Mus musculus GN=Cltc PE=1 SV=3	2	2	2	2	0	2	1	0	0	0	0	0	0	0	2	1	0	0	0	0	0	0	0	2	1	0	0	0	0	0	0	1.7	1.7	1.7	191.98	1679	1679;1675	0.0033149	3.1599	By matching	By MS/MS	By MS/MS
Q5XG69	Q5XG69	4	4	4	Soluble lamin-associated protein of 75 kDa	Fam169a	>sp|Q5XG69|F169A_MOUSE Soluble lamin-associated protein of 75 kDa OS=Mus musculus GN=Fam169a PE=1 SV=3	1	4	4	4	0	4	0	0	0	0	0	0	0	0	4	0	0	0	0	0	0	0	0	4	0	0	0	0	0	0	0	10.7	10.7	10.7	73.239	665	665	0	14.218	By matching	By MS/MS	By matching
Q5XJE5;Q5XJE5-2	Q5XJE5;Q5XJE5-2	3;2	3;2	3;2	RNA polymerase-associated protein LEO1	Leo1	>sp|Q5XJE5|LEO1_MOUSE RNA polymerase-associated protein LEO1 OS=Mus musculus GN=Leo1 PE=1 SV=2;>sp|Q5XJE5-2|LEO1_MOUSE Isoform 2 of RNA polymerase-associated protein LEO1 OS=Mus musculus GN=Leo1	2	3	3	3	1	3	0	1	1	1	0	1	0	1	3	0	1	1	1	0	1	0	1	3	0	1	1	1	0	1	0	7	7	7	75.596	667	667;324	0	12.8	By matching	By MS/MS	By matching
Q5XJF6;P53026;D6RE43	Q5XJF6;P53026	9;8;2	9;8;2	9;8;2	Ribosomal protein;60S ribosomal protein L10a	Rpl10a	>tr|Q5XJF6|Q5XJF6_MOUSE Ribosomal protein OS=Mus musculus GN=Rpl10a PE=1 SV=1;>sp|P53026|RL10A_MOUSE 60S ribosomal protein L10a OS=Mus musculus GN=Rpl10a PE=1 SV=3	3	9	9	9	6	8	9	3	5	5	8	9	7	6	8	9	3	5	5	8	9	7	6	8	9	3	5	5	8	9	7	36.4	36.4	36.4	24.831	217	217;217;58	0	100.1	By MS/MS	By MS/MS	By MS/MS
Q60598;Q921L6	Q60598;Q921L6	4;3	4;3	4;3	Src substrate cortactin	Cttn	>sp|Q60598|SRC8_MOUSE Src substrate cortactin OS=Mus musculus GN=Cttn PE=1 SV=2;>tr|Q921L6|Q921L6_MOUSE Cortactin, isoform CRA_a OS=Mus musculus GN=Cttn PE=1 SV=1	2	4	4	4	0	4	1	0	0	0	0	0	0	0	4	1	0	0	0	0	0	0	0	4	1	0	0	0	0	0	0	13.7	13.7	13.7	61.249	546	546;509	0	13.509	By matching	By MS/MS	By matching
Q60605-2;Q60605	Q60605-2;Q60605	5;5	5;5	5;5	Myosin light polypeptide 6	Myl6	>sp|Q60605-2|MYL6_MOUSE Isoform Smooth muscle of Myosin light polypeptide 6 OS=Mus musculus GN=Myl6;>sp|Q60605|MYL6_MOUSE Myosin light polypeptide 6 OS=Mus musculus GN=Myl6 PE=1 SV=3	2	5	5	5	2	5	4	2	0	1	0	1	0	2	5	4	2	0	1	0	1	0	2	5	4	2	0	1	0	1	0	37.7	37.7	37.7	16.961	151	151;151	0	17.761	By matching	By MS/MS	By MS/MS
Q60668-3;Q60668;F6ZV59;G5E8G0;G3X9W0;Q60668-4;Q60668-2;E9Q5B6;F6SHF3;F7A465;Q9D3U4	Q60668-3;Q60668;F6ZV59;G5E8G0;G3X9W0;Q60668-4;Q60668-2;E9Q5B6	10;10;8;8;8;8;8;6;4;1;1	10;10;8;8;8;8;8;6;4;1;1	8;8;6;6;6;6;6;4;4;1;0	Heterogeneous nuclear ribonucleoprotein D0	Hnrnpd	>sp|Q60668-3|HNRPD_MOUSE Isoform 3 of Heterogeneous nuclear ribonucleoprotein D0 OS=Mus musculus GN=Hnrnpd;>sp|Q60668|HNRPD_MOUSE Heterogeneous nuclear ribonucleoprotein D0 OS=Mus musculus GN=Hnrnpd PE=1 SV=2;>tr|F6ZV59|F6ZV59_MOUSE Heterogeneous nuclear r	11	10	10	8	3	10	2	3	2	3	0	2	0	3	10	2	3	2	3	0	2	0	3	8	2	2	2	3	0	2	0	35.3	35.3	32	32.754	306	306;355;216;287;336;287;336;107;150;131;565	0	54.104	By MS/MS	By MS/MS	By MS/MS
Q60692	Q60692	2	2	2	Proteasome subunit beta type-6	Psmb6	>sp|Q60692|PSB6_MOUSE Proteasome subunit beta type-6 OS=Mus musculus GN=Psmb6 PE=1 SV=3	1	2	2	2	0	2	0	0	0	0	0	0	0	0	2	0	0	0	0	0	0	0	0	2	0	0	0	0	0	0	0	8.4	8.4	8.4	25.378	238	238	0.0033259	3.1759	By matching	By MS/MS	By matching
Q60749	Q60749	1	1	1	KH domain-containing, RNA-binding, signal transduction-associated protein 1	Khdrbs1	>sp|Q60749|KHDR1_MOUSE KH domain-containing, RNA-binding, signal transduction-associated protein 1 OS=Mus musculus GN=Khdrbs1 PE=1 SV=2	1	1	1	1	0	1	0	0	0	0	1	0	0	0	1	0	0	0	0	1	0	0	0	1	0	0	0	0	1	0	0	4.5	4.5	4.5	48.37	443	443	0.0084746	2.8083	By matching	By MS/MS	By matching
Q60848-2;Q60848	Q60848-2;Q60848	2;2	2;2	2;2	Lymphocyte-specific helicase	Hells	>sp|Q60848-2|HELLS_MOUSE Isoform 2 of Lymphocyte-specific helicase OS=Mus musculus GN=Hells;>sp|Q60848|HELLS_MOUSE Lymphocyte-specific helicase OS=Mus musculus GN=Hells PE=1 SV=2	2	2	2	2	1	1	2	0	0	0	0	1	0	1	1	2	0	0	0	0	1	0	1	1	2	0	0	0	0	1	0	2.8	2.8	2.8	93.785	808	808;821	0.0022831	3.3962	By MS/MS	By matching	By MS/MS
Q60864	Q60864	12	12	12	Stress-induced-phosphoprotein 1	Stip1	>sp|Q60864|STIP1_MOUSE Stress-induced-phosphoprotein 1 OS=Mus musculus GN=Stip1 PE=1 SV=1	1	12	12	12	4	12	1	4	2	4	0	0	0	4	12	1	4	2	4	0	0	0	4	12	1	4	2	4	0	0	0	26.7	26.7	26.7	62.581	543	543	0	85.358	By MS/MS	By MS/MS	By matching
Q60865;F6YLI0	Q60865	8;2	8;2	8;2	Caprin-1	Caprin1	>sp|Q60865|CAPR1_MOUSE Caprin-1 OS=Mus musculus GN=Caprin1 PE=1 SV=2	2	8	8	8	2	8	0	0	1	2	0	1	1	2	8	0	0	1	2	0	1	1	2	8	0	0	1	2	0	1	1	22.9	22.9	22.9	78.168	707	707;254	0	53.074	By matching	By MS/MS	By matching
Q60932-2;Q60932;F2Z471	Q60932-2;Q60932;F2Z471	6;4;3	6;4;3	6;4;3	Voltage-dependent anion-selective channel protein 1	Vdac1	>sp|Q60932-2|VDAC1_MOUSE Isoform Mt-VDAC1 of Voltage-dependent anion-selective channel protein 1 OS=Mus musculus GN=Vdac1;>sp|Q60932|VDAC1_MOUSE Voltage-dependent anion-selective channel protein 1 OS=Mus musculus GN=Vdac1 PE=1 SV=3;>tr|F2Z471|F2Z471_MOUSE	3	6	6	6	3	5	0	1	1	1	0	0	0	3	5	0	1	1	1	0	0	0	3	5	0	1	1	1	0	0	0	24	24	24	30.755	283	283;296;254	0	14.719	By MS/MS	By MS/MS	By matching
Q60972	Q60972	3	3	2	Histone-binding protein RBBP4	Rbbp4	>sp|Q60972|RBBP4_MOUSE Histone-binding protein RBBP4 OS=Mus musculus GN=Rbbp4 PE=1 SV=5	1	3	3	2	0	3	1	1	0	0	1	2	2	0	3	1	1	0	0	1	2	2	0	2	1	0	0	0	1	1	1	12	12	10.1	47.655	425	425	0	19.109	By matching	By MS/MS	By matching
Q61029;Q61029-3;Q61029-2;Q61029-4;Q61033-2;Q61033	Q61029;Q61029-3;Q61029-2;Q61029-4;Q61033-2;Q61033	12;10;8;7;6;6	12;10;8;7;6;6	12;10;8;7;6;6	Lamina-associated polypeptide 2, isoforms beta/delta/epsilon/gamma;Lamina-associated polypeptide 2, isoforms alpha/zeta	Tmpo	>sp|Q61029|LAP2B_MOUSE Lamina-associated polypeptide 2, isoforms beta/delta/epsilon/gamma OS=Mus musculus GN=Tmpo PE=1 SV=4;>sp|Q61029-3|LAP2B_MOUSE Isoform Epsilon of Lamina-associated polypeptide 2, isoforms beta/delta/epsilon/gamma OS=Mus musculus GN=Tm	6	12	12	12	5	12	9	5	4	3	3	2	3	5	12	9	5	4	3	3	2	3	5	12	9	5	4	3	3	2	3	43.4	43.4	43.4	50.372	452	452;412;380;343;225;693	0	65.233	By MS/MS	By MS/MS	By MS/MS
Q61048	Q61048	1	1	1	WW domain-binding protein 4	Wbp4	>sp|Q61048|WBP4_MOUSE WW domain-binding protein 4 OS=Mus musculus GN=Wbp4 PE=1 SV=4	1	1	1	1	0	1	0	0	0	0	0	0	0	0	1	0	0	0	0	0	0	0	0	1	0	0	0	0	0	0	0	8.5	8.5	8.5	42.136	376	376	0	4.0801	By matching	By MS/MS	By matching
Q61081	Q61081	3	3	3	Hsp90 co-chaperone Cdc37;Hsp90 co-chaperone Cdc37, N-terminally processed	Cdc37	>sp|Q61081|CDC37_MOUSE Hsp90 co-chaperone Cdc37 OS=Mus musculus GN=Cdc37 PE=2 SV=1	1	3	3	3	1	3	1	1	1	1	0	0	0	1	3	1	1	1	1	0	0	0	1	3	1	1	1	1	0	0	0	14.2	14.2	14.2	44.593	379	379	0	7.8683	By MS/MS	By MS/MS	By matching
Q61136	Q61136	3	3	3	Serine/threonine-protein kinase PRP4 homolog	Prpf4b	>sp|Q61136|PRP4B_MOUSE Serine/threonine-protein kinase PRP4 homolog OS=Mus musculus GN=Prpf4b PE=1 SV=3	1	3	3	3	1	0	3	2	1	2	1	2	1	1	0	3	2	1	2	1	2	1	1	0	3	2	1	2	1	2	1	4.2	4.2	4.2	116.97	1007	1007	0	9.9486	By matching	By matching	By MS/MS
Q61171;D3Z4A4	Q61171;D3Z4A4	5;3	5;3	5;3	Peroxiredoxin-2	Prdx2	>sp|Q61171|PRDX2_MOUSE Peroxiredoxin-2 OS=Mus musculus GN=Prdx2 PE=1 SV=3;>tr|D3Z4A4|D3Z4A4_MOUSE Peroxiredoxin-2 (Fragment) OS=Mus musculus GN=Prdx2 PE=4 SV=3	2	5	5	5	1	5	1	4	1	0	0	1	0	1	5	1	4	1	0	0	1	0	1	5	1	4	1	0	0	1	0	40.9	40.9	40.9	21.778	198	198;147	0	10.387	By matching	By MS/MS	By matching
Q61249	Q61249	1	1	1	Immunoglobulin-binding protein 1	Igbp1	>sp|Q61249|IGBP1_MOUSE Immunoglobulin-binding protein 1 OS=Mus musculus GN=Igbp1 PE=1 SV=1	1	1	1	1	1	1	0	0	0	0	0	0	0	1	1	0	0	0	0	0	0	0	1	1	0	0	0	0	0	0	0	5.3	5.3	5.3	38.97	340	340	0	14.941	By matching	By MS/MS	By matching
Q61584-2;Q61584-5;Q61584-6;Q61584-4;Q61584-7;Q61584-3;Q61584;Q6P5B5	Q61584-2;Q61584-5;Q61584-6;Q61584-4;Q61584-7;Q61584-3;Q61584;Q6P5B5	2;2;2;2;2;2;2;1	2;2;2;2;2;2;2;1	2;2;2;2;2;2;2;1	Fragile X mental retardation syndrome-related protein 1	Fxr1;Fxr2	>sp|Q61584-2|FXR1_MOUSE Isoform A of Fragile X mental retardation syndrome-related protein 1 OS=Mus musculus GN=Fxr1;>sp|Q61584-5|FXR1_MOUSE Isoform D of Fragile X mental retardation syndrome-related protein 1 OS=Mus musculus GN=Fxr1;>sp|Q61584-6|FXR1_MOUS	8	2	2	2	0	0	2	0	0	0	0	0	0	0	0	2	0	0	0	0	0	0	0	0	2	0	0	0	0	0	0	4.8	4.8	4.8	60.815	539	539;621;648;650;651;677;677;674	0.0043716	3.055	By matching	By matching	By MS/MS
Q61598	Q61598	4	4	1	Rab GDP dissociation inhibitor beta	Gdi2	>sp|Q61598|GDIB_MOUSE Rab GDP dissociation inhibitor beta OS=Mus musculus GN=Gdi2 PE=1 SV=1	1	4	4	1	1	4	0	1	0	1	0	0	0	1	4	0	1	0	1	0	0	0	0	1	0	0	0	0	0	0	0	17.8	17.8	5.6	50.537	445	445	0	15.754	By matching	By MS/MS	By matching
Q8BTS0;Q61656;S4R1I6;B1ARC0;B1ARB9;B1ARB8;Q501J6-2;S4R1E3	Q8BTS0;Q61656;S4R1I6	17;17;12;5;5;4;3;2	16;16;11;5;5;4;2;2	13;13;9;5;5;4;0;2	Probable ATP-dependent RNA helicase DDX5	Ddx5	>tr|Q8BTS0|Q8BTS0_MOUSE DEAD (Asp-Glu-Ala-Asp) box polypeptide 5 OS=Mus musculus GN=Ddx5 PE=1 SV=1;>sp|Q61656|DDX5_MOUSE Probable ATP-dependent RNA helicase DDX5 OS=Mus musculus GN=Ddx5 PE=1 SV=2;>tr|S4R1I6|S4R1I6_MOUSE MCG2872, isoform CRA_b OS=Mus muscul	8	17	16	13	11	14	15	8	7	8	6	9	9	10	13	14	7	6	7	5	8	8	9	10	13	6	5	6	4	7	7	31.5	29.8	24.7	69.265	615	615;614;406;168;183;91;407;71	0	35.856	By MS/MS	By MS/MS	By MS/MS
Q61686	Q61686	4	4	4	Chromobox protein homolog 5	Cbx5	>sp|Q61686|CBX5_MOUSE Chromobox protein homolog 5 OS=Mus musculus GN=Cbx5 PE=1 SV=1	1	4	4	4	2	1	4	1	0	0	3	3	3	2	1	4	1	0	0	3	3	3	2	1	4	1	0	0	3	3	3	26.2	26.2	26.2	22.186	191	191	0	15.884	By matching	By matching	By MS/MS
Q61768;E9QAK5;P28738;P33175	Q61768;E9QAK5;P28738;P33175	2;1;1;1	2;1;1;1	2;1;1;1	Kinesin-1 heavy chain;Kinesin-like protein;Kinesin heavy chain isoform 5C;Kinesin heavy chain isoform 5A	Kif5b;Kif5c;Kif5a	>sp|Q61768|KINH_MOUSE Kinesin-1 heavy chain OS=Mus musculus GN=Kif5b PE=1 SV=3;>tr|E9QAK5|E9QAK5_MOUSE Kinesin-1 heavy chain (Fragment) OS=Mus musculus GN=Kif5b PE=3 SV=1;>sp|P28738|KIF5C_MOUSE Kinesin heavy chain isoform 5C OS=Mus musculus GN=Kif5c PE=1 S	4	2	2	2	2	2	0	1	1	2	0	0	0	2	2	0	1	1	2	0	0	0	2	2	0	1	1	2	0	0	0	3	3	3	109.55	963	963;619;956;1027	0	25.402	By MS/MS	By MS/MS	By matching
Q61990-2;Q61990;Q61990-3;E9Q7D8;P57722-2;P57722	Q61990-2;Q61990;Q61990-3;E9Q7D8;P57722-2;P57722	4;4;3;2;2;2	4;4;3;2;2;2	2;2;1;1;1;1	Poly(rC)-binding protein 2;Poly(rC)-binding protein 3	Pcbp2;Pcbp3	>sp|Q61990-2|PCBP2_MOUSE Isoform 2 of Poly(rC)-binding protein 2 OS=Mus musculus GN=Pcbp2;>sp|Q61990|PCBP2_MOUSE Poly(rC)-binding protein 2 OS=Mus musculus GN=Pcbp2 PE=1 SV=1;>sp|Q61990-3|PCBP2_MOUSE Isoform 3 of Poly(rC)-binding protein 2 OS=Mus musculus	6	4	4	2	2	3	1	1	0	0	0	0	0	2	3	1	1	0	0	0	0	0	0	2	0	0	0	0	0	0	0	22.1	22.1	13.6	34.917	331	331;362;349;226;370;371	0	7.04	By MS/MS	By MS/MS	By MS/MS
Q62093	Q62093	6	6	6	Serine/arginine-rich splicing factor 2	Srsf2	>sp|Q62093|SRSF2_MOUSE Serine/arginine-rich splicing factor 2 OS=Mus musculus GN=Srsf2 PE=1 SV=4	1	6	6	6	5	6	6	5	5	5	5	6	6	5	6	6	5	5	5	5	6	6	5	6	6	5	5	5	5	6	6	27.1	27.1	27.1	25.476	221	221	0	49.138	By MS/MS	By MS/MS	By MS/MS
Q62095	Q62095	15	2	2	ATP-dependent RNA helicase DDX3Y	Ddx3y	>sp|Q62095|DDX3Y_MOUSE ATP-dependent RNA helicase DDX3Y OS=Mus musculus GN=Ddx3y PE=1 SV=2	1	15	2	2	6	8	14	5	6	5	6	6	6	0	1	1	0	0	0	0	0	1	0	1	1	0	0	0	0	0	1	22.5	1.5	1.5	73.427	658	658	0.0084211	2.7789	By matching	By MS/MS	By MS/MS
Q62167;P16381;Q3V086;Q61496	Q62167;P16381	18;13;1;1	18;13;1;1	5;1;0;0	ATP-dependent RNA helicase DDX3X;Putative ATP-dependent RNA helicase Pl10	Ddx3x;D1Pas1	>sp|Q62167|DDX3X_MOUSE ATP-dependent RNA helicase DDX3X OS=Mus musculus GN=Ddx3x PE=1 SV=3;>sp|P16381|DDX3L_MOUSE Putative ATP-dependent RNA helicase Pl10 OS=Mus musculus GN=D1Pas1 PE=2 SV=1	4	18	18	5	8	9	18	6	7	7	8	7	7	8	9	18	6	7	7	8	7	7	2	2	5	1	1	2	2	1	2	35.2	35.2	14.2	73.101	662	662;660;728;702	0	64.81	By MS/MS	By MS/MS	By MS/MS
Q62241	Q62241	1	1	1	U1 small nuclear ribonucleoprotein C	Snrpc	>sp|Q62241|RU1C_MOUSE U1 small nuclear ribonucleoprotein C OS=Mus musculus GN=Snrpc PE=2 SV=1	1	1	1	1	0	1	0	0	0	0	0	1	1	0	1	0	0	0	0	0	1	1	0	1	0	0	0	0	0	1	1	7.5	7.5	7.5	17.364	159	159	0	4.1855	By matching	By MS/MS	By matching
Q62318;Q62318-2	Q62318;Q62318-2	20;12	20;12	20;12	Transcription intermediary factor 1-beta	Trim28	>sp|Q62318|TIF1B_MOUSE Transcription intermediary factor 1-beta OS=Mus musculus GN=Trim28 PE=1 SV=3;>sp|Q62318-2|TIF1B_MOUSE Isoform 2 of Transcription intermediary factor 1-beta OS=Mus musculus GN=Trim28	2	20	20	20	15	20	15	15	13	13	16	15	14	15	20	15	15	13	13	16	15	14	15	20	15	15	13	13	16	15	14	38.1	38.1	38.1	88.846	834	834;500	0	180.32	By MS/MS	By MS/MS	By MS/MS
Q8C872;Q62351	Q8C872;Q62351	1;1	1;1	1;1	Transferrin receptor protein 1	Tfrc	>tr|Q8C872|Q8C872_MOUSE Transferrin receptor protein 1 OS=Mus musculus GN=Tfrc PE=1 SV=1;>sp|Q62351|TFR1_MOUSE Transferrin receptor protein 1 OS=Mus musculus GN=Tfrc PE=1 SV=1	2	1	1	1	1	1	0	1	0	1	0	0	0	1	1	0	1	0	1	0	0	0	1	1	0	1	0	1	0	0	0	2.7	2.7	2.7	57.341	515	515;763	0	10.916	By MS/MS	By MS/MS	By matching
Q62376;Q62376-2	Q62376;Q62376-2	7;6	7;6	7;6	U1 small nuclear ribonucleoprotein 70 kDa	Snrnp70	>sp|Q62376|RU17_MOUSE U1 small nuclear ribonucleoprotein 70 kDa OS=Mus musculus GN=Snrnp70 PE=1 SV=2;>sp|Q62376-2|RU17_MOUSE Isoform 2 of U1 small nuclear ribonucleoprotein 70 kDa OS=Mus musculus GN=Snrnp70	2	7	7	7	5	7	7	5	5	6	6	5	5	5	7	7	5	5	6	6	5	5	5	7	7	5	5	6	6	5	5	17.2	17.2	17.2	51.991	448	448;166	0	21.943	By MS/MS	By MS/MS	By MS/MS
Q62425	Q62425	2	2	2	Cytochrome c oxidase subunit NDUFA4	Ndufa4	>sp|Q62425|NDUA4_MOUSE Cytochrome c oxidase subunit NDUFA4 OS=Mus musculus GN=Ndufa4 PE=1 SV=2	1	2	2	2	2	2	2	2	2	2	2	2	2	2	2	2	2	2	2	2	2	2	2	2	2	2	2	2	2	2	2	22	22	22	9.3267	82	82	0	5.3091	By MS/MS	By MS/MS	By MS/MS
Q62446	Q62446	4	4	4	Peptidyl-prolyl cis-trans isomerase FKBP3	Fkbp3	>sp|Q62446|FKBP3_MOUSE Peptidyl-prolyl cis-trans isomerase FKBP3 OS=Mus musculus GN=Fkbp3 PE=1 SV=2	1	4	4	4	0	4	0	0	0	0	0	0	0	0	4	0	0	0	0	0	0	0	0	4	0	0	0	0	0	0	0	23.7	23.7	23.7	25.147	224	224	0	42.724	By matching	By MS/MS	By matching
Q63850	Q63850	2	2	2	Nuclear pore glycoprotein p62	Nup62	>sp|Q63850|NUP62_MOUSE Nuclear pore glycoprotein p62 OS=Mus musculus GN=Nup62 PE=1 SV=2	1	2	2	2	1	2	0	0	0	0	0	0	0	1	2	0	0	0	0	0	0	0	1	2	0	0	0	0	0	0	0	5.3	5.3	5.3	53.254	526	526	0	8.1223	By matching	By MS/MS	By matching
Q640M1;Q640M1-2;E9Q9S3;Q6EJB6	Q640M1	10;3;1;1	10;3;1;1	10;3;1;1	U3 small nucleolar RNA-associated protein 14 homolog A	Utp14a	>sp|Q640M1|UT14A_MOUSE U3 small nucleolar RNA-associated protein 14 homolog A OS=Mus musculus GN=Utp14a PE=1 SV=1	4	10	10	10	0	0	10	0	0	0	0	0	0	0	0	10	0	0	0	0	0	0	0	0	10	0	0	0	0	0	0	24.6	24.6	24.6	87.264	767	767;194;780;756	0	32.641	By matching	By matching	By MS/MS
Q64152-2;Q64152	Q64152-2;Q64152	8;7	8;7	8;7	Transcription factor BTF3	Btf3	>sp|Q64152-2|BTF3_MOUSE Isoform 2 of Transcription factor BTF3 OS=Mus musculus GN=Btf3;>sp|Q64152|BTF3_MOUSE Transcription factor BTF3 OS=Mus musculus GN=Btf3 PE=1 SV=3	2	8	8	8	1	8	2	1	0	0	0	0	0	1	8	2	1	0	0	0	0	0	1	8	2	1	0	0	0	0	0	59.9	59.9	59.9	17.699	162	162;204	0	122.38	By matching	By MS/MS	By MS/MS
Q64433	Q64433	9	9	9	10 kDa heat shock protein, mitochondrial	Hspe1	>sp|Q64433|CH10_MOUSE 10 kDa heat shock protein, mitochondrial OS=Mus musculus GN=Hspe1 PE=1 SV=2	1	9	9	9	7	9	5	7	5	6	0	3	1	7	9	5	7	5	6	0	3	1	7	9	5	7	5	6	0	3	1	74.5	74.5	74.5	10.963	102	102	0	39.967	By MS/MS	By MS/MS	By MS/MS
Q64674	Q64674	2	2	2	Spermidine synthase	Srm	>sp|Q64674|SPEE_MOUSE Spermidine synthase OS=Mus musculus GN=Srm PE=2 SV=1	1	2	2	2	0	2	0	1	0	0	0	0	0	0	2	0	1	0	0	0	0	0	0	2	0	1	0	0	0	0	0	7.6	7.6	7.6	33.995	302	302	0.0033975	3.36	By matching	By MS/MS	By matching
Q64727	Q64727	1	1	1	Vinculin	Vcl	>sp|Q64727|VINC_MOUSE Vinculin OS=Mus musculus GN=Vcl PE=1 SV=4	1	1	1	1	0	1	0	0	0	0	0	0	0	0	1	0	0	0	0	0	0	0	0	1	0	0	0	0	0	0	0	2.1	2.1	2.1	116.72	1066	1066	0	3.6959	By matching	By MS/MS	By matching
Q64737;Q64737-2;D6RCG1	Q64737	6;2;1	6;2;1	6;2;1	Trifunctional purine biosynthetic protein adenosine-3;Phosphoribosylamine--glycine ligase;Phosphoribosylformylglycinamidine cyclo-ligase;Phosphoribosylglycinamide formyltransferase	Gart	>sp|Q64737|PUR2_MOUSE Trifunctional purine biosynthetic protein adenosine-3 OS=Mus musculus GN=Gart PE=2 SV=3	3	6	6	6	2	6	1	2	0	0	1	1	1	2	6	1	2	0	0	1	1	1	2	6	1	2	0	0	1	1	1	10.1	10.1	10.1	107.5	1010	1010;433;306	0	20.951	By MS/MS	By MS/MS	By matching
Q69AB2-2	Q69AB2-2	1	1	1			>sp|Q69AB2-2|TXND8_MOUSE Isoform 2 of Thioredoxin domain-containing protein 8 OS=Mus musculus GN=Txndc8	1	1	1	1	0	0	1	1	0	1	0	0	0	0	0	1	1	0	1	0	0	0	0	0	1	1	0	1	0	0	0	13.1	13.1	13.1	17.429	153	153	1	-2	By matching	By matching	By matching
Q69ZP3-2	Q69ZP3-2	1	1	1			>sp|Q69ZP3-2|PNKD_MOUSE Isoform 2 of Probable hydrolase PNKD OS=Mus musculus GN=Pnkd	1	1	1	1	1	1	0	1	1	1	0	0	0	1	1	0	1	1	1	0	0	0	1	1	0	1	1	1	0	0	0	7.7	7.7	7.7	15.586	142	142	0.0084388	2.7887	By MS/MS	By matching	By matching
Q69ZR9-2;Q69ZR9	Q69ZR9-2;Q69ZR9	1;1	1;1	1;1	Protein FAM208A	Fam208a	>sp|Q69ZR9-2|F208A_MOUSE Isoform 2 of Protein FAM208A OS=Mus musculus GN=Fam208a;>sp|Q69ZR9|F208A_MOUSE Protein FAM208A OS=Mus musculus GN=Fam208a PE=2 SV=2	2	1	1	1	1	0	1	0	1	1	1	0	0	1	0	1	0	1	1	1	0	0	1	0	1	0	1	1	1	0	0	0.9	0.9	0.9	168.82	1498	1498;1610	0.0043764	3.0669	By matching	By matching	By matching
Q6A068	Q6A068	4	4	4	Cell division cycle 5-like protein	Cdc5l	>sp|Q6A068|CDC5L_MOUSE Cell division cycle 5-like protein OS=Mus musculus GN=Cdc5l PE=1 SV=2	1	4	4	4	2	2	3	1	1	2	1	2	2	2	2	3	1	1	2	1	2	2	2	2	3	1	1	2	1	2	2	9.4	9.4	9.4	92.188	802	802	0	23.025	By MS/MS	By MS/MS	By MS/MS
Q6DFW4;A0A087WQ46;A0A087WP00;A0A087WNW0;A0A087WSU5	Q6DFW4;A0A087WQ46	8;4;2;1;1	8;4;2;1;1	8;4;2;1;1	Nucleolar protein 58	Nop58	>sp|Q6DFW4|NOP58_MOUSE Nucleolar protein 58 OS=Mus musculus GN=Nop58 PE=1 SV=1;>tr|A0A087WQ46|A0A087WQ46_MOUSE Nucleolar protein 58 (Fragment) OS=Mus musculus GN=Nop58 PE=4 SV=1	5	8	8	8	0	0	8	0	1	1	0	0	1	0	0	8	0	1	1	0	0	1	0	0	8	0	1	1	0	0	1	20.7	20.7	20.7	60.342	536	536;213;195;60;146	0	50.388	By matching	By matching	By MS/MS
Q6IRU2	Q6IRU2	6	5	5	Tropomyosin alpha-4 chain	Tpm4	>sp|Q6IRU2|TPM4_MOUSE Tropomyosin alpha-4 chain OS=Mus musculus GN=Tpm4 PE=2 SV=3	1	6	5	5	2	6	1	1	0	0	0	0	0	1	5	0	1	0	0	0	0	0	1	5	0	1	0	0	0	0	0	25	21.4	21.4	28.467	248	248	0	11.698	By matching	By MS/MS	By matching
Q6IRU5-2;F7BHJ0;Q6IRU5-3;Q6IRU5	Q6IRU5-2;F7BHJ0;Q6IRU5-3;Q6IRU5	2;1;1;1	2;1;1;1	2;1;1;1	Clathrin light chain B	Cltb	>sp|Q6IRU5-2|CLCB_MOUSE Isoform 2 of Clathrin light chain B OS=Mus musculus GN=Cltb;>tr|F7BHJ0|F7BHJ0_MOUSE Clathrin light chain B (Fragment) OS=Mus musculus GN=Cltb PE=4 SV=1;>sp|Q6IRU5-3|CLCB_MOUSE Isoform 3 of Clathrin light chain B OS=Mus musculus GN=C	4	2	2	2	0	2	0	0	0	0	0	0	0	0	2	0	0	0	0	0	0	0	0	2	0	0	0	0	0	0	0	7.6	7.6	7.6	23.174	211	211;123;155;229	0	4.9825	By matching	By MS/MS	By matching
Q6J1H4;Q6J1H4-2	Q6J1H4;Q6J1H4-2	11;10	11;10	11;10	Undifferentiated embryonic cell transcription factor 1	Utf1	>sp|Q6J1H4|UTF1_MOUSE Undifferentiated embryonic cell transcription factor 1 OS=Mus musculus GN=Utf1 PE=1 SV=2;>sp|Q6J1H4-2|UTF1_MOUSE Isoform 2 of Undifferentiated embryonic cell transcription factor 1 OS=Mus musculus GN=Utf1	2	11	11	11	0	1	11	0	0	0	0	0	1	0	1	11	0	0	0	0	0	1	0	1	11	0	0	0	0	0	1	50.1	50.1	50.1	36.407	339	339;297	0	102.01	By matching	By MS/MS	By MS/MS
Q6NS46;E9Q9S2;Q9CZX2	Q6NS46	18;1;1	18;1;1	18;1;1	Protein RRP5 homolog	Pdcd11	>sp|Q6NS46|RRP5_MOUSE Protein RRP5 homolog OS=Mus musculus GN=Pdcd11 PE=2 SV=2	3	18	18	18	0	0	18	0	0	0	0	0	0	0	0	18	0	0	0	0	0	0	0	0	18	0	0	0	0	0	0	12.5	12.5	12.5	207.78	1862	1862;639;791	0	139.8	By matching	By matching	By MS/MS
Q6NV83-3;Q6NV83-2;Q6NV83;A0A087WRG2;A0A087WR93	Q6NV83-3;Q6NV83-2;Q6NV83;A0A087WRG2	4;4;4;3;1	4;4;4;3;1	4;4;4;3;1	U2 snRNP-associated SURP motif-containing protein	U2surp	>sp|Q6NV83-3|SR140_MOUSE Isoform 3 of U2 snRNP-associated SURP motif-containing protein OS=Mus musculus GN=U2surp;>sp|Q6NV83-2|SR140_MOUSE Isoform 2 of U2 snRNP-associated SURP motif-containing protein OS=Mus musculus GN=U2surp;>sp|Q6NV83|SR140_MOUSE U2 sn	5	4	4	4	1	2	1	1	2	2	1	1	1	1	2	1	1	2	2	1	1	1	1	2	1	1	2	2	1	1	1	4.5	4.5	4.5	113.26	985	985;1028;1029;425;205	0	10.646	By MS/MS	By MS/MS	By MS/MS
Q6NZB0;A2ALF0;F6TQL3;A2ALF3;F6QIL6;D3Z4I5;F7CXJ2	Q6NZB0;A2ALF0;F6TQL3;A2ALF3	7;5;5;4;3;2;2	7;5;5;4;3;2;2	7;5;5;4;3;2;2	DnaJ homolog subfamily C member 8	Dnajc8	>sp|Q6NZB0|DNJC8_MOUSE DnaJ homolog subfamily C member 8 OS=Mus musculus GN=Dnajc8 PE=2 SV=2;>tr|A2ALF0|A2ALF0_MOUSE DnaJ homolog subfamily C member 8 OS=Mus musculus GN=Dnajc8 PE=4 SV=1;>tr|F6TQL3|F6TQL3_MOUSE DnaJ homolog subfamily C member 8 (Fragment)	7	7	7	7	1	7	0	0	0	0	0	0	0	1	7	0	0	0	0	0	0	0	1	7	0	0	0	0	0	0	0	26.5	26.5	26.5	29.812	253	253;219;244;234;84;85;95	0	21.529	By matching	By MS/MS	By matching
Q6NZF1	Q6NZF1	4	4	4	Zinc finger CCCH domain-containing protein 11A	Zc3h11a	>sp|Q6NZF1|ZC11A_MOUSE Zinc finger CCCH domain-containing protein 11A OS=Mus musculus GN=Zc3h11a PE=2 SV=1	1	4	4	4	2	4	1	2	1	2	0	1	1	2	4	1	2	1	2	0	1	1	2	4	1	2	1	2	0	1	1	10.7	10.7	10.7	86.491	792	792	0	9.847	By MS/MS	By MS/MS	By matching
Q6NZR5;G3UYT1	Q6NZR5	63;13	63;13	63;13		Skiv2l	>tr|Q6NZR5|Q6NZR5_MOUSE Protein Skiv2l OS=Mus musculus GN=Skiv2l PE=1 SV=1	2	63	63	63	41	40	39	0	1	0	57	59	60	41	40	39	0	1	0	57	59	60	41	40	39	0	1	0	57	59	60	57.9	57.9	57.9	137.52	1244	1244;242	0	323.31	By MS/MS	By MS/MS	By MS/MS
Q6P1F6;G3UXS9;Q6ZWR4-3;Q6ZWR4;Q6ZWR4-2;Q925E7	Q6P1F6;G3UXS9;Q6ZWR4-3;Q6ZWR4;Q6ZWR4-2;Q925E7	2;1;1;1;1;1	2;1;1;1;1;1	2;1;1;1;1;1	Serine/threonine-protein phosphatase 2A 55 kDa regulatory subunit B alpha isoform;Serine/threonine-protein phosphatase 2A 55 kDa regulatory subunit B beta isoform;Serine/threonine-protein phosphatase 2A 55 kDa regulatory subunit B delta isoform	Ppp2r2a;Ppp2r2d;Ppp2r2b	>sp|Q6P1F6|2ABA_MOUSE Serine/threonine-protein phosphatase 2A 55 kDa regulatory subunit B alpha isoform OS=Mus musculus GN=Ppp2r2a PE=1 SV=1;>tr|G3UXS9|G3UXS9_MOUSE Serine/threonine-protein phosphatase 2A 55 kDa regulatory subunit B delta isoform (Fragment	6	2	2	2	2	2	0	1	0	0	0	0	0	2	2	0	1	0	0	0	0	0	2	2	0	1	0	0	0	0	0	6.9	6.9	6.9	51.691	447	447;128;425;443;446;453	0	5.7644	By MS/MS	By MS/MS	By matching
Q6P3A8;Q6P3A8-2	Q6P3A8;Q6P3A8-2	9;8	9;8	9;8	2-oxoisovalerate dehydrogenase subunit beta, mitochondrial	Bckdhb	>sp|Q6P3A8|ODBB_MOUSE 2-oxoisovalerate dehydrogenase subunit beta, mitochondrial OS=Mus musculus GN=Bckdhb PE=1 SV=2;>sp|Q6P3A8-2|ODBB_MOUSE Isoform 2 of 2-oxoisovalerate dehydrogenase subunit beta, mitochondrial OS=Mus musculus GN=Bckdhb	2	9	9	9	7	7	7	7	9	8	7	8	7	7	7	7	7	9	8	7	8	7	7	7	7	7	9	8	7	8	7	31	31	31	42.88	390	390;322	0	108.3	By MS/MS	By MS/MS	By MS/MS
Q6P4T2	Q6P4T2	10	10	10	U5 small nuclear ribonucleoprotein 200 kDa helicase	Snrnp200	>sp|Q6P4T2|U520_MOUSE U5 small nuclear ribonucleoprotein 200 kDa helicase OS=Mus musculus GN=Snrnp200 PE=1 SV=1	1	10	10	10	4	2	9	7	4	4	4	8	6	4	2	9	7	4	4	4	8	6	4	2	9	7	4	4	4	8	6	6.2	6.2	6.2	244.54	2136	2136	0	28.959	By MS/MS	By MS/MS	By MS/MS
Q6P5B0	Q6P5B0	3	3	3	RRP12-like protein	Rrp12	>sp|Q6P5B0|RRP12_MOUSE RRP12-like protein OS=Mus musculus GN=Rrp12 PE=1 SV=1	1	3	3	3	0	1	3	0	0	0	0	1	0	0	1	3	0	0	0	0	1	0	0	1	3	0	0	0	0	1	0	3.2	3.2	3.2	143.13	1295	1295	0	4.4602	By matching	By matching	By MS/MS
Q6P9R1	Q6P9R1	4	4	4	ATP-dependent RNA helicase DDX51	Ddx51	>sp|Q6P9R1|DDX51_MOUSE ATP-dependent RNA helicase DDX51 OS=Mus musculus GN=Ddx51 PE=2 SV=1	1	4	4	4	0	0	4	0	0	0	0	0	0	0	0	4	0	0	0	0	0	0	0	0	4	0	0	0	0	0	0	11.3	11.3	11.3	70.367	639	639	0	9.8813	By matching	By matching	By MS/MS
Q6PAC3	Q6PAC3	4	4	4	DDB1- and CUL4-associated factor 13	Dcaf13	>sp|Q6PAC3|DCA13_MOUSE DDB1- and CUL4-associated factor 13 OS=Mus musculus GN=Dcaf13 PE=2 SV=2	1	4	4	4	0	0	4	0	0	0	0	0	0	0	0	4	0	0	0	0	0	0	0	0	4	0	0	0	0	0	0	14.8	14.8	14.8	51.456	445	445	0	14.85	By matching	By matching	By MS/MS
Q6PE01	Q6PE01	4	4	4	U5 small nuclear ribonucleoprotein 40 kDa protein	Snrnp40	>sp|Q6PE01|SNR40_MOUSE U5 small nuclear ribonucleoprotein 40 kDa protein OS=Mus musculus GN=Snrnp40 PE=2 SV=1	1	4	4	4	0	1	4	3	2	2	1	2	2	0	1	4	3	2	2	1	2	2	0	1	4	3	2	2	1	2	2	21.8	21.8	21.8	39.275	358	358	0	22.093	By matching	By MS/MS	By MS/MS
Q6PFB2;Q8VE37	Q6PFB2;Q8VE37	1;1	1;1	1;1	Regulator of chromosome condensation	Rcc1	>tr|Q6PFB2|Q6PFB2_MOUSE Rcc1 protein OS=Mus musculus GN=Rcc1 PE=2 SV=1;>sp|Q8VE37|RCC1_MOUSE Regulator of chromosome condensation OS=Mus musculus GN=Rcc1 PE=1 SV=1	2	1	1	1	0	1	1	0	0	0	0	0	0	0	1	1	0	0	0	0	0	0	0	1	1	0	0	0	0	0	0	3.5	3.5	3.5	46.374	434	434;421	0	3.6924	By matching	By matching	By MS/MS
Q6PFD9	Q6PFD9	3	3	3	Nuclear pore complex protein Nup98-Nup96;Nuclear pore complex protein Nup98;Nuclear pore complex protein Nup96	Nup98	>sp|Q6PFD9|NUP98_MOUSE Nuclear pore complex protein Nup98-Nup96 OS=Mus musculus GN=Nup98 PE=1 SV=2	1	3	3	3	0	1	2	0	0	0	0	0	0	0	1	2	0	0	0	0	0	0	0	1	2	0	0	0	0	0	0	2.9	2.9	2.9	197.24	1816	1816	0	5.5626	By matching	By MS/MS	By MS/MS
Q6PGB6-3;Q6PGB6-2;Q6PGB6;Q6PGB6-4	Q6PGB6-3;Q6PGB6-2;Q6PGB6;Q6PGB6-4	1;1;1;1	1;1;1;1	1;1;1;1	N-alpha-acetyltransferase 50	Naa50	>sp|Q6PGB6-3|NAA50_MOUSE Isoform 3 of N-alpha-acetyltransferase 50 OS=Mus musculus GN=Naa50;>sp|Q6PGB6-2|NAA50_MOUSE Isoform 2 of N-alpha-acetyltransferase 50 OS=Mus musculus GN=Naa50;>sp|Q6PGB6|NAA50_MOUSE N-alpha-acetyltransferase 50 OS=Mus musculus GN=N	4	1	1	1	0	1	0	0	0	0	0	0	0	0	1	0	0	0	0	0	0	0	0	1	0	0	0	0	0	0	0	10.9	10.9	10.9	14.902	129	129;168;169;175	0	19.041	By matching	By MS/MS	By matching
Q6PGF5	Q6PGF5	6	6	6		Bms1	>tr|Q6PGF5|Q6PGF5_MOUSE BMS1 homolog, ribosome assembly protein (Yeast) OS=Mus musculus GN=Bms1 PE=2 SV=1	1	6	6	6	0	0	6	0	0	0	0	1	0	0	0	6	0	0	0	0	1	0	0	0	6	0	0	0	0	1	0	7.2	7.2	7.2	145.41	1284	1284	0	19.892	By matching	By matching	By MS/MS
Q6PGH2	Q6PGH2	5	5	5	Hematological and neurological expressed 1-like protein	Hn1l	>sp|Q6PGH2|HN1L_MOUSE Hematological and neurological expressed 1-like protein OS=Mus musculus GN=Hn1l PE=1 SV=1	1	5	5	5	1	5	0	0	0	0	0	0	0	1	5	0	0	0	0	0	0	0	1	5	0	0	0	0	0	0	0	47.4	47.4	47.4	20.02	190	190	0	17.631	By matching	By MS/MS	By matching
Q6PR54-2;Q6PR54;Q6PR54-3	Q6PR54-2;Q6PR54;Q6PR54-3	2;2;2	2;2;2	2;2;2	Telomere-associated protein RIF1	Rif1	>sp|Q6PR54-2|RIF1_MOUSE Isoform 2 of Telomere-associated protein RIF1 OS=Mus musculus GN=Rif1;>sp|Q6PR54|RIF1_MOUSE Telomere-associated protein RIF1 OS=Mus musculus GN=Rif1 PE=1 SV=2;>sp|Q6PR54-3|RIF1_MOUSE Isoform 3 of Telomere-associated protein RIF1 OS=	3	2	2	2	0	2	1	0	0	0	0	0	0	0	2	1	0	0	0	0	0	0	0	2	1	0	0	0	0	0	0	1.4	1.4	1.4	263.48	2393	2393;2419;2426	0	4.843	By matching	By MS/MS	By MS/MS
Z4YJT3;Q6ZQ58;Q6ZQ58-2	Z4YJT3;Q6ZQ58	8;8;1	8;8;1	8;8;1	La-related protein 1	Larp1	>tr|Z4YJT3|Z4YJT3_MOUSE La-related protein 1 OS=Mus musculus GN=Larp1 PE=1 SV=1;>sp|Q6ZQ58|LARP1_MOUSE La-related protein 1 OS=Mus musculus GN=Larp1 PE=1 SV=3	3	8	8	8	4	2	3	0	0	0	4	7	5	4	2	3	0	0	0	4	7	5	4	2	3	0	0	0	4	7	5	13.2	13.2	13.2	121.15	1072	1072;1072;66	0	22.46	By MS/MS	By MS/MS	By MS/MS
Q6ZQL4	Q6ZQL4	3	3	3	WD repeat-containing protein 43	Wdr43	>sp|Q6ZQL4|WDR43_MOUSE WD repeat-containing protein 43 OS=Mus musculus GN=Wdr43 PE=2 SV=2	1	3	3	3	0	0	3	0	0	0	0	0	0	0	0	3	0	0	0	0	0	0	0	0	3	0	0	0	0	0	0	7.5	7.5	7.5	75.38	677	677	0	11.391	By matching	By matching	By MS/MS
Q6ZWN5;F7CJS8;D3YWH9;Q9CXW7;D3Z673;D3YUV6	Q6ZWN5;F7CJS8;D3YWH9;Q9CXW7	12;7;7;7;2;1	12;7;7;7;2;1	12;7;7;7;2;1	40S ribosomal protein S9	Rps9	>sp|Q6ZWN5|RS9_MOUSE 40S ribosomal protein S9 OS=Mus musculus GN=Rps9 PE=1 SV=3;>tr|F7CJS8|F7CJS8_MOUSE 40S ribosomal protein S9 (Fragment) OS=Mus musculus GN=Rps9 PE=1 SV=1;>tr|D3YWH9|D3YWH9_MOUSE 40S ribosomal protein S9 OS=Mus musculus GN=Rps9 PE=1 SV=1	6	12	12	12	7	11	11	3	3	5	11	11	12	7	11	11	3	3	5	11	11	12	7	11	11	3	3	5	11	11	12	47.4	47.4	47.4	22.591	194	194;135;136;139;79;58	0	33.706	By MS/MS	By MS/MS	By MS/MS
Q6ZWU9	Q6ZWU9	5	5	1	40S ribosomal protein S27	Rps27	>sp|Q6ZWU9|RS27_MOUSE 40S ribosomal protein S27 OS=Mus musculus GN=Rps27 PE=1 SV=3	1	5	5	1	5	5	5	3	2	3	5	5	5	5	5	5	3	2	3	5	5	5	1	1	1	1	1	1	1	1	1	41.7	41.7	13.1	9.461	84	84	0	32.327	By MS/MS	By MS/MS	By MS/MS
Q6ZWV3;I7HLV2;P86048;B7FAU6	Q6ZWV3;I7HLV2;P86048	11;10;9;4	11;10;9;4	11;10;9;4	60S ribosomal protein L10;60S ribosomal protein L10-like	Rpl10;Rpl10l	>sp|Q6ZWV3|RL10_MOUSE 60S ribosomal protein L10 OS=Mus musculus GN=Rpl10 PE=1 SV=3;>tr|I7HLV2|I7HLV2_MOUSE 60S ribosomal protein L10 (Fragment) OS=Mus musculus GN=Rpl10 PE=4 SV=1;>sp|P86048|RL10L_MOUSE 60S ribosomal protein L10-like OS=Mus musculus GN=Rpl1	4	11	11	11	8	10	10	4	4	4	11	11	11	8	10	10	4	4	4	11	11	11	8	10	10	4	4	4	11	11	11	54.2	54.2	54.2	24.604	214	214;201;214;167	0	103.89	By MS/MS	By MS/MS	By MS/MS
Q6ZWV7;F6XS56;G3UWD7;F6YXU0;Q3U1U4	Q6ZWV7;F6XS56;G3UWD7;F6YXU0;Q3U1U4	2;1;1;1;1	1;0;0;0;0	1;0;0;0;0	60S ribosomal protein L35	Rpl35;Gm8444;Gm10269;Itgam	>sp|Q6ZWV7|RL35_MOUSE 60S ribosomal protein L35 OS=Mus musculus GN=Rpl35 PE=2 SV=1;>tr|F6XS56|F6XS56_MOUSE Uncharacterized protein OS=Mus musculus GN=Gm8444 PE=3 SV=1;>tr|G3UWD7|G3UWD7_MOUSE MCG123152 OS=Mus musculus GN=Gm10269 PE=3 SV=1;>tr|F6YXU0|F6YXU0_	5	2	1	1	1	1	2	1	1	1	2	2	1	1	1	1	1	1	1	1	1	1	1	1	1	1	1	1	1	1	1	13	8.1	8.1	14.552	123	123;118;123;125;1232	0	36.28	By MS/MS	By MS/MS	By MS/MS
Q6ZWX6	Q6ZWX6	6	6	6	Eukaryotic translation initiation factor 2 subunit 1	Eif2s1	>sp|Q6ZWX6|IF2A_MOUSE Eukaryotic translation initiation factor 2 subunit 1 OS=Mus musculus GN=Eif2s1 PE=1 SV=3	1	6	6	6	1	6	0	1	0	0	0	0	0	1	6	0	1	0	0	0	0	0	1	6	0	1	0	0	0	0	0	22.2	22.2	22.2	36.108	315	315	0	41.582	By MS/MS	By MS/MS	By matching
Q6ZWY3;D6RH49;D3YYB0	Q6ZWY3;D6RH49;D3YYB0	5;3;3	1;1;1	1;1;1	40S ribosomal protein S27-like;40S ribosomal protein S27	Rps27l	>sp|Q6ZWY3|RS27L_MOUSE 40S ribosomal protein S27-like OS=Mus musculus GN=Rps27l PE=2 SV=3;>tr|D6RH49|D6RH49_MOUSE 40S ribosomal protein S27 OS=Mus musculus GN=Rps27l PE=3 SV=1;>tr|D3YYB0|D3YYB0_MOUSE 40S ribosomal protein S27 OS=Mus musculus GN=Rps27l PE=3	3	5	1	1	5	5	5	3	1	3	5	5	5	1	1	1	1	0	1	1	1	1	1	1	1	1	0	1	1	1	1	41.7	13.1	13.1	9.4771	84	84;77;105	0	3.9123	By matching	By MS/MS	By MS/MS
Q6ZWY8	Q6ZWY8	1	1	1	Thymosin beta-10	Tmsb10	>sp|Q6ZWY8|TYB10_MOUSE Thymosin beta-10 OS=Mus musculus GN=Tmsb10 PE=2 SV=3	1	1	1	1	1	1	1	1	1	1	0	1	0	1	1	1	1	1	1	0	1	0	1	1	1	1	1	1	0	1	0	31.8	31.8	31.8	5.0256	44	44	0	10.937	By MS/MS	By MS/MS	By MS/MS
Q6ZWZ4;P47964;D3YX71	Q6ZWZ4;P47964	7;4;2	7;4;2	7;4;2	60S ribosomal protein L36	Rpl36	>tr|Q6ZWZ4|Q6ZWZ4_MOUSE 60S ribosomal protein L36 OS=Mus musculus GN=Rpl36 PE=2 SV=1;>sp|P47964|RL36_MOUSE 60S ribosomal protein L36 OS=Mus musculus GN=Rpl36 PE=2 SV=2	3	7	7	7	4	4	6	3	3	2	7	6	7	4	4	6	3	3	2	7	6	7	4	4	6	3	3	2	7	6	7	37.1	37.1	37.1	12.254	105	105;105;104	0	21.526	By MS/MS	By MS/MS	By MS/MS
Q6ZWZ6;P63323	Q6ZWZ6;P63323	5;4	5;4	5;4	40S ribosomal protein S12	Rps12	>tr|Q6ZWZ6|Q6ZWZ6_MOUSE 40S ribosomal protein S12 OS=Mus musculus GN=Rps12 PE=1 SV=1;>sp|P63323|RS12_MOUSE 40S ribosomal protein S12 OS=Mus musculus GN=Rps12 PE=1 SV=2	2	5	5	5	4	4	4	1	3	3	4	5	4	4	4	4	1	3	3	4	5	4	4	4	4	1	3	3	4	5	4	48.5	48.5	48.5	14.515	132	132;132	0	105.55	By MS/MS	By MS/MS	By MS/MS
Q6ZWZ7;Q9CPR4;B2RY53	Q6ZWZ7;Q9CPR4	9;9;2	9;9;2	9;9;2	60S ribosomal protein L17	Rpl17	>tr|Q6ZWZ7|Q6ZWZ7_MOUSE 60S ribosomal protein L17 OS=Mus musculus GN=Rpl17 PE=2 SV=1;>sp|Q9CPR4|RL17_MOUSE 60S ribosomal protein L17 OS=Mus musculus GN=Rpl17 PE=2 SV=3	3	9	9	9	8	9	9	4	5	5	8	9	8	8	9	9	4	5	5	8	9	8	8	9	9	4	5	5	8	9	8	44.6	44.6	44.6	21.397	184	184;184;190	0	88.939	By MS/MS	By MS/MS	By MS/MS
Q76MZ3;G3UWL2	Q76MZ3	3;1	3;1	3;1	Serine/threonine-protein phosphatase 2A 65 kDa regulatory subunit A alpha isoform	Ppp2r1a	>sp|Q76MZ3|2AAA_MOUSE Serine/threonine-protein phosphatase 2A 65 kDa regulatory subunit A alpha isoform OS=Mus musculus GN=Ppp2r1a PE=1 SV=3	2	3	3	3	3	2	2	2	0	2	0	0	1	3	2	2	2	0	2	0	0	1	3	2	2	2	0	2	0	0	1	6.5	6.5	6.5	65.322	589	589;143	0	9.0828	By MS/MS	By MS/MS	By matching
Q792Z1	Q792Z1	2	2	2		Try10	>tr|Q792Z1|Q792Z1_MOUSE MCG140784 OS=Mus musculus GN=Try10 PE=2 SV=1	1	2	2	2	2	2	2	2	2	2	2	2	2	2	2	2	2	2	2	2	2	2	2	2	2	2	2	2	2	2	2	8.1	8.1	8.1	26.221	246	246	0	4.8151	By MS/MS	By MS/MS	By MS/MS
Q7M739;F6ZDS4;F6RX08	Q7M739;F6ZDS4	9;8;2	9;8;2	9;8;2	Nucleoprotein TPR	Tpr	>tr|Q7M739|Q7M739_MOUSE Nuclear pore complex-associated intranuclear coiled-coil protein TPR OS=Mus musculus GN=Tpr PE=1 SV=1;>sp|F6ZDS4|TPR_MOUSE Nucleoprotein TPR OS=Mus musculus GN=Tpr PE=1 SV=1	3	9	9	9	2	7	6	1	0	0	0	1	1	2	7	6	1	0	0	0	1	1	2	7	6	1	0	0	0	1	1	4.8	4.8	4.8	266.92	2357	2357;2431;611	0	18.895	By MS/MS	By MS/MS	By MS/MS
Q7TMK9-2;Q7TMK9;G3UXJ6;G3UZ48;G3UZI2;G3V018;G3UWM1;G3XA76	Q7TMK9-2;Q7TMK9;G3UXJ6;G3UZ48;G3UZI2;G3V018;G3UWM1	4;4;3;3;3;3;2;1	4;4;3;3;3;3;2;1	4;4;3;3;3;3;2;1	Heterogeneous nuclear ribonucleoprotein Q	Syncrip	>sp|Q7TMK9-2|HNRPQ_MOUSE Isoform 2 of Heterogeneous nuclear ribonucleoprotein Q OS=Mus musculus GN=Syncrip;>sp|Q7TMK9|HNRPQ_MOUSE Heterogeneous nuclear ribonucleoprotein Q OS=Mus musculus GN=Syncrip PE=1 SV=2;>tr|G3UXJ6|G3UXJ6_MOUSE Heterogeneous nuclear r	8	4	4	4	1	4	0	1	0	0	0	0	0	1	4	0	1	0	0	0	0	0	1	4	0	1	0	0	0	0	0	11.6	11.6	11.6	62.672	562	562;623;448;464;527;588;196;94	0	9.9803	By matching	By MS/MS	By matching
Q9CWF2;Q7TMM9	Q9CWF2;Q7TMM9	13;13	2;2	1;1	Tubulin beta-2B chain;Tubulin beta-2A chain	Tubb2b;Tubb2a	>sp|Q9CWF2|TBB2B_MOUSE Tubulin beta-2B chain OS=Mus musculus GN=Tubb2b PE=1 SV=1;>sp|Q7TMM9|TBB2A_MOUSE Tubulin beta-2A chain OS=Mus musculus GN=Tubb2a PE=1 SV=1	2	13	2	1	11	12	11	8	10	10	8	9	9	2	2	2	2	2	1	1	1	1	1	1	1	1	1	0	0	0	0	39.1	6.1	3.4	49.953	445	445;445	0	8.371	By MS/MS	By MS/MS	By MS/MS
Q7TNC4-2;Q7TNC4-3;Q7TNC4-4;Q7TNC4;E9Q715;E9PX54;Q05CX5	Q7TNC4-2;Q7TNC4-3;Q7TNC4-4;Q7TNC4;E9Q715;E9PX54;Q05CX5	5;5;5;5;4;4;4	3;3;3;3;2;2;2	3;3;3;3;2;2;2	Putative RNA-binding protein Luc7-like 2	Luc7l2	>sp|Q7TNC4-2|LC7L2_MOUSE Isoform 2 of Putative RNA-binding protein Luc7-like 2 OS=Mus musculus GN=Luc7l2;>sp|Q7TNC4-3|LC7L2_MOUSE Isoform 3 of Putative RNA-binding protein Luc7-like 2 OS=Mus musculus GN=Luc7l2;>sp|Q7TNC4-4|LC7L2_MOUSE Isoform 4 of Putative	7	5	3	3	4	5	3	3	3	3	3	2	3	3	3	3	3	3	3	3	2	3	3	3	3	3	3	3	3	2	3	17.5	10.8	10.8	38.611	325	325;335;382;392;272;282;339	0	9.1444	By MS/MS	By MS/MS	By MS/MS
Q7TNV0;E9Q8Y1;D3YVJ6	Q7TNV0	4;1;1	4;1;1	4;1;1	Protein DEK	Dek	>sp|Q7TNV0|DEK_MOUSE Protein DEK OS=Mus musculus GN=Dek PE=1 SV=1	3	4	4	4	0	4	0	0	0	0	0	0	0	0	4	0	0	0	0	0	0	0	0	4	0	0	0	0	0	0	0	12.4	12.4	12.4	43.158	380	380;202;258	0	8.138	By matching	By MS/MS	By matching
Q7TPV4	Q7TPV4	15	15	15	Myb-binding protein 1A	Mybbp1a	>sp|Q7TPV4|MBB1A_MOUSE Myb-binding protein 1A OS=Mus musculus GN=Mybbp1a PE=1 SV=2	1	15	15	15	8	14	8	9	6	9	4	6	7	8	14	8	9	6	9	4	6	7	8	14	8	9	6	9	4	6	7	16.2	16.2	16.2	152.04	1344	1344	0	62.633	By MS/MS	By MS/MS	By MS/MS
Q7TQH0-3;Q7TQH0-2;Q7TQH0;E9Q5Q0;Q3TGG2;J3QP59	Q7TQH0-3;Q7TQH0-2;Q7TQH0;E9Q5Q0;Q3TGG2	6;6;5;4;4;1	6;6;5;4;4;1	6;6;5;4;4;1	Ataxin-2-like protein	Atxn2l	>sp|Q7TQH0-3|ATX2L_MOUSE Isoform 3 of Ataxin-2-like protein OS=Mus musculus GN=Atxn2l;>sp|Q7TQH0-2|ATX2L_MOUSE Isoform 2 of Ataxin-2-like protein OS=Mus musculus GN=Atxn2l;>sp|Q7TQH0|ATX2L_MOUSE Ataxin-2-like protein OS=Mus musculus GN=Atxn2l PE=1 SV=1;>tr	6	6	6	6	2	5	2	2	2	1	3	5	4	2	5	2	2	2	1	3	5	4	2	5	2	2	2	1	3	5	4	9.7	9.7	9.7	110.01	1043	1043;1074;1049;863;994;219	0	12.653	By MS/MS	By MS/MS	By matching
Q7TQK4;F6TGV1	Q7TQK4;F6TGV1	2;1	2;1	2;1	Exosome complex component RRP40	Exosc3	>sp|Q7TQK4|EXOS3_MOUSE Exosome complex component RRP40 OS=Mus musculus GN=Exosc3 PE=1 SV=3;>tr|F6TGV1|F6TGV1_MOUSE Exosome complex component RRP40 (Fragment) OS=Mus musculus GN=Exosc3 PE=4 SV=1	2	2	2	2	0	0	2	0	0	0	0	0	0	0	0	2	0	0	0	0	0	0	0	0	2	0	0	0	0	0	0	19.3	19.3	19.3	29.546	274	274;145	0	4.7582	By matching	By matching	By MS/MS
Q80SY5	Q80SY5	1	1	1	Pre-mRNA-splicing factor 38B	Prpf38b	>sp|Q80SY5|PR38B_MOUSE Pre-mRNA-splicing factor 38B OS=Mus musculus GN=Prpf38b PE=1 SV=1	1	1	1	1	1	1	1	1	1	1	1	1	1	1	1	1	1	1	1	1	1	1	1	1	1	1	1	1	1	1	1	3.9	3.9	3.9	63.752	542	542	0	6.9779	By MS/MS	By MS/MS	By MS/MS
Q80U93	Q80U93	1	1	1	Nuclear pore complex protein Nup214	Nup214	>sp|Q80U93|NU214_MOUSE Nuclear pore complex protein Nup214 OS=Mus musculus GN=Nup214 PE=1 SV=2	1	1	1	1	1	1	0	1	1	1	0	1	0	1	1	0	1	1	1	0	1	0	1	1	0	1	1	1	0	1	0	0.7	0.7	0.7	212.98	2085	2085	0.002291	3.4057	By matching	By MS/MS	By matching
Q80WQ8	Q80WQ8	1	1	1	Mis18-binding protein 1	Mis18bp1	>sp|Q80WQ8|M18BP_MOUSE Mis18-binding protein 1 OS=Mus musculus GN=Mis18bp1 PE=1 SV=1	1	1	1	1	0	0	1	0	0	0	0	0	0	0	0	1	0	0	0	0	0	0	0	0	1	0	0	0	0	0	0	1.8	1.8	1.8	113.95	998	998	0	17.373	By matching	By matching	By MS/MS
Q80X50;Q80X50-5;Q80X50-2;Q80X50-3;Q80X50-4	Q80X50;Q80X50-5;Q80X50-2;Q80X50-3;Q80X50-4	7;7;5;5;5	7;7;5;5;5	7;7;5;5;5	Ubiquitin-associated protein 2-like	Ubap2l	>sp|Q80X50|UBP2L_MOUSE Ubiquitin-associated protein 2-like OS=Mus musculus GN=Ubap2l PE=1 SV=1;>sp|Q80X50-5|UBP2L_MOUSE Isoform 5 of Ubiquitin-associated protein 2-like OS=Mus musculus GN=Ubap2l;>sp|Q80X50-2|UBP2L_MOUSE Isoform 2 of Ubiquitin-associated pr	5	7	7	7	2	7	1	1	1	1	1	1	1	2	7	1	1	1	1	1	1	1	2	7	1	1	1	1	1	1	1	12.3	12.3	12.3	116.8	1107	1107;1112;1014;1068;1105	0	24.096	By matching	By MS/MS	By matching
Q80X90	Q80X90	14	14	13	Filamin-B	Flnb	>sp|Q80X90|FLNB_MOUSE Filamin-B OS=Mus musculus GN=Flnb PE=1 SV=3	1	14	14	13	5	14	2	1	0	1	0	1	0	5	14	2	1	0	1	0	1	0	5	13	2	1	0	1	0	1	0	8.5	8.5	8.2	277.82	2602	2602	0	49.502	By MS/MS	By MS/MS	By matching
Q80XI6	Q80XI6	1	1	1	Mitogen-activated protein kinase kinase kinase 11	Map3k11	>sp|Q80XI6|M3K11_MOUSE Mitogen-activated protein kinase kinase kinase 11 OS=Mus musculus GN=Map3k11 PE=1 SV=1	1	1	1	1	1	1	1	1	1	1	1	1	1	1	1	1	1	1	1	1	1	1	1	1	1	1	1	1	1	1	1	1.5	1.5	1.5	93.225	850	850	0	3.9747	By MS/MS	By matching	By matching
Q80Y44	Q80Y44	1	1	1	Probable ATP-dependent RNA helicase DDX10	Ddx10	>sp|Q80Y44|DDX10_MOUSE Probable ATP-dependent RNA helicase DDX10 OS=Mus musculus GN=Ddx10 PE=1 SV=2	1	1	1	1	0	0	1	0	0	0	0	0	0	0	0	1	0	0	0	0	0	0	0	0	1	0	0	0	0	0	0	1.7	1.7	1.7	100.74	875	875	0	7.1097	By matching	By matching	By MS/MS
Q80ZJ2;Q924B0;O55023	Q80ZJ2;Q924B0;O55023	2;2;1	2;2;1	2;2;1	Inositol monophosphatase 1	Impa1	>tr|Q80ZJ2|Q80ZJ2_MOUSE Impa1 protein OS=Mus musculus GN=Impa1 PE=2 SV=1;>tr|Q924B0|Q924B0_MOUSE Inositol (Myo)-1(Or 4)-monophosphatase 1 OS=Mus musculus GN=Impa1 PE=2 SV=1;>sp|O55023|IMPA1_MOUSE Inositol monophosphatase 1 OS=Mus musculus GN=Impa1 PE=1 SV=	3	2	2	2	0	2	0	0	0	0	0	0	0	0	2	0	0	0	0	0	0	0	0	2	0	0	0	0	0	0	0	12.3	12.3	12.3	29.942	276	276;277;277	0.0064378	2.9221	By matching	By MS/MS	By matching
Q810V0	Q810V0	4	4	4	U3 small nucleolar ribonucleoprotein protein MPP10	Mphosph10	>sp|Q810V0|MPP10_MOUSE U3 small nucleolar ribonucleoprotein protein MPP10 OS=Mus musculus GN=Mphosph10 PE=1 SV=2	1	4	4	4	0	0	4	0	0	0	0	0	0	0	0	4	0	0	0	0	0	0	0	0	4	0	0	0	0	0	0	8.8	8.8	8.8	78.734	681	681	0	8.4218	By matching	By matching	By MS/MS
Q8BFZ3	Q8BFZ3	9	1	1	Beta-actin-like protein 2	Actbl2	>sp|Q8BFZ3|ACTBL_MOUSE Beta-actin-like protein 2 OS=Mus musculus GN=Actbl2 PE=1 SV=1	1	9	1	1	2	8	6	5	2	3	1	2	1	0	1	0	1	0	0	0	0	0	0	1	0	1	0	0	0	0	0	33.2	4.8	4.8	42.004	376	376	1	-2	By matching	By MS/MS	By matching
Q8BGA5;G3UZA0	Q8BGA5;G3UZA0	3;2	3;2	3;2	KRR1 small subunit processome component homolog	Krr1	>sp|Q8BGA5|KRR1_MOUSE KRR1 small subunit processome component homolog OS=Mus musculus GN=Krr1 PE=2 SV=1;>tr|G3UZA0|G3UZA0_MOUSE KRR1 small subunit processome component homolog OS=Mus musculus GN=Krr1 PE=4 SV=1	2	3	3	3	0	0	3	0	0	0	0	0	0	0	0	3	0	0	0	0	0	0	0	0	3	0	0	0	0	0	0	12.6	12.6	12.6	43.537	380	380;323	0	4.3776	By matching	By matching	By MS/MS
Q8BGD9	Q8BGD9	10	10	10	Eukaryotic translation initiation factor 4B	Eif4b	>sp|Q8BGD9|IF4B_MOUSE Eukaryotic translation initiation factor 4B OS=Mus musculus GN=Eif4b PE=1 SV=1	1	10	10	10	2	10	2	2	3	3	2	4	3	2	10	2	2	3	3	2	4	3	2	10	2	2	3	3	2	4	3	24.2	24.2	24.2	68.839	611	611	0	77.232	By MS/MS	By MS/MS	By matching
Q8BGQ7	Q8BGQ7	3	3	3	Alanine--tRNA ligase, cytoplasmic	Aars	>sp|Q8BGQ7|SYAC_MOUSE Alanine--tRNA ligase, cytoplasmic OS=Mus musculus GN=Aars PE=1 SV=1	1	3	3	3	1	3	0	0	0	0	0	0	0	1	3	0	0	0	0	0	0	0	1	3	0	0	0	0	0	0	0	4.3	4.3	4.3	106.91	968	968	0	10.489	By matching	By MS/MS	By matching
Q8BGS0-2;Q8BGS0	Q8BGS0-2;Q8BGS0	4;4	4;4	4;4	Protein MAK16 homolog	Mak16	>sp|Q8BGS0-2|MAK16_MOUSE Isoform 2 of Protein MAK16 homolog OS=Mus musculus GN=Mak16;>sp|Q8BGS0|MAK16_MOUSE Protein MAK16 homolog OS=Mus musculus GN=Mak16 PE=1 SV=1	2	4	4	4	0	0	4	0	0	0	0	0	0	0	0	4	0	0	0	0	0	0	0	0	4	0	0	0	0	0	0	17.9	17.9	17.9	34.424	290	290;296	0	12.67	By matching	By matching	By MS/MS
Q8BGT7	Q8BGT7	4	4	4	Survival of motor neuron-related-splicing factor 30	Smndc1	>sp|Q8BGT7|SPF30_MOUSE Survival of motor neuron-related-splicing factor 30 OS=Mus musculus GN=Smndc1 PE=2 SV=1	1	4	4	4	0	4	0	0	0	0	0	0	0	0	4	0	0	0	0	0	0	0	0	4	0	0	0	0	0	0	0	33.2	33.2	33.2	26.753	238	238	0	28.514	By matching	By MS/MS	By matching
Q8BH93	Q8BH93	1	1	1	MAPK-interacting and spindle-stabilizing protein-like	Mapk1ip1l	>sp|Q8BH93|MISSL_MOUSE MAPK-interacting and spindle-stabilizing protein-like OS=Mus musculus GN=Mapk1ip1l PE=2 SV=3	1	1	1	1	0	1	0	0	0	0	0	0	0	0	1	0	0	0	0	0	0	0	0	1	0	0	0	0	0	0	0	10.3	10.3	10.3	23.885	242	242	0	4.4953	By matching	By MS/MS	By matching
Q8BHB4	Q8BHB4	5	5	5	WD repeat-containing protein 3	Wdr3	>sp|Q8BHB4|WDR3_MOUSE WD repeat-containing protein 3 OS=Mus musculus GN=Wdr3 PE=2 SV=1	1	5	5	5	0	0	5	0	0	0	0	0	0	0	0	5	0	0	0	0	0	0	0	0	5	0	0	0	0	0	0	7.6	7.6	7.6	105.77	942	942	0	14.425	By matching	By matching	By MS/MS
Q8BHC4;B0QZX9	Q8BHC4	4;1	4;1	4;1	Dephospho-CoA kinase domain-containing protein	Dcakd	>sp|Q8BHC4|DCAKD_MOUSE Dephospho-CoA kinase domain-containing protein OS=Mus musculus GN=Dcakd PE=2 SV=1	2	4	4	4	4	4	3	2	1	0	0	1	1	4	4	3	2	1	0	0	1	1	4	4	3	2	1	0	0	1	1	14.3	14.3	14.3	26.476	231	231;105	0	8.7496	By MS/MS	By MS/MS	By MS/MS
Q8BHX3;Q8BHX3-2;Q8BHX3-3;E9Q2C7	Q8BHX3;Q8BHX3-2;Q8BHX3-3	3;3;2;1	3;3;2;1	3;3;2;1	Borealin	Cdca8	>sp|Q8BHX3|BOREA_MOUSE Borealin OS=Mus musculus GN=Cdca8 PE=1 SV=2;>sp|Q8BHX3-2|BOREA_MOUSE Isoform 2 of Borealin OS=Mus musculus GN=Cdca8;>sp|Q8BHX3-3|BOREA_MOUSE Isoform 3 of Borealin OS=Mus musculus GN=Cdca8	4	3	3	3	0	0	3	0	0	0	0	0	0	0	0	3	0	0	0	0	0	0	0	0	3	0	0	0	0	0	0	16.6	16.6	16.6	32.214	289	289;326;162;105	0	11.321	By matching	By matching	By MS/MS
Q8BJW6;Q8BJW6-2;D6RFN2;D6RGA6;D3YZZ6	Q8BJW6;Q8BJW6-2	5;4;1;1;1	5;4;1;1;1	5;4;1;1;1	Eukaryotic translation initiation factor 2A;Eukaryotic translation initiation factor 2A, N-terminally processed	Eif2a	>sp|Q8BJW6|EIF2A_MOUSE Eukaryotic translation initiation factor 2A OS=Mus musculus GN=Eif2a PE=2 SV=2;>sp|Q8BJW6-2|EIF2A_MOUSE Isoform 2 of Eukaryotic translation initiation factor 2A OS=Mus musculus GN=Eif2a	5	5	5	5	0	5	0	0	0	0	0	0	0	0	5	0	0	0	0	0	0	0	0	5	0	0	0	0	0	0	0	11.7	11.7	11.7	64.403	581	581;487;59;60;251	0	23.843	By matching	By MS/MS	By matching
Q8BK35	Q8BK35	2	2	2		Gltscr2	>tr|Q8BK35|Q8BK35_MOUSE MCG2065, isoform CRA_c OS=Mus musculus GN=Gltscr2 PE=1 SV=1	1	2	2	2	0	0	2	0	0	0	0	0	0	0	0	2	0	0	0	0	0	0	0	0	2	0	0	0	0	0	0	9.5	9.5	9.5	55.792	484	484	0	10.189	By matching	By matching	By MS/MS
Q8BK58	Q8BK58	2	2	2	HSPB1-associated protein 1	Hspbap1	>sp|Q8BK58|HBAP1_MOUSE HSPB1-associated protein 1 OS=Mus musculus GN=Hspbap1 PE=1 SV=2	1	2	2	2	0	2	0	0	0	0	0	0	0	0	2	0	0	0	0	0	0	0	0	2	0	0	0	0	0	0	0	5.8	5.8	5.8	54.395	483	483	0	3.6749	By matching	By MS/MS	By matching
Q8BK64;A2AF82;A2AF81;Q8N9S3-3;Q8N9S3	Q8BK64	5;1;1;1;1	5;1;1;1;1	5;1;1;1;1	Activator of 90 kDa heat shock protein ATPase homolog 1	Ahsa1	>sp|Q8BK64|AHSA1_MOUSE Activator of 90 kDa heat shock protein ATPase homolog 1 OS=Mus musculus GN=Ahsa1 PE=2 SV=2	5	5	5	5	3	4	0	0	0	1	0	1	1	3	4	0	0	0	1	0	1	1	3	4	0	0	0	1	0	1	1	16	16	16	38.117	338	338;199;200;286;331	0	12.627	By MS/MS	By MS/MS	By matching
Q8BK67;A2AWQ2	Q8BK67;A2AWQ2	3;2	3;2	3;2	Protein RCC2	Rcc2	>sp|Q8BK67|RCC2_MOUSE Protein RCC2 OS=Mus musculus GN=Rcc2 PE=1 SV=1;>tr|A2AWQ2|A2AWQ2_MOUSE Protein RCC2 (Fragment) OS=Mus musculus GN=Rcc2 PE=1 SV=1	2	3	3	3	2	3	2	3	0	1	2	2	1	2	3	2	3	0	1	2	2	1	2	3	2	3	0	1	2	2	1	8.3	8.3	8.3	55.983	520	520;170	0	7.3142	By matching	By MS/MS	By MS/MS
Q8BKC5;Q8BKC5-2	Q8BKC5	4;1	4;1	4;1	Importin-5	Ipo5	>sp|Q8BKC5|IPO5_MOUSE Importin-5 OS=Mus musculus GN=Ipo5 PE=1 SV=3	2	4	4	4	3	4	0	0	0	2	0	0	0	3	4	0	0	0	2	0	0	0	3	4	0	0	0	2	0	0	0	4.6	4.6	4.6	123.59	1097	1097;1037	0	43.487	By MS/MS	By MS/MS	By matching
Q8BL97-3;Q8BL97-4;Q8BL97-2;Q8BL97	Q8BL97-3;Q8BL97-4;Q8BL97-2;Q8BL97	8;8;8;8	8;8;8;8	7;7;7;7	Serine/arginine-rich splicing factor 7	Srsf7	>sp|Q8BL97-3|SRSF7_MOUSE Isoform 3 of Serine/arginine-rich splicing factor 7 OS=Mus musculus GN=Srsf7;>sp|Q8BL97-4|SRSF7_MOUSE Isoform 4 of Serine/arginine-rich splicing factor 7 OS=Mus musculus GN=Srsf7;>sp|Q8BL97-2|SRSF7_MOUSE Isoform 2 of Serine/arginin	4	8	8	7	5	6	7	7	6	6	4	3	5	5	6	7	7	6	6	4	3	5	5	5	6	6	6	5	4	3	4	41.4	41.4	41.4	17.89	157	157;226;238;267	0	21.116	By MS/MS	By MS/MS	By MS/MS
Q8BLH7;D3YWU7	Q8BLH7	4;1	4;1	4;1	HIRA-interacting protein 3	Hirip3	>sp|Q8BLH7|HIRP3_MOUSE HIRA-interacting protein 3 OS=Mus musculus GN=Hirip3 PE=1 SV=1	2	4	4	4	0	3	0	0	0	1	1	0	2	0	3	0	0	0	1	1	0	2	0	3	0	0	0	1	1	0	2	9.5	9.5	9.5	65.214	601	601;126	0	11.547	By matching	By MS/MS	By matching
Q8BMF4	Q8BMF4	3	3	3	Dihydrolipoyllysine-residue acetyltransferase component of pyruvate dehydrogenase complex, mitochondrial	Dlat	>sp|Q8BMF4|ODP2_MOUSE Dihydrolipoyllysine-residue acetyltransferase component of pyruvate dehydrogenase complex, mitochondrial OS=Mus musculus GN=Dlat PE=1 SV=2	1	3	3	3	1	1	1	2	2	0	1	2	1	1	1	1	2	2	0	1	2	1	1	1	1	2	2	0	1	2	1	7.6	7.6	7.6	67.941	642	642	0	6.4127	By matching	By MS/MS	By matching
Q8BMJ2	Q8BMJ2	2	2	2	Leucine--tRNA ligase, cytoplasmic	Lars	>sp|Q8BMJ2|SYLC_MOUSE Leucine--tRNA ligase, cytoplasmic OS=Mus musculus GN=Lars PE=1 SV=2	1	2	2	2	0	2	0	0	0	0	0	0	0	0	2	0	0	0	0	0	0	0	0	2	0	0	0	0	0	0	0	3.6	3.6	3.6	134.19	1178	1178	0	4.2031	By matching	By MS/MS	By matching
Q8BMK4	Q8BMK4	6	6	6	Cytoskeleton-associated protein 4	Ckap4	>sp|Q8BMK4|CKAP4_MOUSE Cytoskeleton-associated protein 4 OS=Mus musculus GN=Ckap4 PE=1 SV=2	1	6	6	6	3	5	3	2	2	1	1	1	0	3	5	3	2	2	1	1	1	0	3	5	3	2	2	1	1	1	0	15.7	15.7	15.7	63.691	575	575	0	15.822	By MS/MS	By MS/MS	By MS/MS
Q8BP27-2;Q8BP27;Q8BP27-3	Q8BP27-2;Q8BP27;Q8BP27-3	2;2;1	2;2;1	2;2;1	Swi5-dependent recombination DNA repair protein 1 homolog	Sfr1	>sp|Q8BP27-2|SFR1_MOUSE Isoform 2 of Swi5-dependent recombination DNA repair protein 1 homolog OS=Mus musculus GN=Sfr1;>sp|Q8BP27|SFR1_MOUSE Swi5-dependent recombination DNA repair protein 1 homolog OS=Mus musculus GN=Sfr1 PE=1 SV=2;>sp|Q8BP27-3|SFR1_MOUSE	3	2	2	2	1	2	0	0	0	1	0	0	0	1	2	0	0	0	1	0	0	0	1	2	0	0	0	1	0	0	0	7.6	7.6	7.6	33.526	303	303;319;235	0	6.1522	By MS/MS	By MS/MS	By matching
Q8BP67;F6RSK3	Q8BP67	7;2	7;2	7;2	60S ribosomal protein L24	Rpl24	>sp|Q8BP67|RL24_MOUSE 60S ribosomal protein L24 OS=Mus musculus GN=Rpl24 PE=1 SV=2	2	7	7	7	6	7	6	3	4	4	6	6	6	6	7	6	3	4	4	6	6	6	6	7	6	3	4	4	6	6	6	36.9	36.9	36.9	17.779	157	157;157	0	19.077	By MS/MS	By MS/MS	By MS/MS
Q8BTI8;Q8BTI8-3;Q8BTI8-2;A0A087WRX8;A0A087WPS9;A0A087WR98	Q8BTI8;Q8BTI8-3;Q8BTI8-2	30;29;29;3;2;1	30;29;29;3;2;1	30;29;29;3;2;1	Serine/arginine repetitive matrix protein 2	Srrm2	>sp|Q8BTI8|SRRM2_MOUSE Serine/arginine repetitive matrix protein 2 OS=Mus musculus GN=Srrm2 PE=1 SV=3;>sp|Q8BTI8-3|SRRM2_MOUSE Isoform 3 of Serine/arginine repetitive matrix protein 2 OS=Mus musculus GN=Srrm2;>sp|Q8BTI8-2|SRRM2_MOUSE Isoform 2 of Serine/ar	6	30	30	30	6	8	30	12	8	8	4	7	8	6	8	30	12	8	8	4	7	8	6	8	30	12	8	8	4	7	8	18.3	18.3	18.3	294.84	2703	2703;2603;2607;171;88;105	0	130.73	By MS/MS	By MS/MS	By MS/MS
Q8BTW3	Q8BTW3	1	1	1	Exosome complex component MTR3	Exosc6	>sp|Q8BTW3|EXOS6_MOUSE Exosome complex component MTR3 OS=Mus musculus GN=Exosc6 PE=1 SV=1	1	1	1	1	0	1	1	0	0	0	0	0	0	0	1	1	0	0	0	0	0	0	0	1	1	0	0	0	0	0	0	10.3	10.3	10.3	28.37	273	273	0	4.9807	By matching	By MS/MS	By MS/MS
Q8BU03	Q8BU03	2	2	2	Periodic tryptophan protein 2 homolog	Pwp2	>sp|Q8BU03|PWP2_MOUSE Periodic tryptophan protein 2 homolog OS=Mus musculus GN=Pwp2 PE=1 SV=1	1	2	2	2	0	0	2	0	0	0	0	0	0	0	0	2	0	0	0	0	0	0	0	0	2	0	0	0	0	0	0	5	5	5	102.91	919	919	0	4.058	By matching	By matching	By MS/MS
Q8BUM3	Q8BUM3	1	1	1	Tyrosine-protein phosphatase non-receptor type 7	Ptpn7	>sp|Q8BUM3|PTN7_MOUSE Tyrosine-protein phosphatase non-receptor type 7 OS=Mus musculus GN=Ptpn7 PE=1 SV=1	1	1	1	1	1	1	1	1	1	1	1	1	1	1	1	1	1	1	1	1	1	1	1	1	1	1	1	1	1	1	1	5.3	5.3	5.3	40.351	359	359	0.009434	2.7467	By MS/MS	By MS/MS	By MS/MS
Q8BVY0	Q8BVY0	10	10	10	Ribosomal L1 domain-containing protein 1	Rsl1d1	>sp|Q8BVY0|RL1D1_MOUSE Ribosomal L1 domain-containing protein 1 OS=Mus musculus GN=Rsl1d1 PE=2 SV=1	1	10	10	10	1	3	9	0	0	0	4	4	3	1	3	9	0	0	0	4	4	3	1	3	9	0	0	0	4	4	3	29	29	29	50.421	452	452	0	127.06	By MS/MS	By MS/MS	By MS/MS
Q8BWY3	Q8BWY3	3	3	3	Eukaryotic peptide chain release factor subunit 1	Etf1	>sp|Q8BWY3|ERF1_MOUSE Eukaryotic peptide chain release factor subunit 1 OS=Mus musculus GN=Etf1 PE=1 SV=4	1	3	3	3	0	3	0	0	0	0	0	0	0	0	3	0	0	0	0	0	0	0	0	3	0	0	0	0	0	0	0	8.5	8.5	8.5	49.03	437	437	0	5.0269	By matching	By MS/MS	By matching
Q8BX22-2;Q8BX22;Q8BX22-3;A2AUZ7	Q8BX22-2;Q8BX22;Q8BX22-3	3;3;2;1	3;3;2;1	3;3;2;1	Sal-like protein 4	Sall4	>sp|Q8BX22-2|SALL4_MOUSE Isoform 2 of Sal-like protein 4 OS=Mus musculus GN=Sall4;>sp|Q8BX22|SALL4_MOUSE Sal-like protein 4 OS=Mus musculus GN=Sall4 PE=1 SV=2;>sp|Q8BX22-3|SALL4_MOUSE Isoform 3 of Sal-like protein 4 OS=Mus musculus GN=Sall4	4	3	3	3	1	3	1	1	0	0	0	1	1	1	3	1	1	0	0	0	1	1	1	3	1	1	0	0	0	1	1	8.7	8.7	8.7	66.215	623	623;1067;278;215	0	6.1076	By MS/MS	By MS/MS	By MS/MS
Q8BX70-2;Q8BX70-3;Q8BX70	Q8BX70-2;Q8BX70-3;Q8BX70	1;1;1	1;1;1	1;1;1	Vacuolar protein sorting-associated protein 13C	Vps13c	>sp|Q8BX70-2|VP13C_MOUSE Isoform 2 of Vacuolar protein sorting-associated protein 13C OS=Mus musculus GN=Vps13c;>sp|Q8BX70-3|VP13C_MOUSE Isoform 3 of Vacuolar protein sorting-associated protein 13C OS=Mus musculus GN=Vps13c;>sp|Q8BX70|VP13C_MOUSE Vacuolar	3	1	1	1	1	1	1	1	1	1	1	1	1	1	1	1	1	1	1	1	1	1	1	1	1	1	1	1	1	1	1	1	1	1	405.82	3623	3623;3708;3748	0	4.5941	By matching	By matching	By MS/MS
Q8BYK6;Q8BYK6-3;Q8BYK6-2	Q8BYK6;Q8BYK6-3;Q8BYK6-2	13;13;11	13;13;11	9;9;7	YTH domain-containing family protein 3	Ythdf3	>sp|Q8BYK6|YTHD3_MOUSE YTH domain-containing family protein 3 OS=Mus musculus GN=Ythdf3 PE=1 SV=2;>sp|Q8BYK6-3|YTHD3_MOUSE Isoform 3 of YTH domain-containing family protein 3 OS=Mus musculus GN=Ythdf3;>sp|Q8BYK6-2|YTHD3_MOUSE Isoform 2 of YTH domain-contai	3	13	13	9	13	12	11	11	11	13	10	11	9	13	12	11	11	11	13	10	11	9	9	8	8	8	8	9	8	8	7	29.9	29.9	23.4	63.961	585	585;596;589	0	66.875	By MS/MS	By MS/MS	By MS/MS
Q8BZX4;Q8BZX4-2	Q8BZX4;Q8BZX4-2	1;1	1;1	1;1	Splicing regulatory glutamine/lysine-rich protein 1	Srek1	>sp|Q8BZX4|SREK1_MOUSE Splicing regulatory glutamine/lysine-rich protein 1 OS=Mus musculus GN=Srek1 PE=2 SV=1;>sp|Q8BZX4-2|SREK1_MOUSE Isoform 2 of Splicing regulatory glutamine/lysine-rich protein 1 OS=Mus musculus GN=Srek1	2	1	1	1	1	1	0	0	0	1	0	1	0	1	1	0	0	0	1	0	1	0	1	1	0	0	0	1	0	1	0	2	2	2	56.763	494	494;610	0.0074946	2.9144	By MS/MS	By MS/MS	By matching
Q8C2Q3;E9QL13;Q8C2Q3-2;J3QN51;J3QPT3;B0LM42;F7BGR7	Q8C2Q3;E9QL13;Q8C2Q3-2	11;8;8;2;2;2;2	11;8;8;2;2;2;2	11;8;8;2;2;2;2	RNA-binding protein 14	Rbm14	>sp|Q8C2Q3|RBM14_MOUSE RNA-binding protein 14 OS=Mus musculus GN=Rbm14 PE=1 SV=1;>tr|E9QL13|E9QL13_MOUSE MCG8382, isoform CRA_c OS=Mus musculus GN=Rbm14 PE=1 SV=2;>sp|Q8C2Q3-2|RBM14_MOUSE Isoform 2 of RNA-binding protein 14 OS=Mus musculus GN=Rbm14	7	11	11	11	7	9	7	7	10	8	6	7	7	7	9	7	7	10	8	6	7	7	7	9	7	7	10	8	6	7	7	24.1	24.1	24.1	69.448	669	669;614;618;118;119;336;477	0	26.855	By MS/MS	By MS/MS	By MS/MS
Q8C4J7;F6YAR3	Q8C4J7;F6YAR3	3;2	3;2	3;2	Transducin beta-like protein 3	Tbl3	>sp|Q8C4J7|TBL3_MOUSE Transducin beta-like protein 3 OS=Mus musculus GN=Tbl3 PE=2 SV=1;>tr|F6YAR3|F6YAR3_MOUSE Transducin beta-like protein 3 (Fragment) OS=Mus musculus GN=Tbl3 PE=4 SV=1	2	3	3	3	0	0	3	0	0	0	0	0	0	0	0	3	0	0	0	0	0	0	0	0	3	0	0	0	0	0	0	4.7	4.7	4.7	88.265	801	801;299	0	36.916	By matching	By matching	By MS/MS
Q8C6B9	Q8C6B9	2	2	2	Active regulator of SIRT1	Rps19bp1	>sp|Q8C6B9|AROS_MOUSE Active regulator of SIRT1 OS=Mus musculus GN=Rps19bp1 PE=1 SV=1	1	2	2	2	0	0	2	0	0	0	0	0	0	0	0	2	0	0	0	0	0	0	0	0	2	0	0	0	0	0	0	23.1	23.1	23.1	15.977	143	143	0	5.241	By matching	By matching	By MS/MS
Q8C6P8-2;Q8C6P8	Q8C6P8-2;Q8C6P8	1;1	1;1	1;1	Zinc finger protein 57	Zfp57	>sp|Q8C6P8-2|ZFP57_MOUSE Isoform 2 of Zinc finger protein 57 OS=Mus musculus GN=Zfp57;>sp|Q8C6P8|ZFP57_MOUSE Zinc finger protein 57 OS=Mus musculus GN=Zfp57 PE=1 SV=1	2	1	1	1	1	1	1	1	1	1	0	0	1	1	1	1	1	1	1	0	0	1	1	1	1	1	1	1	0	0	1	4.8	4.8	4.8	47.656	418	418;421	0	7.2484	By MS/MS	By MS/MS	By matching
Q8C796;K3W4P9;Q6PGA0-2;Q6PGA0;Q8CFE3	Q8C796	3;1;1;1;1	3;1;1;1;1	3;1;1;1;1	REST corepressor 2	Rcor2	>sp|Q8C796|RCOR2_MOUSE REST corepressor 2 OS=Mus musculus GN=Rcor2 PE=2 SV=1	5	3	3	3	2	1	1	2	1	3	2	1	1	2	1	1	2	1	3	2	1	1	2	1	1	2	1	3	2	1	1	6.1	6.1	6.1	57.907	523	523;480;434;451;477	0	4.1009	By matching	By matching	By matching
Q8C7V3	Q8C7V3	2	2	2	U3 small nucleolar RNA-associated protein 15 homolog	Utp15	>sp|Q8C7V3|UTP15_MOUSE U3 small nucleolar RNA-associated protein 15 homolog OS=Mus musculus GN=Utp15 PE=2 SV=1	1	2	2	2	0	0	2	0	0	0	0	0	0	0	0	2	0	0	0	0	0	0	0	0	2	0	0	0	0	0	0	5.5	5.5	5.5	59.374	528	528	0	5.016	By matching	By matching	By MS/MS
Q8CCI5	Q8CCI5	3	3	3	RING1 and YY1-binding protein	Rybp	>sp|Q8CCI5|RYBP_MOUSE RING1 and YY1-binding protein OS=Mus musculus GN=Rybp PE=1 SV=1	1	3	3	3	0	3	0	0	0	0	0	0	0	0	3	0	0	0	0	0	0	0	0	3	0	0	0	0	0	0	0	33.3	33.3	33.3	24.776	228	228	0	45.93	By matching	By MS/MS	By matching
Q8CDN6	Q8CDN6	2	2	2	Thioredoxin-like protein 1	Txnl1	>sp|Q8CDN6|TXNL1_MOUSE Thioredoxin-like protein 1 OS=Mus musculus GN=Txnl1 PE=2 SV=3	1	2	2	2	0	2	0	0	0	0	0	0	0	0	2	0	0	0	0	0	0	0	0	2	0	0	0	0	0	0	0	9.7	9.7	9.7	32.237	289	289	0	4.5608	By matching	By MS/MS	By matching
Q8CGB3-2;Q8CGB3;Q8CGB3-3	Q8CGB3-2;Q8CGB3;Q8CGB3-3	1;1;1	1;1;1	1;1;1	Uveal autoantigen with coiled-coil domains and ankyrin repeats	Uaca	>sp|Q8CGB3-2|UACA_MOUSE Isoform 2 of Uveal autoantigen with coiled-coil domains and ankyrin repeats OS=Mus musculus GN=Uaca;>sp|Q8CGB3|UACA_MOUSE Uveal autoantigen with coiled-coil domains and ankyrin repeats OS=Mus musculus GN=Uaca PE=1 SV=2;>sp|Q8CGB3-3|	3	1	1	1	1	1	0	1	0	1	0	1	1	1	1	0	1	0	1	0	1	1	1	1	0	1	0	1	0	1	1	0.7	0.7	0.7	116.52	1013	1013;1411;1413	0.0093848	2.7168	By MS/MS	By MS/MS	By matching
Q8CGC6	Q8CGC6	3	3	3	RNA-binding protein 28	Rbm28	>sp|Q8CGC6|RBM28_MOUSE RNA-binding protein 28 OS=Mus musculus GN=Rbm28 PE=1 SV=4	1	3	3	3	0	0	3	0	0	0	1	1	0	0	0	3	0	0	0	1	1	0	0	0	3	0	0	0	1	1	0	4.3	4.3	4.3	84.213	750	750	0	6.8632	By matching	By matching	By MS/MS
Q8CGC7	Q8CGC7	9	9	9	Bifunctional glutamate/proline--tRNA ligase;Glutamate--tRNA ligase;Proline--tRNA ligase	Eprs	>sp|Q8CGC7|SYEP_MOUSE Bifunctional glutamate/proline--tRNA ligase OS=Mus musculus GN=Eprs PE=1 SV=4	1	9	9	9	8	9	2	5	2	5	0	2	0	8	9	2	5	2	5	0	2	0	8	9	2	5	2	5	0	2	0	9.8	9.8	9.8	170.08	1512	1512	0	34.787	By MS/MS	By MS/MS	By MS/MS
Q8CGF7-3;Q8CGF7-2;Q8CGF7	Q8CGF7-3;Q8CGF7-2;Q8CGF7	1;1;1	1;1;1	1;1;1	Transcription elongation regulator 1	Tcerg1	>sp|Q8CGF7-3|TCRG1_MOUSE Isoform 3 of Transcription elongation regulator 1 OS=Mus musculus GN=Tcerg1;>sp|Q8CGF7-2|TCRG1_MOUSE Isoform 2 of Transcription elongation regulator 1 OS=Mus musculus GN=Tcerg1;>sp|Q8CGF7|TCRG1_MOUSE Transcription elongation regula	3	1	1	1	0	1	0	0	0	0	0	0	0	0	1	0	0	0	0	0	0	0	0	1	0	0	0	0	0	0	0	2.1	2.1	2.1	116.05	1034	1034;1079;1100	0	11.663	By matching	By MS/MS	By matching
Q8CH18-3;Q8CH18	Q8CH18-3;Q8CH18	1;1	1;1	1;1	Cell division cycle and apoptosis regulator protein 1	Ccar1	>sp|Q8CH18-3|CCAR1_MOUSE Isoform 3 of Cell division cycle and apoptosis regulator protein 1 OS=Mus musculus GN=Ccar1;>sp|Q8CH18|CCAR1_MOUSE Cell division cycle and apoptosis regulator protein 1 OS=Mus musculus GN=Ccar1 PE=1 SV=1	2	1	1	1	0	1	0	0	0	0	0	0	0	0	1	0	0	0	0	0	0	0	0	1	0	0	0	0	0	0	0	1.6	1.6	1.6	124.74	1084	1084;1146	0	12.941	By matching	By MS/MS	By matching
Q8CH25-2;Q8CH25	Q8CH25-2;Q8CH25	3;3	3;3	3;3	SAFB-like transcription modulator	Sltm	>sp|Q8CH25-2|SLTM_MOUSE Isoform 2 of SAFB-like transcription modulator OS=Mus musculus GN=Sltm;>sp|Q8CH25|SLTM_MOUSE SAFB-like transcription modulator OS=Mus musculus GN=Sltm PE=1 SV=1	2	3	3	3	0	0	3	0	0	0	0	0	1	0	0	3	0	0	0	0	0	1	0	0	3	0	0	0	0	0	1	4.5	4.5	4.5	115.18	1013	1013;1031	0	5.3113	By matching	By matching	By MS/MS
Q8CHP5-2;Q8CHP5	Q8CHP5-2;Q8CHP5	5;5	5;5	5;5	Partner of Y14 and mago	Wibg	>sp|Q8CHP5-2|WIBG_MOUSE Isoform 2 of Partner of Y14 and mago OS=Mus musculus GN=Wibg;>sp|Q8CHP5|WIBG_MOUSE Partner of Y14 and mago OS=Mus musculus GN=Wibg PE=2 SV=2	2	5	5	5	0	5	0	0	0	0	0	0	0	0	5	0	0	0	0	0	0	0	0	5	0	0	0	0	0	0	0	53	53	53	22.678	202	202;203	0	28.88	By matching	By MS/MS	By matching
Q8CI11;Q8CI11-2	Q8CI11;Q8CI11-2	15;13	15;13	15;13	Guanine nucleotide-binding protein-like 3	Gnl3	>sp|Q8CI11|GNL3_MOUSE Guanine nucleotide-binding protein-like 3 OS=Mus musculus GN=Gnl3 PE=1 SV=2;>sp|Q8CI11-2|GNL3_MOUSE Isoform 2 of Guanine nucleotide-binding protein-like 3 OS=Mus musculus GN=Gnl3	2	15	15	15	4	4	11	2	1	0	10	11	12	4	4	11	2	1	0	10	11	12	4	4	11	2	1	0	10	11	12	33.6	33.6	33.6	60.786	538	538;505	0	42.278	By MS/MS	By matching	By MS/MS
Q8CIL4	Q8CIL4	2	2	2	Uncharacterized protein C1orf131 homolog		>sp|Q8CIL4|CA131_MOUSE Uncharacterized protein C1orf131 homolog OS=Mus musculus PE=2 SV=1	1	2	2	2	0	0	2	0	0	0	0	0	0	0	0	2	0	0	0	0	0	0	0	0	2	0	0	0	0	0	0	13.5	13.5	13.5	31.344	281	281	0	3.9268	By matching	By matching	By MS/MS
Q8CIN4	Q8CIN4	1	1	1	Serine/threonine-protein kinase PAK 2;PAK-2p27;PAK-2p34	Pak2	>sp|Q8CIN4|PAK2_MOUSE Serine/threonine-protein kinase PAK 2 OS=Mus musculus GN=Pak2 PE=1 SV=1	1	1	1	1	0	1	0	0	0	0	0	0	0	0	1	0	0	0	0	0	0	0	0	1	0	0	0	0	0	0	0	3.1	3.1	3.1	57.93	524	524	0	5.3754	By matching	By MS/MS	By matching
Q8CJF7;F6SJR1	Q8CJF7	4;1	4;1	4;1	Protein ELYS	Ahctf1	>sp|Q8CJF7|ELYS_MOUSE Protein ELYS OS=Mus musculus GN=Ahctf1 PE=1 SV=1	2	4	4	4	0	0	4	0	0	0	0	0	0	0	0	4	0	0	0	0	0	0	0	0	4	0	0	0	0	0	0	3.1	3.1	3.1	247.64	2243	2243;176	0	8.2012	By matching	By matching	By MS/MS
Q8JZQ2	Q8JZQ2	2	2	2	AFG3-like protein 2	Afg3l2	>sp|Q8JZQ2|AFG32_MOUSE AFG3-like protein 2 OS=Mus musculus GN=Afg3l2 PE=1 SV=1	1	2	2	2	1	1	1	1	1	2	2	2	1	1	1	1	1	1	2	2	2	1	1	1	1	1	1	2	2	2	1	4.7	4.7	4.7	89.518	802	802	0.0033595	3.2365	By matching	By matching	By matching
Q8JZQ9	Q8JZQ9	4	4	4	Eukaryotic translation initiation factor 3 subunit B	Eif3b	>sp|Q8JZQ9|EIF3B_MOUSE Eukaryotic translation initiation factor 3 subunit B OS=Mus musculus GN=Eif3b PE=1 SV=1	1	4	4	4	2	4	0	1	1	0	1	2	2	2	4	0	1	1	0	1	2	2	2	4	0	1	1	0	1	2	2	9.7	9.7	9.7	91.369	803	803	0	40.231	By MS/MS	By MS/MS	By matching
Q8K003	Q8K003	2	2	2	Translation machinery-associated protein 7	Tma7	>sp|Q8K003|TMA7_MOUSE Translation machinery-associated protein 7 OS=Mus musculus GN=Tma7 PE=2 SV=1	1	2	2	2	0	2	0	0	0	0	0	0	0	0	2	0	0	0	0	0	0	0	0	2	0	0	0	0	0	0	0	21.9	21.9	21.9	7.0662	64	64	0.0033408	3.2122	By matching	By MS/MS	By matching
Q8K019-2;Q8K019;F8WI22;A0A087WQA0;Q8K019-3;A0A087WRN1;A0A087WRF8	Q8K019-2;Q8K019;F8WI22;A0A087WQA0;Q8K019-3;A0A087WRN1	19;19;18;17;17;14;1	19;19;18;17;17;14;1	18;18;18;17;17;14;1	Bcl-2-associated transcription factor 1	Bclaf1	>sp|Q8K019-2|BCLF1_MOUSE Isoform 2 of Bcl-2-associated transcription factor 1 OS=Mus musculus GN=Bclaf1;>sp|Q8K019|BCLF1_MOUSE Bcl-2-associated transcription factor 1 OS=Mus musculus GN=Bclaf1 PE=1 SV=2;>tr|F8WI22|F8WI22_MOUSE Bcl-2-associated transcriptio	7	19	19	18	11	9	18	14	16	15	16	14	16	11	9	18	14	16	15	16	14	16	10	8	17	13	15	14	15	13	15	28.8	28.8	27.6	105.83	917	917;919;870;750;748;583;43	0	110.23	By MS/MS	By MS/MS	By MS/MS
Q8K224	Q8K224	12	12	12	N-acetyltransferase 10	Nat10	>sp|Q8K224|NAT10_MOUSE N-acetyltransferase 10 OS=Mus musculus GN=Nat10 PE=2 SV=1	1	12	12	12	0	0	12	0	0	0	0	1	1	0	0	12	0	0	0	0	1	1	0	0	12	0	0	0	0	1	1	14.5	14.5	14.5	115.42	1024	1024	0	35.329	By matching	By matching	By MS/MS
Q8K337-3;Q8K337	Q8K337-3;Q8K337	1;1	1;1	1;1	Type II inositol 1,4,5-trisphosphate 5-phosphatase	Inpp5b	>sp|Q8K337-3|I5P2_MOUSE Isoform 3 of Type II inositol 1,4,5-trisphosphate 5-phosphatase OS=Mus musculus GN=Inpp5b;>sp|Q8K337|I5P2_MOUSE Type II inositol 1,4,5-trisphosphate 5-phosphatase OS=Mus musculus GN=Inpp5b PE=1 SV=1	2	1	1	1	1	1	0	1	1	1	0	1	1	1	1	0	1	1	1	0	1	1	1	1	0	1	1	1	0	1	1	1.5	1.5	1.5	84.887	742	742;993	1	-2	By MS/MS	By matching	By matching
Q8K363;F6ZX28	Q8K363	11;1	11;1	11;1	ATP-dependent RNA helicase DDX18	Ddx18	>sp|Q8K363|DDX18_MOUSE ATP-dependent RNA helicase DDX18 OS=Mus musculus GN=Ddx18 PE=2 SV=1	2	11	11	11	0	1	11	0	0	0	0	0	1	0	1	11	0	0	0	0	0	1	0	1	11	0	0	0	0	0	1	21.2	21.2	21.2	74.18	660	660;171	0	91.745	By matching	By matching	By MS/MS
Q8K3A9	Q8K3A9	1	1	1	7SK snRNA methylphosphate capping enzyme	Mepce	>sp|Q8K3A9|MEPCE_MOUSE 7SK snRNA methylphosphate capping enzyme OS=Mus musculus GN=Mepce PE=1 SV=2	1	1	1	1	0	1	1	0	0	0	0	1	1	0	1	1	0	0	0	0	1	1	0	1	1	0	0	0	0	1	1	3.8	3.8	3.8	72.05	666	666	0	3.7463	By matching	By MS/MS	By matching
V9GXX7;Q8K3D3-2;Q8K3D3	V9GXX7;Q8K3D3-2;Q8K3D3	2;2;1	2;2;1	2;2;1	DNA repair protein SWI5 homolog	Swi5	>tr|V9GXX7|V9GXX7_MOUSE DNA repair protein SWI5 homolog (Fragment) OS=Mus musculus GN=Swi5 PE=4 SV=1;>sp|Q8K3D3-2|SWI5_MOUSE Isoform 2 of DNA repair protein SWI5 homolog OS=Mus musculus GN=Swi5;>sp|Q8K3D3|SWI5_MOUSE DNA repair protein SWI5 homolog OS=Mus m	3	2	2	2	0	2	0	0	0	0	0	0	0	0	2	0	0	0	0	0	0	0	0	2	0	0	0	0	0	0	0	25.7	25.7	25.7	16.097	140	140;121;89	0	5.7259	By matching	By MS/MS	By matching
Q8K3F7;F7AJL7;F6Y7H0;F6X7T7	Q8K3F7;F7AJL7;F6Y7H0;F6X7T7	3;2;2;2	3;2;2;2	3;2;2;2	L-threonine 3-dehydrogenase, mitochondrial	Tdh	>sp|Q8K3F7|TDH_MOUSE L-threonine 3-dehydrogenase, mitochondrial OS=Mus musculus GN=Tdh PE=2 SV=1;>tr|F7AJL7|F7AJL7_MOUSE L-threonine 3-dehydrogenase, mitochondrial (Fragment) OS=Mus musculus GN=Tdh PE=4 SV=1;>tr|F6Y7H0|F6Y7H0_MOUSE L-threonine 3-dehydrogen	4	3	3	3	3	0	2	2	2	2	0	0	1	3	0	2	2	2	2	0	0	1	3	0	2	2	2	2	0	0	1	11.5	11.5	11.5	41.461	373	373;169;191;219	0	7.8657	By MS/MS	By matching	By matching
Q8K3N3	Q8K3N3	1	1	1		Vmn1r189	>tr|Q8K3N3|Q8K3N3_MOUSE Protein Vmn1r189 OS=Mus musculus GN=Vmn1r189 PE=4 SV=1	1	1	1	1	1	1	0	1	1	1	1	1	1	1	1	0	1	1	1	1	1	1	1	1	0	1	1	1	1	1	1	9.9	9.9	9.9	35.487	312	312	0.0074627	2.8838	By MS/MS	By MS/MS	By matching
Q8K3Y3;H3BLC6	Q8K3Y3	3;1	3;1	3;1	Protein lin-28 homolog A	Lin28a	>sp|Q8K3Y3|LN28A_MOUSE Protein lin-28 homolog A OS=Mus musculus GN=Lin28a PE=1 SV=1	2	3	3	3	1	3	0	0	0	1	0	0	0	1	3	0	0	0	1	0	0	0	1	3	0	0	0	1	0	0	0	28.7	28.7	28.7	22.72	209	209;75	0	5.4395	By MS/MS	By MS/MS	By matching
Q8K4L0	Q8K4L0	2	2	2	ATP-dependent RNA helicase DDX54	Ddx54	>sp|Q8K4L0|DDX54_MOUSE ATP-dependent RNA helicase DDX54 OS=Mus musculus GN=Ddx54 PE=1 SV=1	1	2	2	2	0	0	2	0	0	0	0	0	0	0	0	2	0	0	0	0	0	0	0	0	2	0	0	0	0	0	0	2.5	2.5	2.5	97.747	874	874	0	4.4179	By matching	By matching	By MS/MS
Q8K4Z5	Q8K4Z5	15	15	15	Splicing factor 3A subunit 1	Sf3a1	>sp|Q8K4Z5|SF3A1_MOUSE Splicing factor 3A subunit 1 OS=Mus musculus GN=Sf3a1 PE=1 SV=1	1	15	15	15	10	8	12	10	14	11	9	10	11	10	8	12	10	14	11	9	10	11	10	8	12	10	14	11	9	10	11	21	21	21	88.544	791	791	0	77.976	By MS/MS	By MS/MS	By MS/MS
Q8QZY1	Q8QZY1	2	2	2	Eukaryotic translation initiation factor 3 subunit L	Eif3l	>sp|Q8QZY1|EIF3L_MOUSE Eukaryotic translation initiation factor 3 subunit L OS=Mus musculus GN=Eif3l PE=1 SV=1	1	2	2	2	0	2	0	0	0	0	0	2	2	0	2	0	0	0	0	0	2	2	0	2	0	0	0	0	0	2	2	4.1	4.1	4.1	66.612	564	564	0	4.3524	By matching	By matching	By matching
Q8QZY9	Q8QZY9	2	2	2	Splicing factor 3B subunit 4	Sf3b4	>sp|Q8QZY9|SF3B4_MOUSE Splicing factor 3B subunit 4 OS=Mus musculus GN=Sf3b4 PE=2 SV=1	1	2	2	2	1	2	2	1	1	1	1	1	1	1	2	2	1	1	1	1	1	1	1	2	2	1	1	1	1	1	1	8.7	8.7	8.7	44.355	424	424	0	8.3697	By MS/MS	By MS/MS	By MS/MS
Q8R010	Q8R010	1	1	1	Aminoacyl tRNA synthase complex-interacting multifunctional protein 2	Aimp2	>sp|Q8R010|AIMP2_MOUSE Aminoacyl tRNA synthase complex-interacting multifunctional protein 2 OS=Mus musculus GN=Aimp2 PE=1 SV=2	1	1	1	1	1	1	0	0	0	0	0	0	0	1	1	0	0	0	0	0	0	0	1	1	0	0	0	0	0	0	0	7.8	7.8	7.8	35.377	320	320	0	5.3934	By MS/MS	By MS/MS	By matching
Q8R0F5	Q8R0F5	1	1	1	RNA-binding motif protein, X-linked 2	Rbmx2	>sp|Q8R0F5|RBMX2_MOUSE RNA-binding motif protein, X-linked 2 OS=Mus musculus GN=Rbmx2 PE=1 SV=1	1	1	1	1	0	0	1	0	0	0	0	0	0	0	0	1	0	0	0	0	0	0	0	0	1	0	0	0	0	0	0	4.3	4.3	4.3	37.535	326	326	0.0074786	2.8871	By matching	By matching	By MS/MS
Q8R1B4	Q8R1B4	4	4	4	Eukaryotic translation initiation factor 3 subunit C	Eif3c	>sp|Q8R1B4|EIF3C_MOUSE Eukaryotic translation initiation factor 3 subunit C OS=Mus musculus GN=Eif3c PE=1 SV=1	1	4	4	4	1	2	1	1	0	0	0	3	1	1	2	1	1	0	0	0	3	1	1	2	1	1	0	0	0	3	1	5	5	5	105.53	911	911	0	6.8348	By MS/MS	By MS/MS	By matching
Q8R2K3;Q9CYR0;D3Z3Y3	Q8R2K3;Q9CYR0	3;2;1	3;2;1	3;2;1	Single-stranded DNA-binding protein;Single-stranded DNA-binding protein, mitochondrial	Ssbp1	>tr|Q8R2K3|Q8R2K3_MOUSE Single-stranded DNA-binding protein OS=Mus musculus GN=Ssbp1 PE=1 SV=1;>sp|Q9CYR0|SSBP_MOUSE Single-stranded DNA-binding protein, mitochondrial OS=Mus musculus GN=Ssbp1 PE=1 SV=1	3	3	3	3	0	3	0	0	0	0	0	0	0	0	3	0	0	0	0	0	0	0	0	3	0	0	0	0	0	0	0	32.4	32.4	32.4	17.156	148	148;152;76	0	14.497	By matching	By MS/MS	By matching
Q8R2M2	Q8R2M2	5	5	5	Deoxynucleotidyltransferase terminal-interacting protein 2	Dnttip2	>sp|Q8R2M2|TDIF2_MOUSE Deoxynucleotidyltransferase terminal-interacting protein 2 OS=Mus musculus GN=Dnttip2 PE=1 SV=1	1	5	5	5	0	0	4	0	0	0	1	1	0	0	0	4	0	0	0	1	1	0	0	0	4	0	0	0	1	1	0	10.3	10.3	10.3	84.276	758	758	0	20.837	By matching	By matching	By MS/MS
Q8R317;Q8R317-2;Q9QZM0;Q99NB8	Q8R317;Q8R317-2	5;4;2;1	5;4;2;1	5;4;2;1	Ubiquilin-1	Ubqln1	>sp|Q8R317|UBQL1_MOUSE Ubiquilin-1 OS=Mus musculus GN=Ubqln1 PE=1 SV=1;>sp|Q8R317-2|UBQL1_MOUSE Isoform 2 of Ubiquilin-1 OS=Mus musculus GN=Ubqln1	4	5	5	5	0	5	0	0	0	0	0	0	0	0	5	0	0	0	0	0	0	0	0	5	0	0	0	0	0	0	0	14.1	14.1	14.1	61.976	582	582;554;638;596	0	13.854	By matching	By MS/MS	By matching
Q8R344	Q8R344	1	1	1	Coiled-coil domain-containing protein 12	Ccdc12	>sp|Q8R344|CCD12_MOUSE Coiled-coil domain-containing protein 12 OS=Mus musculus GN=Ccdc12 PE=1 SV=2	1	1	1	1	0	1	1	1	0	1	0	1	0	0	1	1	1	0	1	0	1	0	0	1	1	1	0	1	0	1	0	13.9	13.9	13.9	18.891	166	166	0	12.779	By matching	By MS/MS	By MS/MS
Q8R3C6;Q8R3C6-2	Q8R3C6;Q8R3C6-2	2;1	2;1	2;1	Probable RNA-binding protein 19	Rbm19	>sp|Q8R3C6|RBM19_MOUSE Probable RNA-binding protein 19 OS=Mus musculus GN=Rbm19 PE=1 SV=1;>sp|Q8R3C6-2|RBM19_MOUSE Isoform 2 of Probable RNA-binding protein 19 OS=Mus musculus GN=Rbm19	2	2	2	2	0	1	2	0	0	0	1	2	0	0	1	2	0	0	0	1	2	0	0	1	2	0	0	0	1	2	0	3.3	3.3	3.3	106.08	952	952;521	0	4.3402	By matching	By matching	By MS/MS
Q8R3N1	Q8R3N1	10	10	10	Nucleolar protein 14	Nop14	>sp|Q8R3N1|NOP14_MOUSE Nucleolar protein 14 OS=Mus musculus GN=Nop14 PE=1 SV=2	1	10	10	10	0	0	10	0	1	1	2	0	0	0	0	10	0	1	1	2	0	0	0	0	10	0	1	1	2	0	0	15.2	15.2	15.2	98.768	860	860	0	30.533	By matching	By matching	By MS/MS
Q8R409	Q8R409	1	1	1	Protein HEXIM1	Hexim1	>sp|Q8R409|HEXI1_MOUSE Protein HEXIM1 OS=Mus musculus GN=Hexim1 PE=1 SV=1	1	1	1	1	0	1	0	0	0	0	0	0	0	0	1	0	0	0	0	0	0	0	0	1	0	0	0	0	0	0	0	7	7	7	40.243	356	356	0.0054054	2.9655	By matching	By MS/MS	By matching
Q8R5K4-2;Q8R5K4	Q8R5K4-2;Q8R5K4	4;4	4;4	4;4	Nucleolar protein 6	Nol6	>sp|Q8R5K4-2|NOL6_MOUSE Isoform 2 of Nucleolar protein 6 OS=Mus musculus GN=Nol6;>sp|Q8R5K4|NOL6_MOUSE Nucleolar protein 6 OS=Mus musculus GN=Nol6 PE=2 SV=2	2	4	4	4	1	1	4	1	1	1	1	1	0	1	1	4	1	1	1	1	1	0	1	1	4	1	1	1	1	1	0	4.3	4.3	4.3	119.52	1065	1065;1152	0	6.2677	By matching	By matching	By MS/MS
Q8R5L1;O35658	Q8R5L1;O35658	4;2	4;2	4;2	Complement component 1 Q subcomponent-binding protein, mitochondrial	C1qbp	>tr|Q8R5L1|Q8R5L1_MOUSE Complement component 1 Q subcomponent-binding protein, mitochondrial OS=Mus musculus GN=C1qbp PE=1 SV=1;>sp|O35658|C1QBP_MOUSE Complement component 1 Q subcomponent-binding protein, mitochondrial OS=Mus musculus GN=C1qbp PE=1 SV=1	2	4	4	4	1	4	0	1	1	0	0	0	0	1	4	0	1	1	0	0	0	0	1	4	0	1	1	0	0	0	0	23.7	23.7	23.7	31.025	279	279;278	0	22.377	By MS/MS	By MS/MS	By matching
Q9CWY6;Q8VC52	Q9CWY6;Q8VC52	3;3	2;2	2;2	RNA-binding protein with multiple splicing 2	Rbpms2	>tr|Q9CWY6|Q9CWY6_MOUSE RNA-binding protein with multiple-splicing 2 OS=Mus musculus GN=Rbpms2 PE=1 SV=1;>sp|Q8VC52|RBPS2_MOUSE RNA-binding protein with multiple splicing 2 OS=Mus musculus GN=Rbpms2 PE=1 SV=1	2	3	2	2	2	3	1	0	0	1	1	0	1	1	2	0	0	0	0	1	0	1	1	2	0	0	0	0	1	0	1	28.6	22.6	22.6	18.295	168	168;206	0	7.5303	By MS/MS	By MS/MS	By matching
Q8VCG3	Q8VCG3	4	4	4	WD repeat-containing protein 74	Wdr74	>sp|Q8VCG3|WDR74_MOUSE WD repeat-containing protein 74 OS=Mus musculus GN=Wdr74 PE=2 SV=1	1	4	4	4	0	0	4	0	0	0	0	0	0	0	0	4	0	0	0	0	0	0	0	0	4	0	0	0	0	0	0	14.1	14.1	14.1	42.636	384	384	0	14.278	By matching	By matching	By MS/MS
Q8VCM4;D3Z093;D3Z7N1;D3Z2L3	Q8VCM4;D3Z093;D3Z7N1	6;4;3;2	6;4;3;2	6;4;3;2	Lipoyltransferase 1, mitochondrial	Lipt1	>sp|Q8VCM4|LIPT_MOUSE Lipoyltransferase 1, mitochondrial OS=Mus musculus GN=Lipt1 PE=2 SV=1;>tr|D3Z093|D3Z093_MOUSE Lipoyltransferase 1, mitochondrial (Fragment) OS=Mus musculus GN=Lipt1 PE=4 SV=1;>tr|D3Z7N1|D3Z7N1_MOUSE Lipoyltransferase 1, mitochondrial	4	6	6	6	5	2	4	5	5	4	4	4	5	5	2	4	5	5	4	4	4	5	5	2	4	5	5	4	4	4	5	21.4	21.4	21.4	42.145	373	373;230;199;159	0	19.444	By MS/MS	By MS/MS	By MS/MS
Q8VCY6	Q8VCY6	5	5	5	U3 small nucleolar RNA-associated protein 6 homolog	Utp6	>sp|Q8VCY6|UTP6_MOUSE U3 small nucleolar RNA-associated protein 6 homolog OS=Mus musculus GN=Utp6 PE=2 SV=1	1	5	5	5	0	0	4	0	0	1	0	0	0	0	0	4	0	0	1	0	0	0	0	0	4	0	0	1	0	0	0	8.9	8.9	8.9	70.429	597	597	0	16.135	By matching	By matching	By MS/MS
Q8VDD5;E9QPE7;O08638-2;O08638	Q8VDD5	8;1;1;1	8;1;1;1	8;1;1;1	Myosin-9	Myh9	>sp|Q8VDD5|MYH9_MOUSE Myosin-9 OS=Mus musculus GN=Myh9 PE=1 SV=4	4	8	8	8	3	8	3	2	1	2	0	0	0	3	8	3	2	1	2	0	0	0	3	8	3	2	1	2	0	0	0	6.3	6.3	6.3	226.37	1960	1960;1938;1938;1972	0	20.86	By MS/MS	By MS/MS	By MS/MS
Q8VDM4;E9Q2S8;J3KMQ2	Q8VDM4;E9Q2S8	4;2;1	4;2;1	4;2;1	26S proteasome non-ATPase regulatory subunit 2	Psmd2	>sp|Q8VDM4|PSMD2_MOUSE 26S proteasome non-ATPase regulatory subunit 2 OS=Mus musculus GN=Psmd2 PE=1 SV=1;>tr|E9Q2S8|E9Q2S8_MOUSE 26S proteasome non-ATPase regulatory subunit 2 OS=Mus musculus GN=Psmd2 PE=1 SV=1	3	4	4	4	2	3	1	1	0	1	0	0	0	2	3	1	1	0	1	0	0	0	2	3	1	1	0	1	0	0	0	5.4	5.4	5.4	100.2	908	908;60;903	0	116.25	By MS/MS	By MS/MS	By MS/MS
Q8VDN2	Q8VDN2	2	2	2	Sodium/potassium-transporting ATPase subunit alpha-1	Atp1a1	>sp|Q8VDN2|AT1A1_MOUSE Sodium/potassium-transporting ATPase subunit alpha-1 OS=Mus musculus GN=Atp1a1 PE=1 SV=1	1	2	2	2	1	2	1	1	1	1	0	1	1	1	2	1	1	1	1	0	1	1	1	2	1	1	1	1	0	1	1	2.5	2.5	2.5	112.98	1023	1023	0	4.3963	By MS/MS	By MS/MS	By MS/MS
Q8VDW0;Q8VDW0-2;D6RHT5	Q8VDW0;Q8VDW0-2	4;2;1	4;2;1	3;1;1	ATP-dependent RNA helicase DDX39A	Ddx39a	>sp|Q8VDW0|DX39A_MOUSE ATP-dependent RNA helicase DDX39A OS=Mus musculus GN=Ddx39a PE=2 SV=1;>sp|Q8VDW0-2|DX39A_MOUSE Isoform 2 of ATP-dependent RNA helicase DDX39A OS=Mus musculus GN=Ddx39a	3	4	4	3	3	4	1	2	1	0	0	0	0	3	4	1	2	1	0	0	0	0	2	3	0	1	0	0	0	0	0	17.6	17.6	15.2	49.067	427	427;182;208	0	29.705	By MS/MS	By MS/MS	By matching
Q8VEA4	Q8VEA4	1	1	1	Mitochondrial intermembrane space import and assembly protein 40	Chchd4	>sp|Q8VEA4|MIA40_MOUSE Mitochondrial intermembrane space import and assembly protein 40 OS=Mus musculus GN=Chchd4 PE=1 SV=1	1	1	1	1	1	1	0	0	0	0	0	0	0	1	1	0	0	0	0	0	0	0	1	1	0	0	0	0	0	0	0	20.1	20.1	20.1	15.525	139	139	0	5.2421	By MS/MS	By MS/MS	By matching
Q8VEJ4	Q8VEJ4	1	1	1	Notchless protein homolog 1	Nle1	>sp|Q8VEJ4|NLE1_MOUSE Notchless protein homolog 1 OS=Mus musculus GN=Nle1 PE=1 SV=4	1	1	1	1	0	0	1	0	0	0	0	0	0	0	0	1	0	0	0	0	0	0	0	0	1	0	0	0	0	0	0	3.1	3.1	3.1	53.133	485	485	0.0011682	3.5948	By matching	By matching	By MS/MS
Q8VEK3;G3XA10	Q8VEK3;G3XA10	10;8	10;8	10;8	Heterogeneous nuclear ribonucleoprotein U	Hnrnpu;Gm28062	>sp|Q8VEK3|HNRPU_MOUSE Heterogeneous nuclear ribonucleoprotein U OS=Mus musculus GN=Hnrnpu PE=1 SV=1;>tr|G3XA10|G3XA10_MOUSE Heterogeneous nuclear ribonucleoprotein U, isoform CRA_b OS=Mus musculus GN=Hnrnpu PE=1 SV=1	2	10	10	10	9	10	9	7	7	8	8	9	7	9	10	9	7	7	8	8	9	7	9	10	9	7	7	8	8	9	7	18.2	18.2	18.2	87.917	800	800;793	0	80.585	By MS/MS	By MS/MS	By MS/MS
Q8VH51-2;Q8VH51;E9Q8F0;Q8VH51-3;F7AA45;B7ZD61;B7ZD63;B7ZD64;E9PZF9;D6RCZ8;E9Q999;D6RJ85	Q8VH51-2;Q8VH51;E9Q8F0;Q8VH51-3;F7AA45	12;12;10;10;7;5;3;2;2;2;2;2	12;12;10;10;7;5;3;2;2;2;2;2	12;12;10;10;7;5;3;2;2;2;2;2	RNA-binding protein 39	Rbm39	>sp|Q8VH51-2|RBM39_MOUSE Isoform 2 of RNA-binding protein 39 OS=Mus musculus GN=Rbm39;>sp|Q8VH51|RBM39_MOUSE RNA-binding protein 39 OS=Mus musculus GN=Rbm39 PE=1 SV=2;>tr|E9Q8F0|E9Q8F0_MOUSE RNA-binding protein 39 OS=Mus musculus GN=Rbm39 PE=1 SV=1;>sp|Q8V	12	12	12	12	9	11	12	9	10	11	10	10	11	9	11	12	9	10	11	10	10	11	9	11	12	9	10	11	10	10	11	27.5	27.5	27.5	58.683	524	524;530;415;367;311;273;156;38;39;40;47;62	0	74.719	By MS/MS	By MS/MS	By MS/MS
Q8VIJ6	Q8VIJ6	13	13	13	Splicing factor, proline- and glutamine-rich	Sfpq	>sp|Q8VIJ6|SFPQ_MOUSE Splicing factor, proline- and glutamine-rich OS=Mus musculus GN=Sfpq PE=1 SV=1	1	13	13	13	5	13	7	4	1	3	1	2	0	5	13	7	4	1	3	1	2	0	5	13	7	4	1	3	1	2	0	21.7	21.7	21.7	75.441	699	699	0	61.651	By MS/MS	By MS/MS	By MS/MS
Q8WTY4;E0CYY1;F7BWP1	Q8WTY4;E0CYY1;F7BWP1	4;3;2	4;3;2	4;3;2	Anamorsin	Ciapin1	>sp|Q8WTY4|CPIN1_MOUSE Anamorsin OS=Mus musculus GN=Ciapin1 PE=1 SV=1;>tr|E0CYY1|E0CYY1_MOUSE Anamorsin (Fragment) OS=Mus musculus GN=Ciapin1 PE=4 SV=1;>tr|F7BWP1|F7BWP1_MOUSE Anamorsin (Fragment) OS=Mus musculus GN=Ciapin1 PE=4 SV=1	3	4	4	4	0	4	0	0	0	0	0	0	0	0	4	0	0	0	0	0	0	0	0	4	0	0	0	0	0	0	0	25.9	25.9	25.9	33.429	309	309;183;158	0	13.153	By matching	By MS/MS	By matching
Q91VC3;A2AFK7;E9PV04;D6RJ60;D6RJ11	Q91VC3;A2AFK7;E9PV04	6;5;4;1;1	5;4;3;0;0	5;4;3;0;0	Eukaryotic initiation factor 4A-III;Eukaryotic initiation factor 4A-III, N-terminally processed	Eif4a3;Gm8994	>sp|Q91VC3|IF4A3_MOUSE Eukaryotic initiation factor 4A-III OS=Mus musculus GN=Eif4a3 PE=2 SV=3;>tr|A2AFK7|A2AFK7_MOUSE Eukaryotic initiation factor 4A-III (Fragment) OS=Mus musculus GN=Eif4a3 PE=3 SV=1;>tr|E9PV04|E9PV04_MOUSE Protein Gm8994 OS=Mus musculus	5	6	5	5	3	6	4	3	4	3	2	4	3	3	5	4	3	4	3	2	4	3	3	5	4	3	4	3	2	4	3	16.1	12.2	12.2	46.839	411	411;299;411;96;97	0	15.282	By MS/MS	By MS/MS	By MS/MS
Q91VE6-2;Q91VE6;E0CXU3;Q61627	Q91VE6-2;Q91VE6	9;9;1;1	9;9;1;1	9;9;1;1	MKI67 FHA domain-interacting nucleolar phosphoprotein	Nifk	>sp|Q91VE6-2|MK67I_MOUSE Isoform 2 of MKI67 FHA domain-interacting nucleolar phosphoprotein OS=Mus musculus GN=Nifk;>sp|Q91VE6|MK67I_MOUSE MKI67 FHA domain-interacting nucleolar phosphoprotein OS=Mus musculus GN=Nifk PE=1 SV=1	4	9	9	9	0	0	9	0	0	1	1	1	1	0	0	9	0	0	1	1	1	1	0	0	9	0	0	1	1	1	1	42.8	42.8	42.8	30.645	269	269;317;101;1009	0	53.638	By matching	By matching	By MS/MS
Q91VJ5;A2AER9;A2AER8	Q91VJ5;A2AER9;A2AER8	2;1;1	2;1;1	2;1;1	Polyglutamine-binding protein 1	Pqbp1	>sp|Q91VJ5|PQBP1_MOUSE Polyglutamine-binding protein 1 OS=Mus musculus GN=Pqbp1 PE=1 SV=1;>tr|A2AER9|A2AER9_MOUSE Polyglutamine-binding protein 1 (Fragment) OS=Mus musculus GN=Pqbp1 PE=4 SV=1;>tr|A2AER8|A2AER8_MOUSE Polyglutamine-binding protein 1 (Fragmen	3	2	2	2	0	2	0	0	0	0	0	0	0	0	2	0	0	0	0	0	0	0	0	2	0	0	0	0	0	0	0	19.4	19.4	19.4	30.597	263	263;100;236	0	10.377	By matching	By MS/MS	By matching
Q91VM5;Q9WV02;A2AFI4;A2AFI3;Q9WV02-2;S4R1F6	Q91VM5;Q9WV02;A2AFI4;A2AFI3;Q9WV02-2	10;9;6;6;6;3	10;9;6;6;6;3	9;8;5;5;5;3	RNA binding motif protein, X-linked-like-1;RNA-binding motif protein, X chromosome;RNA-binding motif protein, X chromosome, N-terminally processed	Rbmxl1;Rbmx	>sp|Q91VM5|RMXL1_MOUSE RNA binding motif protein, X-linked-like-1 OS=Mus musculus GN=Rbmxl1 PE=1 SV=1;>sp|Q9WV02|RBMX_MOUSE RNA-binding motif protein, X chromosome OS=Mus musculus GN=Rbmx PE=1 SV=1;>tr|A2AFI4|A2AFI4_MOUSE RNA-binding motif protein, X chrom	6	10	10	9	2	7	10	3	1	2	1	3	1	2	7	10	3	1	2	1	3	1	1	6	9	2	0	1	0	2	0	27.6	27.6	25.5	42.161	388	388;391;103;301;289;263	0	22.221	By matching	By MS/MS	By MS/MS
Q91VY9	Q91VY9	5	5	5	Zinc finger protein 622	Znf622	>sp|Q91VY9|ZN622_MOUSE Zinc finger protein 622 OS=Mus musculus GN=Znf622 PE=2 SV=1	1	5	5	5	1	1	1	0	0	0	3	5	3	1	1	1	0	0	0	3	5	3	1	1	1	0	0	0	3	5	3	15.3	15.3	15.3	53.451	476	476	0	10.429	By matching	By matching	By matching
Q91WE2	Q91WE2	2	2	2	Protein FAM192A	Fam192a	>sp|Q91WE2|F192A_MOUSE Protein FAM192A OS=Mus musculus GN=Fam192a PE=2 SV=1	1	2	2	2	0	2	0	0	0	0	0	0	0	0	2	0	0	0	0	0	0	0	0	2	0	0	0	0	0	0	0	11	11	11	28.702	254	254	0	4.831	By matching	By MS/MS	By matching
Q91WK2	Q91WK2	2	2	2	Eukaryotic translation initiation factor 3 subunit H	Eif3h	>sp|Q91WK2|EIF3H_MOUSE Eukaryotic translation initiation factor 3 subunit H OS=Mus musculus GN=Eif3h PE=1 SV=1	1	2	2	2	1	2	1	1	1	1	1	1	1	1	2	1	1	1	1	1	1	1	1	2	1	1	1	1	1	1	1	5.7	5.7	5.7	39.832	352	352	0	12.333	By MS/MS	By MS/MS	By MS/MS
Q91WM3	Q91WM3	4	4	4	U3 small nucleolar RNA-interacting protein 2	Rrp9	>sp|Q91WM3|U3IP2_MOUSE U3 small nucleolar RNA-interacting protein 2 OS=Mus musculus GN=Rrp9 PE=1 SV=1	1	4	4	4	0	1	4	0	0	0	0	0	1	0	1	4	0	0	0	0	0	1	0	1	4	0	0	0	0	0	1	9.9	9.9	9.9	52.106	475	475	0	12.088	By matching	By matching	By MS/MS
Q91XV3	Q91XV3	9	9	9	Brain acid soluble protein 1	Basp1	>sp|Q91XV3|BASP1_MOUSE Brain acid soluble protein 1 OS=Mus musculus GN=Basp1 PE=1 SV=3	1	9	9	9	2	9	2	3	1	2	0	0	0	2	9	2	3	1	2	0	0	0	2	9	2	3	1	2	0	0	0	78.3	78.3	78.3	22.086	226	226	0	146.67	By MS/MS	By MS/MS	By matching
Q91YK2	Q91YK2	3	3	3	Ribosomal RNA processing protein 1 homolog B	Rrp1b	>sp|Q91YK2|RRP1B_MOUSE Ribosomal RNA processing protein 1 homolog B OS=Mus musculus GN=Rrp1b PE=1 SV=2	1	3	3	3	0	1	3	0	0	0	1	3	3	0	1	3	0	0	0	1	3	3	0	1	3	0	0	0	1	3	3	6.1	6.1	6.1	80.581	724	724	0	8.7577	By matching	By matching	By MS/MS
Q91YR1	Q91YR1	1	1	1	Twinfilin-1	Twf1	>sp|Q91YR1|TWF1_MOUSE Twinfilin-1 OS=Mus musculus GN=Twf1 PE=1 SV=2	1	1	1	1	0	0	1	0	0	0	0	0	0	0	0	1	0	0	0	0	0	0	0	0	1	0	0	0	0	0	0	3.7	3.7	3.7	40.079	350	350	0.0033296	3.1878	By matching	By matching	By MS/MS
Q91YR7;Q91YR7-2	Q91YR7;Q91YR7-2	3;2	3;2	3;2	Pre-mRNA-processing factor 6	Prpf6	>sp|Q91YR7|PRP6_MOUSE Pre-mRNA-processing factor 6 OS=Mus musculus GN=Prpf6 PE=2 SV=1;>sp|Q91YR7-2|PRP6_MOUSE Isoform 2 of Pre-mRNA-processing factor 6 OS=Mus musculus GN=Prpf6	2	3	3	3	1	1	2	0	1	2	2	2	1	1	1	2	0	1	2	2	2	1	1	1	2	0	1	2	2	2	1	3.9	3.9	3.9	106.72	941	941;570	0	8.4529	By matching	By matching	By MS/MS
Q91YT7	Q91YT7	6	3	3	YTH domain-containing family protein 2	Ythdf2	>sp|Q91YT7|YTHD2_MOUSE YTH domain-containing family protein 2 OS=Mus musculus GN=Ythdf2 PE=2 SV=1	1	6	3	3	5	6	4	5	6	5	4	5	3	3	3	3	2	3	2	2	2	2	3	3	3	2	3	2	2	2	2	12.4	6.9	6.9	62.279	579	579	0	10.009	By MS/MS	By MS/MS	By MS/MS
Q91YU8	Q91YU8	8	8	8	Suppressor of SWI4 1 homolog	Ppan	>sp|Q91YU8|SSF1_MOUSE Suppressor of SWI4 1 homolog OS=Mus musculus GN=Ppan PE=1 SV=2	1	8	8	8	0	1	8	0	0	0	2	4	3	0	1	8	0	0	0	2	4	3	0	1	8	0	0	0	2	4	3	22.3	22.3	22.3	52.755	470	470	0	18.712	By matching	By MS/MS	By MS/MS
Q91ZA3;H3BL62;H3BK61;D3YWM4;D3YZC0;H3BJR0;H3BKW6	Q91ZA3	48;15;8;6;4;3;1	48;15;8;6;4;3;1	48;15;8;6;4;3;1	Propionyl-CoA carboxylase alpha chain, mitochondrial	Pcca	>sp|Q91ZA3|PCCA_MOUSE Propionyl-CoA carboxylase alpha chain, mitochondrial OS=Mus musculus GN=Pcca PE=1 SV=2	7	48	48	48	45	45	45	42	43	44	43	44	45	45	45	45	42	43	44	43	44	45	45	45	45	42	43	44	43	44	45	66.6	66.6	66.6	79.921	724	724;183;166;132;163;86;35	0	323.31	By MS/MS	By MS/MS	By MS/MS
Q91ZW3	Q91ZW3	7	7	7	SWI/SNF-related matrix-associated actin-dependent regulator of chromatin subfamily A member 5	Smarca5	>sp|Q91ZW3|SMCA5_MOUSE SWI/SNF-related matrix-associated actin-dependent regulator of chromatin subfamily A member 5 OS=Mus musculus GN=Smarca5 PE=1 SV=1	1	7	7	7	3	3	7	1	0	0	3	4	6	3	3	7	1	0	0	3	4	6	3	3	7	1	0	0	3	4	6	9.8	9.8	9.8	121.63	1051	1051	0	25.704	By MS/MS	By MS/MS	By MS/MS
Q921I9	Q921I9	2	2	2	Exosome complex component RRP41	Exosc4	>sp|Q921I9|EXOS4_MOUSE Exosome complex component RRP41 OS=Mus musculus GN=Exosc4 PE=2 SV=3	1	2	2	2	0	0	2	0	0	0	0	0	0	0	0	2	0	0	0	0	0	0	0	0	2	0	0	0	0	0	0	9.8	9.8	9.8	26.249	245	245	0.0053996	2.954	By matching	By matching	By MS/MS
Q921K2;P11103;P11103-2	Q921K2;P11103	10;8;3	10;8;3	10;8;3	Poly [ADP-ribose] polymerase 1	Parp1	>tr|Q921K2|Q921K2_MOUSE Poly (ADP-ribose) polymerase family, member 1 OS=Mus musculus GN=Parp1 PE=1 SV=1;>sp|P11103|PARP1_MOUSE Poly [ADP-ribose] polymerase 1 OS=Mus musculus GN=Parp1 PE=1 SV=3	3	10	10	10	2	7	8	2	0	1	2	5	4	2	7	8	2	0	1	2	5	4	2	7	8	2	0	1	2	5	4	14.5	14.5	14.5	112.72	1014	1014;1013;492	0	23.276	By MS/MS	By MS/MS	By MS/MS
Q921M3;Q921M3-2	Q921M3;Q921M3-2	10;9	10;9	10;9	Splicing factor 3B subunit 3	Sf3b3	>sp|Q921M3|SF3B3_MOUSE Splicing factor 3B subunit 3 OS=Mus musculus GN=Sf3b3 PE=2 SV=1;>sp|Q921M3-2|SF3B3_MOUSE Isoform 2 of Splicing factor 3B subunit 3 OS=Mus musculus GN=Sf3b3	2	10	10	10	6	5	8	8	5	6	4	5	5	6	5	8	8	5	6	4	5	5	6	5	8	8	5	6	4	5	5	11.8	11.8	11.8	135.55	1217	1217;1122	0	29.689	By MS/MS	By MS/MS	By MS/MS
Q921N6;Q921N6-2;H3BLJ6	Q921N6;Q921N6-2	8;4;3	8;4;3	8;4;3	Probable ATP-dependent RNA helicase DDX27	Ddx27	>sp|Q921N6|DDX27_MOUSE Probable ATP-dependent RNA helicase DDX27 OS=Mus musculus GN=Ddx27 PE=1 SV=3;>sp|Q921N6-2|DDX27_MOUSE Isoform 2 of Probable ATP-dependent RNA helicase DDX27 OS=Mus musculus GN=Ddx27	3	8	8	8	0	1	8	0	0	0	0	0	0	0	1	8	0	0	0	0	0	0	0	1	8	0	0	0	0	0	0	13.4	13.4	13.4	85.938	760	760;292;310	0	19.684	By matching	By matching	By MS/MS
Q921Y2	Q921Y2	2	2	2	U3 small nucleolar ribonucleoprotein protein IMP3	Imp3	>sp|Q921Y2|IMP3_MOUSE U3 small nucleolar ribonucleoprotein protein IMP3 OS=Mus musculus GN=Imp3 PE=2 SV=1	1	2	2	2	0	0	2	0	0	0	0	0	1	0	0	2	0	0	0	0	0	1	0	0	2	0	0	0	0	0	1	15.2	15.2	15.2	21.777	184	184	0	8.4582	By matching	By matching	By MS/MS
Q922B2;Q8BJY7	Q922B2	3;1	3;1	3;1	Aspartate--tRNA ligase, cytoplasmic	Dars	>sp|Q922B2|SYDC_MOUSE Aspartate--tRNA ligase, cytoplasmic OS=Mus musculus GN=Dars PE=2 SV=2	2	3	3	3	0	3	0	0	0	0	0	0	0	0	3	0	0	0	0	0	0	0	0	3	0	0	0	0	0	0	0	6.6	6.6	6.6	57.147	501	501;87	0	4.7484	By matching	By MS/MS	By matching
Q922D8	Q922D8	6	6	6	C-1-tetrahydrofolate synthase, cytoplasmic;Methylenetetrahydrofolate dehydrogenase;Methenyltetrahydrofolate cyclohydrolase;Formyltetrahydrofolate synthetase;C-1-tetrahydrofolate synthase, cytoplasmic, N-terminally processed	Mthfd1	>sp|Q922D8|C1TC_MOUSE C-1-tetrahydrofolate synthase, cytoplasmic OS=Mus musculus GN=Mthfd1 PE=1 SV=4	1	6	6	6	2	6	0	2	1	3	0	0	0	2	6	0	2	1	3	0	0	0	2	6	0	2	1	3	0	0	0	8.4	8.4	8.4	101.2	935	935	0	14.439	By MS/MS	By MS/MS	By matching
Q922Q4	Q922Q4	2	2	2	Pyrroline-5-carboxylate reductase 2	Pycr2	>sp|Q922Q4|P5CR2_MOUSE Pyrroline-5-carboxylate reductase 2 OS=Mus musculus GN=Pycr2 PE=2 SV=1	1	2	2	2	0	2	1	1	0	0	0	0	0	0	2	1	1	0	0	0	0	0	0	2	1	1	0	0	0	0	0	10.6	10.6	10.6	33.659	320	320	0.0033708	3.2753	By matching	By MS/MS	By matching
Q922Q8	Q922Q8	2	2	2	Leucine-rich repeat-containing protein 59	Lrrc59	>sp|Q922Q8|LRC59_MOUSE Leucine-rich repeat-containing protein 59 OS=Mus musculus GN=Lrrc59 PE=1 SV=1	1	2	2	2	0	2	0	0	0	0	0	0	0	0	2	0	0	0	0	0	0	0	0	2	0	0	0	0	0	0	0	8.1	8.1	8.1	34.877	307	307	0	4.4856	By matching	By MS/MS	By matching
Q922R8	Q922R8	6	6	1	Protein disulfide-isomerase A6	Pdia6	>sp|Q922R8|PDIA6_MOUSE Protein disulfide-isomerase A6 OS=Mus musculus GN=Pdia6 PE=1 SV=3	1	6	6	1	0	6	0	1	0	0	0	0	0	0	6	0	1	0	0	0	0	0	0	1	0	0	0	0	0	0	0	21.8	21.8	3.4	48.1	440	440	0	18.307	By matching	By MS/MS	By matching
Q922Y1	Q922Y1	2	2	2	UBX domain-containing protein 1	Ubxn1	>sp|Q922Y1|UBXN1_MOUSE UBX domain-containing protein 1 OS=Mus musculus GN=Ubxn1 PE=1 SV=1	1	2	2	2	0	2	0	0	0	0	0	0	0	0	2	0	0	0	0	0	0	0	0	2	0	0	0	0	0	0	0	13.1	13.1	13.1	33.572	297	297	0	68.841	By matching	By MS/MS	By matching
Q923D4	Q923D4	1	1	1	Splicing factor 3B subunit 5	Sf3b5	>sp|Q923D4|SF3B5_MOUSE Splicing factor 3B subunit 5 OS=Mus musculus GN=Sf3b5 PE=2 SV=1	1	1	1	1	1	1	1	1	1	1	1	1	1	1	1	1	1	1	1	1	1	1	1	1	1	1	1	1	1	1	1	17.4	17.4	17.4	10.119	86	86	0	20.23	By MS/MS	By MS/MS	By MS/MS
Q923F1;Q61189	Q923F1;Q61189	3;2	3;2	3;2	Methylosome subunit pICln	Clns1a	>tr|Q923F1|Q923F1_MOUSE Chloride channel, nucleotide-sensitive, 1A OS=Mus musculus GN=Clns1a PE=1 SV=1;>sp|Q61189|ICLN_MOUSE Methylosome subunit pICln OS=Mus musculus GN=Clns1a PE=2 SV=1	2	3	3	3	1	3	0	0	0	0	0	0	0	1	3	0	0	0	0	0	0	0	1	3	0	0	0	0	0	0	0	14.9	14.9	14.9	26.522	241	241;236	0	8.8151	By matching	By MS/MS	By matching
Q923G2	Q923G2	1	1	1	DNA-directed RNA polymerases I, II, and III subunit RPABC3	Polr2h	>sp|Q923G2|RPAB3_MOUSE DNA-directed RNA polymerases I, II, and III subunit RPABC3 OS=Mus musculus GN=Polr2h PE=2 SV=3	1	1	1	1	0	1	1	0	0	1	0	0	0	0	1	1	0	0	1	0	0	0	0	1	1	0	0	1	0	0	0	8	8	8	17.143	150	150	0.007431	2.8396	By matching	By MS/MS	By MS/MS
Q925B0-2;Q925B0	Q925B0-2;Q925B0	1;1	1;1	1;1	PRKC apoptosis WT1 regulator protein	Pawr	>sp|Q925B0-2|PAWR_MOUSE Isoform 2 of PRKC apoptosis WT1 regulator protein OS=Mus musculus GN=Pawr;>sp|Q925B0|PAWR_MOUSE PRKC apoptosis WT1 regulator protein OS=Mus musculus GN=Pawr PE=1 SV=2	2	1	1	1	0	1	0	0	0	0	0	0	0	0	1	0	0	0	0	0	0	0	0	1	0	0	0	0	0	0	0	5.5	5.5	5.5	30.944	289	289;333	0.0033333	3.1883	By matching	By MS/MS	By matching
Q93092	Q93092	4	4	4	Transaldolase	Taldo1	>sp|Q93092|TALDO_MOUSE Transaldolase OS=Mus musculus GN=Taldo1 PE=1 SV=2	1	4	4	4	0	4	0	1	0	0	0	0	0	0	4	0	1	0	0	0	0	0	0	4	0	1	0	0	0	0	0	11.9	11.9	11.9	37.387	337	337	0	8.4914	By matching	By MS/MS	By matching
Q99J36	Q99J36	1	1	1	THUMP domain-containing protein 1	Thumpd1	>sp|Q99J36|THUM1_MOUSE THUMP domain-containing protein 1 OS=Mus musculus GN=Thumpd1 PE=1 SV=1	1	1	1	1	0	1	0	0	0	0	0	0	0	0	1	0	0	0	0	0	0	0	0	1	0	0	0	0	0	0	0	4	4	4	38.884	350	350	0	4.1569	By matching	By MS/MS	By matching
Q99J39-2;Q99J39	Q99J39-2;Q99J39	1;1	1;1	1;1	Malonyl-CoA decarboxylase, mitochondrial	Mlycd	>sp|Q99J39-2|DCMC_MOUSE Isoform Cytoplasmic+peroxisomal of Malonyl-CoA decarboxylase, mitochondrial OS=Mus musculus GN=Mlycd;>sp|Q99J39|DCMC_MOUSE Malonyl-CoA decarboxylase, mitochondrial OS=Mus musculus GN=Mlycd PE=1 SV=1	2	1	1	1	0	0	0	1	1	1	1	0	0	0	0	0	1	1	1	1	0	0	0	0	0	1	1	1	1	0	0	5.1	5.1	5.1	50.766	454	454;492	0.0034014	3.3632	By matching	By matching	By matching
Q99J95-3;Q99J95-2;Q99J95	Q99J95-3;Q99J95-2;Q99J95	2;1;1	2;1;1	2;1;1	Cyclin-dependent kinase 9	Cdk9	>sp|Q99J95-3|CDK9_MOUSE Isoform 3 of Cyclin-dependent kinase 9 OS=Mus musculus GN=Cdk9;>sp|Q99J95-2|CDK9_MOUSE Isoform 2 of Cyclin-dependent kinase 9 OS=Mus musculus GN=Cdk9;>sp|Q99J95|CDK9_MOUSE Cyclin-dependent kinase 9 OS=Mus musculus GN=Cdk9 PE=1 SV=1	3	2	2	2	1	1	0	0	0	0	0	0	0	1	1	0	0	0	0	0	0	0	1	1	0	0	0	0	0	0	0	10.7	10.7	10.7	28.026	243	243;321;372	0.0033937	3.3324	By MS/MS	By MS/MS	By matching
Q99JB2;A2AG39	Q99JB2;A2AG39	2;1	2;1	1;0	Stomatin-like protein 2, mitochondrial	Stoml2	>sp|Q99JB2|STML2_MOUSE Stomatin-like protein 2, mitochondrial OS=Mus musculus GN=Stoml2 PE=1 SV=1;>tr|A2AG39|A2AG39_MOUSE Stomatin-like protein 2, mitochondrial (Fragment) OS=Mus musculus GN=Stoml2 PE=1 SV=1	2	2	2	1	1	2	0	1	0	1	0	0	0	1	2	0	1	0	1	0	0	0	1	1	0	1	0	1	0	0	0	12.2	12.2	3.7	38.384	353	353;286	0.0074707	2.8862	By matching	By MS/MS	By matching
Q99JF8;A2BI12;Q99JF8-2;F6RB63	Q99JF8;A2BI12;Q99JF8-2	10;7;7;4	10;7;7;4	10;7;7;4	PC4 and SFRS1-interacting protein	Psip1	>sp|Q99JF8|PSIP1_MOUSE PC4 and SFRS1-interacting protein OS=Mus musculus GN=Psip1 PE=1 SV=1;>tr|A2BI12|A2BI12_MOUSE PC4 and SFRS1-interacting protein OS=Mus musculus GN=Psip1 PE=1 SV=1;>sp|Q99JF8-2|PSIP1_MOUSE Isoform 2 of PC4 and SFRS1-interacting protein	4	10	10	10	1	10	3	2	1	2	2	2	1	1	10	3	2	1	2	2	2	1	1	10	3	2	1	2	2	2	1	25.6	25.6	25.6	59.696	528	528;327;331;90	0	34.755	By MS/MS	By MS/MS	By MS/MS
Q99K48	Q99K48	6	6	6	Non-POU domain-containing octamer-binding protein	Nono	>sp|Q99K48|NONO_MOUSE Non-POU domain-containing octamer-binding protein OS=Mus musculus GN=Nono PE=1 SV=3	1	6	6	6	3	6	1	2	2	2	1	1	2	3	6	1	2	2	2	1	1	2	3	6	1	2	2	2	1	1	2	24.9	24.9	24.9	54.54	473	473	0	21.593	By MS/MS	By MS/MS	By matching
Q99KP6;Q99KP6-2;Q99KP6-3	Q99KP6;Q99KP6-2;Q99KP6-3	4;4;3	4;4;3	4;4;3	Pre-mRNA-processing factor 19	Prpf19	>sp|Q99KP6|PRP19_MOUSE Pre-mRNA-processing factor 19 OS=Mus musculus GN=Prpf19 PE=1 SV=1;>sp|Q99KP6-2|PRP19_MOUSE Isoform 2 of Pre-mRNA-processing factor 19 OS=Mus musculus GN=Prpf19;>sp|Q99KP6-3|PRP19_MOUSE Isoform 3 of Pre-mRNA-processing factor 19 OS=Mu	3	4	4	4	3	3	4	1	3	4	2	3	3	3	3	4	1	3	4	2	3	3	3	3	4	1	3	4	2	3	3	12.1	12.1	12.1	55.238	504	504;523;419	0	9.2714	By MS/MS	By MS/MS	By MS/MS
Q99L45;E0CXJ3	Q99L45;E0CXJ3	4;2	4;2	4;2	Eukaryotic translation initiation factor 2 subunit 2	Eif2s2	>sp|Q99L45|IF2B_MOUSE Eukaryotic translation initiation factor 2 subunit 2 OS=Mus musculus GN=Eif2s2 PE=1 SV=1;>tr|E0CXJ3|E0CXJ3_MOUSE Eukaryotic translation initiation factor 2 subunit 2 (Fragment) OS=Mus musculus GN=Eif2s2 PE=4 SV=1	2	4	4	4	2	4	0	3	0	1	1	1	1	2	4	0	3	0	1	1	1	1	2	4	0	3	0	1	1	1	1	13.9	13.9	13.9	38.092	331	331;118	0	75.024	By matching	By MS/MS	By matching
Q99L48	Q99L48	2	2	2	60S ribosomal export protein NMD3	Nmd3	>sp|Q99L48|NMD3_MOUSE 60S ribosomal export protein NMD3 OS=Mus musculus GN=Nmd3 PE=2 SV=1	1	2	2	2	2	2	2	1	0	1	2	2	2	2	2	2	1	0	1	2	2	2	2	2	2	1	0	1	2	2	2	5.6	5.6	5.6	57.611	503	503	0	5.8093	By matching	By MS/MS	By matching
Q99LF4	Q99LF4	3	3	3	tRNA-splicing ligase RtcB homolog	Rtcb	>sp|Q99LF4|RTCB_MOUSE tRNA-splicing ligase RtcB homolog OS=Mus musculus GN=Rtcb PE=2 SV=1	1	3	3	3	1	2	2	0	1	0	1	1	2	1	2	2	0	1	0	1	1	2	1	2	2	0	1	0	1	1	2	8.1	8.1	8.1	55.249	505	505	0	5.2845	By matching	By MS/MS	By MS/MS
Q99LH1;B1ASC2	Q99LH1;B1ASC2	2;1	2;1	2;1	Nucleolar GTP-binding protein 2	Gnl2	>sp|Q99LH1|NOG2_MOUSE Nucleolar GTP-binding protein 2 OS=Mus musculus GN=Gnl2 PE=2 SV=2;>tr|B1ASC2|B1ASC2_MOUSE Nucleolar GTP-binding protein 2 (Fragment) OS=Mus musculus GN=Gnl2 PE=4 SV=1	2	2	2	2	0	0	2	0	0	0	0	0	0	0	0	2	0	0	0	0	0	0	0	0	2	0	0	0	0	0	0	3.2	3.2	3.2	83.345	728	728;100	0.0033482	3.2253	By matching	By matching	By MS/MS
Q99LL5	Q99LL5	1	1	1	Periodic tryptophan protein 1 homolog	Pwp1	>sp|Q99LL5|PWP1_MOUSE Periodic tryptophan protein 1 homolog OS=Mus musculus GN=Pwp1 PE=1 SV=1	1	1	1	1	0	0	1	0	0	0	1	0	1	0	0	1	0	0	0	1	0	1	0	0	1	0	0	0	1	0	1	4.2	4.2	4.2	55.586	501	501	0.0084299	2.7851	By matching	By matching	By MS/MS
Q99LT0	Q99LT0	4	4	4	Protein dpy-30 homolog	Dpy30	>sp|Q99LT0|DPY30_MOUSE Protein dpy-30 homolog OS=Mus musculus GN=Dpy30 PE=1 SV=1	1	4	4	4	1	4	0	0	0	1	0	0	0	1	4	0	0	0	1	0	0	0	1	4	0	0	0	1	0	0	0	76.8	76.8	76.8	11.213	99	99	0	106.87	By matching	By MS/MS	By matching
Q99ME9	Q99ME9	10	10	10	Nucleolar GTP-binding protein 1	Gtpbp4	>sp|Q99ME9|NOG1_MOUSE Nucleolar GTP-binding protein 1 OS=Mus musculus GN=Gtpbp4 PE=2 SV=3	1	10	10	10	0	0	10	0	0	0	1	3	4	0	0	10	0	0	0	1	3	4	0	0	10	0	0	0	1	3	4	19.6	19.6	19.6	74.112	634	634	0	22.12	By matching	By matching	By MS/MS
Q99MN1;Q8R2P8	Q99MN1;Q8R2P8	5;4	5;4	5;4	Lysine--tRNA ligase	Kars	>sp|Q99MN1|SYK_MOUSE Lysine--tRNA ligase OS=Mus musculus GN=Kars PE=1 SV=1;>tr|Q8R2P8|Q8R2P8_MOUSE Lysine--tRNA ligase OS=Mus musculus GN=Kars PE=1 SV=1	2	5	5	5	1	5	1	1	0	1	0	0	0	1	5	1	1	0	1	0	0	0	1	5	1	1	0	1	0	0	0	11.6	11.6	11.6	67.839	595	595;624	0	10.901	By matching	By MS/MS	By matching
Q99MN9;E9Q1J7;D3YZC1;A0A087WQV1	Q99MN9;E9Q1J7	32;30;13;7	32;30;13;7	32;30;13;7	Propionyl-CoA carboxylase beta chain, mitochondrial	Pccb	>sp|Q99MN9|PCCB_MOUSE Propionyl-CoA carboxylase beta chain, mitochondrial OS=Mus musculus GN=Pccb PE=1 SV=2;>tr|E9Q1J7|E9Q1J7_MOUSE Propionyl-CoA carboxylase beta chain, mitochondrial OS=Mus musculus GN=Pccb PE=1 SV=1	4	32	32	32	28	31	27	23	26	28	29	26	28	28	31	27	23	26	28	29	26	28	28	31	27	23	26	28	29	26	28	72.3	72.3	72.3	58.408	541	541;504;256;132	0	323.31	By MS/MS	By MS/MS	By MS/MS
Q99MR6-3;Q99MR6-4;Q99MR6-2;Q99MR6	Q99MR6-3;Q99MR6-4;Q99MR6-2;Q99MR6	3;3;3;3	3;3;3;3	3;3;3;3	Serrate RNA effector molecule homolog	Srrt	>sp|Q99MR6-3|SRRT_MOUSE Isoform C of Serrate RNA effector molecule homolog OS=Mus musculus GN=Srrt;>sp|Q99MR6-4|SRRT_MOUSE Isoform D of Serrate RNA effector molecule homolog OS=Mus musculus GN=Srrt;>sp|Q99MR6-2|SRRT_MOUSE Isoform B of Serrate RNA effector	4	3	3	3	2	3	2	2	0	2	1	0	0	2	3	2	2	0	2	1	0	0	2	3	2	2	0	2	1	0	0	3.8	3.8	3.8	99.438	864	864;868;871;875	0	7.3529	By matching	By MS/MS	By matching
Q99MR8;D6RI29;F6Z2J7;D6RFE1	Q99MR8	48;19;12;2	47;19;11;2	47;19;11;2	Methylcrotonoyl-CoA carboxylase subunit alpha, mitochondrial	Mccc1	>sp|Q99MR8|MCCA_MOUSE Methylcrotonoyl-CoA carboxylase subunit alpha, mitochondrial OS=Mus musculus GN=Mccc1 PE=1 SV=2	4	48	47	47	46	45	46	42	46	46	45	46	44	45	44	45	41	45	45	44	45	43	45	44	45	41	45	45	44	45	43	73.8	72.9	72.9	79.343	717	717;255;201;84	0	323.31	By MS/MS	By MS/MS	By MS/MS
Q99MX1	Q99MX1	2	2	2	Ubiquitin carboxyl-terminal hydrolase 26	Usp26	>sp|Q99MX1|UBP26_MOUSE Ubiquitin carboxyl-terminal hydrolase 26 OS=Mus musculus GN=Usp26 PE=2 SV=2	1	2	2	2	1	1	1	2	2	1	1	1	1	1	1	1	2	2	1	1	1	1	1	1	1	2	2	1	1	1	1	2.9	2.9	2.9	95.451	835	835	0	4.1325	By matching	By matching	By matching
Q99PT1	Q99PT1	4	4	4	Rho GDP-dissociation inhibitor 1	Arhgdia	>sp|Q99PT1|GDIR1_MOUSE Rho GDP-dissociation inhibitor 1 OS=Mus musculus GN=Arhgdia PE=1 SV=3	1	4	4	4	0	4	0	2	0	0	0	0	0	0	4	0	2	0	0	0	0	0	0	4	0	2	0	0	0	0	0	39.2	39.2	39.2	23.407	204	204	0	22.228	By matching	By MS/MS	By matching
Q99PV0;B7ZC27	Q99PV0;B7ZC27	14;8	14;8	14;8	Pre-mRNA-processing-splicing factor 8	Prpf8	>sp|Q99PV0|PRP8_MOUSE Pre-mRNA-processing-splicing factor 8 OS=Mus musculus GN=Prpf8 PE=1 SV=2;>tr|B7ZC27|B7ZC27_MOUSE Pre-mRNA-processing-splicing factor 8 (Fragment) OS=Mus musculus GN=Prpf8 PE=4 SV=1	2	14	14	14	4	7	13	6	10	10	7	9	9	4	7	13	6	10	10	7	9	9	4	7	13	6	10	10	7	9	9	10	10	10	273.61	2335	2335;1044	0	32.551	By MS/MS	By MS/MS	By MS/MS
Q9CPN9	Q9CPN9	1	1	1		2210010C04Rik	>tr|Q9CPN9|Q9CPN9_MOUSE Protein 2210010C04Rik OS=Mus musculus GN=2210010C04Rik PE=2 SV=1	1	1	1	1	1	1	1	1	1	1	1	1	1	1	1	1	1	1	1	1	1	1	1	1	1	1	1	1	1	1	1	4.9	4.9	4.9	26.422	247	247	0	5.7854	By MS/MS	By MS/MS	By MS/MS
Q9CPP0	Q9CPP0	2	2	2	Nucleoplasmin-3	Npm3	>sp|Q9CPP0|NPM3_MOUSE Nucleoplasmin-3 OS=Mus musculus GN=Npm3 PE=2 SV=3	1	2	2	2	1	2	2	1	0	1	2	2	2	1	2	2	1	0	1	2	2	2	1	2	2	1	0	1	2	2	2	17.7	17.7	17.7	19.023	175	175	0	6.5821	By MS/MS	By MS/MS	By MS/MS
Q9CPQ3	Q9CPQ3	3	3	3	Mitochondrial import receptor subunit TOM22 homolog	Tomm22	>sp|Q9CPQ3|TOM22_MOUSE Mitochondrial import receptor subunit TOM22 homolog OS=Mus musculus GN=Tomm22 PE=2 SV=3	1	3	3	3	3	3	1	2	1	0	0	0	0	3	3	1	2	1	0	0	0	0	3	3	1	2	1	0	0	0	0	40.1	40.1	40.1	15.537	142	142	0	10.415	By matching	By MS/MS	By matching
Q9CPS7	Q9CPS7	1	1	1	RNA-binding protein PNO1	Pno1	>sp|Q9CPS7|PNO1_MOUSE RNA-binding protein PNO1 OS=Mus musculus GN=Pno1 PE=2 SV=1	1	1	1	1	0	0	1	0	0	0	0	1	1	0	0	1	0	0	0	0	1	1	0	0	1	0	0	0	0	1	1	7.3	7.3	7.3	27.453	248	248	0	13.679	By matching	By matching	By MS/MS
Q9CPT5;D3Z7M5	Q9CPT5;D3Z7M5	4;3	4;3	4;3	Nucleolar protein 16	Nop16	>sp|Q9CPT5|NOP16_MOUSE Nucleolar protein 16 OS=Mus musculus GN=Nop16 PE=2 SV=1;>tr|D3Z7M5|D3Z7M5_MOUSE Nucleolar protein 16 OS=Mus musculus GN=Nop16 PE=4 SV=1	2	4	4	4	0	0	4	0	0	0	2	4	2	0	0	4	0	0	0	2	4	2	0	0	4	0	0	0	2	4	2	33.1	33.1	33.1	21.139	178	178;181	0	17.33	By matching	By matching	By MS/MS
Q9CPU0	Q9CPU0	3	3	3	Lactoylglutathione lyase	Glo1	>sp|Q9CPU0|LGUL_MOUSE Lactoylglutathione lyase OS=Mus musculus GN=Glo1 PE=1 SV=3	1	3	3	3	0	3	0	0	0	0	0	0	0	0	3	0	0	0	0	0	0	0	0	3	0	0	0	0	0	0	0	21.2	21.2	21.2	20.809	184	184	0	5.1172	By matching	By MS/MS	By matching
Q9CPY7-2;Q9CPY7	Q9CPY7-2;Q9CPY7	5;5	5;5	5;5	Cytosol aminopeptidase	Lap3	>sp|Q9CPY7-2|AMPL_MOUSE Isoform 2 of Cytosol aminopeptidase OS=Mus musculus GN=Lap3;>sp|Q9CPY7|AMPL_MOUSE Cytosol aminopeptidase OS=Mus musculus GN=Lap3 PE=1 SV=3	2	5	5	5	0	5	0	1	0	0	0	0	0	0	5	0	1	0	0	0	0	0	0	5	0	1	0	0	0	0	0	15.4	15.4	15.4	52.75	488	488;519	0	16.892	By matching	By MS/MS	By matching
Q9CQ20;F7D5Q6;F6XIS3	Q9CQ20	6;1;1	6;1;1	6;1;1	Mid1-interacting protein 1	Mid1ip1	>sp|Q9CQ20|M1IP1_MOUSE Mid1-interacting protein 1 OS=Mus musculus GN=Mid1ip1 PE=1 SV=1	3	6	6	6	6	4	5	4	6	6	5	6	5	6	4	5	4	6	6	5	6	5	6	4	5	4	6	6	5	6	5	40.1	40.1	40.1	20.356	182	182;51;51	0	28.731	By MS/MS	By MS/MS	By MS/MS
Q9CQ43;Q8VCG1	Q9CQ43;Q8VCG1	6;5	6;5	6;5		Dut	>tr|Q9CQ43|Q9CQ43_MOUSE Deoxyuridine triphosphatase OS=Mus musculus GN=Dut PE=2 SV=1;>tr|Q8VCG1|Q8VCG1_MOUSE Deoxyuridine triphosphatase, isoform CRA_b OS=Mus musculus GN=Dut PE=2 SV=1	2	6	6	6	2	6	1	1	0	0	0	0	0	2	6	1	1	0	0	0	0	0	2	6	1	1	0	0	0	0	0	50.6	50.6	50.6	17.384	162	162;200	0	29.679	By MS/MS	By MS/MS	By matching
Q9CQB4;Q9D855	Q9CQB4;Q9D855	3;3	3;3	3;3	Cytochrome b-c1 complex subunit 7	Uqcrb	>tr|Q9CQB4|Q9CQB4_MOUSE Cytochrome b-c1 complex subunit 7 OS=Mus musculus GN=Uqcrb PE=1 SV=1;>sp|Q9D855|QCR7_MOUSE Cytochrome b-c1 complex subunit 7 OS=Mus musculus GN=Uqcrb PE=1 SV=3	2	3	3	3	0	3	0	0	0	0	0	0	0	0	3	0	0	0	0	0	0	0	0	3	0	0	0	0	0	0	0	26.1	26.1	26.1	13.561	111	111;111	0	4.936	By matching	By MS/MS	By matching
Q9CQF7;Q9CWM4	Q9CQF7;Q9CWM4	2;2	2;2	2;2	Prefoldin subunit 1	Pfdn1	>tr|Q9CQF7|Q9CQF7_MOUSE Prefoldin 1 OS=Mus musculus GN=Pfdn1 PE=2 SV=1;>sp|Q9CWM4|PFD1_MOUSE Prefoldin subunit 1 OS=Mus musculus GN=Pfdn1 PE=2 SV=1	2	2	2	2	1	2	0	0	0	0	0	0	0	1	2	0	0	0	0	0	0	0	1	2	0	0	0	0	0	0	0	13.9	13.9	13.9	14.255	122	122;122	0	4.5469	By matching	By MS/MS	By matching
Q9CQH7	Q9CQH7	2	2	2	Transcription factor BTF3 homolog 4	Btf3l4	>sp|Q9CQH7|BT3L4_MOUSE Transcription factor BTF3 homolog 4 OS=Mus musculus GN=Btf3l4 PE=2 SV=1	1	2	2	2	0	2	0	0	0	0	0	0	0	0	2	0	0	0	0	0	0	0	0	2	0	0	0	0	0	0	0	20.9	20.9	20.9	17.27	158	158	0	18.564	By matching	By MS/MS	By matching
Q9CQM9	Q9CQM9	3	3	3	Glutaredoxin-3	Glrx3	>sp|Q9CQM9|GLRX3_MOUSE Glutaredoxin-3 OS=Mus musculus GN=Glrx3 PE=1 SV=1	1	3	3	3	1	3	0	0	0	0	0	0	0	1	3	0	0	0	0	0	0	0	1	3	0	0	0	0	0	0	0	11	11	11	37.778	337	337	0	8.6791	By matching	By MS/MS	By matching
Q9CQR2	Q9CQR2	7	7	7	40S ribosomal protein S21	Rps21	>sp|Q9CQR2|RS21_MOUSE 40S ribosomal protein S21 OS=Mus musculus GN=Rps21 PE=2 SV=1	1	7	7	7	7	7	7	2	2	3	7	7	7	7	7	7	2	2	3	7	7	7	7	7	7	2	2	3	7	7	7	60.2	60.2	60.2	9.1413	83	83	0	61.668	By MS/MS	By MS/MS	By MS/MS
Q9CQS2	Q9CQS2	2	2	2	H/ACA ribonucleoprotein complex subunit 3	Nop10	>sp|Q9CQS2|NOP10_MOUSE H/ACA ribonucleoprotein complex subunit 3 OS=Mus musculus GN=Nop10 PE=3 SV=1	1	2	2	2	0	1	2	0	0	0	0	0	0	0	1	2	0	0	0	0	0	0	0	1	2	0	0	0	0	0	0	42.2	42.2	42.2	7.7059	64	64	0	7.6511	By matching	By matching	By MS/MS
Q9CQS8	Q9CQS8	1	1	1	Protein transport protein Sec61 subunit beta	Sec61b	>sp|Q9CQS8|SC61B_MOUSE Protein transport protein Sec61 subunit beta OS=Mus musculus GN=Sec61b PE=1 SV=3	1	1	1	1	1	1	1	1	1	1	1	1	1	1	1	1	1	1	1	1	1	1	1	1	1	1	1	1	1	1	1	15.6	15.6	15.6	9.9583	96	96	0	3.9498	By MS/MS	By MS/MS	By MS/MS
Q9CQU1	Q9CQU1	1	1	1	Microfibrillar-associated protein 1	Mfap1	>sp|Q9CQU1|MFAP1_MOUSE Microfibrillar-associated protein 1 OS=Mus musculus GN=Mfap1 PE=1 SV=1	1	1	1	1	0	1	1	1	1	1	0	1	0	0	1	1	1	1	1	0	1	0	0	1	1	1	1	1	0	1	0	4.1	4.1	4.1	51.954	439	439	0	9.1594	By matching	By MS/MS	By MS/MS
Q9CQV8-2;Q9CQV8;A2A5N1	Q9CQV8-2;Q9CQV8;A2A5N1	4;4;3	2;2;2	2;2;2	14-3-3 protein beta/alpha;14-3-3 protein beta/alpha, N-terminally processed	Ywhab	>sp|Q9CQV8-2|1433B_MOUSE Isoform Short of 14-3-3 protein beta/alpha OS=Mus musculus GN=Ywhab;>sp|Q9CQV8|1433B_MOUSE 14-3-3 protein beta/alpha OS=Mus musculus GN=Ywhab PE=1 SV=3;>tr|A2A5N1|A2A5N1_MOUSE 14-3-3 protein beta/alpha (Fragment) OS=Mus musculus GN	3	4	2	2	3	4	3	3	2	2	1	2	0	1	2	1	1	0	1	0	0	0	1	2	1	1	0	1	0	0	0	18	10.7	10.7	27.854	244	244;246;159	0	5.7805	By matching	By MS/MS	By matching
Q9CQX2	Q9CQX2	4	4	4	Cytochrome b5 type B	Cyb5b	>sp|Q9CQX2|CYB5B_MOUSE Cytochrome b5 type B OS=Mus musculus GN=Cyb5b PE=1 SV=1	1	4	4	4	2	4	0	0	0	1	0	0	0	2	4	0	0	0	1	0	0	0	2	4	0	0	0	1	0	0	0	48.6	48.6	48.6	16.318	146	146	0	44.515	By MS/MS	By MS/MS	By matching
Q9CR16	Q9CR16	4	4	4	Peptidyl-prolyl cis-trans isomerase D	Ppid	>sp|Q9CR16|PPID_MOUSE Peptidyl-prolyl cis-trans isomerase D OS=Mus musculus GN=Ppid PE=1 SV=3	1	4	4	4	1	4	0	1	0	1	0	0	0	1	4	0	1	0	1	0	0	0	1	4	0	1	0	1	0	0	0	18.6	18.6	18.6	40.742	370	370	0	8.3915	By matching	By MS/MS	By matching
Q9CR41-2;Q9CR41	Q9CR41-2;Q9CR41	2;2	2;2	2;2	Huntingtin-interacting protein K	Hypk	>sp|Q9CR41-2|HYPK_MOUSE Isoform 2 of Huntingtin-interacting protein K OS=Mus musculus GN=Hypk;>sp|Q9CR41|HYPK_MOUSE Huntingtin-interacting protein K OS=Mus musculus GN=Hypk PE=2 SV=2	2	2	2	2	0	2	0	1	1	0	0	0	0	0	2	0	1	1	0	0	0	0	0	2	0	1	1	0	0	0	0	23.5	23.5	23.5	9.272	81	81;129	0	4.6147	By matching	By MS/MS	By matching
Q9CR47	Q9CR47	1	1	1	Ribosome biogenesis protein NSA2 homolog	Nsa2	>sp|Q9CR47|NSA2_MOUSE Ribosome biogenesis protein NSA2 homolog OS=Mus musculus GN=Nsa2 PE=2 SV=1	1	1	1	1	0	0	1	0	0	0	0	0	0	0	0	1	0	0	0	0	0	0	0	0	1	0	0	0	0	0	0	4.2	4.2	4.2	30.036	260	260	0.0064725	2.9506	By matching	By matching	By MS/MS
[truncated: 136 more rows]
[truncated: 66 more columns]

## Sheet: Skiv2l-tandemIP_Fig3B
Protein IDs	Majority protein IDs	Peptide counts (all)	Peptide counts (razor+unique)	Peptide counts (unique)	Protein names	Gene names	Fasta headers	Number of proteins	Peptides	Razor + unique peptides	Unique peptides	Peptides ctrl_IP01	Peptides ctrl_IP02	Peptides ctrl_IP03	Peptides Skiv2l_IP04	Peptides Skiv2l_IP05	Peptides Skiv2l_IP06	Razor + unique peptides ctrl_IP01	Razor + unique peptides ctrl_IP02	Razor + unique peptides ctrl_IP03	Razor + unique peptides Skiv2l_IP04	Razor + unique peptides Skiv2l_IP05	Razor + unique peptides Skiv2l_IP06	Unique peptides ctrl_IP01	Unique peptides ctrl_IP02	Unique peptides ctrl_IP03	Unique peptides Skiv2l_IP04	Unique peptides Skiv2l_IP05	Unique peptides Skiv2l_IP06	Sequence coverage [%]	Unique + razor sequence coverage [%]	Unique sequence coverage [%]	Mol. weight [kDa]	Sequence length	Sequence lengths	Q-value	Score	Identification type ctrl_IP01	Identification type ctrl_IP02	Identification type ctrl_IP03	Identification type Skiv2l_IP04	Identification type Skiv2l_IP05	Identification type Skiv2l_IP06	Sequence coverage ctrl_IP01 [%]	Sequence coverage ctrl_IP02 [%]	Sequence coverage ctrl_IP03 [%]	Sequence coverage Skiv2l_IP04 [%]	Sequence coverage Skiv2l_IP05 [%]	Sequence coverage Skiv2l_IP06 [%]
[truncated: 106 more rows]
[truncated: 39 more columns]

[truncated: 1 more sheets: Skiv2l-Aven-StrepIP_Fig3F_Fig3G]
