# Supplementary material for: Mammalian RNA Decay Pathways Are Highly Specialized and Widely Linked to Translation
Source: Mol Cell. 2020 Mar 19;77(6):1222–1236.e13. doi: 10.1016/j.molcel.2020.01.007 (PMC7083229; doi:10.1016/j.molcel.2020.01.007)
Supplement: Table S6. Genomic 1-kb-Window Analysis for CRAC and RNA-Seq, Related to Figure 7 — Only non-coding windows are included. Furthermore, windows are only included for which monosomes, disomes and RNA-seq signal is detectable in at least one condition. The following columns are included: Column 1: Genomic 1 kb window (chromosome, start, end, and strand). Column 2: Associated gene name(s). Column 3: Window classification based on overlapping protein-coding genes. Column 4: SKIV2L CRAC change for the window in Aven−/− versus wild-type cells (down = reduced, control = slight change, up/very_up = increased). Columns 5-14: Log2 fold change for various CRAC, ribosome profiling or RNA-seq counts, in each case, normalized to the median log2 fold change for the SKIV2L CRAC “down” category (see column 4); in the following order (column numbers given): 5: SKIV2L CRAC for Aven−/− versus wild-type cells. 6: AVEN CRAC versus SKIV2L CRAC in wild-type cells. 7: Monosome profiling for Aven−/− versus wild-type cells. 8: Disome profiling for Aven−/− versus wild-type cells. 9: RNA-seq for Aven−/− versus wild-type cells. 10: RNA-seq for Skiv2lfl/fl cells after 2 days of 4OHT treatment versus untreated. 11: RNA-seq for Skiv2lfl/fl cells after 4 days of 4OHT treatment versus untreated. 12: RNA-seq for Skiv2lfl/fl cells after 6 days of 4OHT treatment versus untreated. 13: RNA-seq for Skiv2lfl/flAven−/− cells after 2 days of 4OHT treatment versus untreated. 14: RNA-seq for Skiv2lfl/flAven−/− cells after 4 days of 4OHT treatment versus untreated. [file mmc7.xlsx]

## Sheet: Table S6
1	2	3	4	5	6	7	8	9	10	11	12	13	14
window	gene_name	primary.feature	ski2.categories.log2	CRAC_Ski2	CRAC_AvenvsSki2	monosome	disome	AvenKO_RNA	Ski2KOd2_RNA	Ski2KOd4_RNA	Ski2KOd6_RNA	doubleKOd2vsWT_RNA	doubleKOd4vsWT_RNA
10_108298000_108299000_+	none	intergenic	down	-0.447653	-0.447653	0.868329	0.238723	0.161694	0.060022	0.293501	0.742897	0.401955	-0.0678721
10_119240000_119241000_+	Cand1	antisense exon	very_up	1.32206	1.41228	1.16846	2.47651	0.10068	-0.0951219	0.260582	0.594691	0.41298	0.114191
10_127070000_127071000_+	Tspan31	antisense exon	control	0.231368	-0.0657822	0.507422	-0.269743	-0.273647	0.148248	-0.0242908	-0.280364	-0.341235	-0.254549
10_127311000_127312000_+	Mars	antisense exon	control	0.406909	0.308496	-0.0126085	-0.782607	0.408498	-0.397499	-0.11799	0.126649	0.50696	1.33468
10_127337000_127338000_+	Gli1	antisense exon	control	0.165789	-0.24112	0.184316	1.49692	-0.0352281	0.0237766	-0.149435	-0.113753	0.517469	0.514532
10_127341000_127342000_+	Gli1	antisense exon	control	0.330121	-0.0983274	0.870885	1.06749	0.1745	-0.00236528	0.301306	0.752894	0.870051	0.923941
10_128058000_128059000_-	Ptges3	antisense exon	up	0.594282	1.20575	0.615121	-0.0556832	-0.0700297	0.075225	-0.110622	0.0526708	0.0433295	-0.189791
10_128232000_128233000_-	Timeless	antisense exon	control	0.276286	-0.447653	0.299279	0.822341	0.109179	-0.260064	-0.502374	-0.675162	0.0175234	0.046685
10_128303000_128304000_-	Pan2	antisense exon	control	-0.0648637	-0.010385	0.569774	1.25525	0.561539	0.172737	0.475926	0.817125	0.454688	0.610274
10_128494000_128495000_+	Myl6:Myl6b	antisense exon	control	0.315429	0.308496	0.346667	3.08768	0.117108	0.0990886	0.0954791	0.364555	0.201124	0.596667
10_128499000_128500000_+	Myl6b	antisense upstream	control	-0.128139	-0.24112	-0.86967	-1.66157	-0.0709581	-0.0887391	0.288255	0.185176	-0.054387	0.16597
10_128676000_128677000_-	none	intergenic	control	0.332995	0.321386	0.500309	-0.0245539	0.277828	-0.200372	-0.0466888	0.00704343	-0.123138	-0.138841
10_128748000_128749000_-	Pym1	antisense exon	up	0.780161	-0.37957	0.893444	3.32671	-0.0936747	0.117333	0.629905	0.741676	0.830762	0.181446
10_130542000_130543000_+	none	intergenic	control	0.406909	0	-0.360857	-1.0819	-0.0115259	-0.0911002	-0.297899	-0.294005	0.26906	-0.151735
10_21829000_21830000_+	none	intergenic	control	0.217753	0	0.479108	-2.22123	-0.0474565	-0.0397397	0.480805	0.102704	0.330424	0.436324
10_21845000_21846000_-	none	intergenic	control	0.406909	0	0.197585	1.37779	-0.38069	0.420693	0.428989	0.522776	0.319691	0.161607
10_3973000_3974000_-	Mthfd1l	antisense exon	very_up	1.36666	0.510668	0.159837	2.63962	0.0933317	0.00317776	0.255343	-0.603592	0.418385	0.750762
10_39731000_39732000_-	Rev3l	antisense upstream	control	0.165105	0.504013	-0.257226	-1.54056	-0.257869	0.0495364	-0.455533	-0.0980681	0.318936	0.198021
10_42501000_42502000_-	Snx3	antisense upstream	control	0.492933	0.308496	1.23416	0.822341	0.0420082	0.069438	0.445379	0.874209	0.534858	0.141987
10_45066000_45067000_-	Prep	antisense upstream	control	0.315429	0.308496	-0.786729	0.527706	-0.186119	-0.101525	-0.299592	-0.0404368	0.104434	0.549932
10_56378000_56379000_-	Gja1	antisense exon	very_up	0.845757	0.729414	1.16876	-0.444911	0.559807	-0.251874	0.012827	0.346659	0.517177	1.06808
10_66914000_66915000_-	none	intergenic	control	0.217753	0.562506	-0.266187	-2.95781	-0.352938	0.0377533	-0.343038	-0.260312	0.053014	0.397039
10_67285000_67286000_+	Nrbf2	antisense exon	control	-0.0332598	-0.814464	1.34094	-0.163102	0.33123	0.211791	0.491458	0.0954803	0.234373	0.202339
10_68041000_68042000_-	Rtkn2	antisense exon	control	0.112981	0	0.824816	1.89561	-0.019292	-0.18131	0.110754	0.0245261	-0.0444699	-0.310598
10_68137000_68138000_+	Arid5b	antisense intron	control	0.165105	0.504013	0.65883	1.38402	0.17156	-0.0396648	-0.152311	-0.613833	-0.229581	-0.72583
10_72654000_72655000_-	Zwint	antisense exon	control	-0.0735758	0.0329502	0.870885	1.45882	0.270901	-0.190231	0.368589	0.600382	0.409876	0.836136
10_75950000_75951000_-	none	intergenic	control	-0.24112	0.067376	0.188746	-0.688219	0.12944	0.107945	-0.246472	-0.719098	0.171054	0.188313
10_79853000_79854000_-	Ptbp1	antisense upstream	up	0.766568	0.120365	0.996291	-0.0919727	-0.0288089	-0.0721952	0.314253	0.127677	0.0829779	0.616054
10_79854000_79855000_-	Ptbp1	antisense exon	control	0.132384	0.284883	0.321437	0.119951	0.177875	0.187241	0.73305	1.12237	0.313325	0.443892
10_81409000_81410000_+	Nfic	antisense exon	control	-0.221379	-0.319792	-0.532388	-1.73306	-0.497472	-0.43475	-0.797989	-0.966334	-0.683554	-0.676568
10_81411000_81412000_+	Nfic	antisense intron	control	0.165789	1.29857	-0.481453	-2.44853	-0.681648	-0.274364	-0.52409	-0.85528	-1.35628	-1.39045
10_82047000_82048000_-	Zfp873	antisense upstream	control	-0.24112	0.067376	-0.745936	-0.552727	-0.168393	0.323998	-0.0913856	-0.0304128	0.00833024	-0.302458
10_82858000_82859000_-	Txnrd1	antisense intron	control	0.217753	0.308496	0.330585	-1.73306	0.0983294	0.604616	0.639529	0.325115	-0.320662	-0.17576
10_84549000_84550000_-	none	intergenic	control	0.217753	0.308496	0.287633	-1.92687	-0.297751	0.194703	0.167331	0.359272	0.130425	-0.00812393
10_84554000_84555000_-	none	intergenic	control	-0.0407436	-0.447653	-1.13555	0.838418	-1.045	0.351187	0.488608	0.16459	-0.175354	0.206631
10_84622000_84623000_-	Polr3b	antisense exon	control	0.315429	0.562506	1.05937	-1.211	-0.03261	-0.14276	0.0318474	0.074406	0.102216	0.413102
10_91171000_91172000_+	Tmpo	antisense exon	very_up	1.80916	1.20155	0.31798	0.435794	0.169574	-0.469634	-0.294722	0.464272	-0.128869	-0.377935
10_95445000_95446000_-	none	intergenic	control	0.112981	0	0.1734	0.405361	0.294681	0.412754	0.150936	-0.00900254	0.370971	0.836616
10_95514000_95515000_-	Ube2n	antisense upstream	down	-0.713488	0.369786	0.457863	0	-0.207774	-0.0938605	-0.206428	0.462066	0.471575	0.810114
10_99262000_99263000_+	Dusp6	sense upstream	very_up	1.47951	0.140693	0.516503	0.204326	0.587995	0.243883	0.251912	0.47988	0.410613	0.336183
10_99262000_99263000_-	Dusp6	antisense upstream	control	-0.139839	0.825566	1.08871	-0.302213	0.0570574	0.0664982	-0.074992	-0.154885	0.164368	0.181419
11_100276000_100277000_+	none	intergenic	control	0.112981	0	0.170566	-2.18641	-0.00612857	0.0323643	0.0429712	0.339016	0.204751	0.6092
11_100713000_100714000_-	Kat2a:Hspb9	sense upstream	up	0.723939	0.562506	0.404865	1.67763	-0.14268	-0.374166	0.154362	0.39525	-0.0301362	-0.17983
11_101615000_101616000_+	none	intergenic	control	0.217753	0	0.253028	-0.813274	-1.11133	-0.221129	-0.613565	-0.983123	-0.501339	-0.395502
11_102320000_102321000_-	Ubtf	sense upstream	very_up	1.11457	-0.410241	0.936385	-1.3599	0.248208	0.279456	1.06282	0.587987	0.687734	0.856116
11_102408000_102409000_-	Slc25a39	sense upstream	control	0.409851	0.891181	-0.679331	0.177188	-0.0739178	0.419671	0.25009	0.516918	0.470603	0.300927
11_103115000_103116000_-	Hexim1	antisense upstream	control	0.0708542	0.864599	-0.369255	0.729197	-0.25113	-0.187434	0.107144	-0.0622942	0.199923	0.540045
11_103413000_103414000_+	Plekhm1	antisense upstream	control	-0.0541732	-0.0657822	1.10003	1.7681	-0.123634	0.446672	0.608157	0.732387	0.0666746	0.458111
11_106273000_106274000_+	Smarcd2	antisense upstream	up	0.766343	0.337894	0.68778	0.294079	0.0414474	-0.126145	-0.0650406	0.516283	0.49547	0.290065
11_106788000_106789000_+	Cep95:Ddx5	sense upstream	very_up	1.81401	0.0677907	-0.435402	-0.733792	-0.150164	-0.233723	-0.271914	-0.675613	-0.0697287	0.675114
11_106999000_107000000_+	Kpna2	antisense exon	control	0.469625	-0.0657822	1.1529	0.942464	-0.098647	-0.0486572	0.409421	0.669641	0.306989	0.694073
11_116672000_116673000_-	1810032O08Rik	antisense exon	up	0.723939	0	1.42622	-1.94221	-0.39295	-0.0755143	0.630933	0.270353	0.536146	0.631455
11_117092000_117093000_+	none	intergenic	up	0.594282	0.968599	-0.027433	-0.93671	0.323812	-0.09538	0.0640867	-0.0844184	0.471198	0.31369
11_11809000_11810000_+	Fignl1	antisense upstream	control	0.263827	0.36767	1.34901	-1.74788	0.426168	0.45264	0.333567	0.644723	0.440118	0.359655
11_11822000_11823000_+	Ddc	antisense exon	control	0.332995	0.537297	0.875055	-0.102428	-0.562321	0.215296	0.155838	0.190502	-0.105094	-0.225658
11_119252000_119253000_-	Ccdc40	antisense exon	control	-0.24112	-0.24112	1.01104	0.0590808	0.0741546	-0.43757	0.0457864	-0.219867	-0.578165	-0.256627
11_120230000_120231000_+	none	intergenic	control	0.315429	1.41625	-0.0578772	-1.74261	-0.165959	0.128974	-0.0336347	0.436969	-0.371247	0.442901
11_120234000_120235000_-	Bahcc1	antisense intron	control	0.134208	-0.480306	-0.564149	-0.994382	0.0230179	-0.0911968	0.0931454	0.308902	-0.10492	-0.0874539
11_120349000_120350000_-	Actg1	sense upstream	control	0.492933	0.966183	0.303276	1.47708	0.255386	0.173261	-0.0212117	0.328029	-0.473858	-0.324134
11_120573000_120574000_+	P4hb	antisense exon	control	0.231368	-0.0657822	1.12675	0.955279	-0.541939	-0.000739892	0.206843	-0.210945	0.321768	-0.146911
11_120632000_120633000_+	Mafg	antisense intron	very_up	0.874937	0.243807	-0.233317	1.49634	0.0459575	-0.182199	-0.0892813	0.421255	0.466316	0.635865
11_120633000_120634000_+	Mafg	antisense exon	up	0.742578	1.41228	0.0223644	-1.85055	-0.208018	-0.25404	-0.590465	-0.298396	-0.245088	0.196174
11_120634000_120635000_+	Mafg	antisense upstream	control	0.112981	0	-1.33345	0.921156	-0.00840427	0.0588	-0.0807298	0.0212564	0.17457	0.339843
11_121944000_121945000_-	none	intergenic	control	-0.128139	0.067376	-0.808317	2.40232	-0.0781387	0.044223	-0.0385901	0.0420044	-0.319204	-0.310098
11_22610000_22611000_-	none	intergenic	down	-0.526323	-0.933232	0.425433	-0.408223	-0.178782	-0.0198128	-0.160249	-0.0629915	0.118324	0.518075
11_22620000_22621000_-	none	intergenic	control	0.217753	0	-0.006289	-1.04819	0.166029	0.194317	-0.0875367	0.21562	-0.29801	-0.318704
11_22972000_22973000_+	Zrsr1:Commd1:Gm28048	sense upstream	up	0.65026	0.330764	0.495045	-2.04253	0.145719	-0.132512	-0.190105	-0.0118426	0.350222	0.540515
11_26387000_26388000_-	Fancl	antisense exon	very_up	1.51316	0.208923	-0.157173	0.0527689	0.359074	-0.294602	-0.563952	-0.812754	0.0446796	0.246795
11_31871000_31872000_+	Cpeb4	sense upstream	control	0.315429	0	-0.322412	-1.74261	0.328687	-0.380468	-0.0900054	0.482432	0.134916	0.636461
11_3193000_3194000_+	Sfi1:Drg1	antisense exon	control	0.492986	1.28242	1.21361	2.23713	-0.00280116	0.190245	0.366413	0.453243	0.675639	1.05771
11_32614000_32615000_-	Stk10	antisense exon	control	-0.0233667	0.067376	0.203169	0.435794	-0.391887	0.0779538	-0.0486282	-0.241341	-0.182612	0.318838
11_3289000_3290000_-	Patz1	antisense exon	very_up	1.277	0.881807	1.16783	-2.06954	0.00662385	-0.310749	0.130521	0.249666	0.0207762	0.271609
11_33533000_33534000_-	none	intergenic	control	0.112981	0	-1.39768	-1.49052	-0.355818	-0.181306	-0.00977097	-0.627684	-0.224266	-0.385505
11_33537000_33538000_+	none	intergenic	control	0.315429	0	0.7167	0.659239	0.304336	0.431142	0.201242	0.92215	1.04922	0.615194
11_33537000_33538000_-	none	intergenic	down	-0.788802	-0.480306	-0.465497	0.566908	-0.319852	-0.420336	-0.497319	-0.580932	-0.659886	-0.371183
11_33540000_33541000_-	none	intergenic	control	0.217753	0	-0.902487	-0.108302	-0.294503	-0.0534477	-0.10966	-0.111815	-0.512263	-0.283548
11_33541000_33542000_+	none	intergenic	control	0.112981	0	1.08889	1.7916	-0.125255	-0.234906	-0.118213	-0.450974	0.0100995	-0.119521
11_33541000_33542000_-	none	intergenic	control	0.315429	0	-1.35159	-1.09239	-0.805591	-0.230796	-0.327367	-0.226484	-0.379719	-0.764394
11_33542000_33543000_-	none	intergenic	control	0.0743092	-0.24112	-0.760365	-0.0661296	-0.368463	-0.414938	-0.0229843	-0.321737	-0.452806	-0.59371
11_33574000_33575000_+	Gabrp	antisense exon	control	0.112981	0	1.05937	1.00919	0.795529	-0.363923	-0.785593	-1.41236	0.280973	-0.135284
11_4097000_4098000_+	Sec14l2	antisense exon	control	0.482818	0.537297	0.922761	-2.17608	0.205195	-0.406694	-0.0543678	-0.107277	0.186572	0.19181
11_48799000_48800000_-	Rack1	antisense upstream	control	-0.209294	-0.370726	0.244296	-0.19488	-0.667774	0.268071	0.132328	0.914173	0.121868	0.361323
11_49713000_49714000_+	Cnot6	antisense upstream	control	-0.24112	-0.24112	1.0075	-1.81285	-0.291894	0.0892836	-0.327203	-0.141081	0.217328	-0.293182
11_50237000_50238000_+	Ltc4s	antisense exon	up	0.537907	-1.06451	0.0649913	-0.920855	0.186536	-0.19995	-0.301213	-0.162958	0.590606	0.682576
11_51198000_51199000_-	none	intergenic	control	0.315429	0.308496	-0.755315	-0.363478	0.437293	0.0573536	-0.100104	0.0629874	0.767953	0.494784
11_51219000_51220000_-	none	intergenic	control	0.112981	0.308496	0.208645	-0.163709	0.624112	-0.212236	-0.158473	-0.19903	0.73064	0.892008
11_51606000_51607000_+	Hnrnpab	antisense exon	control	0.117511	-0.21865	0.0708783	0.272693	0.458947	-0.110572	-0.326225	0.00232144	-0.0181965	0.104774
11_51636000_51637000_-	Rmnd5b	sense upstream	control	0.217753	0	-0.714781	0.659239	-0.149728	-0.509573	-0.612447	-0.53459	0.687499	0.0747966
11_51651000_51652000_-	N4bp3:D930048N14Rik	sense upstream	control	-0.0541732	0.337894	0.230221	-1.66157	0.0543935	-0.213293	-0.236424	-0.482142	-0.681911	-0.0209588
11_52360000_52361000_-	Vdac1	antisense exon	control	0.0551623	1.05729	1.39658	-1.05852	0.384009	-0.0429414	0.0630871	0.146907	0.617089	-0.310353
11_53300000_53301000_+	Hspa4	antisense exon	control	0.276286	0.51853	1.43437	-0.98335	0.451257	0.153708	-0.0073988	-0.208188	0.577196	0.350263
11_53707000_53708000_+	Rad50	antisense exon	up	0.786185	0.0677907	0.567217	-0.187055	0.189379	-0.310667	-0.0611298	-0.247976	0.526153	0.218233
11_5788000_5789000_-	Dbnl	antisense exon	control	0.332995	0.067376	-0.233158	-1.82624	0.0994773	-0.0547436	-0.300296	0.329377	-0.439283	0.0620115
11_58103000_58104000_+	Cnot8	sense upstream	control	-0.132224	0.330764	0.587212	-0.590154	0.0987031	0.203037	0.0741422	-0.205572	-0.0512595	-0.672911
11_58103000_58104000_-	Cnot8	antisense upstream	control	0.315089	0.458015	0.880183	-1.35955	0.137581	-0.0306135	0.26567	0.20466	0.368475	0.0801591
11_59893000_59894000_+	none	intergenic	control	0.112981	0.308496	1.45362	2.53828	-0.226093	0.343825	0.602617	1.14899	0.256662	0.499344
11_60879000_60880000_+	Tmem11	antisense exon	control	0.315429	0.778417	0.1294	-0.696852	0.242845	-0.0865589	-0.386894	-0.00390027	0.0668676	0.200149
11_60921000_60922000_-	none	intergenic	down	-0.447653	-0.447653	-0.584884	1.51683	-0.240654	0.115284	-0.0355844	-0.255917	-0.424756	-1.12493
11_60931000_60932000_+	Map2k3	sense upstream	control	0.112981	0	-0.715446	-2.96658	0.0886012	-0.590631	-0.201783	-0.16766	0.0861398	0.327355
11_60931000_60932000_-	Map2k3	antisense upstream	up	0.509822	-0.529052	-0.329193	-2.01977	-0.385324	-0.216949	-0.299433	-0.192512	-0.573797	-1.20552
11_62457000_62458000_+	Pigl:Ncor1	sense upstream	very_up	2.18246	0.668392	-0.331595	-1.56638	0.0168272	0.163672	-0.0832768	-0.00365983	0.0396992	-0.291221
11_62550000_62551000_-	Ubb	antisense upstream	up	0.65026	0.114853	0.380821	-1.56117	0.184405	-0.146914	-0.165496	-0.200748	0.287476	0.390169
11_62602000_62603000_-	none	intergenic	very_up	0.962626	0.891181	0.979311	2.07701	0.028936	0.254296	0.36714	0.736658	0.176386	0.318226
11_64082000_64083000_+	none	intergenic	down	-0.447653	-0.447653	-0.961266	-0.568695	-0.476322	0.484421	0.126466	0.157535	-0.322747	-0.541888
11_6415000_6416000_-	Ppia	antisense exon	very_up	1.49943	1.26093	0.658271	0.863577	0.292307	-0.444168	-0.136598	-0.108071	0.124959	0.126998
11_6527000_6528000_+	none	intergenic	control	0.112981	0	0.0273962	-1.05002	-0.0337349	0.13058	0.177552	0.109558	0.118821	0.0670668
11_69015000_69016000_-	Ctc1	antisense exon	control	0.112981	0.308496	0.658271	0.982243	0.0369519	-0.186574	-0.561988	-0.494415	0.181553	0.348444
11_69373000_69374000_-	none	intergenic	control	-0.0233667	-0.24112	-0.55939	-2.04999	-0.025732	0.0496078	-0.236149	-0.800829	0.484223	-0.0320099
11_69581000_69582000_-	Wrap53:Trp53	sense upstream	up	0.692566	0.864599	0.485393	-1.57026	-0.0516715	0.0271393	0.130788	0.335201	-0.107718	-0.161301
11_69672000_69673000_+	Eif4a1	antisense exon	up	0.650971	0	-0.715922	2.40886	0.48017	-0.0736261	-0.0456687	-0.0593247	0.585849	0.344724
11_69682000_69683000_+	Senp3:Tnfsf13:Tnfsfm13	antisense exon	control	0.413647	1.02511	0.424109	-1.66157	0.0281205	0.432794	0.135206	-0.0810149	-0.332407	-0.364188
11_69684000_69685000_+	Tnfsf13:Tnfsfm13	antisense exon	control	-0.2299	-0.447653	0.0942041	1.11877	0.240486	-0.221698	-0.199663	-0.768811	-0.214836	-0.357384
11_69920000_69921000_+	Eif5a	antisense exon	control	-0.0330321	0.23142	1.36026	0.369236	-0.316509	0.645026	0.343017	0.71514	0.446618	0.205637
11_69922000_69923000_+	Eif5a	antisense upstream	control	0.315429	0	1.22172	-3.54816	0.517528	-0.114595	-0.322672	-0.381091	-0.0646366	0.129173
11_70654000_70655000_+	Pfn1	antisense exon	very_up	1.8492	1.29857	0.690336	2.25988	0.0881315	0.0243945	0.692484	0.360682	-0.259359	0.535251
11_70655000_70656000_+	Pfn1	antisense upstream	very_up	0.986639	0.760089	0.530394	1.46597	0.163311	0.196314	0.106415	0.549689	0.202152	-0.0721497
11_70656000_70657000_+	Eno3	sense upstream	very_up	1.3613	1.17513	-0.585828	-0.707976	-0.450941	-0.197833	-0.110576	0.0270074	-0.305946	-0.381936
11_70656000_70657000_-	Eno3	antisense upstream	up	0.744586	-0.154815	0.600831	0.0550783	0.183416	0.107379	0.473996	0.326692	0.264331	-0.46073
11_70969000_70970000_+	Rpain:Nup88	sense upstream	control	0.112981	0	0.615121	-2.11299	0.271355	-0.133078	-0.062534	-0.277863	0.528155	0.683142
11_72606000_72607000_-	Ube2g1	antisense upstream	control	0.217753	0	0.41956	0.821956	0.211099	-0.594173	-0.899757	-0.831009	0.10133	0.413022
11_74897000_74898000_+	Tsr1:Sgsm2	sense upstream	up	0.513541	0.864599	-0.574053	-0.185866	0.0158878	-0.437687	0.251302	0.701106	0.197934	0.367426
11_75460000_75461000_-	Tlcd2	antisense upstream	control	-0.137832	-0.480306	0.98731	-1.46569	0.00333863	-0.178913	0.0727647	0.346228	0.260614	0.209047
11_75733000_75734000_-	Ywhae	antisense exon	very_up	1.8481	1.20575	0.775683	0.334935	-0.1934	-0.180393	-0.325043	-0.378479	0.265121	0.728118
11_76623000_76624000_-	Abr	sense upstream	down	-0.359117	1.10218	-0.186092	-1.43844	-0.214878	-0.513323	-0.560463	-0.201188	-0.199969	-0.33788
11_77886000_77887000_+	Pipox	antisense intron	control	-0.24112	-0.24112	-0.349303	-0.618827	-0.0669583	-0.539009	-0.21752	-1.32565	-0.362473	-0.714215
11_78166000_78167000_+	Nek8:Traf4	antisense exon	control	0.165105	0.504013	-0.365557	1.52159	0.195195	0.0155793	-0.142616	-0.161191	0.0824024	0.26873
11_78178000_78179000_-	Tlcd1	antisense exon	very_up	0.925288	0.750892	-0.96265	0.0534738	0.562008	-0.00582078	0.0841174	0.510349	0.844113	0.777243
11_78179000_78180000_-	Tlcd1	antisense exon	up	0.574115	0	1.0075	1.28827	0.24633	-0.283161	-0.264272	0.0206416	-0.0176064	0.103101
11_78246000_78247000_-	Supt6:Sdf2	sense upstream	up	0.594282	0.330764	-0.37483	0.231429	0.0918474	-0.0739008	-0.20462	-0.232258	0.736521	1.07682
11_82779000_82780000_-	none	intergenic	control	-0.24112	-0.24112	0.754089	0.955279	-0.326512	0.13467	-0.477774	0.0971322	-0.158759	0.00214676
11_83298000_83299000_+	Ap2b1:Pex12	sense upstream	control	0.112981	0	-0.683079	1.33757	-0.0981335	0.15538	-0.103576	0.220084	-0.137578	0.249044
11_84819000_84820000_+	Mrm1	antisense exon	very_up	1.64061	0.778417	-0.430443	1.60957	0.0457775	-0.549974	-0.214301	0.266743	0.107507	0.16052
11_84871000_84872000_+	Ggnbp2	antisense upstream	down	-0.440299	0.0329502	-1.48591	0.062564	-0.0928817	0.225831	-0.067283	0.119561	-0.134165	0.0920965
11_84943000_84944000_-	none	intergenic	control	0.315429	0.308496	-0.384797	0.194823	-0.475502	-0.330291	-0.100107	-0.304594	0.142553	-0.20576
11_85235000_85236000_+	Appbp2	antisense exon	very_up	1.56318	0.562506	-0.383471	0.0993699	-0.420741	0.0154818	-0.038666	0.0467503	-0.283184	-0.355369
11_8576000_8577000_+	Tns3	antisense intron	control	-0.0233667	-0.24112	0.0299528	2.00048	-0.141455	0.119793	-0.0996265	0.210466	0.510935	0.129129
11_86201000_86202000_+	Brip1	antisense exon	control	0.217753	0.308496	-0.241454	0.673138	0.0101241	-0.106461	-0.352562	0.0475889	0.0540941	0.651306
11_86358000_86359000_-	Med13	sense upstream	down	-0.610717	1.15233	-0.0200679	-1.77434	0.428733	-0.404373	-0.282129	0.22426	0.207354	0.594493
11_87250000_87251000_+	Ppm1e	antisense intron	control	0.112981	0	-1.14432	-0.649371	-0.162793	0.0704271	-0.111849	-0.502147	-0.123927	-0.435329
11_87404000_87405000_+	Tex14:Rad51c	sense upstream	very_up	1.35375	-0.694192	0.726691	0.685233	-0.146423	0.129616	1.42773	1.56728	1.01936	1.18987
11_88047000_88048000_-	Srsf1	antisense exon	up	0.589624	0.720169	0.156063	2.19078	-0.1034	-0.438571	-0.215013	-0.18092	0.415382	0.283089
11_88048000_88049000_-	Srsf1	antisense exon	control	0.34574	0.51853	-0.00600207	2.7836	0.270504	-0.0939103	-0.145563	0.341389	0.35573	0.198114
11_9117000_9118000_+	Upp1	sense upstream	control	0.217753	0	-0.556271	2.82581	-0.322945	0.0158941	-0.612732	-0.874972	-0.260672	-0.462799
11_95310000_95311000_+	Kat7	antisense exon	up	0.536737	-0.706524	1.5891	-1.52105	0.464641	0.080526	0.086726	-0.0295734	0.626983	0.850603
11_95859000_95860000_-	none	intergenic	control	0.253819	0.468569	0.505365	-0.783205	0.0185444	-0.0794551	0.306543	-0.649372	0.441059	0.703198
11_96005000_96006000_+	Igf2bp1	antisense exon	control	0.251813	0.725062	0.828332	-1.26554	0.110978	0.255447	0.13126	0.247376	-0.0825569	0.35395
11_96006000_96007000_+	Igf2bp1	antisense upstream	control	0.218568	0.0329502	1.21755	-0.185972	0.0479029	0.0151262	0.567159	0.452069	0.300443	0.438561
11_96007000_96008000_+	none	intergenic	up	0.684963	0.694288	0.132441	-1.20999	0.271414	-0.196917	-0.189029	0.203175	0.0123895	0.55292
11_96076000_96077000_+	Atp5g1	antisense upstream	control	0.0452801	-0.139157	1.56283	-1.74261	0.358186	-0.120529	-0.0511757	-0.260112	-0.414839	-0.241899
11_96251000_96252000_+	none	intergenic	control	-0.0735758	-0.154815	-1.41183	-2.53284	-0.308311	-0.184471	0.00971927	0.0732516	-0.0327005	0.146942
11_96261000_96262000_+	none	intergenic	control	0.165789	0.891181	-2.10555	-0.260188	-0.367025	0.0014522	-0.275848	0.733901	-0.230772	0.245025
11_96778000_96779000_+	Snx11	antisense upstream	up	0.650971	0	0.366256	1.85401	0.582007	-0.315202	0.0820476	0.191801	0.461181	0.854213
11_97188000_97189000_+	Kpnb1	antisense upstream	very_up	1.15759	0.970906	0.574777	-1.67435	-0.155069	-0.181736	-0.169785	0.131703	0.09078	0.240883
11_97630000_97631000_-	Epop	sense upstream	control	0.112981	0	0.489626	-2.30109	0.045894	-0.301986	0.0317815	0.378324	0.129457	-0.154221
11_97660000_97661000_+	none	intergenic	control	0.392104	1.51649	0.682185	0.685233	-0.251647	-0.0792753	0.296047	0.184791	0.0316776	-0.390145
11_97662000_97663000_+	Mllt6	sense upstream	very_up	1.06189	1.54836	0.362957	0.919306	-0.0924483	-0.0323024	-0.0240927	0.562943	-0.0753379	-0.400107
11_97662000_97663000_-	Mllt6	antisense upstream	very_up	0.894568	1.32068	0.478291	1.78854	-0.0649267	0.252199	0.315242	0.465644	0.415747	0.202809
11_97664000_97665000_-	Mllt6	antisense exon	control	0.117511	0.468569	-0.201946	2.86705	0.200723	-0.421307	-0.236029	0.0494828	-0.0812489	-0.282845
11_97699000_97700000_+	Pcgf2	antisense exon	very_up	1.78168	0.588892	0.406343	-0.947684	0.267923	0.271439	0.697672	0.747174	0.437921	0.985289
11_97700000_97701000_+	Pcgf2	antisense exon	very_up	1.57724	0.23142	-0.739433	0.285506	-0.100923	0.157062	-0.0342548	0.508535	-0.468464	-0.794485
11_97798000_97799000_-	Lasp1	antisense exon	control	-0.24112	0.537297	0.712703	-1.22158	-0.609821	-0.289159	-0.129618	-1.05224	-0.550018	-1.02465
11_98443000_98444000_-	none	intergenic	down	-0.295869	0.492449	1.61517	2.99061	0.277505	-0.0367741	0.677063	0.380815	0.452573	0.58519
12_101084000_101085000_+	Ppp4r3a	antisense upstream	control	0.112981	0	-0.492201	0.955279	0.239216	-0.566573	-0.297161	-0.403803	0.0824081	0.200452
12_102730000_102731000_+	Gm28051	antisense intron	up	0.513541	0.17738	1.63305	2.47651	-0.052032	0.109101	0.840651	1.27067	1.00388	0.542262
12_109523000_109524000_-	none	intergenic	control	0.406909	0	0.873623	0.932751	-0.0685297	-0.0670457	-0.264202	-0.000495362	0.182046	0.204595
12_109577000_109578000_+	none	intergenic	control	-0.24112	-0.24112	0.184316	1.69865	0.318646	-0.259413	-0.374149	0.29921	0.546097	0.569958
12_109578000_109579000_+	none	intergenic	control	-0.24112	-0.24112	1.3357	-1.32536	0.190596	-0.322168	-0.67983	-0.336759	0.531202	1.04272
12_109698000_109699000_+	none	intergenic	control	0.112981	0	0.203169	-1.24697	0.546092	-0.563391	-0.456067	-0.427828	0.603049	0.339737
12_109947000_109948000_+	none	intergenic	control	0.315429	0.308496	0.910307	1.96097	0.16436	0.316	0.606614	0.809406	0.26889	0.0320849
12_109949000_109950000_+	none	intergenic	up	0.790645	-0.0525314	-0.0372256	-3.6419	-0.303119	0.186477	0.468459	0.793432	0.306304	0.604137
12_109952000_109953000_+	none	intergenic	control	-0.24112	-0.24112	0.112368	0.245149	0.261557	-0.371974	-0.312642	-0.201797	0.371782	0.487987
12_110844000_110845000_-	none	intergenic	control	0.112981	0	-0.369255	0.427783	-0.484622	0.163604	-0.144752	-0.450507	0.201562	0.0306303
12_111537000_111538000_-	Eif5	antisense upstream	down	-0.888978	-0.329705	1.12235	0.955279	0.204289	0.0266532	-0.339598	-0.0916321	0.528403	0.858376
12_116403000_116404000_-	none	intergenic	control	0.112981	0.308496	-0.785761	-0.748506	0.292653	-0.250098	-0.581094	-0.78427	0.358549	0.399227
12_116404000_116405000_-	Ncapg2	antisense upstream	control	-0.128139	-0.24112	-0.736921	0.429218	-0.0694539	-0.224856	-0.240892	-0.747204	0.0394853	0.23387
12_117736000_117737000_-	Rapgef5	antisense intron	up	0.794699	0.369786	0.864351	0.0255538	0.0577179	0.466484	0.870893	0.732308	1.23187	0.935929
12_21418000_21419000_+	Ywhaq	antisense upstream	up	0.723939	0	-0.290389	0.822341	-0.848831	0.166805	0.18324	0.256942	-0.336183	0.0211669
12_21898000_21899000_-	none	intergenic	control	0.217753	0	-0.319853	0.955279	0.491263	-0.324595	-0.617756	0.00261546	-0.423331	0.0269021
12_28636000_28637000_-	Rps7	sense upstream	control	0.217753	0	-0.319271	1.39573	0.260562	0.253581	0.368754	0.666603	0.644205	0.523879
12_32819000_32820000_-	Nampt	antisense exon	up	0.766343	-0.0657822	0.910886	1.89943	0.0481203	0.566337	0.334773	0.351844	-0.126413	0.02261
12_33147000_33148000_-	Atxn7l1	antisense exon	control	0.406909	0	-0.924792	0.955279	-0.219887	-0.193371	-0.673935	-0.653129	-0.247347	0.13166
12_3407000_3408000_-	none	intergenic	up	0.650971	0	-0.921698	0.561557	-0.0499857	0.0139638	-0.363709	-0.406236	-0.450952	-0.607652
12_3427000_3428000_-	Asxl2	antisense exon	control	0.361362	-0.298826	0.759426	1.18671	0.372587	-0.219983	0.488986	0.387698	0.66814	0.92606
12_40223000_40224000_+	Ifrd1	antisense exon	control	-0.135355	0.337894	0.467418	0.318414	0.636375	-0.44004	-0.0837588	-0.0788613	-0.120087	0.552365
12_51830000_51831000_+	Hectd1	antisense upstream	control	0.406909	0.308496	0.184316	-2.09839	0.64554	0.243957	0.424541	0.295645	0.152633	0.390911
12_52394000_52395000_-	none	intergenic	control	0.112981	0	0.0273962	3.15551	0.247121	0.122956	-0.0691843	-0.110432	-0.282598	0.0117931
12_52503000_52504000_-	Arhgap5	antisense exon	very_up	2.06245	1.1323	0.205725	0.758892	0.135016	0.044461	-0.257591	0.234752	0.225127	-0.306046
12_72760000_72761000_-	Ppm1a	antisense exon	down	-0.65262	0.00826498	1.10627	0.484001	0.335636	-0.205191	0.245537	0.527958	0.0856084	0.163216
12_72835000_72836000_-	none	intergenic	down	-0.447653	-0.447653	1.02495	-1.00085	0.310664	-0.198999	-0.400063	-0.564381	-0.318379	-0.825223
12_76444000_76445000_+	none	intergenic	control	0.0743092	-0.24112	-0.390201	0.921083	-0.27633	-0.212823	-0.31824	-0.536091	-0.49473	0.101797
12_76447000_76448000_+	none	intergenic	control	0.112981	0.308496	-1.04672	0.139743	-0.112117	0.133984	0.212859	0.10609	-0.167516	-0.203446
12_80115000_80116000_-	none	intergenic	control	0.381931	0.120365	0.46163	-0.0144688	0.339988	-0.176597	0.218747	0.347809	-0.064497	0.433542
12_80945000_80946000_-	Srsf5	antisense exon	very_up	2.21314	0.725062	0.40599	1.09141	0.109976	-0.322757	-0.38788	-0.385665	-0.152827	-0.0829572
12_81663000_81664000_-	Ttc9	antisense exon	control	0.332995	-0.24112	-0.629809	-0.821293	0.014949	0.093324	0.244762	0.445475	0.473503	0.690794
12_83632000_83633000_-	Rbm25	antisense exon	control	-0.214687	0.17738	0.0352956	-1.57026	0.0227617	0.0788085	0.38323	0.241404	0.314269	0.584443
12_86469000_86470000_-	Esrrb	antisense intron	control	0.217753	0	-0.678103	0.530749	-0.48574	-0.394436	-0.425402	-0.976822	-1.00101	-0.759724
12_86504000_86505000_-	Esrrb	antisense exon	control	0.112981	0	-0.638377	0.982243	-0.609292	-0.340461	-0.256873	-0.502968	-0.389818	-0.508995
12_86883000_86884000_+	Irf2bpl	antisense exon	very_up	1.01232	0.787964	-1.47616	-1.85679	-0.223026	0.0522023	-0.208655	-0.112684	-0.245319	-0.0948304
12_86885000_86886000_-	Irf2bpl	sense upstream	very_up	0.806234	-0.447653	0.0942041	3.15551	-0.537182	0.00744455	0.165887	0.528799	0.507349	-0.183135
12_91588000_91589000_+	Gtf2a1	antisense intron	control	0.418203	-0.0146361	-0.0767441	-2.36392	-0.077848	-0.00504088	-0.0718297	0.0914867	0.0649453	-0.212438
12_91589000_91590000_+	Gtf2a1	antisense exon	control	0.217753	0.308496	0.22055	-0.839816	-0.049405	-0.0818807	-0.424441	-0.447051	0.081662	0.321802
12_91590000_91591000_+	Gtf2a1	antisense exon	control	0.418203	-0.163586	2.01151	2.0317	0.272296	-0.0711579	0.19277	0.155439	0.265118	0.266847
13_113738000_113739000_+	none	intergenic	control	0.112981	0	0.577313	-1.0391	-0.603631	0.264618	0.486262	0.789342	0.217164	0.380724
13_119791000_119792000_+	Zfp131	antisense upstream	control	0.413647	1.13051	-0.0425504	3.03402	-0.151191	0.0228361	-0.204256	0.355742	-0.642871	-0.134356
13_119791000_119792000_-	Zfp131	sense upstream	control	0.15304	1.67931	1.01778	-1.97365	-0.160332	-0.425565	0.131139	0.0840074	0.0545151	0.00155656
13_21779000_21780000_+	Hist1h1b	antisense exon	control	0.35541	0.150129	1.41377	1.06749	-0.0874137	0.025309	-0.197433	-0.685257	-0.214818	-0.323636
13_21795000_21796000_+	none	intergenic	control	0.0743092	0.891181	0.26601	-0.678508	-0.565427	-0.16411	-0.281741	-1.1174	-0.787052	-1.279
13_23430000_23431000_-	none	intergenic	control	-0.24112	-0.24112	0.197585	-1.36466	-0.325787	-0.321791	-0.177547	0.169589	-0.351635	-0.0961978
13_23562000_23563000_+	Hist1h3e	antisense exon	control	-0.132224	0.330764	2.72816	1.52159	0.111427	-0.181157	0.178869	0.182696	-0.353165	0.623505
13_23742000_23743000_+	none	intergenic	control	0.112981	0	1.51157	1.42149	0.18054	-0.363773	-0.217942	0.266037	0.370451	0.499717
13_24762000_24763000_+	Gmnn	antisense upstream	control	0.217753	0.308496	-0.89249	-2.53092	0.272157	-0.136109	-0.149367	-0.776846	-0.176382	-0.176084
13_29985000_29986000_+	E2f3	antisense exon	very_up	1.77672	-0.0146361	1.32842	-0.801418	0.289667	0.0711782	1.074	1.27499	0.221046	0.431879
13_31681000_31682000_-	none	intergenic	control	-0.128139	0.067376	-0.826797	-0.136805	-0.611174	-0.0384219	-0.300756	-0.716985	-0.348368	-1.03186
13_31682000_31683000_+	none	intergenic	control	-0.24112	0.067376	0.964345	0.359735	0.0567246	-0.0214954	-0.132803	0.445695	-0.226976	-0.0957871
13_33921000_33922000_+	Serpinb6a	antisense exon	control	0.217753	0	0.346667	1.3266	0.279286	-0.21743	-0.111025	-0.118328	0.177952	0.396507
13_3478000_3479000_+	none	intergenic	control	0.0452801	0.330764	-0.0755852	-0.261968	0.0420986	-0.0104874	0.0410268	-0.456765	0.303635	0.103319
13_3479000_3480000_+	none	intergenic	control	0.112981	0	-0.211327	0.11888	-0.480023	-0.261665	-0.165946	-0.0100362	0.0769448	-0.292354
13_43171000_43172000_+	Tbc1d7	antisense exon	control	0.475357	1.20575	1.22272	0.822341	-0.0762424	0.232405	0.186955	0.499503	0.0200832	-0.111213
13_48968000_48969000_+	Fam120a	antisense exon	control	-0.0541732	0.150129	-0.876132	-2.3726	0.0446213	0.201484	0.113939	0.323621	-0.80593	-0.219093
13_50950000_50951000_+	none	intergenic	down	-0.447653	-0.447653	-0.455993	-1.77597	0.323945	-0.0744291	0.033675	0.051661	-0.280762	-0.306046
13_55182000_55183000_-	none	intergenic	control	-0.0233667	0.067376	0.922761	0.575138	0.106681	0.0709253	-0.0617799	0.0163549	-0.608433	-0.281983
13_55211000_55212000_-	Nsd1	antisense exon	very_up	1.38906	1.39613	-0.190318	0.822341	0.360577	0.0729609	0.22565	0.466859	-0.135691	0.0974913
13_55322000_55323000_-	Rab24:Prelid1	sense upstream	control	0.217753	0	1.12235	3.19938	-0.160171	-0.133607	-0.318555	-0.489868	0.120981	0.0658671
13_55330000_55331000_+	Mxd3	antisense upstream	up	0.58703	-0.163586	0.133098	-0.848768	-0.254905	0.354799	-0.000560356	0.591204	0.314466	-0.00827876
13_55330000_55331000_-	Mxd3	sense upstream	control	0.406909	0	-0.170993	-0.909367	0.123295	-0.413733	-0.11922	0.123672	0.327231	0.148527
13_55331000_55332000_-	none	intergenic	control	-0.128139	0.067376	0.484574	0.659239	0.0834757	0.0516933	-0.187776	0.234739	-0.061969	-0.080802
13_55444000_55445000_-	Grk6	antisense upstream	very_up	1.18945	-0.0657822	0.320487	0.822341	0.0363845	-0.272234	0.02249	0.438981	0.205774	0.880368
13_58129000_58130000_+	Hnrnpa0	antisense upstream	up	0.544066	0.715354	-0.206903	-0.48841	-0.251898	0.314345	0.553427	1.34822	0.174318	0.590001
13_65241000_65242000_+	none	intergenic	very_up	1.91819	0.331225	0.171668	1.27531	0.492235	-0.477795	0.070169	0.228969	1.20063	1.72424
13_65242000_65243000_+	none	intergenic	very_up	0.894568	-0.628288	-0.654288	2.32849	0.240713	-0.214291	-0.0208609	0.227819	0.455187	0.612264
13_74591000_74592000_-	none	intergenic	control	0.217753	0	-0.343814	-1.46569	-0.11974	0.263773	0.171376	-0.362642	-0.0717402	0.344009
13_81637000_81638000_-	none	intergenic	control	0.112981	0.308496	0.0238486	0.741361	-0.45935	-0.189956	-0.400004	-1.54716	-0.868285	-0.765544
13_81783000_81784000_-	Cetn3	antisense exon	very_up	0.917463	0.923784	0.908329	-0.472253	-0.101042	-0.102306	0.240533	-0.441451	0.345965	0.653
13_86054000_86055000_-	none	intergenic	control	0.112981	0	0.329365	0.917295	0.260604	-0.0588493	-0.183009	-0.382809	0.30281	-0.00638908
13_94358000_94359000_-	Ap3b1	antisense exon	up	0.793393	0.308496	0.514297	-0.0378356	0.39666	0.799093	0.67475	1.19935	0.29923	0.624756
13_98317000_98318000_+	Btf3	antisense exon	control	0.412003	0.114853	1.60856	-1.32955	-0.317804	0.297513	-0.0572794	-0.217224	-0.179852	0.132601
14_100285000_100286000_+	Klf12	antisense upstream	up	0.668912	1.05044	1.37952	3.24672	-0.0692885	-0.0163065	0.577915	0.289337	0.221664	0.15219
14_100286000_100287000_+	none	intergenic	control	0.165789	0.725062	-1.51141	0.898333	-0.335849	0.26844	-0.218716	0.162894	-0.145718	0.376305
14_100292000_100293000_+	none	intergenic	control	-0.2299	-0.447653	-0.432044	-0.847419	-0.0432281	-0.0403798	0.267264	0.627974	-0.302085	-0.0368717
14_105858000_105859000_-	none	intergenic	control	0.112981	0	0.268454	1.90383	-0.272794	-0.0911019	-0.0914731	0.109104	0.504908	0.416534
14_105898000_105899000_-	none	intergenic	up	0.734054	0.750892	1.12959	-0.831745	-0.15692	-0.0856767	-0.238457	-0.163845	0.393072	-0.312617
14_105920000_105921000_-	none	intergenic	control	0.406909	0	0.569774	1.39573	0.553439	-0.0728623	0.0583256	0.581524	0.525827	1.56489
14_105921000_105922000_-	none	intergenic	control	0.217753	0.308496	0.203169	0.233933	0.580059	0.0038881	0.098163	0.758911	0.280703	0.457994
14_118706000_118707000_+	Abcc4	antisense exon	control	0.231368	-0.0657822	-0.973349	-1.33311	-0.142533	0.0571565	-0.340976	0.302732	-0.00554936	-0.117453
14_121798000_121799000_+	Dock9	antisense upstream	up	0.575458	-0.0657822	0.360362	2.2927	0.724401	-0.103394	-0.0812805	-0.544233	0.44173	0.413102
14_122105000_122106000_+	none	intergenic	control	-0.137832	0.343498	-0.679341	0.15804	0.0814567	0.0460994	-0.0856769	-0.0837982	0.10951	0.306228
14_18270000_18271000_+	Nkiras1:Rpl15	sense upstream	very_up	1.24025	0.537297	0.505309	0.707881	-0.0354303	-0.310939	-0.0711379	0.146301	0.870593	0.725485
14_20083000_20084000_+	Saysd1	antisense exon	up	0.564641	1.15233	1.14869	-1.87177	0.247064	-0.122868	-0.0167601	0.159338	0.175003	0.726074
14_20641000_20642000_+	Usp54	antisense exon	very_up	0.85308	0.150129	0.2719	0.498255	0.17508	-0.109455	0.0886328	-0.0161232	0.628486	0.842501
14_20688000_20689000_-	Sec24c	antisense exon	control	0.112981	0	-0.0374937	-3.05763	-0.179198	0.255182	0.124594	0.195026	0.352543	0.615756
14_20695000_20696000_-	Fut11	antisense exon	up	0.575458	1.02511	0.481665	-0.162881	0.409841	-0.222272	-0.100258	0.100284	0.35933	0.62931
14_20702000_20703000_-	Chchd1	antisense upstream	control	0.217753	0.308496	1.04888	0.430624	-0.247091	-0.0389881	-0.516042	0.367805	-0.191949	-0.0500357
14_20703000_20704000_-	Chchd1	antisense exon	control	0.112981	0	-0.751315	-0.27261	0.0936526	-0.0797607	-0.181112	-0.365403	0.388102	0.168541
14_20794000_20795000_+	Camk2g	antisense exon	down	-0.381893	-0.480306	-0.971586	-1.57717	-0.49606	0.0149103	-0.320085	-0.459962	-0.492012	-0.644291
14_21848000_21849000_+	Comtd1	antisense exon	very_up	2.00751	1.06821	1.32941	0.222998	0.442845	-0.0642462	-0.0209281	0.199434	0.686825	0.738962
14_31018000_31019000_+	Pbrm1:Gnl3	sense upstream	control	0.112981	0	-0.372189	-1.57026	-0.301853	-0.30902	-0.401313	-0.271655	-0.656902	-0.821094
14_32159000_32160000_-	Ncoa4	antisense exon	control	-0.24112	-0.24112	0.844537	-1.46569	-0.120737	-0.0715671	0.306781	0.354588	0.817927	1.04328
14_34548000_34549000_+	Ldb3	antisense intron	control	-0.0138661	0.158167	0.833943	0.018669	-0.0354205	0.210414	0.417832	0.864398	0.476765	0.732466
14_34673000_34674000_-	Wapl	antisense exon	control	-0.0233667	-0.24112	-0.280547	-0.47588	0.0875789	-0.168092	0.0577224	0.953106	0.148327	0.854151
14_52020000_52021000_+	Zfp219	antisense exon	very_up	1.38822	0.186666	1.15042	-0.0144688	0.30177	-0.114677	-0.00899985	0.106464	0.437217	0.0781816
14_52023000_52024000_+	none	intergenic	up	0.548136	0.0329502	0.469056	0.467873	-0.0985451	0.16413	-0.22612	0.0206097	-0.386463	-0.363044
14_52197000_52198000_+	Supt16	antisense exon	control	0.251813	0.891181	1.04888	-3.41718	0.456897	0.0965957	-0.458742	-0.147856	-0.2775	-0.449845
14_54426000_54427000_-	Mrpl52	antisense exon	control	0.315429	1.1323	-0.972592	-1.87177	0.109902	0.126943	-0.139681	-0.224925	0.313481	0.50248
14_54574000_54575000_+	Ajuba	antisense intron	very_up	0.85469	0.330764	2.07541	0.318414	-0.00359615	-0.430619	-0.0634599	0.530357	-0.684294	-0.190008
14_54575000_54576000_+	Ajuba	antisense intron	very_up	1.63551	-0.286799	1.56547	-1.74261	0.315551	0.00948611	-0.065544	0.0881822	-0.0621893	0.00586511
14_54576000_54577000_+	Ajuba	antisense exon	very_up	2.14047	0.278621	1.76673	2.1183	0.579964	-0.12898	-0.0477917	-0.00240871	0.0633719	-0.0385734
14_54925000_54926000_+	Efs	antisense exon	very_up	1.60242	0.778417	0.754089	-2.25443	0.718992	-0.146875	0.670014	1.06771	0.717958	1.34449
14_56700000_56701000_-	none	intergenic	control	0.112981	0	0.559161	-0.252753	0.0884023	0.142662	-0.0501512	-0.610243	0.127515	0.152474
14_56701000_56702000_-	none	intergenic	control	0.112981	0	1.32941	-1.56117	-0.117661	0.122597	0.08723	-0.0538595	0.250932	0.00324632
14_56777000_56778000_+	Pspc1	antisense exon	control	0.332995	0.321386	-1.00245	-0.263557	-0.168122	-0.34293	0.149738	0.354773	-0.597556	-0.212027
14_56778000_56779000_+	Pspc1	antisense exon	control	0.332995	0.067376	0.704255	1.45882	0.0107781	0.0101917	0.153342	0.211912	0.46803	0.24723
14_56812000_56813000_+	Zmym5	antisense upstream	very_up	1.21625	0.62745	0.0420222	0.659239	-0.351475	-0.198933	-0.566989	-0.257337	-0.0922245	0.23402
14_63178000_63179000_+	Fdft1	antisense exon	up	0.65026	1.31114	1.04433	0.822341	-0.174271	0.389401	0.553756	0.471402	0.0266002	0.0554898
14_63500000_63501000_+	Tdh	antisense exon	down	-0.410535	0.337894	0.22055	-0.00422427	0.329138	-0.237	-0.245999	-0.733163	0.426112	0.407316
14_63508000_63509000_+	Tdh	antisense exon	down	-0.571049	-0.226296	1.20017	-0.24137	-0.0203465	0.200953	-0.272651	-0.307555	-0.208185	-0.331526
14_63509000_63510000_+	Tdh	antisense exon	control	0.126462	-0.447653	0.206566	-0.480629	-0.273205	-0.202932	-0.596753	-0.864425	0.255223	0.105873
14_64588000_64589000_+	none	intergenic	control	0.35541	0.652963	-0.616536	-1.06545	-0.144583	-0.247723	-0.0396675	0.447434	-0.111991	-0.148911
14_69733000_69734000_+	Chmp7	antisense upstream	control	0.492933	0.308496	-0.320916	-1.94221	0.0548189	0.00265982	0.0279744	-0.0536153	0.139738	-0.134596
14_70635000_70636000_+	Dmtn	antisense exon	very_up	1.4333	0.492449	1.97193	1.37633	0.109279	0.40515	1.14542	1.18471	0.784102	1.42824
14_70636000_70637000_+	Dmtn:Fgf17	antisense exon	down	-0.325176	-0.0525314	1.04888	0.162141	-0.613839	0.417029	-0.150798	0.0741779	0.358105	0.330552
14_75834000_75835000_+	none	intergenic	up	0.661626	-0.169196	-0.469485	3.00989	-0.0922627	-0.0445911	0.257355	0.130885	-0.151259	-0.362759
14_76152000_76153000_-	none	intergenic	very_up	1.33598	-1.18803	0.815245	1.64691	-0.0521694	0.133707	1.42205	1.71482	0.848858	0.778716
14_76505000_76506000_-	Tsc22d1	antisense exon	down	-0.36899	0.268691	0.923981	-1.21773	0.598619	-0.198147	0.371016	0.127301	0.214905	0.647904
14_76515000_76516000_-	none	intergenic	up	0.618536	0.321386	-0.628742	0.423452	0.221387	0.306181	0.529162	0.897513	-0.306518	-0.140639
14_76527000_76528000_+	none	intergenic	control	-0.24112	0.067376	-0.144056	-0.01431	0.0536142	-0.165864	0.130488	0.304082	0.412318	0.870765
14_76530000_76531000_+	none	intergenic	control	0.406909	0.778417	-0.643379	-3.01993	-0.225563	-0.127641	0.179736	0.745643	-0.0860707	0.333945
14_78725000_78726000_+	Dgkh	antisense exon	very_up	0.868816	0.271569	0.0210231	-0.810955	0.340526	-0.0751502	-0.145638	0.161887	-0.300559	0.0830145
14_79587000_79588000_-	Sugt1	antisense exon	control	0.231368	0.504013	-0.140626	-0.139112	-0.0739187	-0.368195	0.0554228	-0.0304877	-0.00804518	0.283076
14_8173000_8174000_+	Pdhb	antisense exon	very_up	0.894568	0.504013	0.36916	-0.0925554	0.339008	0.241584	0.478435	0.178878	0.223783	0.190531
15_100614000_100615000_-	Dazap2	antisense upstream	very_up	1.06122	0.067376	0.637727	-2.07487	0.0184612	-0.0102678	-0.209805	0.0206516	0.204483	0.222435
15_100637000_100638000_-	Smagp	sense upstream	very_up	0.962626	-0.24112	-0.256313	-3.69628	0.0765392	0.216926	-0.041331	0.946824	0.198091	0.515696
15_101254000_101255000_+	none	intergenic	very_up	1.12563	0.343498	-0.164784	0.0590808	0.274181	-0.424152	-0.433758	-0.165462	0.71958	0.719969
15_101258000_101259000_+	none	intergenic	very_up	1.91724	0.140693	-0.0543654	0.858663	0.378384	-0.100201	-0.325987	-0.451249	0.390428	0.503309
15_102202000_102203000_-	Zfp740	antisense upstream	control	0.112981	0	-0.884117	2.19548	0.110096	0.0736611	-0.0258508	0.0796923	0.0220819	-0.0881778
15_102203000_102204000_-	Zfp740	antisense exon	control	-0.204853	0.475184	-0.47793	-0.357473	-0.599194	0.00218422	0.114367	-0.076852	-0.41376	-0.388836
15_102204000_102205000_-	Zfp740	antisense exon	down	-0.312859	0.337894	-0.755313	1.84574	-0.0689478	0.0397139	-0.181209	-0.748667	-0.83966	-1.23294
15_102399000_102400000_+	none	intergenic	control	0.284715	0.884462	0.65883	2.61029	0.282219	0.174657	0.498289	0.932405	0.878564	1.00658
15_102405000_102406000_-	Sp1	antisense upstream	very_up	1.89635	0.317516	0.848092	-1.03963	0.249442	-0.0384967	0.178687	0.32716	1.14968	1.06815
15_102672000_102673000_+	Atp5g2	antisense exon	down	-0.335468	0.798135	0.564718	-2.34693	-0.250509	0.0565802	0.139636	0.279778	0.0722097	-0.113557
15_10486000_10487000_-	Brix1:Rad1	sense upstream	control	0.112981	0.966183	-0.924134	-1.99051	0.0201286	0.177109	0.296657	-0.647551	0.311855	0.546727
15_25769000_25770000_-	Myo10	antisense intron	very_up	0.92301	0.562506	-0.2343	0.822341	-0.568524	0.0974946	-0.11062	-0.0368058	-0.504123	-0.963417
15_31531000_31532000_+	2006-03-01	antisense exon	up	0.723939	1.1323	0.248507	1.18398	-0.0657915	0.343815	0.186835	0.143844	0.459108	0.391628
15_34082000_34083000_-	Mtdh	antisense exon	control	0.482818	-0.24112	-1.39768	1.59118	0.209158	0.218052	0.423684	0.685025	0.896146	0.931598
15_37007000_37008000_+	Zfp706	antisense exon	up	0.75102	1.06827	1.81153	-0.546658	-0.333996	-0.415389	-0.219711	-0.203616	-0.00948408	0.172293
15_37232000_37233000_-	Grhl2	antisense upstream	control	0.315429	0.308496	0.59352	2.63338	0.742172	0.11514	0.0346492	0.172256	0.462173	0.301625
15_38079000_38080000_+	Ubr5	antisense upstream	down	-0.334672	-0.139157	0.0581981	-0.147407	0.0631195	-0.287731	-0.354221	0.338949	0.140091	0.255258
15_59647000_59648000_-	Trib1	antisense upstream	up	0.756093	0.330764	0.274249	-1.74261	-0.120224	-0.123043	-0.233804	-0.193418	-0.473533	-0.179865
15_62214000_62215000_+	none	intergenic	control	0.217753	0.308496	-0.751315	0.659239	0.191316	-0.385449	-0.161097	0.367765	0.0122553	0.621852
15_75086000_75087000_-	none	intergenic	control	0.112981	0	1.74763	-0.394041	-0.0224442	-0.118871	0.306726	0.238024	-0.0224966	-0.169761
15_76616000_76617000_+	Slc39a4	antisense exon	control	0.0708542	1.32817	0.974507	0.659239	0.063635	-0.153097	-0.0609005	0.454006	0.202118	0.457777
15_76617000_76618000_-	Slc39a4	sense upstream	control	0.112981	0.308496	0.154921	0.659239	-0.150811	0.307573	0.100876	0.270285	-0.0562156	0.237045
15_77336000_77337000_-	none	intergenic	control	0.412003	0.114853	0.349224	-1.87177	0.0710416	0.0727435	0.720054	0.757877	0.421801	0.258033
15_77356000_77357000_+	none	intergenic	control	0.332995	0.067376	0.766227	-0.0229885	-0.222695	-0.0103706	0.0326497	-0.0802148	-0.20115	-0.19796
15_77971000_77972000_+	Eif3d	antisense upstream	very_up	0.856793	0.891181	1.33653	-0.147407	0.150155	-0.101208	0.0248597	0.014422	0.820659	0.738962
15_78406000_78407000_-	Tst:Mpst	sense upstream	very_up	0.990998	0.51853	0.0462122	-1.10514	-0.126981	-0.0794412	0.108581	0.404497	-0.143014	-0.0646501
15_79357000_79358000_-	Maff	antisense exon	down	-0.381893	-0.788802	1.66136	-0.715431	-0.0621515	-0.00660509	-0.341636	-0.249457	-0.306373	-0.329933
15_79878000_79879000_-	none	intergenic	control	-0.0233667	-0.24112	1.22528	0.659239	-0.037249	0.418252	0.683995	1.23509	0.468724	0.615373
15_79879000_79880000_+	none	intergenic	very_up	1.64428	-0.370726	1.08511	2.57937	0.00107995	0.172004	0.145231	-0.442136	0.309874	0.103109
15_8108000_8109000_-	Nup155	antisense upstream	control	-0.0233667	0.067376	0.815679	1.06749	-0.380914	-0.302274	-0.343348	-0.271014	-0.0343289	0.176303
15_81522000_81523000_-	none	intergenic	up	0.560422	0.62745	1.69544	-0.374383	0.000620424	0.911137	0.973877	1.31158	0.729401	0.254138
15_81523000_81524000_+	none	intergenic	up	0.564641	0.354862	0.917555	-2.17608	0.564296	-0.114168	0.233187	0.162243	1.01151	1.02604
15_81523000_81524000_-	none	intergenic	very_up	1.20711	0.0677907	0.336615	0.0977411	0.606977	0.319117	0.174224	0.516633	0.316301	0.726695
15_81872000_81873000_-	Phf5a:Aco2	sense upstream	very_up	1.39463	0	0.367476	3.62378	0.174504	0.538315	1.24641	1.86071	0.191668	0.815687
15_82900000_82901000_+	Tcf20	antisense intron	down	-0.490395	0.216741	1.77667	1.05103	0.3176	-0.144843	-0.121428	-0.0475162	0.417919	0.901432
15_82901000_82902000_+	Tcf20	antisense intron	control	-0.0233667	-0.24112	0.66617	0.194823	0.0789385	-0.0624138	-0.186221	-0.310576	0.2766	0.660655
15_83367000_83368000_-	none	intergenic	very_up	1.50622	0.23142	-0.715366	0.103399	0.0249877	-0.280646	-0.249117	-0.865972	0.0270936	0.0735832
15_85635000_85636000_+	none	intergenic	very_up	1.21625	0.750892	-1.10054	-1.23742	0.38092	-0.185135	0.0127184	-0.592518	-0.180139	-0.0504931
15_86214000_86215000_-	Tbc1d22a	antisense exon	control	0.251813	0.891181	-0.30897	0.216134	0.154861	0.0559861	-0.157113	-0.250466	-1.00566	-0.183486
15_89180000_89181000_-	none	intergenic	control	0.409851	1.04013	0.659116	-1.7801	0.325552	-0.163258	-0.513542	0.360269	0.738785	0.951517
15_89356000_89357000_-	Lmf2:Ncaph2	sense upstream	very_up	1.8466	0.492449	0.907474	1.30068	0.139752	0.176211	0.458577	0.610916	0.63831	0.78164
15_89463000_89464000_-	Mapk8ip2	antisense exon	control	-0.0616737	0.0984484	0.572675	-0.124939	-0.471124	0.558851	0.531152	1.36747	0.306451	0.299332
15_93002000_93003000_+	none	intergenic	very_up	1.09791	0.308496	0.151816	-0.23228	-0.310428	0.0222744	-0.00642661	0.96301	-0.402906	-0.0338005
15_93005000_93006000_-	none	intergenic	control	-0.0407436	-0.447653	-0.508635	1.25012	-0.00897609	-0.351543	-0.571733	-0.470029	-0.442866	-0.752812
15_93006000_93007000_+	none	intergenic	control	0.217753	0.308496	1.0075	2.21809	-0.0116757	0.227557	0.443144	0.571721	0.0634049	0.177902
15_93007000_93008000_+	none	intergenic	control	0.112981	0	0.775683	1.9835	0.227756	-0.112416	0.183253	0.377894	0.300618	0.165002
15_96641000_96642000_+	Slc38a1	antisense exon	very_up	0.91068	0.067376	-0.702038	-0.892233	-0.016463	-0.473786	-0.266378	-0.468181	0.117099	-0.244616
15_96642000_96643000_+	Slc38a1	antisense exon	very_up	1.87133	0.243807	-0.277547	1.33257	0.383749	-0.449493	0.114557	0.212254	0.923115	1.17469
15_96643000_96644000_+	Slc38a1	antisense upstream	very_up	1.09791	0	-0.924792	1.51683	0.150297	0.0961081	0.380177	0.517977	-0.280616	0.0463513
15_96709000_96710000_-	none	intergenic	control	0.413647	1.48868	-0.94908	0.697474	-0.109157	0.106596	0.654341	0.0937279	0.341025	0.312633
15_97963000_97964000_-	Tmem106c	antisense upstream	control	0.0708542	-0.226296	-0.00743047	-1.89503	0.0231035	-0.0539093	0.132036	-0.349686	0.00695337	0.34345
15_97993000_97994000_+	Col2a1	antisense intron	control	-0.0233667	0.067376	0.369078	0.19038	0.0571281	-0.218219	-0.318425	0.0852327	0.413771	-0.18147
15_98534000_98535000_+	Kansl2	antisense exon	down	-0.282262	0.199068	0.524454	2.63129	-0.27364	-0.216442	0.0467088	-0.0947878	0.0403774	0.0127151
15_98567000_98568000_+	Ccnt1	antisense exon	control	0.112981	0.562506	0.175229	-0.382977	0.38435	-0.410951	-0.382344	-0.045179	0.112216	0.388099
15_98568000_98569000_+	Ccnt1	antisense exon	control	0.203318	-0.139157	-1.44331	-1.39729	0.041445	-0.215564	-0.24801	-0.357044	0.109742	0.267299
15_98872000_98873000_-	Kmt2d	sense upstream	control	-0.144087	0.561129	-0.448189	-0.475032	0.0380765	0.107353	0.0275249	0.460757	0.416422	0.334446
15_98934000_98935000_+	Tuba1b	antisense exon	up	0.729603	-1.18483	-0.255992	-2.9523	-0.220325	-0.110775	-0.0941861	-0.612615	-0.303129	-0.170211
15_98990000_98991000_+	none	intergenic	control	-0.209294	0.0329502	0.33454	-1.46569	-0.0676473	0.0948793	-0.151771	0.460566	0.226034	0.163669
15_99701000_99702000_-	Asic1:Smarcd1	antisense exon	control	0.0743092	-0.24112	1.26475	0.088438	0.356033	0.0776165	0.140753	0.547729	-0.131375	0.18216
15_99972000_99973000_-	Larp4	antisense exon	very_up	1.5684	0.504013	1.13549	1.39573	0.195093	-0.346318	-0.120445	0.0884679	0.394458	0.714028
16_11203000_11204000_+	Rsl1d1	antisense exon	control	-0.128139	0.067376	0.427637	-0.821293	0.0321845	-0.248855	-0.227741	-0.411502	0.255018	0.374609
16_13754000_13755000_+	none	intergenic	very_up	0.946978	0.968599	-0.0924167	-0.605563	0.614184	0.569614	0.860132	1.78593	0.474928	1.14307
16_13755000_13756000_+	none	intergenic	up	0.618536	0.537297	-0.0748043	1.10885	0.105895	0.0877772	0.634763	0.815001	0.635487	0.838254
16_13756000_13757000_+	none	intergenic	control	0.217753	0	0.39138	0.0615972	-0.624501	0.0976761	0.0543339	0.554162	0.128065	0.265369
16_13780000_13781000_-	Rrn3	antisense exon	control	0.112981	0.562506	0.465358	-0.632187	0.0388544	0.221028	0.127713	0.542867	0.203192	0.185022
16_16275000_16276000_+	none	intergenic	down	-0.447653	-0.447653	0.25891	0.568733	-0.0714316	0.0707779	-0.0858689	0.432948	0.0485482	-0.181521
16_17137000_17138000_+	none	intergenic	down	-1.30232	-0.679463	-0.380365	-0.683968	0.115612	-0.242987	-0.150689	-0.616839	-0.454852	-0.464063
16_17531000_17532000_+	Thap7	antisense exon	control	-0.132224	0.330764	0.363479	-0.0863876	-0.414783	0.577436	0.485473	0.701615	0.061525	-0.213763
16_22685000_22686000_-	none	intergenic	control	-0.24112	0.067376	-0.00600207	-0.182149	0.187771	0.388316	0.293483	0.050434	-0.543274	-0.36216
16_23100000_23101000_-	none	intergenic	control	-0.128139	-0.24112	-0.643379	-1.46569	-0.085098	-0.352588	0.080574	-0.196561	0.77327	0.546402
16_27843000_27844000_-	none	intergenic	control	0.112981	0	-0.436389	1.49692	0.136839	-0.0730733	-0.367138	-0.441014	0.239605	-0.0758181
16_28929000_28930000_+	Mb21d2	antisense exon	up	0.613308	-0.756014	0.0111377	0.272693	0.0245883	-0.270717	-0.141128	0.0204785	0.0628826	0.15928
16_28930000_28931000_-	Mb21d2	sense upstream	very_up	0.859657	0.778417	-0.169265	0.808808	0.0137502	-0.119311	-0.317196	-0.117472	-0.0924202	0.259013
16_29683000_29684000_+	none	intergenic	control	0.412003	0.114853	-0.903629	-0.797412	0.0427785	0.160208	-0.0861966	0.137215	-0.0376679	0.189724
16_30205000_30206000_-	none	intergenic	control	0.112981	0	-0.642373	1.37881	-0.437188	-0.0578199	-0.113018	0.0961085	-0.666077	-1.03518
16_30206000_30207000_-	none	intergenic	control	0.251813	-0.24112	0.408388	-2.47296	-0.127426	-0.14518	-0.0806415	-0.307477	-0.11824	-0.485153
16_32277000_32278000_-	Rnf168	antisense exon	very_up	1.0752	0.114853	0.184316	0.247236	0.184567	-0.0123776	0.455439	0.0764317	0.250359	0.728645
16_33251000_33252000_-	Snx4	antisense exon	down	-0.312859	-0.319792	-0.307531	3.0351	0.277034	-0.0537618	-0.128981	-0.533336	0.240963	0.377003
16_33380000_33381000_-	Zfp148	antisense exon	up	0.618536	0.537297	0.904392	-2.30109	0.207761	-0.065049	-0.108789	-0.83571	-0.625869	-0.699059
16_4278000_4279000_+	none	intergenic	control	0.112981	0	-0.715922	-0.0470137	-0.133597	-0.532304	-0.242996	-0.0364925	0.722356	0.4955
16_4558000_4559000_+	Tfap4	antisense intron	very_up	2.28449	0.198189	1.84872	0.526325	0.409893	0.572118	1.14709	1.31002	1.14479	1.12372
16_4790000_4791000_+	Cdip1	antisense exon	up	0.574115	1.1323	0.922761	-0.24137	-0.0441438	-0.0558843	0.0891961	0.716337	-0.13746	0.141435
16_48303000_48304000_+	none	intergenic	control	-0.24112	-0.24112	-2.06156	-0.939914	-0.375565	-0.102333	-0.362938	-0.884595	-0.492517	-0.512352
16_4880000_4881000_+	Ubald1	antisense exon	control	0.412003	1.09204	-0.176102	1.54451	0.10065	-0.239666	0.0284673	0.0454624	0.0920937	0.2843
16_4939000_4940000_-	Nudt16l1	antisense exon	control	0.406909	0.308496	-0.751315	1.66722	0.503117	-0.324881	-0.189505	0.268838	0.438115	0.157553
16_50528000_50529000_-	none	intergenic	control	-0.0233667	0.067376	0.922761	0.822341	0.125083	-0.438316	-0.101826	-0.119114	0.527734	0.741465
16_50732000_50733000_-	none	intergenic	control	0.112981	0	0.192682	1.25525	0.476687	-0.142527	-0.41474	-0.0314294	0.255821	0.283375
16_53984000_53985000_+	none	intergenic	down	-0.715479	-0.370726	-1.09281	-0.338951	-0.67077	0.17994	0.137577	0.157525	0.0356918	0.00954071
16_53985000_53986000_+	none	intergenic	down	-1.07185	-1.18483	0.852552	-1.59709	0.0468154	0.004104	-0.386814	-0.264189	0.0667407	-0.0534681
16_65563000_65564000_+	Chmp2b	antisense upstream	control	-0.128139	0.067376	1.36026	1.25012	-0.185037	-0.0552657	-0.160667	0.051144	-0.236946	0.276698
16_90143000_90144000_-	none	intergenic	control	0.475357	0.51853	-0.453865	-0.0875002	0.17661	-0.349087	-0.267994	-0.408517	0.715211	0.786483
16_90284000_90285000_+	Scaf4	antisense exon	down	-0.334672	-0.139157	-0.422829	0.281304	0.696141	-0.306469	-0.492832	-0.331415	0.201562	0.173281
16_90285000_90286000_+	Scaf4	antisense upstream	control	0.315429	0	0.186872	0.335399	0.141757	-0.378241	-0.345565	-0.363826	-0.508474	-0.0879763
16_90435000_90436000_-	Hunk	antisense intron	control	-0.24112	-0.24112	0.130321	2.17545	0.00580695	0.170257	-0.156447	-0.522	0.221592	-0.110068
16_91647000_91648000_-	Gart:Son	sense upstream	very_up	1.57398	1.17017	0.197056	-1.1395	0.249801	0.141541	0.79635	1.60789	0.0460704	-0.195806
16_93682000_93683000_-	Cbr3	antisense upstream	control	0.251813	0.067376	0.567217	1.51683	0.0602229	0.00596039	0.39078	0.384785	-0.203795	-0.0660796
16_93792000_93793000_-	Dopey2	antisense intron	control	-0.24112	-0.24112	-0.0724307	0.238267	-0.751387	0.00456574	0.274519	0.682467	-0.34783	-0.0540165
16_93794000_93795000_-	Dopey2	antisense intron	down	-0.312859	-0.319792	-0.281422	0.10309	-0.663215	0.207029	0.279363	0.707186	-0.0527493	-0.157483
16_96083000_96084000_+	Brwd1	antisense upstream	control	-0.24112	0.067376	0.754089	-1.46569	-0.0555553	0.398011	0.273479	0.596089	0.297004	0.370687
16_98082000_98083000_-	none	intergenic	control	0.165789	-0.24112	-0.217567	1.3266	-0.358028	0.195341	0.168549	0.212093	-0.382181	-0.496047
17_12992000_12993000_+	Wtap	antisense exon	very_up	2.18729	1.10779	1.22172	-1.66157	-0.16853	0.146606	0.16819	0.361479	-0.0646451	-0.083478
17_16669000_16670000_-	Chd1	antisense intron	control	0.0226826	0.652963	-1.45771	-0.892233	0.291184	-0.0340486	-0.149007	-0.373699	0.0486984	-0.151327
17_21535000_21536000_+	none	intergenic	control	0.251813	0.067376	0.117792	2.94026	0.235005	0.0191967	0.0093282	-0.054663	0.142164	0.319021
17_21920000_21921000_-	none	intergenic	control	-0.128139	-0.24112	-0.948113	-1.57949	0.492382	0.0447165	0.0647517	-0.0736548	0.212655	0.507985
17_22716000_22717000_-	none	intergenic	control	-0.128139	-0.24112	-0.125376	2.58689	-0.0320649	0.327239	0.186161	0.557333	-0.427319	0.418431
17_22739000_22740000_-	Gm5493	antisense exon	down	-0.515307	0.337894	-0.152255	2.01746	0.136073	0.0433988	0.259628	0.329639	-0.0127122	0.653586
17_23599000_23600000_+	Zscan10:Zfp13	sense upstream	down	-0.261822	-0.876336	0.663461	1.3266	-0.0316135	0.288222	1.00462	0.963443	0.400885	0.0262751
17_23802000_23803000_-	Srrm2	antisense intron	very_up	1.40789	-0.226296	0.230546	-0.301509	0.276535	-0.000636124	0.190489	0.35371	0.196489	0.177003
17_24251000_24252000_+	Ccnf	antisense exon	very_up	0.82426	0.698929	0.375877	-1.04819	-0.057078	0.07588	0.26325	0.407688	0.310339	0.761218
17_25184000_25185000_-	BC003965	antisense exon	very_up	1.01277	1.17513	1.11627	-1.66157	0.29984	-0.158609	0.0189536	-0.281446	0.845302	0.768205
17_25833000_25834000_+	Stub1	antisense exon	down	-0.820251	0.0329502	-0.310682	2.97563	-0.109017	0.0370061	-0.309203	-0.222235	-0.292389	-0.480993
17_27554000_27555000_+	none	intergenic	control	0.406909	0.562506	0.168384	0.822338	-0.0437843	-0.126358	0.152689	-0.262684	0.0271243	0.0672897
17_27555000_27556000_+	Hmga1	sense upstream	very_up	1.76268	1.55187	-0.0768775	-2.36992	-0.239316	0.276755	0.239678	-0.0501395	0.905041	0.038002
17_27555000_27556000_-	Hmga1	antisense upstream	control	0.113659	0.733323	-0.305037	-0.928827	0.187575	-0.3423	-0.525547	-0.730414	0.0801152	-0.177506
17_27556000_27557000_-	Hmga1	antisense exon	control	0.250703	0.653254	0.520618	0.778717	-0.131504	-0.297926	-0.0132809	0.696501	-0.121248	-0.444538
17_28523000_28524000_+	none	intergenic	up	0.691319	-0.432818	0.156349	2.20791	-0.0279973	0.0668216	0.315096	0.827925	0.143079	0.112725
17_28800000_28801000_+	Brpf3	sense upstream	control	0.406909	0.562506	-0.041334	0.28372	0.0121138	-0.170624	-0.266762	-0.576046	0.288084	0.592657
17_29032000_29033000_-	Srsf3	antisense exon	very_up	1.11092	1.0826	-0.182349	-0.902441	-0.352525	-0.257339	-0.525171	-0.480293	0.169575	-0.378697
17_29078000_29079000_-	none	intergenic	control	-0.0233667	0.067376	1.46602	0.602736	0.624281	-0.0161576	0.27346	0.607676	0.35104	1.31951
17_29463000_29464000_-	none	intergenic	control	0.217753	0	0.710146	-1.8315	0.469339	0.12985	0.183229	0.617102	0.59992	0.30782
17_29464000_29465000_+	none	intergenic	control	0.34574	0.51853	0.219216	2.62804	0.320331	-0.169335	0.115773	0.511786	0.156457	0.638559
17_29464000_29465000_-	none	intergenic	control	0.112981	0.778417	-0.871874	-1.56117	0.177484	-0.392049	-0.524237	-0.100989	0.466684	0.367637
17_29465000_29466000_-	none	intergenic	up	0.605828	0.343498	2.23886	0.659239	0.793961	0.196957	0.374273	0.906681	0.219232	0.108817
17_30576000_30577000_+	Btbd9	antisense exon	control	0.218568	-0.154815	-0.476741	-2.00232	0.564546	-0.0734907	0.070096	-0.025696	0.875885	0.514917
17_30577000_30578000_+	Btbd9	antisense upstream	control	0.217753	0	0.174264	-1.39979	0.605898	-0.00809744	-0.0464291	-0.423092	0.744879	1.02325
17_31820000_31821000_+	none	intergenic	control	0.203318	-0.447653	-0.369255	-1.46569	0.0806493	0.147356	0.33451	0.580354	0.561347	1.12622
17_31842000_31843000_+	none	intergenic	control	0.32441	-0.0682284	2.42503	1.03785	0.21408	0.0941984	0.667108	0.689655	0.679972	1.03334
17_32852000_32853000_-	none	intergenic	down	-0.447653	-0.139157	0.021841	0.0506504	0.0908035	0.0378726	0.369394	0.210799	-0.427858	-0.173313
17_33685000_33686000_+	Hnrnpm:March2	antisense exon	up	0.793393	0.966183	-0.006289	-1.87177	0.107649	-0.629317	-0.878426	-0.744462	-0.340004	0.0620684
17_33908000_33909000_+	Daxx	sense upstream	very_up	0.818407	0.216741	1.22172	0.540504	0.473774	0.146881	-0.171635	0.562126	1.06027	0.784142
17_33908000_33909000_-	Daxx	antisense upstream	very_up	1.80801	-0.358959	-0.0274562	0.74635	0.187749	-0.35087	-0.276904	-0.439321	-0.0843702	0.112632
17_33909000_33910000_-	Daxx	antisense exon	very_up	0.831212	-1.13676	0.762322	-0.301509	0.50643	0.0771454	0.793413	0.659805	0.618761	1.01881
17_34119000_34120000_+	Brd2	antisense exon	very_up	2.33446	1.61328	1.29756	0.677146	-0.0883802	-0.170991	0.200505	0.423902	0.0326339	-0.0757122
17_34120000_34121000_+	Brd2	antisense exon	control	0.0437401	0.0884477	2.00811	0.0537707	0.167085	0.15631	0.39043	0.257499	0.38806	0.212785
17_34121000_34122000_+	Brd2	antisense exon	very_up	0.848072	0.636415	0.490552	1.51683	0.398766	-0.428996	0.110961	-0.137729	0.320514	0.373198
17_34981000_34982000_-	Lsm2	antisense exon	control	-0.24112	-0.24112	-0.669329	1.54686	-0.0659218	0.0552435	-0.427709	-0.493397	-0.0136204	0.0735358
17_35000000_35001000_-	Vars	antisense exon	control	-0.221379	-0.319792	-0.432633	-2.54711	-0.210805	0.0906633	0.348358	0.487394	-0.391646	-0.430628
17_35134000_35135000_-	Bag6	antisense upstream	control	0.112981	0	-0.256123	-1.18685	0.169898	0.101459	0.14693	0.127341	0.186687	0.335513
17_35135000_35136000_-	Bag6	antisense exon	up	0.605828	-0.226296	-0.691113	-3.16203	0.150463	0.327154	0.558204	0.40466	0.142741	0.083131
17_35241000_35242000_-	Ddx39b	antisense exon	control	-0.137832	-0.480306	0.576093	3.19713	-0.163086	0.0667881	0.48154	-0.0753684	0.0652467	0.257695
17_35505000_35506000_+	Pou5f1	sense upstream	control	0.409851	0.725062	0.778046	-2.32509	0.364856	-0.62282	-0.690131	-0.605557	0.256694	0.130189
17_35505000_35506000_-	Pou5f1	antisense upstream	very_up	1.70416	1.04013	1.15077	0.822341	0.518572	-0.058837	0.261832	0.70946	1.40041	1.00651
17_3557000_3558000_+	Tfb1m	antisense exon	very_up	1.09791	0	-0.174051	-0.0471071	-0.11595	0.0464385	0.228581	-0.463387	-0.287853	-0.530246
17_35994000_35995000_+	none	intergenic	down	-0.334672	-0.447653	-0.587878	-0.943629	-0.142914	-0.217638	0.0209358	-0.0829976	-0.483816	-0.0659588
17_36037000_36038000_+	H2-T22	antisense exon	up	0.79769	-0.2667	-0.241925	0.393702	-0.445382	0.112425	0.709712	0.693064	0.270811	0.807459
17_36971000_36972000_+	none	intergenic	control	-0.132224	-0.447653	0.119832	-1.66157	-0.0850468	-0.0154195	-0.179029	0.142002	-0.30978	-0.734484
17_36973000_36974000_-	none	intergenic	control	0.309111	0.492449	1.32373	-2.25443	0.0439024	-0.238645	0.128735	0.311655	0.229002	0.0143407
17_37002000_37003000_-	Zfp57	antisense exon	control	0.194895	0.492449	0.292672	-0.275583	-0.0148151	0.158233	0.282362	0.0793936	0.46454	0.129864
17_42727000_42728000_+	Adgrf2	antisense intron	down	-0.628288	-0.628288	-0.201175	-0.513309	-0.327297	0.0996046	-0.0539204	-0.226322	0.156563	-0.0781291
17_45433000_45434000_+	Cdc5l	antisense exon	down	-0.571577	0.0677907	-0.0858998	-2.84913	-0.529543	-0.266949	-0.0459111	-0.153864	-0.221635	0.247565
17_45434000_45435000_+	Cdc5l	antisense upstream	control	-0.0233667	1.17513	-0.550192	-1.68805	-0.172624	-0.432601	-0.166091	-0.117736	-0.0776116	0.351877
17_45458000_45459000_+	Spats1	antisense intron	down	-0.571577	-0.286093	-0.0355733	-0.897809	-0.679637	-0.651702	-0.131895	0.385036	-0.311878	0.547743
17_46752000_46753000_+	Cnpy3	antisense exon	very_up	0.85308	-0.0657822	1.23161	0.955279	0.107212	-0.470829	-0.251087	-0.362931	0.260383	0.106479
17_46858000_46859000_-	none	intergenic	control	0.406909	0.308496	-0.58448	-0.427109	0.112737	-0.235671	-0.519515	-0.907719	-0.459391	-0.36525
17_47571000_47572000_-	Ccnd3	antisense intron	up	0.68189	0.537297	-0.335017	0.151944	-0.0325341	-0.112939	-0.371567	0.469143	-0.0857448	-0.0663576
17_47702000_47703000_-	Frs3	antisense exon	down	-0.261822	-0.876336	0.309597	1.26472	0.185892	0.442197	0.61241	1.54737	0.577149	0.642314
17_56303000_56304000_-	Uhrf1	antisense exon	very_up	1.28163	-0.733381	0.594071	-1.30857	-0.132938	0.0686604	0.451972	0.457636	0.187892	-0.0382936
17_56883000_56884000_-	1700061G19Rik	antisense exon	very_up	0.969531	-0.502004	1.63443	-2.71164	-0.0615169	0.363329	0.407781	0.708664	0.746189	0.461134
17_63571000_63572000_+	none	intergenic	control	0.112981	0	0.292672	-1.29785	-0.0182446	-0.426012	-0.440692	-0.0411357	-0.64802	-0.55759
17_65885000_65886000_+	Ralbp1	antisense exon	up	0.744586	0.720169	0.169671	0.417923	-0.108369	-0.0610829	0.0452007	0.0582327	-0.0468902	-0.102853
17_66480000_66481000_-	none	intergenic	control	0.406909	1.1323	-0.0795164	1.39573	0.171844	0.0346846	-0.232616	0.546701	0.201002	0.968465
17_6783000_6784000_+	Ezr	antisense upstream	very_up	1.61572	0.050319	0.815245	-0.303312	-0.358613	-0.0728496	-0.0223544	0.356965	-0.0330436	-0.0438906
17_6827000_6828000_-	none	intergenic	very_up	1.02894	0.62745	0.748597	-0.242009	0.139886	-0.269335	0.151432	0.0836792	0.279557	0.314269
17_70828000_70829000_-	none	intergenic	control	0.112981	0	0.926537	0.822341	-0.143967	-0.0791851	0.0507609	0.16124	0.167247	0.455757
17_70829000_70830000_+	none	intergenic	down	-0.359117	-0.154815	2.0181	3.52839	-0.00890087	0.00301681	0.540277	-0.0519654	-0.332771	-0.326426
17_70834000_70835000_+	none	intergenic	control	-0.135355	-0.0657822	0.21846	-1.57026	0.0672849	0.0268795	-0.235779	-0.591743	0.567221	0.502533
17_70835000_70836000_+	none	intergenic	control	0.112981	0.308496	-0.00540125	-2.70281	-0.358294	0.0701891	-0.171178	-0.433873	0.261306	-0.0623126
17_70852000_70853000_+	Tgif1	antisense intron	very_up	0.91068	0.891181	1.67765	-0.253903	0.493115	0.123638	0.432577	0.749906	0.687043	0.954002
17_70853000_70854000_+	Tgif1	antisense exon	control	-0.2299	0.114853	-0.0287372	-2.2135	0.188776	-0.401147	-0.72141	-0.199211	0.00481789	0.0904133
17_70865000_70866000_+	none	intergenic	very_up	1.37008	-0.139157	-0.256123	2.51293	-0.536734	0.290131	0.287401	0.42966	-0.129983	0.0375202
17_70872000_70873000_+	none	intergenic	control	0.203318	0.330764	1.33653	1.80125	0.126684	0.0840707	0.0436909	-0.0530248	0.615707	0.479822
17_70873000_70874000_+	none	intergenic	control	-0.0648637	-0.010385	0.699658	-0.203189	-0.0373427	-0.237945	0.0548807	-0.566012	-0.0515749	0.178716
17_78915000_78916000_-	Cebpzos	antisense upstream	control	0.112981	0	0.239092	-0.581426	-0.970782	-0.216614	-0.156471	-0.269164	-0.593394	-0.702841
17_80255000_80256000_+	Dhx57	antisense exon	control	0.112981	0.562506	1.6091	1.75977	0.050115	0.10268	0.0368098	0.236857	-0.353674	0.213326
17_8362000_8363000_-	Sft2d1	antisense intron	control	-0.128139	0.067376	0.407422	-0.677326	-0.431236	0.0497873	-0.0923113	0.0356179	-0.900159	-0.632048
17_83705000_83706000_-	Mta3	antisense upstream	control	0.217753	0.308496	-0.481623	1.57052	0.249186	-0.413938	-0.170858	0.196794	0.780438	0.85593
17_8384000_8385000_-	Sft2d1	antisense intron	down	-0.715479	-0.933232	-0.440021	-1.1187	-0.38346	0.0775191	0.0592383	0.107248	-0.064881	-0.214513
17_84188000_84189000_-	Zfp36l2	sense upstream	up	0.505419	0.606462	0.67403	2.3907	0.256951	-0.014141	-0.122729	0.579229	0.398885	-0.16345
17_84466000_84467000_+	Thada	antisense exon	control	0.294722	-0.319792	0.770126	-1.73306	-0.182395	-0.0846891	-0.043204	0.517977	0.103592	-0.170899
17_87826000_87827000_+	none	intergenic	control	0.112981	0	-1.15263	0.0977411	-0.490808	-0.171505	-0.221077	-0.225175	-0.649352	-0.579207
17_87974000_87975000_+	Msh6	sense upstream	control	0.112981	0	-0.0471682	-1.22824	-0.107227	-0.198531	-0.29174	-0.249158	0.260576	-0.195429
17_87974000_87975000_-	Msh6	antisense upstream	very_up	1.06189	0.492449	0.815679	2.92434	-0.117253	0.195976	0.167043	0.273949	-0.142305	-0.553841
17_88621000_88622000_-	Ston1	antisense intron	control	0.112981	0	0.289267	-2.145	-0.606498	0.183358	-0.256525	0.0789122	-0.326601	-0.451757
17_88625000_88626000_-	Ston1	antisense intron	control	0.126462	0.114853	-0.173893	0.889198	-0.708672	0.0763405	-0.405813	-0.131701	-0.00280757	-0.549062
17_94834000_94835000_-	none	intergenic	control	0.0743092	-0.24112	0.0811456	-1.33693	0.0684587	-0.0509217	-0.176183	-0.154668	-0.597128	0.121529
18_24121000_24122000_+	Ino80c	antisense exon	very_up	1.02361	1.23226	1.44377	-1.66157	0.877516	0.000693804	0.283279	0.335809	1.0121	1.03912
18_31568000_31569000_+	none	intergenic	up	0.574115	0	1.08511	1.95484	0.484806	-0.118681	-0.187078	-0.608413	0.514996	0.640258
18_31568000_31569000_-	none	intergenic	down	-0.334672	0.330764	0.393454	-1.49807	-0.0185421	0.0601829	-0.264578	0.100305	0.15056	-0.155952
18_32067000_32068000_-	Iws1	antisense exon	control	0.413647	0.787964	-0.800914	-1.0391	-0.208753	-0.15348	-0.130698	-0.468517	0.116499	-0.30461
18_33384000_33385000_-	none	intergenic	very_up	0.990998	-0.447653	-0.375377	-2.32587	0.12378	-0.0635615	-0.120967	-0.336457	-0.706516	-0.62616
18_34752000_34753000_+	Cdc25c	antisense upstream	control	0.112981	0	0.712923	1.72749	-0.146933	-0.0484086	0.00182039	0.0160865	0.329789	0.649302
18_34932000_34933000_+	Etf1	antisense exon	up	0.650971	0.562506	0.197585	-1.46884	-0.143712	0.259898	0.487987	0.496238	-0.106667	0.193349
18_34954000_34955000_+	Hspa9	antisense exon	up	0.552273	0.067376	0.849533	0.0586038	0.031051	0.0491273	0.155043	0.116553	0.210267	0.494223
18_35829000_35830000_-	Cxxc5	antisense exon	control	0.251813	0.321386	0.479545	-1.72693	0.17686	0.646901	0.224488	-0.0229999	0.0154555	-0.133995
18_35830000_35831000_-	Cxxc5	antisense intron	control	0.469625	1.13051	0.274583	2.18825	-0.0808858	-0.208994	-0.145677	0.328984	-0.0699001	0.0182469
18_36559000_36560000_-	Ankhd1	antisense exon	control	0.126462	0.330764	0.11419	-0.393071	0.225329	-0.529324	-0.50178	-1.01081	-0.0245789	0.123137
18_38250000_38251000_-	0610009O20Rik	antisense exon	very_up	1.57662	0.537297	-0.511585	0.027405	0.200676	-0.135562	-0.126196	0.427407	0.570552	0.387751
18_38602000_38603000_-	Spry4:Arhgap26	sense upstream	control	0.35541	0.911406	-0.188606	-1.46569	-0.306134	-0.657044	-0.458617	-0.396536	0.340081	0.402705
18_38632000_38633000_-	Arhgap26	antisense intron	control	-0.128139	-0.24112	-0.0381122	2.2469	-0.242553	0.162853	-0.0579677	0.530281	0.524441	0.784791
18_38634000_38635000_-	Arhgap26	antisense intron	control	0.112981	0	0.982957	0.347146	-0.014485	0.328507	-0.0587539	0.414704	0.270918	0.15102
18_38635000_38636000_-	Arhgap26	antisense intron	control	0.112981	0.308496	-0.315036	-1.03075	0.204197	0.342287	-0.220852	0.15589	-0.0481363	-0.00455343
18_38636000_38637000_-	Arhgap26	antisense intron	control	0.492933	0.308496	-0.903068	0.860059	0.0284702	-0.267153	-0.015444	0.117024	0.067998	-0.0734329
18_45558000_45559000_-	Kcnn2	antisense exon	control	0.0452801	-0.447653	-0.00261225	-0.942411	0.694387	-0.24348	-0.177254	-0.351064	0.641381	0.513541
18_4743000_4744000_+	none	intergenic	control	-0.24112	-0.24112	0.229775	-0.139112	0.124796	0.342775	0.169257	0.361465	-0.468891	-0.469931
18_56677000_56678000_-	none	intergenic	down	-0.553426	0.540946	0.0228392	0.417866	0.219667	-0.158038	0.0996457	0.594168	0.705242	0.940937
18_56707000_56708000_-	Lmnb1	antisense exon	very_up	1.32206	1.04013	0.328504	0.437197	0.116839	-0.0280365	0.00224466	0.0854264	0.19092	0.0380281
18_60774000_60775000_-	Rps14	antisense exon	control	-0.24112	-0.24112	0.220631	-1.40078	0.258006	-0.576447	-0.561865	-0.595905	0.267527	0.428906
18_61065000_61066000_-	Pdgfrb	antisense exon	control	0.151359	-0.0602987	1.16679	0.746775	0.191124	0.383156	0.294305	0.346963	0.149301	-0.0147426
18_61628000_61629000_-	none	intergenic	control	-0.0233667	-0.24112	-0.216145	-1.39764	0.371905	-0.0990614	0.0790225	0.347519	-0.290533	0.390977
18_61639000_61640000_+	none	intergenic	control	0.0987436	-0.0146361	0.408431	-1.29586	0.493175	0.0129468	0.182226	0.498153	-0.0164702	0.218107
18_61647000_61648000_+	none	intergenic	control	0.251813	-0.24112	-0.520446	-2.38351	0.0289884	-0.0659013	-0.0108829	0.340225	-0.112229	0.0651635
18_61726000_61727000_+	Grpel2	antisense exon	very_up	0.849925	0.216741	-0.168656	1.13391	0.0745647	0.117071	-0.206177	-0.145601	-0.227937	0.0945929
18_63543000_63544000_-	none	intergenic	control	-0.24112	-0.24112	-0.17496	0.213194	-0.0448074	0.516383	0.488851	0.495127	-0.252102	-0.414562
18_63544000_63545000_-	none	intergenic	down	-1.18483	-0.876336	-0.290074	-0.961695	0.140613	0.102157	-0.0836374	-0.192673	-0.442481	-0.136047
18_65566000_65567000_+	none	intergenic	control	0.217753	0	-0.931911	0.365688	0.337277	-0.297531	-0.704617	-1.41338	-0.369031	-0.619675
18_65579000_65580000_+	Zfp532	sense upstream	control	0.332995	0.321386	1.05937	1.25012	0.267767	-0.107579	-0.212064	-0.164185	-0.560548	-0.478335
18_67774000_67775000_-	Seh1l	antisense exon	very_up	1.181	0.468569	0.637727	0.856621	-0.259135	0.122237	0.16005	0.0846892	0.0511257	0.129147
18_75360000_75361000_-	none	intergenic	control	-0.24112	0.321386	-0.410868	0.226128	-0.290645	-0.139641	-0.401063	-0.0561021	-0.279722	-0.472847
18_77624000_77625000_-	none	intergenic	control	0.315429	0.966183	0.248507	2.29707	0.29869	-0.347213	-0.0763887	-0.68288	0.0511736	0.164241
18_80183000_80184000_-	none	intergenic	control	0.112981	0.966183	0.303768	-1.05533	-0.261098	0.101235	-0.143218	0.0732186	-0.425806	0.399143
18_87474000_87475000_-	none	intergenic	down	-0.933232	-0.933232	-0.188102	-0.717201	-0.00158685	0.00316599	0.0412046	-0.440502	-0.711657	-0.875271
19_10604000_10605000_+	Ddb1:Tkfc	sense upstream	control	0.0743092	0.067376	-0.797262	-1.94771	0.108067	0.00164565	0.0173703	0.135718	-0.314346	-0.102543
19_12274000_12275000_+	none	intergenic	down	-0.447653	-0.447653	-0.714781	-0.3576	0.15033	0.0873785	-0.0689278	-0.238595	-0.270026	-0.636378
19_12796000_12797000_+	Zfp91	antisense exon	control	0.309111	0.969996	1.21984	-1.57026	0.328445	0.0845859	0.429823	0.28306	0.630428	0.117999
19_23051000_23052000_-	none	intergenic	control	-0.24112	-0.24112	-0.605347	1.58203	0.0929229	0.396146	0.179755	0.800892	0.0631201	0.508586
19_23057000_23058000_-	none	intergenic	control	0.251813	0.067376	0.116066	1.25012	-0.400086	-0.10715	-0.209458	-0.12632	0.115814	0.577568
19_23135000_23136000_+	none	intergenic	very_up	1.21125	1.01574	1.29672	0.940489	0.403384	0.105911	0.197481	0.0863706	0.536267	0.638228
19_23136000_23137000_+	none	intergenic	very_up	1.25389	1.1323	0.582521	0.659239	0.100261	-0.203162	-0.172659	-0.266543	0.0870961	-0.0656218
19_23136000_23137000_-	none	intergenic	very_up	0.862383	0.729414	1.64451	3.41227	0.461192	-0.0593775	0.558235	0.199985	0.70474	0.814146
19_23140000_23141000_+	Klf9	sense upstream	control	0.332995	0.067376	0.633169	1.16457	0.0667208	0.0540031	-0.0389443	-0.181087	0.288146	0.448065
19_23141000_23142000_-	Klf9	antisense exon	very_up	0.856793	-0.24112	0.675465	1.06749	-0.0333349	-0.361533	-0.415462	-0.173881	-0.272093	0.0333063
19_23142000_23143000_-	Klf9	antisense exon	very_up	0.85469	0.114853	-1.00138	1.32367	0.11463	-0.120051	-0.282666	-0.115754	0.362068	0.361244
19_24224000_24225000_+	Tjp2	antisense exon	very_up	1.47297	0.067376	0.369078	3.0893	0.179941	0.237568	0.141689	0.351009	0.647473	0.49102
19_28033000_28034000_+	none	intergenic	down	-0.628288	-0.628288	-0.0707646	1.04153	0.724183	0.181438	-0.295228	-0.370053	-0.451944	-0.355823
19_32389000_32390000_+	Sgms1	antisense exon	control	0.0743092	0.067376	0.287362	-0.89476	0.337214	-0.048696	0.0952234	-0.140885	0.0520392	0.401889
19_33392000_33393000_+	Rnls	antisense exon	control	0.492933	0.308496	-0.365557	-1.66157	-0.0426355	-0.171746	0.15313	0.243367	0.350916	0.59079
19_37375000_37376000_-	Kif11	antisense upstream	control	0.112981	0	-0.92576	-2.75782	-0.604618	-0.0535132	-0.262724	0.0160865	-0.246696	-0.362759
19_4169000_4170000_+	Carns1	antisense exon	very_up	1.22132	-0.329705	-0.319271	1.06749	0.577426	0.222291	0.317571	0.627399	0.0236901	0.246274
19_42129000_42130000_+	Avpi1	antisense exon	control	-0.0407436	-0.447653	0.593562	-1.74261	-0.392534	0.259735	0.36055	0.749429	0.120739	0.10134
19_43675000_43676000_+	Slc25a28	antisense upstream	up	0.745485	0.359797	-0.490384	2.7296	-0.158107	0.283719	0.223428	0.264374	-0.334785	0.238184
19_45005000_45006000_+	Twnk:Mrpl43	sense upstream	very_up	1.6418	0.321386	-0.699747	1.29141	0.0635964	-0.150275	0.177931	0.328655	0.884047	0.997607
19_46056000_46057000_-	Pprc1	antisense exon	very_up	0.965051	0.597083	0.942096	2.83907	0.251645	-0.429551	0.0668601	0.170753	1.32508	1.4237
19_46304000_46305000_-	Nfkb2	antisense exon	control	-0.0407436	-0.447653	-0.203205	-3.75055	-0.397701	-0.424821	-0.508812	-0.91586	-0.0343158	0.434857
19_46500000_46501000_+	Trim8	sense upstream	up	0.623452	0.111591	-0.768253	-1.37082	-0.0861174	-0.140719	-0.238658	0.227959	-0.114726	-0.00861409
19_47706000_47707000_+	none	intergenic	very_up	1.16531	0.221819	1.65479	3.05939	0.423372	0.360916	0.869257	1.56964	0.373956	1.24015
19_5307000_5308000_-	Gal3st3	antisense exon	control	0.406909	1.53969	-0.115653	-0.25682	0.438586	-0.336141	-0.401132	0.263299	-0.0145008	-0.101885
19_53460000_53461000_+	none	intergenic	control	0.231368	-0.0657822	-0.505971	1.75248	0.54708	0.306556	0.325572	0.454081	0.809691	0.519819
19_53461000_53462000_+	none	intergenic	control	0.409851	-0.24112	-0.435185	-0.557493	-0.220213	-0.00138882	-0.152677	-0.420892	0.0542832	0.189586
19_53462000_53463000_+	none	intergenic	control	-0.24112	0.067376	0.754089	-0.546964	-0.0815653	-0.326174	-0.448242	0.092261	-0.146441	-0.173072
19_5688000_5689000_+	Map3k11:Pcnx3	sense upstream	control	0.251813	-0.24112	-0.0138976	-0.33268	0.0755333	-0.38557	-0.00760661	0.385642	0.215379	0.58792
19_57358000_57359000_-	none	intergenic	control	-0.24112	-0.24112	-0.39551	0.922429	-0.200302	0.0832343	0.153603	0.250488	0.685726	0.651641
19_5803000_5804000_-	none	intergenic	up	0.641572	0.566243	1.51632	2.25301	0.583267	-0.0248032	0.0416127	-0.0255765	0.258333	0.316968
19_5810000_5811000_+	none	intergenic	up	0.742578	0.891181	0.500309	0.0267359	0.740202	0.273642	0.912654	1.73111	0.885274	1.27542
19_5812000_5813000_+	none	intergenic	control	-0.135355	-0.0657822	1.04888	-2.44575	-0.229342	-0.344606	0.136641	-0.0863611	-0.114365	-0.171713
19_5835000_5836000_-	none	intergenic	control	-0.24112	-0.24112	-0.336412	-1.44503	0.40476	-0.372599	-0.0908496	-0.271998	0.566816	0.631316
19_5847000_5848000_-	none	intergenic	control	0.0743092	-0.24112	0.926537	0.889198	0.00852461	0.174455	0.448821	0.385398	-0.167637	0.193821
19_5848000_5849000_-	none	intergenic	up	0.68189	0.537297	0.407422	-0.257883	0.520754	0.0271083	0.36722	0.574962	1.00116	1.06607
19_5849000_5850000_+	Frmd8	antisense exon	control	0.315429	0.562506	1.30766	1.52172	0.637877	0.0530675	0.338419	0.445153	0.636093	1.04454
19_5850000_5851000_+	Frmd8	antisense exon	down	-0.447653	0.330764	0.849533	-0.333192	0.137781	-0.276136	0.0234426	-0.277258	0.359143	0.0135091
19_59088000_59089000_+	none	intergenic	control	0.112981	0	-0.006289	-0.486567	0.0465898	-0.118434	-0.21596	-0.695066	-0.319177	-0.46757
19_60790000_60791000_+	Eif3a	antisense exon	very_up	1.21625	1.16017	0.0575733	2.98656	0.0830884	-0.38241	0.0354039	0.129572	0.10925	0.348566
19_6085000_6086000_-	Zfpl1:Cdca5	sense upstream	very_up	1.19753	0.537297	-0.379127	2.05441	0.258752	0.177633	1.19285	1.33022	0.879455	1.43537
19_61167000_61168000_+	none	intergenic	down	-0.312859	-0.628288	-0.897395	0.930486	0.0835251	0.304927	0.413882	-0.570732	-0.666884	-0.461086
19_61199000_61200000_+	none	intergenic	control	0.112981	0	-0.319271	1.66722	0.139887	0.123643	-0.105952	0.031064	0.709545	0.551422
19_61313000_61314000_-	none	intergenic	control	0.112981	0	-0.00252127	1.32326	-0.509866	0.339692	-0.219943	-0.825066	0.203269	-0.298139
19_6974000_6975000_+	Ppp1r14b	sense upstream	control	0.412003	-0.447653	-0.442061	1.49692	0.485994	-0.220218	-0.0597785	-0.399236	0.24689	-0.0997758
19_7265000_7266000_+	none	intergenic	very_up	0.889016	0.62745	0.348221	1.17966	-0.162754	0.201045	0.0387487	0.34598	0.29888	-0.326846
19_8256000_8257000_-	none	intergenic	down	-0.447653	-0.447653	-0.417157	-0.38725	0.177671	0.11522	0.128262	0.298085	-0.418268	-0.530799
19_8257000_8258000_-	none	intergenic	down	-0.312859	-0.319792	-0.0676238	0.339506	0.0758168	0.0256242	0.0782348	0.0547775	-0.130003	-0.120004
19_8713000_8714000_+	Slc3a2	antisense exon	control	0.414944	-0.010385	0.30891	2.08002	0.241077	-0.3218	-0.382	-0.68571	0.472284	0.712435
19_9899000_9900000_+	Incenp	antisense exon	control	0.165789	0.321386	0.538784	-0.943629	-0.246915	-0.106704	0.163498	-0.073232	-0.568159	-0.26607
19_9982000_9983000_-	Fth1	antisense exon	very_up	0.800815	0.321386	0.712923	0.630797	0.202821	-0.0832883	0.196714	-0.0359326	0.333341	-0.10328
1_118388000_118389000_-	Clasp1	antisense upstream	control	0.165105	0.337894	0.118691	-0.634585	-0.420486	-0.499838	-0.522513	-0.0994844	0.00615281	0.0110685
1_119054000_119055000_-	Gli2	sense upstream	down	-0.675821	0.17738	-0.283309	-0.809849	-0.493942	-0.147279	-0.0629771	0.251951	-0.206812	-0.833429
1_119077000_119078000_-	none	intergenic	control	0.112981	0	0.223564	-0.759294	-0.524799	0.29035	-0.278926	-0.368614	-0.639292	-0.878889
1_120086000_120087000_+	none	intergenic	control	0.315429	0	-0.902487	-2.37461	0.650432	0.121921	-0.258024	-0.110107	0.163397	0.158853
1_120086000_120087000_-	none	intergenic	control	0.217753	0	-0.00273664	-0.00617311	-0.304405	-0.093025	-0.165479	-0.654342	0.230027	-0.109472
1_130716000_130717000_+	Yod1:Pfkfb2:Gm29427	sense upstream	down	-0.511536	-0.213983	-0.28879	2.72764	0.681371	-0.324877	-0.18392	0.0261757	0.772846	1.1749
1_131138000_131139000_+	Dyrk3	antisense exon	very_up	0.990998	1.09204	1.52007	1.45882	0.0877401	0.3944	0.463704	0.510119	-0.233689	0.0338995
1_131139000_131140000_-	Dyrk3	sense upstream	control	0.406909	1.94897	-0.345353	1.84639	-0.121054	0.172555	0.0426298	0.831201	-0.088858	-0.216886
1_131910000_131911000_-	Nucks1	antisense exon	very_up	1.50964	1.52569	1.25053	-0.50812	0.122206	-0.0111332	-0.201676	-0.119377	0.442058	0.114968
1_132007000_132008000_-	Elk4	antisense exon	up	0.791738	0.758074	1.78744	0.803818	-0.515449	-0.135869	0.108033	0.237109	0.267378	0.129864
1_132189000_132190000_-	none	intergenic	control	0.34574	0.51853	0.404865	-2.08818	0.0896861	0.701142	-0.0588897	-0.0915476	-0.0534835	-0.575533
1_132191000_132192000_-	Lemd1	antisense exon	very_up	2.02728	-0.389099	1.65066	0.112485	0.456613	0.100435	0.894279	1.46215	0.800435	0.558906
1_132200000_132201000_-	Lemd1	antisense exon	very_up	0.960671	0.492449	1.33473	1.25012	0.0317294	0.0378546	0.676516	0.736137	0.429249	0.507856
1_133661000_133662000_+	Gm38394:Zc3h11a:Zbed6	antisense exon	very_up	1.1518	1.28125	0.22055	1.71111	0.432403	0.0494265	0.253548	0.0604841	0.485082	0.815687
1_133664000_133665000_+	none	intergenic	control	0.112981	0.308496	-0.150713	2.14362	0.187798	0.0405406	0.189668	0.646795	0.318007	1.1867
1_133664000_133665000_-	none	intergenic	control	0.217753	0.562506	1.3429	2.37561	0.23049	-0.382734	0.178342	0.185625	-0.217076	0.735122
1_134494000_134495000_-	Rabif	antisense exon	control	0.458346	0.216741	0.712923	0.277067	-0.0978676	0.271523	-0.205474	0.460447	0.122422	0.273
1_135110000_135111000_+	none	intergenic	control	0.165789	0.067376	-0.634361	-1.54086	-0.213586	0.0160695	-0.0824905	0.00598029	-0.157924	-0.0894836
1_136570000_136571000_+	none	intergenic	control	0.251813	-0.24112	0.343014	-1.33151	0.0971751	-0.471215	-0.583459	-0.209641	0.561746	0.286183
1_136674000_136675000_+	none	intergenic	control	-0.0233667	0.537297	-0.2343	0.627724	0.0550374	-0.086091	0.0949369	0.299967	0.16844	0.214128
1_136674000_136675000_-	none	intergenic	control	0.251813	-0.24112	1.037	-1.99811	0.248225	-0.234572	-0.0926657	0.0689353	0.854793	0.0723269
1_136683000_136684000_+	none	intergenic	control	0.406909	0.562506	-0.718687	-3.96153	-0.0509833	0.172384	0.183094	0.149754	-0.125958	0.29462
1_136695000_136696000_+	none	intergenic	control	0.0452801	-0.139157	0.916441	-1.46569	0.264965	0.337606	-0.0761017	1.06034	0.0623464	0.105513
1_136698000_136699000_-	none	intergenic	control	0.217753	0	-0.610318	-1.11567	-0.0492902	0.567595	0.46717	0.587533	-0.548752	-0.0328239
1_136708000_136709000_+	none	intergenic	control	-0.24112	0.067376	1.09782	-2.88304	0.0949207	-0.463989	-0.21252	-0.312694	-0.00961283	0.315497
1_151344000_151345000_-	Ivns1abp	antisense exon	control	0.0504654	0.48302	0.363699	-1.47046	0.00567042	-0.393991	-0.745799	-0.323586	-0.0623291	-0.137078
1_161877000_161878000_+	Suco	antisense upstream	control	-0.128139	0.321386	-0.224216	-3.07677	-0.491921	-0.176518	-0.339457	-0.353568	-0.0772908	-0.35746
1_161877000_161878000_-	Suco	sense upstream	control	0.34574	0.51853	0.0521879	0.999528	-0.258981	0.185234	0.132538	-0.159446	0.427904	0.195131
1_161881000_161882000_+	none	intergenic	control	-0.24112	0.067376	-0.543251	0.175181	-0.241777	-0.0449203	-0.200732	-0.637209	-0.112741	-0.351793
1_164494000_164495000_-	none	intergenic	control	0.112981	0.562506	0.916441	-2.17608	-0.158062	-0.375274	0.131741	-0.284469	0.568713	0.770525
1_166126000_166127000_+	Dusp27	antisense intron	control	0.112981	0	0.712923	-1.04661	0.0230741	-0.279133	-0.270382	0.231674	0.382644	0.674301
1_167284000_167285000_+	Uck2	antisense exon	up	0.594282	0.330764	0.244809	1.21991	0.0281601	0.0824237	-0.398143	-0.558622	-0.122796	0.121536
1_169970000_169971000_+	Hsd17b7	antisense upstream	control	0.217753	0	-0.430726	-0.821293	-0.30941	-0.295388	-0.156938	-0.798391	0.0322322	-0.423159
1_171221000_171222000_+	Tomm40l	antisense exon	control	-0.0233667	0.537297	-0.665308	-2.89511	-0.313883	0.173698	-0.142076	-0.0234138	-0.144988	0.144651
1_171222000_171223000_+	Tomm40l	antisense exon	control	0.165105	-0.319792	0.0193405	-0.909367	-0.152459	-0.393841	-0.212637	-0.467255	1.01866	0.913439
1_171223000_171224000_+	Tomm40l	antisense upstream	control	0.112981	0	-0.409079	2.24326	-0.392406	0.162528	-0.328237	0.154877	0.295634	0.356074
1_171295000_171296000_+	Ufc1	antisense exon	control	0.194895	-0.010385	0.478291	-1.46569	-0.553243	0.322515	0.00755687	-0.256002	-0.347864	0.0317885
1_178318000_178319000_+	Cox20	sense upstream	up	0.796786	-0.0839994	0.58129	-1.17039	0.351977	-0.0257771	0.440393	0.904101	0.723047	0.938072
1_178318000_178319000_-	Cox20	antisense upstream	very_up	1.24483	-0.490294	0.762087	0.789046	0.143656	0.110573	0.307744	0.341551	1.20751	1.30131
1_178336000_178337000_+	Hnrnpu	antisense exon	very_up	1.12749	0.625701	1.54469	2.77256	0.215065	-0.354741	-0.263453	-0.644095	-0.189791	-0.0617692
1_180850000_180851000_-	Sde2	antisense upstream	down	-0.530113	-0.560519	1.67765	1.19602	-0.248048	0.183454	0.0347537	-0.271503	0.0136182	-0.0294607
1_180889000_180890000_+	none	intergenic	up	0.692566	0.492449	1.3429	-1.88162	-0.287668	-0.19978	0.156507	-0.49328	0.341498	-0.288378
1_180893000_180894000_-	Lefty2	antisense exon	control	0.406909	0.308496	-0.751315	0.955279	-1.12854	-0.164393	0.0430173	-0.444112	-0.465184	-1.07411
1_180923000_180924000_-	none	intergenic	control	0.112981	0	-0.0749753	1.00014	-0.0685418	-0.356136	0.0188246	-0.272004	0.189516	-0.191041
1_182028000_182029000_+	none	intergenic	up	0.536045	-0.139157	0.796921	2.73629	-0.119316	0.126408	0.327341	0.188836	0.301513	0.228404
1_182028000_182029000_-	none	intergenic	control	-0.0233667	0.067376	-0.0514922	0.842531	-0.725963	0.0258278	-0.304142	0.259728	-0.222142	-0.516264
1_182029000_182030000_+	none	intergenic	control	0.0743092	-0.24112	0.0129091	-0.266642	0.071602	0.0847481	0.226053	0.133462	0.35029	0.205964
1_185362000_185363000_-	Eprs	antisense upstream	control	0.165789	0.891181	0.197585	-0.374197	-0.532465	0.328441	0.473914	1.22198	0.15705	0.616556
1_191821000_191822000_-	Nek2	antisense exon	up	0.595086	0.0444599	-0.459613	-1.66435	0.136298	0.0804271	-0.187294	-0.449431	0.450962	0.764207
1_195241000_195242000_+	none	intergenic	control	0.165789	-0.24112	0.618604	-0.0170338	0.0842304	-0.332386	-0.144757	-0.181879	0.398921	-0.610459
1_21189000_21190000_-	none	intergenic	control	-0.24112	-0.24112	0.332917	-2.8104	0.434763	0.153921	0.295661	0.383555	0.750693	0.904285
1_36003000_36004000_-	none	intergenic	control	0.112981	0	0.855731	-0.269743	-0.231255	-0.00201391	0.223306	-0.123504	-0.204564	0.287932
1_36983000_36984000_-	none	intergenic	control	0.112981	0.562506	0.464845	-0.188721	-0.0619359	-0.143894	-0.367362	-0.5662	-0.452976	-0.33873
1_36986000_36987000_-	none	intergenic	down	-0.410535	-0.628288	0.594357	-1.48907	0.0906085	0.362921	0.40005	0.569339	-0.0406341	-0.255501
1_36987000_36988000_-	none	intergenic	control	-0.24112	-0.24112	0.690813	-0.374309	0.0515428	0.211293	0.66092	0.466379	0.109143	0.00568335
1_37997000_37998000_+	Eif5b:Txndc9	sense upstream	up	0.625599	0.504013	-0.776841	1.84574	-0.166956	0.0398844	0.103596	0.349401	0.0627787	0.4514
1_43933000_43934000_-	Tpp2	antisense exon	up	0.574115	0.562506	-0.394825	0.563822	-0.148803	0.0355626	-0.0266198	0.401678	0.168533	0.361394
1_51478000_51479000_+	Nabp1	antisense exon	up	0.552273	0.891181	0.827515	0.955279	0.0869073	-0.112146	-0.13666	0.357835	-0.115676	-0.0948665
1_57375000_57376000_-	none	intergenic	control	-0.128139	-0.24112	-0.330333	-1.28395	-0.376121	-0.328847	-0.368027	-0.335929	-0.518529	-0.0871554
1_57377000_57378000_-	1700066M21Rik	antisense exon	down	-0.282262	-0.624736	-0.154346	-1.26643	-0.544171	0.153197	-0.0254048	-0.124768	-0.0817681	-0.289383
1_59671000_59672000_+	Sumo1	antisense upstream	control	-0.128139	-0.24112	-0.924618	0.23159	-0.42689	-0.479416	-0.418205	-0.358561	-0.452146	-0.103105
1_63139000_63140000_-	none	intergenic	control	0.112981	0	0.712923	-0.139112	0.170238	0.396946	0.0781908	0.423324	0.344923	0.46096
1_63252000_63253000_+	none	intergenic	control	0.217753	0.966183	-0.0707646	-1.37628	0.347209	-0.272435	-0.0894977	-0.0202584	0.634899	0.575245
1_63259000_63260000_+	none	intergenic	control	-0.128139	-0.24112	-0.714781	0.682888	-0.189043	0.121109	-0.0747956	-0.167497	0.166523	0.0817399
1_63266000_63267000_+	none	intergenic	control	0.112981	0	0.162394	0.865278	0.336575	-0.331557	-0.301792	-0.118599	1.14155	0.994891
1_63441000_63442000_-	none	intergenic	control	0.185481	1.29069	0.659116	-0.734414	0.0934002	0.134375	0.217271	-0.317691	0.522063	0.40451
1_64122000_64123000_+	Klf7	antisense exon	very_up	1.17033	0.637344	0.932965	2.18649	0.712552	-0.146805	0.422619	-0.0416922	0.765349	0.857863
1_64617000_64618000_+	Mettl21a	antisense exon	very_up	1.12563	1.24661	0.162394	1.39573	-0.00790514	0.323294	0.305843	1.12538	1.12321	0.744013
1_71653000_71654000_+	Fn1	antisense exon	control	0.112981	0	-0.85954	0.272693	-0.0101574	-0.524731	-0.56665	-0.620779	0.132312	-0.0987102
1_71657000_71658000_+	none	intergenic	control	-0.24112	-0.24112	0.506507	-0.412806	-0.905713	0.211887	-0.238179	-0.299698	-0.26044	-0.539842
1_72710000_72711000_-	Rpl37a	antisense upstream	up	0.594282	-0.139157	-0.0286869	-2.08818	-0.0510836	0.470141	0.490729	0.502565	0.203418	0.307075
1_86308000_86309000_+	none	intergenic	control	0.492933	0.562506	1.71594	0.822341	-0.146823	0.170969	0.0922335	0.578646	-0.131144	-0.248593
1_86442000_86443000_-	none	intergenic	up	0.794699	0.675362	0.569774	-0.748506	0.3761	0.268785	0.262342	0.222031	-0.173209	0.0838202
1_86465000_86466000_-	none	intergenic	control	-0.24112	-0.24112	-0.92576	-1.58164	-0.0861809	-0.0186423	-0.07439	-0.184158	-0.254969	-0.214641
1_86487000_86488000_+	none	intergenic	very_up	1.15896	0.698929	1.6633	2.56684	-0.0156559	-0.073004	0.46848	0.667475	0.593538	1.02478
1_86487000_86488000_-	none	intergenic	control	0.417585	0.573966	0.22055	-0.0378356	-0.421552	-0.220935	-0.11189	0.203103	-0.334482	-0.127986
1_86488000_86489000_+	none	intergenic	up	0.669184	-0.154815	1.66234	1.06749	-0.160877	-0.487284	-0.0909193	-0.0666412	-0.159678	-0.240944
1_86488000_86489000_-	none	intergenic	control	0.465084	-0.226296	1.21755	-1.54371	-0.00587762	-0.525569	-0.125712	-0.0807314	0.378425	0.815019
1_86503000_86504000_+	none	intergenic	very_up	1.22878	1.43188	1.82279	3.02388	0.372368	0.111734	0.281908	0.649212	1.02676	1.24892
1_86504000_86505000_-	none	intergenic	control	-0.0138661	-0.213983	1.14341	1.3266	-0.452727	-0.11167	0.245113	0.718488	-0.130737	0.136545
1_86521000_86522000_-	none	intergenic	down	-1.17742	-0.0169488	0.0522641	-0.848768	0.453447	-0.0518575	-0.266678	0.0753337	-0.0470062	0.817211
1_86522000_86523000_+	none	intergenic	control	-0.2299	0.330764	0.712923	0.437197	0.144345	-0.254258	0.197518	0.318761	0.006131	0.514746
1_86525000_86526000_-	Ptma	antisense upstream	very_up	1.92485	0.729414	0.534709	3.40209	0.735346	-0.00219795	0.896904	0.972719	1.02336	1.18394
1_86527000_86528000_-	Ptma	antisense exon	control	0.328987	1.16344	0.0299182	-0.503302	-0.213781	0.418893	0.21715	1.02165	-0.0274708	0.0222664
1_87314000_87315000_+	none	intergenic	very_up	0.912615	-0.304662	1.18544	1.13091	0.0721493	0.6158	0.806071	0.579533	0.327537	0.390114
1_93802000_93803000_+	Ing5:Dtymk	sense upstream	down	-0.282262	-0.624736	-0.882452	-0.659174	-0.298612	0.185111	0.226191	0.0992407	0.362862	0.160741
1_93803000_93804000_-	Ing5	antisense exon	very_up	1.93917	0.449968	0.137626	0.0380761	-0.0964241	0.18868	0.31062	-0.11324	0.419166	-0.253293
1_9545000_9546000_-	Rrs1	antisense exon	control	-0.0407436	-0.447653	-0.699697	-1.67597	-0.229003	0.23599	0.433413	0.18573	0.0838955	0.180228
1_96872000_96873000_+	Slco4c1	antisense exon	down	-0.381893	-0.788802	-0.253747	0.661469	0.064036	0.0481229	0.422765	-0.0107558	0.058062	0.435783
2_104817000_104818000_+	Qser1	antisense upstream	control	0.332995	0.067376	-0.0560891	-0.911307	0.837252	0.0973802	-0.175014	-0.040101	-0.338126	-0.0654257
2_104817000_104818000_-	Qser1	sense upstream	very_up	1.09791	0.562506	0.638198	-1.57026	0.0641275	-0.293415	0.277767	0.643034	0.712926	0.68462
2_109913000_109914000_+	none	intergenic	control	0.217753	0.308496	1.32941	-2.04999	0.793564	-0.044875	0.14909	0.15921	0.183339	0.420709
2_117120000_117121000_+	Spred1	sense upstream	very_up	2.26612	0.150129	-0.117331	-0.305431	0.287652	-0.256299	-0.416581	0.201915	1.04957	0.92755
2_119112000_119113000_-	Rad51	antisense exon	control	-0.132224	-0.447653	-0.749173	-1.31418	0.164849	0.373748	0.140601	-0.290465	-0.294589	0.13312
2_119872000_119873000_+	none	intergenic	down	-0.715479	0.348019	-0.284186	-3.37978	0.151986	-0.1415	0.29903	0.713249	0	0.672105
2_128240000_128241000_+	none	intergenic	control	0.315429	0	1.04888	3.26041	0.264164	-0.0375543	0.233207	0.384101	0.375385	0.826229
2_128429000_128430000_-	none	intergenic	control	-0.0233667	-0.24112	0.0937863	0.435794	0.468166	-0.229852	0.170876	0.566708	0.18246	0.964265
2_129178000_129179000_-	none	intergenic	very_up	0.810363	-0.0657822	0.68778	1.06749	0.49377	0.178358	0.130623	0.0650803	0.304552	0.0790719
2_129245000_129246000_-	none	intergenic	control	-0.0233667	-0.24112	0.814069	-1.87126	0.211448	0.647808	0.507248	1.12111	0.540105	1.04781
2_129800000_129801000_-	Stk35	antisense exon	control	0.251813	0.067376	0.197585	1.16457	0.326593	0.0973806	-0.544506	-0.455239	-0.307708	0.256249
2_130274000_130275000_-	Nop56	antisense exon	very_up	1.10183	1.20155	0.805249	-1.75498	0.48901	-0.135048	0.17614	0.442805	-0.118187	0.198166
2_132253000_132254000_+	Pcna	antisense exon	control	-0.221379	-0.319792	0.0438741	-1.90838	0.148747	0.179694	0.0739352	-0.232733	0.300434	0.582273
2_135657000_135658000_+	none	intergenic	control	0.315429	0	-1.06403	0.435794	0.118602	-0.179374	0.100313	-0.0402066	-0.189722	-0.0439405
2_147013000_147014000_-	Xrn2	antisense exon	control	0.406909	0.562506	0.0299528	-0.0036611	0.249256	-0.253637	0.203607	0.0675931	0.504918	0.74108
2_152177000_152178000_+	none	intergenic	control	-0.2299	0.114853	-0.0508038	-0.547643	-0.376827	-0.151815	-0.459884	-0.0270371	0.0630087	0.0730982
2_152226000_152227000_-	Csnk2a1	antisense exon	control	0.309111	0.62745	0.922761	0.999528	-0.0719446	-0.154384	-0.172031	0.305569	0.345013	0.0996849
2_152349000_152350000_-	none	intergenic	control	0.251813	0.321386	-1.52887	-2.11299	0.195846	-0.270744	0.0180524	-0.115433	0.523889	0.692097
2_152830000_152831000_+	Bcl2l1	antisense exon	control	0.126462	0.833598	0.809411	0.822341	0.297276	-0.285937	-0.156108	0.122273	0.748953	0.588592
2_153107000_153108000_+	Hck	sense upstream	control	0.0452801	-0.139157	-0.242286	-4.06733	-0.711843	0.18334	0.0866222	-0.0078393	-0.004101	-0.431908
2_156447000_156448000_-	Epb41l1	antisense intron	control	-0.24112	-0.24112	0.916441	-0.0144688	-0.592084	0.028522	0.083781	0.029791	0.2257	0.144642
2_156838000_156839000_-	none	intergenic	control	-0.24112	0.067376	-0.103342	-1.62678	-0.121251	-0.177492	-0.380905	0.0893391	-0.293288	-0.37792
2_156839000_156840000_-	Tgif2	antisense upstream	up	0.734054	0.864599	-0.474538	-2.12968	0.0858126	-0.423995	-0.352461	-0.471403	-0.280555	-0.429172
2_163050000_163051000_+	none	intergenic	control	-0.24112	-0.24112	-0.922587	0.822341	0.311312	0.185662	-0.0623537	-0.121986	0.247574	-1.82e-05
2_163054000_163055000_-	Mybl2	antisense exon	up	0.537907	0.884462	1.09633	1.98906	-0.180969	0.061749	0.0283047	-0.00398912	-0.088032	0.310571
2_163419000_163420000_+	Oser1	antisense exon	control	-0.221379	0.150129	-0.179305	-1.94221	0.274022	0.00958203	0.0531418	0.278419	0.169043	0.349095
2_164769000_164770000_-	Ube2c	antisense exon	control	-0.2299	-0.139157	-0.549924	1.96401	-0.0159009	-0.085741	-0.0806687	-0.0459754	0.238479	0.586491
2_164879000_164880000_-	Pcif1	antisense exon	very_up	1.43017	0.681985	1.42024	0.0437156	-0.681563	-0.0855971	-0.129071	0.551503	-0.0479796	0.207721
2_164911000_164912000_+	Zfp335	antisense exon	control	0.294722	0.504013	0.17955	-1.09582	-0.0478178	-0.00224187	0.245491	0.848135	0.43901	0.428163
2_165807000_165808000_+	Zmynd8	antisense exon	control	-0.128139	0.321386	0.955845	-0.0144688	0.599886	-0.027349	0.0403606	-0.126307	0.0863129	0.21531
2_165812000_165813000_+	Zmynd8	antisense exon	control	-0.24112	0.067376	0.996232	1.92981	0.0462554	-0.677225	-0.149484	-0.0224816	0.680107	1.0331
2_165982000_165983000_-	none	intergenic	control	0.315429	0.308496	0.922761	0.580083	-0.344139	-0.0167874	0.367529	0.262816	0.347927	0.380348
2_166147000_166148000_+	Sulf2	antisense intron	control	-0.24112	-0.24112	-0.599397	2.44678	-0.601007	-0.207068	-0.661739	-0.62482	-0.983057	-1.31021
2_166154000_166155000_+	Sulf2	antisense exon	very_up	1.25498	1.57823	1.46371	2.31871	0.309004	0.119761	0.285433	0.619848	0.253758	0.333141
2_166156000_166157000_-	Sulf2	sense upstream	control	0.251813	0.537297	0.942096	0.955279	0.394147	-0.144325	0.365746	0.336167	0.268635	0.108865
2_166905000_166906000_-	Cse1l	antisense upstream	control	0.0743092	-0.24112	0.274249	-1.78733	0.224059	-0.0580941	-0.405257	0.102215	0.217629	0.303331
2_168125000_168126000_+	none	intergenic	down	-0.398821	-0.459414	2.09909	2.03976	0.250316	0.309574	1.12653	0.652822	0.980135	0.682286
2_168981000_168982000_+	none	intergenic	control	-0.2299	0.114853	-0.0568742	0.287619	0.316151	-0.0144271	-0.316278	0.339726	-0.393506	-0.130374
2_174277000_174278000_-	none	intergenic	control	-0.24112	0.067376	0.349224	2.99798	0.0553155	-0.149134	-0.213787	0.310771	0.262417	0.495366
2_174281000_174282000_-	none	intergenic	control	-0.24112	0.067376	1.31021	0.493874	-0.168896	-0.173355	-0.186726	0.110255	0.254671	0.385968
2_174284000_174285000_-	Gnas	antisense exon	control	0.165789	0.321386	0.0299528	-0.0300969	0.130595	-0.464505	-0.0644484	0.263357	0.699579	0.875061
2_174295000_174296000_-	Gnas	antisense exon	control	0.315429	1.1323	-0.0560891	1.53015	-0.328121	-0.112497	-0.3339	0.0193037	0.106507	0.335543
2_174322000_174323000_-	Gnas	antisense intron	control	0.112981	0	-0.280109	-1.98806	-0.358419	-0.0853812	-0.597456	-0.946223	-0.675279	-1.33829
2_174323000_174324000_-	Gnas	antisense intron	control	-0.24112	-0.24112	-0.201069	-1.09808	-0.716009	0.0427622	-0.435582	-0.761094	-0.832275	-1.67065
2_174327000_174328000_-	Gnas	antisense exon	control	-0.221379	-0.0657822	-0.972448	2.27172	-0.453269	-0.0947014	-0.331854	-0.73137	-0.869931	-1.1374
2_177326000_177327000_-	none	intergenic	control	0.112981	0	0.153	2.58088	-0.34262	-0.178904	0.162377	0.00281483	-0.314539	-0.10675
2_177329000_177330000_-	none	intergenic	control	-0.24112	-0.24112	0.0890121	2.20427	-0.508878	0.291183	0.47069	0.135062	-0.534917	-0.546901
2_180234000_180235000_-	none	intergenic	up	0.723939	0.778417	0.329365	-1.66157	0.136578	0.316641	0.52588	1.28237	0.5376	0.612347
2_180256000_180257000_-	Rps21	antisense upstream	very_up	1.18945	0.787964	0.613319	0.476641	0.270681	0.237877	0.22633	1.12927	0.672827	0.576398
2_180257000_180258000_-	Rps21	antisense exon	down	-0.289557	-0.313973	1.01104	-0.0578028	0.122627	-0.43204	-0.00660869	-0.528791	0.472461	0.457654
2_180709000_180710000_+	Gid8:Dido1	sense upstream	control	0.165105	1.13051	-0.545255	-1.36744	0.131004	0.186096	-0.0429033	0.0909795	-0.0630329	-0.436018
2_180710000_180711000_-	Dido1:Gid8	sense upstream	control	-0.128139	0.537297	-0.310633	-2.8104	-0.582687	0.0606412	-0.00537591	0.239448	-0.0572733	-0.0972854
2_181864000_181865000_-	Polr3k	antisense exon	control	-0.0233667	-0.24112	-0.0535762	2.63962	0.127806	-0.149001	-0.255829	-0.713855	0.047397	-0.148103
2_20654000_20655000_-	Etl4	antisense intron	control	-0.128139	0.067376	1.51706	0.977818	-0.0947421	-0.179124	-0.403901	-0.185189	-0.521008	-0.757833
2_25241000_25242000_+	Rnf208:Cysrt1	sense upstream	control	-0.221379	-0.628288	0.119832	-0.329047	0.644852	-0.163198	0.108231	-0.217733	0.0511021	0.2569
2_26461000_26462000_+	Notch1	antisense intron	control	0.0743092	-0.24112	0.710146	-2.85417	-0.0527576	-0.0225086	-0.123139	0.162243	0.258782	0.291566
2_27514000_27515000_-	Wdr5	antisense upstream	very_up	1.20375	0.562506	-0.384797	-0.618808	0.413432	-0.325329	0.158144	0.0650848	0.372608	0.43373
2_31163000_31164000_-	Gpr107	antisense intron	control	0.112981	0.308496	-0.781268	-0.432845	-0.296811	-0.111444	0.0858584	0.499399	-0.531409	-0.37745
2_32167000_32168000_-	Prrc2b	antisense intron	control	0.194895	-0.010385	-0.415014	-0.114996	0.14001	0.078415	0.369578	0.424695	0.288494	0.202455
2_32966000_32967000_+	none	intergenic	control	0.112981	0.308496	1.05937	-1.36857	0.116085	-0.0438787	-0.0688831	0.344826	-0.255105	-0.483157
2_32967000_32968000_+	none	intergenic	control	0.482818	0.067376	0.712923	1.99251	-0.395854	0.278833	0.324761	0.97867	-0.27838	-0.372727
2_33439000_33440000_-	none	intergenic	up	0.723939	0.308496	0.828332	1.70172	-0.759558	0.601255	0.786305	1.18491	-0.202069	-0.501752
2_34826000_34827000_+	Fbxw2	antisense exon	control	0.251813	0.537297	0.94839	-0.813332	0.253518	0.181297	0.168179	0.184085	0.415514	0.703696
2_34871000_34872000_+	Psmd5	antisense exon	control	0.458346	-0.286093	0.132441	1.81852	-0.494108	0.370113	0.710314	0.491486	0.219751	0.605867
2_35109000_35110000_-	Cntrl	antisense exon	up	0.742578	0.537297	0.853282	1.78854	-0.457876	-0.115088	-0.0267402	-0.0599941	-0.175042	-0.318435
2_37359000_37360000_+	Pdcl	antisense exon	control	0.409851	0.891181	-0.455646	0.975881	0.133992	0.306931	0.108503	-0.0165017	-0.00804518	-0.208839
2_52072000_52073000_-	Rif1	antisense exon	control	0.217753	0.308496	0.349224	0.107775	0.712055	-0.147807	0.330496	0.0319199	-0.193472	-0.20985
2_60412000_60413000_+	none	intergenic	control	-0.24112	0.067376	-2.08086	1.25012	-0.534715	-0.0409937	-0.147548	0.0824318	-0.823061	-0.310841
2_71347000_71348000_+	Slc25a12	antisense exon	down	-0.628288	-0.628288	0.67403	2.65256	-0.314066	-0.277882	-0.341	0.00453167	0.589027	0.24031
2_71750000_71751000_-	Itga6	antisense intron	control	-0.128139	0.067376	-0.850503	-0.269743	-0.0804806	-0.219547	-0.540759	-0.652409	-0.129264	-0.320904
2_72980000_72981000_+	Sp3:Gm11084	antisense exon	very_up	2.12282	1.50328	1.33653	-1.98806	-0.00182917	-0.127027	0.277018	0.625749	0.314099	0.0198328
2_73893000_73894000_+	Atf2	antisense upstream	up	0.723939	0.562506	0.371065	1.0397	-0.316958	-0.0294657	-0.341104	-0.71386	-1.04162	-0.547723
2_75658000_75659000_-	Hnrnpa3	antisense upstream	up	0.613308	0.216741	1.5196	-1.8416	-0.192845	-0.236463	-0.148877	-0.708106	0.613777	0.438106
2_84670000_84671000_+	Selenoh:Gm28635	antisense exon	very_up	1.34922	0.562506	0.712703	1.3266	0.0609065	-0.274616	0.131921	-0.130831	0.420724	0.585799
3_104865000_104866000_-	Capza1:St7l	sense upstream	very_up	0.962626	0.321386	0.576093	0.822341	0.252357	-0.366725	0.283094	0.621464	0.323787	0.510525
3_113630000_113631000_+	Rnpc3	antisense exon	very_up	1.19753	1.70785	1.79221	2.54536	0.19128	0.0869407	0.268401	0.84439	0.175617	0.81211
3_122245000_122246000_-	Gclm	antisense exon	control	0.217753	0.308496	0.481665	1.25525	0.342403	-0.00242886	0.121519	0.0137736	0.047397	0.872394
3_123508000_123509000_+	none	intergenic	very_up	2.94131	0.198439	1.59985	-1.88162	-0.115843	-0.247559	-0.190014	-0.393129	-0.0128425	0.466914
3_135485000_135486000_-	Manba	antisense exon	control	0.217753	0.778417	-0.552603	-0.126036	-0.188235	-0.0549479	-0.215001	0.339204	-0.416415	-0.488848
3_138442000_138443000_-	Adh5	antisense upstream	control	0.355461	0.772199	1.93545	1.52159	0.287969	-0.233373	-0.565022	-0.26698	0.668109	0.420735
3_146521000_146522000_+	Rpf1	antisense exon	down	-0.453299	0.361782	0.573537	1.16457	-0.0525285	0.260932	0.333611	0	0.195004	0.0193071
3_19895000_19896000_+	none	intergenic	very_up	1.04953	0.911406	-1.41024	-1.20351	-0.0253268	-0.0891156	-0.367366	0.0719992	-0.0952609	0.198316
3_32365000_32366000_+	Zmat3	antisense exon	very_up	1.43865	1.94897	-0.498092	-1.0018	0.345739	-0.069057	-0.186265	1.13462	0.437368	0.381208
3_34649000_34650000_-	Sox2	antisense upstream	control	0.0334033	0.792506	0.738445	2.85637	-0.0281077	-0.10689	-0.0348296	-0.157007	0.117671	0.526376
3_34653000_34654000_-	none	intergenic	control	0.118786	0.36767	-0.66012	-0.430673	0.426441	-0.25673	-0.250567	-0.267145	0.561208	0.438899
3_41461000_41462000_-	none	intergenic	down	-0.628288	-0.628288	-0.999178	-3.71284	0.029431	-0.226904	-0.415681	-0.627267	-0.304294	0.0553947
3_41477000_41478000_-	none	intergenic	down	-0.628288	-0.628288	-1.26873	0.0293249	0.258831	-0.0497529	-0.317407	-0.355677	-0.418422	0.264164
3_41482000_41483000_-	none	intergenic	down	-0.788802	-0.480306	-0.627898	0.627433	0.236524	-0.184266	-0.358661	-0.312758	-0.0619155	0.118367
3_41522000_41523000_-	none	intergenic	down	-0.381893	0.62745	-0.247017	2.82815	0.0573446	-0.0593885	-0.182996	-0.0630765	-0.279921	-0.652186
3_51224000_51225000_-	Noct	antisense exon	very_up	1.20375	1.1323	0.0273962	1.17966	0.315532	0.0130432	-0.124648	0.0765968	0.474325	0.220589
3_65958000_65959000_+	Ccnl1	antisense exon	control	0.0743092	0.067376	-0.689188	-0.24882	0.125143	0.317651	-0.0402661	0.889081	0.0142205	0.32075
3_68493000_68494000_-	Schip1:Gm21949	antisense exon	very_up	1.32394	0.351742	0.197585	1.1423	-0.0437066	-0.105478	0.148358	0.637694	0.853682	0.523363
3_69316000_69317000_-	Ppm1l	antisense exon	control	0.217753	0	0.195028	0.127024	-0.0638836	-0.605134	-0.223154	0.339643	0.0054276	-0.20779
3_81033000_81034000_+	none	intergenic	control	-0.24112	-0.24112	0.554462	-1.73306	-0.112724	-0.126479	0.206623	0.507977	0.631892	0.710451
3_81036000_81037000_-	Pdgfc	antisense exon	very_up	0.859657	0.778417	0.712923	-2.5539	0.0772509	-0.296763	-0.143647	0.0118898	0.505506	0.327559
3_84814000_84815000_+	Fbxw7:Gm37240	sense upstream	down	-1.34362	0.00826498	-0.196088	-2.61544	0.0735093	0.103961	-0.246575	0.452516	-0.389968	0.0314876
3_87907000_87908000_-	Hdgf	antisense exon	very_up	1.43526	-0.139157	0.964345	0.659239	0.245444	-0.0524962	-0.0697235	-0.222402	0.28464	0.041304
3_88172000_88173000_-	Mef2d	antisense exon	control	-0.24112	-0.24112	-0.18221	-0.492344	-0.169752	-0.208231	-0.242965	-0.267276	0.34522	0.00878347
3_88177000_88178000_-	none	intergenic	very_up	0.925288	0.492449	-0.182765	-1.13498	0.189426	-0.355283	0.243431	-0.338125	0.809895	0.625717
3_88510000_88511000_+	Lmna	antisense upstream	up	0.734054	-0.226296	0.922761	-1.73306	0.0794824	0.0758151	0.0981632	0.683508	-0.469258	0.315096
3_88531000_88532000_-	Mex3a	antisense upstream	control	-0.132224	0.114853	-0.256123	0.0360602	0.243901	-0.0495441	-0.505288	-0.0918841	0.0832778	0.698935
3_89772000_89773000_-	Ube2q1	antisense upstream	control	0.112981	0.562506	0.22055	0.325521	-0.168064	-0.278025	-0.407036	-0.523499	0.2146	-0.0738799
3_89773000_89774000_-	Ube2q1	antisense exon	control	0.0672045	-0.972116	0.536968	3.02183	0.195032	-0.256367	-0.266059	-0.447857	0.109287	-0.0386447
3_90451000_90452000_+	Npr1	antisense exon	very_up	0.894568	0.150129	0.393937	-0.330671	-0.0686328	0.0608629	0.116258	0.248907	0.131271	-0.02753
3_90455000_90456000_+	Npr1	antisense exon	control	0.217753	0	-0.32035	-1.06314	-0.263902	0.232708	0.455835	1.01045	0.13084	0.152409
3_90509000_90510000_+	Chtop	antisense exon	control	0.165105	-0.0657822	0.162394	1.81434	-0.229899	-0.160156	-0.394553	-0.0353653	-0.19495	-0.190276
3_93356000_93357000_-	none	intergenic	down	-0.571049	-0.788802	-0.027433	1.2198	0.32968	-0.157716	0.0532735	-0.132849	0.234527	0.354234
3_93409000_93410000_-	none	intergenic	control	-0.24112	0.067376	0.668404	-2.04999	0.330947	-0.293427	-0.306367	-0.116522	0.43069	0.815015
3_95217000_95218000_+	Gabpb2	antisense exon	up	0.58703	0.653085	-0.206029	-0.673885	0.0336692	-0.283092	0.354303	0.252792	0.349316	0.414044
3_95218000_95219000_+	Gabpb2	antisense upstream	control	-0.221379	-0.319792	-0.0355733	-0.0378356	-0.13827	0.0698968	0.0805739	-0.107643	0.192743	-0.0117454
3_95219000_95220000_+	Mllt11	antisense exon	control	-0.128139	0.067376	-1.5412	-1.466	-0.0714158	0.0906989	-0.0445295	-0.201365	0.201032	0.549928
3_95314000_95315000_-	Cers2	antisense exon	control	0.0743092	-0.24112	-1.539	0.272693	0.118718	-0.094283	0.345782	-0.0939022	0.0288551	-0.0425308
3_95653000_95654000_+	none	intergenic	control	0.217753	0	0.154921	1.08811	0.205559	-0.102607	-0.240588	-0.399061	0.370657	0.548833
3_95658000_95659000_-	Mcl1	antisense exon	control	0.414944	-0.010385	0.699658	-1.87177	0.0646763	-0.102947	-0.198369	-0.179291	0.289426	-0.0717025
3_95673000_95674000_+	none	intergenic	control	0.165789	-0.24112	0.407422	-0.619505	0.212601	0.188346	-0.0284164	0.220084	0.129732	0.625858
3_95674000_95675000_+	none	intergenic	up	0.650971	0.562506	0.701594	1.06749	0.282123	-0.147857	-0.0705464	-0.492331	0.387129	0.223703
3_95674000_95675000_-	none	intergenic	control	0.315429	0.778417	0.940187	1.25012	0.0144578	-0.104601	0.0417377	0.358089	0.0549396	-0.250474
3_95819000_95820000_-	Rprd2	sense upstream	control	0.254523	0.892204	-0.0348675	1.44217	0.165188	0.223295	0.281853	0.33115	0.189555	0.326347
3_95928000_95929000_-	Anp32e	antisense upstream	control	-0.24112	-0.24112	-0.365557	-1.211	0.499647	-0.0610164	-0.194086	-0.20395	0.558956	0.496396
3_96197000_96198000_+	Bola1	antisense exon	control	0.406909	0	1.12231	-0.33268	0.320415	0.112767	0.191364	0.0392432	0.365695	0.335216
3_96313000_96314000_-	none	intergenic	very_up	1.09791	0.308496	0.98731	1.19602	-0.423591	-0.376356	-0.203335	0.554184	0.460224	0.252966
3_96496000_96497000_-	none	intergenic	down	-0.280631	-0.572585	2.19004	-0.328411	-0.494456	0.0323662	-0.185446	-0.0681156	-0.673644	-0.371341
3_96576000_96577000_-	Gm16253	antisense exon	control	0.332995	0.321386	-0.0976285	0.659239	0.556643	0.0628202	-5.4e-06	0.0343029	1.02617	1.22205
4_116685000_116686000_-	Prdx1	antisense exon	very_up	0.800815	0.321386	0.361047	2.53783	0.453759	-0.309748	-0.306754	0.0744932	-0.124083	0.100824
4_117148000_117149000_-	none	intergenic	very_up	1.49541	-0.432818	-0.18853	2.35684	0.478132	0.175655	0.371729	0.792878	0.183088	0.397607
4_117367000_117368000_+	Rnf220	antisense intron	control	0.315429	0	0.0273962	1.72948	-1.08187	0.436262	0.105622	0.161989	0.304132	-0.336741
4_119072000_119073000_+	none	intergenic	down	-0.312859	0.150129	-0.781268	3.0674	-0.25548	-0.0703612	-0.15244	-0.0917847	0.296627	-0.348394
4_119294000_119295000_+	Ybx1	antisense exon	very_up	1.19753	0.537297	0.0299528	0.956056	-0.208977	-0.4216	-0.455925	0.0283122	-0.727254	-0.481165
4_120825000_120826000_+	Nfyc	antisense exon	very_up	1.50509	0.912983	1.44322	-2.45427	0.501959	0.291443	0.652349	1.40544	1.00495	1.03693
4_122886000_122887000_+	Cap1	antisense exon	control	0.284715	1.33916	0.1294	0.889198	0.165016	0.203826	0.455887	0.993557	0.085022	0.179819
4_123663000_123664000_+	Macf1	antisense intron	down	-0.788802	-0.010385	-0.454714	-0.0643395	-0.289715	0.0725811	-0.75375	-0.54722	-0.679396	-0.95588
4_123667000_123668000_+	Macf1	antisense intron	control	0.112981	0	0.580911	-1.66157	-0.401551	-0.0145725	-0.455342	0.0447438	-1.05361	-1.09414
4_125084000_125085000_-	Meaf6	antisense upstream	very_up	1.20375	0	0.393454	-0.58145	-0.326258	-0.315484	-0.377971	-0.364952	-0.101587	-0.203971
4_126103000_126104000_-	Stk40	antisense exon	very_up	1.01232	-0.628288	0.870885	0.659239	0.77254	-0.0680215	0.782829	1.17228	1.19431	1.43382
4_126968000_126969000_+	Zmym4	antisense exon	down	-0.515307	-0.628288	-0.365557	1.95933	0.00463801	0.248676	-0.0554106	-0.179383	0.271066	-0.0894588
4_129050000_129051000_-	none	intergenic	control	-0.24112	-0.24112	0.183341	-3.02631	-0.278511	-0.088096	-0.162591	-0.00737646	-0.179408	-0.137651
4_129057000_129058000_-	Rnf19b	antisense upstream	control	-0.24112	0.321386	-0.317017	1.66722	-0.0646217	-0.0485312	-0.309214	-0.583018	0.374659	0.480869
4_129231000_129232000_+	C77080	antisense intron	up	0.560422	1.06821	0.735888	2.57344	0.910356	-0.475707	0.761634	1.1363	0.341576	0.970942
4_129232000_129233000_+	C77080	antisense intron	up	0.669184	-0.154815	0.0273962	0.952441	0.522756	-0.353929	0.226798	-0.522	1.19733	1.47821
4_129377000_129378000_+	Zbtb8a	antisense exon	control	-0.0233667	-0.24112	-0.835087	-0.369136	-0.257985	0.083641	-0.0637285	-0.452525	0.169687	-0.122031
4_129394000_129395000_+	none	intergenic	control	0.112981	0	-0.409249	0.24288	-0.757437	0.000462165	-0.236674	-0.744886	-0.538877	-1.1089
4_129810000_129811000_-	Ptp4a2	antisense upstream	control	-0.24112	-0.24112	-0.750527	-0.709759	0.460191	-0.182778	-0.0726064	0.0752065	-0.425865	-0.668711
4_132274000_132275000_-	Taf12	antisense exon	control	-0.209294	-0.370726	0.828332	1.47856	0.0813018	0.153501	0.506845	0.748918	0.676763	0.597527
4_132514000_132515000_-	none	intergenic	control	-0.128139	-0.24112	0.0991162	-1.73306	0.656932	0.281136	-0.0391597	-0.020153	0.355764	0.980925
4_133660000_133661000_+	Pigv	antisense exon	control	0.165105	0.337894	0.170566	0.357317	0.0936795	0.370114	0.367045	0.0965749	0.247149	0.39085
4_133755000_133756000_+	Arid1a	antisense intron	control	0.315429	0.308496	-0.365557	0.891272	0.455572	-0.125512	0.141347	0.296087	0.428659	0.22704
4_133757000_133758000_+	Arid1a	antisense upstream	control	0.362998	-0.226296	0.500309	1.51683	-0.079874	0.0105797	-0.0249595	0.079231	-0.267109	-0.34749
4_133814000_133815000_+	none	intergenic	very_up	1.13218	1.33916	1.45617	0.955279	-0.0551785	0.127509	0.152756	0.214144	0.345607	0.142466
4_133816000_133817000_+	none	intergenic	control	0.112981	0.966183	0.14894	0.663478	0.400203	-0.0811676	0.171167	0.10985	0.346189	0.277046
4_133899000_133900000_+	none	intergenic	control	0.112981	0.308496	1.1529	-1.16631	-0.1606	-0.0317095	0.511945	-0.161191	-0.143895	0.124104
4_133899000_133900000_-	none	intergenic	control	0.112981	0	0.567439	0.0615972	0.35677	0.126521	0.64986	0.456012	0.516648	0.518252
4_133910000_133911000_-	none	intergenic	up	0.625599	0.337894	0.712923	0.659239	-0.236123	0.204347	1.15151	1.86497	0.955518	1.07965
4_134314000_134315000_+	Trim63	sense upstream	control	0.165789	0.537297	0.881441	1.28096	0.377017	0.143431	0.0907859	-0.485771	0.448905	0.30948
4_134923000_134924000_-	Rsrp1	antisense exon	control	0.315429	0.308496	-0.162352	-0.821343	0.310819	-0.234394	0.322221	0.608866	0.300134	0.312034
4_135420000_135421000_+	Rcan3	antisense exon	control	0.165789	-0.24112	-0.439605	1.65602	-0.638289	-0.244358	0.000445713	0.272824	0.0904505	-0.158024
4_140699000_140700000_-	Rcc2	antisense upstream	very_up	2.40271	-0.616148	1.79349	1.94226	0.624278	-0.192668	0.488658	0.376765	1.09716	1.33664
4_141282000_141283000_-	none	intergenic	control	-0.135355	1.02511	1.63963	-3.06842	-0.647345	-0.331377	0.0345624	-0.372356	0.206192	-0.0908135
4_141283000_141284000_-	none	intergenic	control	0.112981	0.308496	0.690336	0.659239	0.436384	0.117123	0.221121	1.03118	0.652805	0.26389
4_141285000_141286000_+	none	intergenic	very_up	1.04194	0.778417	0.59352	-3.45718	-0.360558	-0.148653	-0.305861	-0.145714	-0.468051	-0.86234
4_141287000_141288000_+	none	intergenic	very_up	0.856793	0.321386	-0.17496	-1.12664	-0.0146103	0.191767	-0.0816089	0.339954	0.238585	-0.152369
4_141289000_141290000_+	none	intergenic	up	0.793393	0.562506	0.168234	-1.02511	0.183228	-0.0979575	-0.372244	-0.616319	0.394089	0.0520398
4_141571000_141572000_-	none	intergenic	up	0.618536	0.321386	0.824958	0.800757	0.143225	-0.0629093	0.488808	0.529263	0.573687	0.241433
4_141573000_141574000_+	none	intergenic	control	0.315429	1.1323	0.922761	1.28356	0.04441	-0.0288005	0.380635	-0.32787	0.51456	0.0274835
4_141575000_141576000_-	none	intergenic	control	0.112981	0	-0.545823	1.8955	-0.0653845	-0.145962	-0.564762	0.00598029	0.0657052	0.348562
4_146431000_146432000_+	none	intergenic	down	-0.515307	-0.319792	-0.189494	2.36965	-0.0240632	0.110121	-0.512618	-1.50442	0.183435	0.418551
4_148595000_148596000_+	none	intergenic	control	0.112981	0	-0.715922	-0.129161	0.0652547	-0.0386121	-0.100992	0.395369	0.331717	0.424202
4_149445000_149446000_-	none	intergenic	control	0.165789	-0.24112	0.156063	2.06953	0.682443	-0.421735	0.00809521	0.559555	0.477428	1.08238
4_150047000_150048000_-	none	intergenic	control	0.406909	0.308496	0.569774	1.17966	0.381093	0.171664	0.0524958	-0.147496	-0.198434	0.433592
4_150048000_150049000_+	none	intergenic	control	-0.137832	0.62745	1.271	-0.150281	0.643237	-0.239734	-0.17415	0.86256	-0.0292871	0.964089
4_155697000_155698000_+	none	intergenic	control	-0.24112	0.321386	1.32373	0.822341	-0.41062	0.403478	-0.261258	0.190416	0.201466	0.242872
4_155812000_155813000_-	Ccnl2	antisense exon	control	0.332995	1.04013	0.831564	3.56269	-0.451263	-0.381644	-0.0151226	-0.134093	0.534015	0.990414
4_156026000_156027000_-	Tnfrsf18	antisense exon	control	0.217753	0	-0.151639	2.41901	-0.111454	-0.448242	-0.366421	-0.463753	0.156559	-0.243174
4_39718000_39719000_-	none	intergenic	control	-0.0233667	0.067376	-1.35713	-0.528131	-0.141757	-0.165439	0.11975	1.18461	0.1516	0.695754
4_41275000_41276000_+	Ubap2	antisense exon	very_up	1.05315	-0.502004	0.7167	2.44063	-0.241845	-0.102684	0.108634	0.0173415	0.151806	0.225134
4_44012000_44013000_-	Clta	antisense exon	control	0.217753	0	0.167014	0.405925	-0.130411	-0.113417	0.10626	-0.401773	0.166935	-0.301695
4_46389000_46390000_+	Trmo	antisense exon	control	0.450045	-0.0789822	0.442912	1.40137	-0.192695	-0.329472	-0.818566	-0.817579	-0.448201	-0.097513
4_54945000_54946000_-	Zfp462	antisense exon	control	0.276286	-0.447653	-0.352669	1.61486	-0.104263	0.280834	0.358094	1.09843	-0.106159	0.0465649
4_55478000_55479000_+	none	intergenic	control	0.0226826	0.337894	-0.903629	1.16457	-0.354042	-0.0139515	0.0986724	-0.562969	-0.390767	-1.30726
4_57956000_57957000_+	Txn1	antisense exon	very_up	0.85308	1.22873	1.65505	0.0668577	0.153617	-0.165752	0.271129	-0.235252	0.17758	0.283076
4_62520000_62521000_+	Alad	antisense upstream	very_up	0.810363	0.150129	0.35299	2.31868	-0.211673	0.0618662	-0.232437	0.540573	0.364061	0.148367
4_86612000_86613000_+	Haus6	antisense exon	control	-0.128139	-0.24112	0.479844	0.659239	-0.209692	-0.00877657	0.0401205	0.518081	0.428695	0.153281
4_98725000_98726000_+	L1td1	sense upstream	control	0.217753	0	-0.18683	-2.82514	0.027238	-0.00572241	0.822089	1.49542	0.161385	0.0990203
4_98740000_98741000_+	none	intergenic	control	0.112981	0.308496	-0.669329	-1.07883	0.163472	0.191897	0.157531	0.640911	0.195818	0.438287
4_99653000_99654000_-	none	intergenic	control	-0.128139	0.067376	-0.545823	-2.70281	-1.02941	0.113882	-0.288681	0.292539	-0.3626	-1.14908
4_99655000_99656000_-	Foxd3	antisense upstream	control	0.315429	0.308496	-0.252577	-1.12046	-0.207874	0.0911927	-0.0425492	0.170985	-0.200471	-0.749188
5_100420000_100421000_-	none	intergenic	control	-0.128139	-0.24112	0.710075	1.51482	-0.0446021	0.0606737	0.243001	0.484714	-0.040975	0.0186023
5_100421000_100422000_-	none	intergenic	control	-0.24112	-0.24112	0.726405	1.64841	-0.169782	-0.200958	-0.0879939	0.0738275	-0.0830469	-0.0567291
5_100422000_100423000_-	none	intergenic	control	-0.24112	-0.24112	1.09294	2.5035	-0.202881	-0.0936864	-0.12561	0.0950912	0.0589267	0.27546
5_104459000_104460000_-	Pkd2	antisense exon	control	0.465084	-0.226296	-0.57411	-0.769502	-0.00955084	-0.0195079	-0.307528	0.0438158	0.347836	0.471327
5_104571000_104572000_+	none	intergenic	control	0.112981	0	0.554994	2.72343	0.450562	-0.46022	-0.240437	-0.341349	0.152159	-0.0389722
5_109844000_109845000_-	none	intergenic	control	-0.24112	0.067376	0.183998	-0.0480366	0.219093	0.0479981	0.0997751	0.348597	-0.187507	-0.0343918
5_113332000_113333000_+	none	intergenic	control	-0.24112	-0.24112	0.087379	-0.537411	-0.766138	-0.163237	-0.29978	-0.39176	0.242459	0.0477084
5_113347000_113348000_-	none	intergenic	up	0.723939	0	-0.151639	0.659239	-0.339511	-0.468205	-0.372398	-0.262256	-0.604002	-0.458377
5_113506000_113507000_-	Wscd2	antisense intron	down	-0.27348	-0.241856	0.727162	0.930486	-0.0419305	-0.0503658	0.245361	0.740431	0.708735	0.602881
5_113507000_113508000_-	Wscd2	antisense intron	down	-0.986896	-0.587989	1.57647	3.21353	-0.275237	0.0616285	0.281744	0.34427	0.528864	0.0919902
5_113573000_113574000_-	Wscd2	antisense intron	control	0.217753	0	-0.451044	-1.8561	-0.553696	-0.0304095	-0.474607	-1.02359	-0.0746731	-0.762483
5_113946000_113947000_+	Ssh1	antisense exon	control	-0.24112	-0.24112	-0.936337	-1.74261	-0.148681	0.508176	0.104574	0.503702	-0.148527	-0.0613986
5_114127000_114128000_+	Alkbh2	antisense exon	down	-0.824886	-0.11775	1.08511	1.01986	-0.0665988	-0.0464473	0.139229	0.0757699	0.272518	0.586677
5_114129000_114130000_-	Alkbh2:Ung	sense upstream	control	0.217753	0	-0.368423	-0.314187	0.188801	-0.23738	-0.0706329	-0.212779	0.431967	0.335585
5_114130000_114131000_-	Ung	antisense exon	control	0.117511	0.0964189	0.14144	1.23727	0.331783	-0.264705	-0.176436	-0.0670172	0.747928	0.4225
5_116409000_116410000_+	Hspb8	antisense exon	control	0.112981	0.308496	0.170566	0.985093	0.520425	-0.0352757	0.0969138	0.591358	0.752613	0.722163
5_116410000_116411000_+	Hspb8	antisense intron	up	0.574115	0.308496	-0.199004	0.232061	-0.0787011	0.0693612	0.194067	0.733787	0.233989	0.526502
5_118435000_118436000_+	none	intergenic	control	0.482818	0.321386	0.506507	-0.555751	-0.00718388	-0.0562804	0.136423	-0.152745	-0.265726	0.116028
5_122989000_122990000_+	Kdm2b	antisense exon	very_up	0.859657	0.308496	-0.444055	-4.13282	0.402259	0.0747215	-0.1102	0.112232	0.123131	-0.0484228
5_122990000_122991000_+	Kdm2b	antisense upstream	control	-0.128139	-0.24112	-1.08597	-1.87177	0.128528	0.297831	0.139544	0.0940988	0.44887	0.106954
5_122994000_122995000_+	none	intergenic	up	0.650971	0.562506	-0.200655	1.16457	0.498325	0.255027	0.0159082	0.0900949	0.0015881	-0.226774
5_123041000_123042000_+	Morn3	antisense exon	control	0.35541	0.150129	0.506615	-0.709759	-0.191533	-0.000709676	0.377039	-0.395549	0.230194	-0.0966763
5_123135000_123136000_-	none	intergenic	very_up	0.946978	1.40936	0.346667	0.0223741	-0.00154223	-0.406507	-0.243229	-0.0768235	0.387109	0.729405
5_123136000_123137000_+	none	intergenic	very_up	1.40304	1.09204	0.690336	2.22347	0.247041	-0.0964658	-0.0325911	-0.014917	0.463219	0.246583
5_123136000_123137000_-	none	intergenic	up	0.723939	1.41625	0.219881	1.49692	0.678042	-0.113579	0.00632334	0.716663	0.809401	0.917632
5_123137000_123138000_+	none	intergenic	control	0.251813	0.537297	1.21755	1.18514	0.35252	-0.48789	-0.0154797	-0.041823	1.14282	1.02608
5_123137000_123138000_-	none	intergenic	up	0.523512	0.150129	0.231345	-0.0676014	0.72254	-0.206647	-0.113651	0.120491	1.18635	1.30464
5_123138000_123139000_+	none	intergenic	very_up	1.85914	2.20336	2.1248	0.823096	0.513955	-0.231488	0.284918	0.576184	0.691795	0.942786
5_123139000_123140000_+	none	intergenic	very_up	1.02581	0.792506	0.754089	0.0572547	-0.668823	-0.225489	-0.591806	-0.0326036	-0.211291	0.248162
5_123139000_123140000_-	none	intergenic	up	0.674055	0.652963	-0.719001	2.00845	0.037824	0.352185	-0.185785	0.47064	0.60786	0.859579
5_123141000_123142000_+	Setd1b	sense upstream	very_up	0.905488	1.34332	0.0373925	2.31337	0.124074	-0.0155536	-0.0685514	-0.385018	-0.00298563	-0.115368
5_124111000_124112000_-	Ogfod2	antisense upstream	control	0.112981	0	-0.757232	0.185476	-0.580261	0.0928999	-0.338842	-0.0625731	-0.597813	-0.701219
5_124446000_124447000_-	Kmt5a	antisense exon	up	0.649849	0.62745	1.46897	2.02089	0.332527	-0.0411936	1.14053	1.07467	0.481565	0.644877
5_125393000_125394000_+	none	intergenic	down	-0.571049	-0.788802	0.590963	-3.18027	0.340737	-0.148914	-0.158568	-0.553364	0.201163	0.294
5_134183000_134184000_-	Gtf2ird2	antisense upstream	control	0.409851	0.321386	-0.0392713	0	0.236866	-0.386111	-0.353607	0.0964949	1.16184	0.621546
5_135887000_135888000_-	Hspb1	antisense exon	control	0.112981	0	-0.75566	-0.374197	0.298221	0.0591331	0.201054	0.567581	0.060894	0.31896
5_136922000_136923000_+	none	intergenic	control	0.112981	0	-0.846747	-0.273943	-0.104091	-0.222028	-0.38328	-0.0221454	0.351799	0.292668
5_136925000_136926000_+	none	intergenic	down	-0.334672	-0.447653	-0.647516	-1.27941	0.208937	-0.131303	-0.374414	-0.749758	-0.0539265	0
5_136933000_136934000_+	none	intergenic	control	0.112981	0	0.397363	-2.84507	0.245024	-0.129083	-0.447877	-0.365336	0.45468	0.0621567
5_136934000_136935000_+	none	intergenic	down	-0.628288	-0.628288	0.865845	-1.05986	-0.249084	0.0419802	-0.2611	-0.134617	0.00834259	-0.137391
5_137334000_137335000_+	Slc12a9	antisense upstream	control	0.315429	0	-0.199613	-0.0514824	0.822201	-0.0640376	0.36644	0.284791	0.14582	0.27583
5_137502000_137503000_+	Pop7:Epo	antisense exon	up	0.707378	0.48302	0.109856	3.48587	-0.368976	-0.182827	0.433848	0.574755	0.0240134	0.303952
5_137517000_137518000_+	Gigyf1:Epo	sense upstream	control	-0.0407436	0.330764	-0.0503478	-2.25827	0.233193	-0.0883236	-0.136908	0.0079142	0.375292	0.636186
5_137610000_137611000_+	Pcolce	antisense exon	control	0.315429	0	-0.254158	1.92863	-0.0164714	0.0353689	0.200661	0.221196	-0.642008	-0.109748
5_138255000_138256000_-	Lamtor4	antisense exon	very_up	1.34922	0.308496	1.22172	0.955279	-0.122174	-0.00981887	0.0927708	0.501661	0.06146	0.274845
5_140418000_140419000_-	Eif3b	antisense upstream	control	-0.0407436	-0.447653	0.590963	-0.0238478	-0.33791	-0.0563839	5.09e-05	0.368942	-0.151507	-0.0698199
5_142821000_142822000_-	none	intergenic	up	0.774383	0.17738	0.521661	-0.848768	0.157388	0.268957	0.745327	0.446479	-0.0435634	0.340277
5_149641000_149642000_+	none	intergenic	control	0.112981	0	-0.405439	-1.57026	-0.412952	0.184308	-0.102443	-0.243645	-0.324777	0.164101
5_20951000_20952000_+	Rsbn1l	antisense exon	control	0.461398	-0.624736	0.358463	-0.990462	-0.143485	0.349622	0.60855	1.05087	0.389278	0.685341
5_23433000_23434000_+	Kmt2e	sense upstream	control	0.169621	0.348341	0.488819	0.854838	0.0789378	-0.00387088	0.616472	0.219916	0.605285	0.716759
5_23433000_23434000_-	Kmt2e	antisense upstream	very_up	1.37286	1.21884	0.328797	1.33717	-0.125037	-0.065938	0.0776059	0.458554	0.3057	0.771121
5_23850000_23851000_+	none	intergenic	control	0.315429	0	-0.110918	1.47553	0.0145928	-0.441324	-0.481157	0.110719	-0.290327	0.0388371
5_24388000_24389000_+	Atg9b	antisense exon	control	0.203318	0.114853	0.0299528	-1.98806	0.254205	0.0129366	-0.0889952	0.139988	-0.082494	-0.161268
5_24751000_24752000_+	Crygn	antisense exon	control	0.482818	0.537297	-0.715922	1.16457	-0.324784	-0.0626765	0.0853978	-0.35265	-0.656902	-0.0311938
5_25530000_25531000_+	none	intergenic	control	0.492933	1.1323	-0.368287	-0.746192	0.422592	-0.0959552	-0.13819	-0.545895	-0.0936605	-0.17355
5_27791000_27792000_+	Paxip1	antisense exon	control	0.409851	1.17513	0.577313	0.280988	-0.0459074	0.178792	0.873165	1.26082	0.0203858	0.611651
5_27792000_27793000_+	Paxip1	antisense upstream	control	0.112981	0	0.569774	-1.47878	-0.0297965	-0.00560827	0.634005	1.10427	0.34618	0.478415
5_30073000_30074000_+	Tyms	antisense exon	control	0.406909	0.308496	0.203169	1.25525	0.181195	-0.166591	-0.310376	-0.448281	0.413749	0.454708
5_31180000_31181000_+	Gtf3c2:Gm29609	antisense exon	up	0.505419	-0.370726	-0.125971	-2.28178	-0.256898	-0.173214	0.0247227	0.587738	0.148444	0.0649193
5_33492000_33493000_-	none	intergenic	control	0.112981	0.562506	0.186872	1.37109	-0.327063	-0.0193018	-0.109949	0.280221	0.0962423	0.131391
5_33534000_33535000_-	none	intergenic	control	0.112981	1.1323	0.196911	-3.81296	-0.171816	-0.430978	-0.70797	-0.079457	0.247072	0.257174
5_33535000_33536000_-	none	intergenic	control	0.0452801	0.330764	-0.317656	-0.0562619	-0.0506538	-0.186405	-0.293084	-0.00687649	0.339362	0.448325
5_34336000_34337000_-	Rnf4	antisense exon	very_up	1.21125	0.606462	0.502033	0.324605	0.151216	-0.176875	0.0589694	0.192107	0.665737	0.607954
5_64390000_64391000_+	none	intergenic	control	0.217753	0	0.368508	-0.00617311	-0.287138	0.0228746	0.10918	0.529584	0.364091	0.413941
5_64865000_64866000_+	none	intergenic	control	0.409851	0.067376	-0.164043	1.04153	-0.106463	0.146619	0.233395	0.286724	0.105382	-0.303709
5_65911000_65912000_-	none	intergenic	control	-0.0233667	0.067376	-1.63198	-1.98806	-0.313097	-0.579748	-0.733778	-0.889051	-0.387916	-0.502095
5_65967000_65968000_-	Chrna9	antisense exon	up	0.650971	0.308496	0.65178	0.527706	-0.0376242	-0.428218	-0.0998438	0.342118	0.393133	0.639435
5_73947000_73948000_+	none	intergenic	down	-0.447653	-0.447653	0.404865	1.39573	0.365411	-0.0121771	0.167431	0.707659	1.5349	1.89432
5_77260000_77261000_+	none	intergenic	control	0.112981	0	0.0179532	-0.935905	-0.240198	-0.00935264	-0.1909	-0.822384	0.458527	-0.0399488
5_90224000_90225000_+	Cox18	antisense exon	control	0.0743092	0.067376	0	0.77058	0.717855	-0.0284712	-0.258171	0.191207	0.211817	0.269023
6_113071000_113072000_-	none	intergenic	control	-0.24112	-0.24112	0.174162	-0.816303	-0.316547	0.18728	0.190387	-0.283747	-0.122618	-0.273428
6_113326000_113327000_-	Ogg1	antisense exon	control	0.406909	0	0.53849	1.25525	-0.0454615	-0.14628	0.127535	-0.810661	-0.367183	-0.0763779
6_115676000_115677000_+	Raf1	antisense exon	control	0.165105	0.911406	1.41377	-1.29339	0.323956	-0.00905119	-0.122454	0.261343	0.407026	0.669502
6_117879000_117880000_+	none	intergenic	very_up	0.89507	1.05986	1.55515	2.92181	0.0620173	-0.00858346	0.249648	0.729927	0.339241	0.0786199
6_122342000_122343000_+	none	intergenic	control	0.112981	0.308496	1.05937	-0.739293	-0.12212	-0.0337765	0.180264	-0.172317	0.0158741	0.209721
6_122609000_122610000_+	Gdf3	antisense exon	up	0.574115	0.308496	-0.283962	0.822341	-0.196258	-0.412334	0.0500781	-0.151648	-0.504347	-1.04313
6_122706000_122707000_+	Nanog	sense upstream	control	-0.24112	0.067376	-1.25464	-2.29186	-0.197485	0.135865	0.198898	0.712162	-0.11931	-0.172268
6_122802000_122803000_-	Slc2a3	sense upstream	up	0.707378	0.199068	0.710919	-1.83856	-0.749634	0.423774	0.147538	-0.158294	-0.484775	-0.637297
6_124477000_124478000_+	none	intergenic	control	-0.24112	0.321386	-0.924618	0.727802	-0.233168	-0.0646465	-0.579879	0.200609	0.686579	0.609219
6_124477000_124478000_-	none	intergenic	up	0.704147	0.114853	0.532203	2.71784	-0.570303	-0.0489361	0.108658	0.630783	0.572433	0.276614
6_125165000_125166000_+	Gapdh	antisense exon	control	0.458346	-0.756014	-0.687506	0.888769	0.111068	-0.143365	-0.187113	-0.532533	-0.257621	-0.0257007
6_125410000_125411000_-	none	intergenic	control	-0.0723743	0.991409	0.400358	-2.01608	-0.297916	-0.420095	-0.473559	-0.191687	-0.326142	-0.422977
6_125430000_125431000_-	none	intergenic	control	0.251813	0.067376	0.142503	0.917295	-0.218992	-0.13514	-0.0995078	0.0648309	-0.377642	-0.0283881
6_125433000_125434000_+	none	intergenic	control	0.112981	0	-0.0746099	2.83243	-0.199414	-0.0368699	-0.129672	-0.147123	0.0204319	0.190116
6_125434000_125435000_+	none	intergenic	control	0.492933	0.308496	0.490158	1.99722	0.494008	0.0969645	0.343933	0.757713	0.468548	1.19241
6_128439000_128440000_+	Fkbp4	antisense upstream	control	-0.132224	-0.139157	-0.574425	0.644962	0.045593	-0.17501	-0.214033	-0.149205	-0.0124224	0.20008
6_134898000_134899000_+	Gpr19	antisense exon	very_up	1.68501	0.158167	2.09298	2.29	0.576613	0.214863	1.41893	1.20326	1.71959	2.12873
6_13871000_13872000_+	2610001J05Rik	antisense exon	control	0.406909	0	-1.09216	-1.33708	0.155778	0.0763983	-0.2601	0.274682	0.380729	0.545131
6_145075000_145076000_+	Bcat1	antisense exon	control	0.112981	0.308496	0.573537	2.62326	0.37677	0.132911	0.0304616	-0.0134267	-0.222204	-0.0043771
6_148945000_148946000_+	Fam60a	antisense intron	very_up	0.816241	0.348019	0.340562	-1.36466	-0.232422	-0.339368	0.0697412	-0.328852	0.078325	0.413465
6_29610000_29611000_+	Tnpo3	antisense upstream	control	-0.0233667	-0.24112	0.170566	-1.82624	-0.025189	-0.772809	-0.408574	-0.522758	0.243288	0.0524859
6_30028000_30029000_-	none	intergenic	control	-0.128139	-0.24112	-0.203205	0.659239	0.194041	0.192704	0.177203	0.0276144	-0.453619	0.131343
6_35134000_35135000_+	Cnot4	antisense upstream	down	-0.447653	-0.139157	-1.18455	-1.87177	-0.272472	0.0589928	-0.0392491	-0.453142	-0.54433	-0.800243
6_35252000_35253000_-	none	intergenic	control	0.112981	0.308496	0.712923	0.659239	0.252155	0.188704	0.193471	0.396228	-0.1195	0.324226
6_39420000_39421000_+	Mkrn1	antisense exon	control	0.492933	0.778417	0.870885	-2.82514	-0.0500035	-0.131631	-0.400745	-0.841102	0.0829335	0.0177471
6_39592000_39593000_-	Ndufb2:Gm42420	antisense exon	control	0.0452801	0.114853	-1.15689	-1.98806	0.0115964	0.134131	0.240169	0.575428	-0.213245	-0.0948082
6_47595000_47596000_+	Ezh2	antisense exon	very_up	0.859657	1.1323	0.205725	0.0615972	-0.12746	0.166493	-0.0700974	-0.0224668	0.0556403	-0.143787
6_48619000_48620000_-	Gm44965:Zfp775	antisense exon	control	-0.132224	0.330764	-1.30157	-2.33559	-1.509	0.0494115	-0.00951475	0.222432	-0.469799	-0.439519
6_49215000_49216000_-	Igf2bp3	sense upstream	control	0.117511	0.573966	-0.305314	-1.2728	0.385589	-0.162543	-0.416406	-0.108415	0.657228	0.64968
6_49217000_49218000_-	none	intergenic	up	0.65026	-0.447653	0.22055	1.38199	-0.417421	0.171183	-0.01999	0.112357	0.186887	-0.0285481
6_52103000_52104000_+	none	intergenic	control	0.0452801	-0.139157	-0.281372	-1.74319	0.168109	0.124169	-0.0911444	-0.336124	-0.0840701	-0.312028
6_52104000_52105000_+	none	intergenic	control	0.217753	0.308496	0.0931909	0.318413	0.369455	0.064735	0.142868	-0.0163626	0.254425	-0.00129454
6_65022000_65023000_+	none	intergenic	very_up	1.37677	0.504013	1.43885	-2.70281	0.212442	0.158175	0.283858	1.06069	0.176677	0.865022
6_65042000_65043000_-	Smarcad1	antisense exon	control	0.251813	0.067376	-0.669329	-0.206417	0.469791	-0.0135261	-0.230777	-0.0743204	0.343461	0.236682
6_65043000_65044000_-	Smarcad1	antisense exon	control	0.332995	0.067376	0.828332	0.83714	-0.123375	-0.0475328	0.136288	0.0788712	0.0404337	-0.370671
6_67266000_67267000_-	Serbp1	antisense exon	control	0.218568	1.01574	0.305625	0.822341	-0.263137	-0.0764136	0.242919	0.853409	0.0403523	-0.013136
6_67267000_67268000_-	Serbp1	antisense exon	down	-0.271117	-0.0983274	0	0.822341	0.0508559	-0.302254	-0.452647	-0.585137	-0.305623	0.161551
6_71300000_71301000_+	Smyd1	antisense intron	control	-0.2299	-0.447653	-0.641682	0.879966	0.229468	-0.318874	-0.239051	-0.352398	0.0919985	0.330702
6_71633000_71634000_-	Kdm3a	sense upstream	very_up	0.990998	0.114853	-0.0578772	1.59292	0.0383615	0.277378	0.625741	1.03069	0.155688	-0.0946478
6_83161000_83162000_-	1700003E16Rik	antisense exon	control	-0.0233667	-0.24112	0.197585	-0.0657558	-0.0156309	0.331247	0.341552	0.0972037	0.00261471	0.334819
6_86323000_86324000_+	none	intergenic	down	-0.439593	-0.782816	1.01776	1.27729	-0.0751569	-0.0236993	0.546754	-0.364946	-0.0267892	-0.368388
6_86487000_86488000_-	none	intergenic	control	0.217753	0	0.612729	-1.66157	-0.379899	-0.148484	-0.168895	-0.464758	-0.680218	-0.524628
6_86525000_86526000_+	Pcbp1	antisense exon	very_up	1.59446	1.15233	1.4422	-0.319636	0.300832	-0.103768	0.729367	0.203517	1.34924	1.57515
6_86526000_86527000_+	Pcbp1	antisense exon	control	0.0504284	1.54988	1.30766	0.77119	0.180919	0.14027	0.0510039	0.464325	0.14328	0.348392
6_86532000_86533000_+	none	intergenic	control	-0.2299	-0.447653	0.157391	1.43958	0.24083	0.0934423	-0.249647	-0.117307	-0.334347	-0.355039
6_86564000_86565000_+	none	intergenic	control	0.112981	0	0.505287	-2.24573	-0.395896	0.0899617	-0.0630739	-0.0450742	-0.357256	-0.396223
6_86848000_86849000_-	Aak1	antisense upstream	control	0.217753	0.308496	0.0931909	0.863577	0.31001	-0.0169878	-0.0577365	-0.123984	0.11056	0.652236
6_86849000_86850000_-	Aak1	antisense exon	control	0.332995	0.321386	0.0624139	0.435794	0.208814	-0.352883	0.181205	-0.159337	-0.570745	0.127162
6_87983000_87984000_+	none	intergenic	control	0.112981	0	0.423972	0.0773667	-0.323157	-0.285931	-0.176596	-0.688424	-0.336434	-0.104092
6_88152000_88153000_+	none	intergenic	control	0.315429	0.308496	-0.919173	-1.57026	-0.273006	-0.459185	-0.336759	-0.469556	-0.649625	-0.508387
6_91441000_91442000_+	none	intergenic	down	-0.777923	0.354862	0.0999178	-2.65284	-0.0224872	0.13896	-0.242489	-0.600308	0.343381	0.632297
7_106985000_106986000_-	none	intergenic	control	-0.128139	-0.24112	-0.00409373	-3.05793	-0.184311	-0.0563146	-0.442208	-0.332739	-1.17363	-1.06135
7_110164000_110165000_-	none	intergenic	very_up	1.31699	0.652963	0.851991	-0.424389	0.324454	-0.13817	0.634781	0.512725	0.231064	0.0314071
7_113260000_113261000_-	Arntl	antisense intron	control	-0.0407436	-0.447653	0.854984	0.14496	-0.0232934	0.0114204	-0.201914	0.600595	0.294611	0.526551
7_113261000_113262000_-	Arntl	antisense intron	control	0.112981	0.308496	-0.420162	-0.677356	-0.116298	-0.146094	-0.175667	-0.347896	0.438169	0.756813
7_122159000_122160000_-	Plk1	antisense exon	very_up	0.901572	0.51853	0.699658	1.09617	0.173168	0.339656	0.214816	-0.170307	0.29867	-0.211137
7_126475000_126476000_+	Sh2b1	antisense exon	down	-0.410535	-0.0657822	0.699658	-0.943629	0.356096	-0.0881513	0.729493	1.03709	0.834968	0.753155
7_126502000_126503000_+	Atxn2l	antisense exon	very_up	2.4333	1.52251	1.61776	2.33969	0.616711	-0.129111	0.292321	0.727822	1.35194	1.759
7_126649000_126650000_-	Sgf29	antisense exon	control	0.412003	0.51853	-0.597787	0.171833	-0.0231757	0.256486	-0.165067	-0.733623	0.102867	0.14971
7_127195000_127196000_+	Cd2bp2	antisense exon	up	0.793393	0.562506	-0.143499	1.07092	0.0642589	-0.0687611	0.120178	0.348173	0.0927368	0.368056
7_127196000_127197000_+	Cd2bp2	antisense exon	very_up	1.52286	0.562506	0.396681	0.702598	-0.0755131	0.328438	-0.059167	-0.15787	-0.170812	-0.294277
7_127232000_127233000_+	Zfp553:Sept1	sense upstream	control	0.294722	0.150129	-0.502651	0.0267359	-0.388011	-0.256308	-0.335353	0.107678	-0.280578	0.00394211
7_127478000_127479000_+	Fbrs	sense upstream	down	-0.381893	0.864599	0.202016	-0.0539848	0.412801	0.206087	-0.0550044	0.667834	1.03599	1.25492
7_127512000_127513000_-	Srcap	antisense exon	very_up	1.15709	1.10218	0.263671	-0.385982	0.517234	-0.547094	-0.348923	0.0452981	0.166622	0.351018
7_127745000_127746000_-	Fbxl19	antisense exon	control	-0.0407436	-0.139157	-0.246686	0.985531	-0.00122373	0.0222176	0.424563	0.420543	0.60636	0.106916
7_127776000_127777000_-	Setd1a	antisense exon	up	0.618536	0.321386	0.349224	1.16457	0.303728	-0.0276316	0.0838966	0.745312	-0.0802316	-0.0656821
7_13023000_13024000_-	Trim28	antisense intron	control	-0.128139	0.321386	-0.553571	1.25012	-0.352122	0.297549	0.221702	0.681255	0.027208	0.340597
7_13034000_13035000_+	Chmp2a	antisense exon	control	-0.132224	-0.139157	0.0691153	0.168155	0.235342	0.142488	0.0494005	0.885033	0.11391	0.0893788
7_133115000_133116000_+	Ctbp2:Fgfr2	antisense intron	control	-0.0233667	-0.24112	0.617678	0.659239	0.269851	-0.330803	-0.42231	-0.989173	0.211251	-0.0226326
7_133124000_133125000_+	Ctbp2:Fgfr2	antisense exon	very_up	1.05202	1.20075	1.44682	-2.41823	-0.366757	-0.308099	-0.53868	-0.725994	-0.0764039	0.0405696
7_140956000_140957000_-	Gm45717:Ifitm2	sense upstream	control	0.217753	0	-1.45228	-1.56117	-0.871723	-0.057382	-0.427355	-0.206794	0.0610761	-0.132581
7_141215000_141216000_-	Lmntd2:Rassf7	sense upstream	very_up	1.301	-0.0169488	1.04888	-1.07124	0.150393	0.369229	1.07634	0.370595	1.27734	1.56127
7_141328000_141329000_-	Deaf1:Tmem80	sense upstream	up	0.719499	0.588892	-0.155786	0.944269	0.00662248	-0.253152	0.142574	-0.486874	-0.221813	0.430509
7_143296000_143297000_-	Kcnq1	antisense intron	control	-0.128139	0.067376	-0.226552	1.88079	-0.0229414	-0.0391155	-0.132361	0.6596	0.229031	0.421741
7_143506000_143507000_-	none	intergenic	down	-1.55737	-0.53805	0.67745	1.71095	0.18233	0.354278	0.681285	1.02567	-0.0336287	-0.219502
7_144940000_144941000_-	Ccnd1	sense upstream	control	0.0743092	0.321386	0.538784	-2.8104	-0.432603	0.0979481	-0.323736	0.150877	-0.0501798	-0.911122
7_144941000_144942000_-	none	intergenic	control	0.315089	1.82513	0.0767246	0.128721	-0.381399	-0.2852	-0.370782	-0.120774	-0.443061	-1.18811
7_144942000_144943000_+	none	intergenic	up	0.734054	0.17738	0.626339	2.5946	-0.242708	-0.0978763	-0.053525	0.401569	0.102952	-0.363802
7_144942000_144943000_-	none	intergenic	control	0.0956505	0.150129	1.48821	0.059331	0.0613704	-0.267351	-0.314494	-0.330045	-0.125766	-0.476293
7_144943000_144944000_+	none	intergenic	up	0.704147	0.833598	1.08511	-2.14374	0.0838151	0.341243	-0.0407753	0.522005	0.169611	-0.0292549
7_144943000_144944000_-	none	intergenic	very_up	0.983842	0.733323	-0.11848	1.39573	-0.328207	-0.28045	-0.0946048	0.0533241	-0.210678	-0.150619
7_16048000_16049000_+	Bicra	antisense upstream	control	0.165105	-0.628288	0.104568	-0.269743	0.0246277	0.240463	0.0781906	0.235579	-0.365985	0.235902
7_16309000_16310000_-	Bbc3	antisense exon	up	0.65026	0.684648	0.637727	1.62049	0.550059	0.183997	-0.0225162	0.259648	0.265242	0.589983
7_19272000_19273000_-	Vasp	sense upstream	control	-0.145114	0.868432	0.353094	1.0952	-0.136418	-0.26315	-0.164639	0.0695573	-0.221339	-0.313389
7_19279000_19280000_+	Ppm1n	antisense exon	control	0.231368	-0.319792	-0.350086	-0.689181	0.381326	-0.486874	-0.700145	-0.714116	0.273958	0.400316
7_19816000_19817000_+	Bcl3	antisense intron	control	0.482818	0.067376	0.578998	-1.98806	-0.146878	-0.454735	-0.149788	-0.100443	0.50992	0.490247
7_19817000_19818000_+	Bcl3	antisense intron	control	-0.24112	-0.24112	0.0273962	-1.81545	0.000437793	0.129989	-0.116841	0.152484	0.308628	-0.119763
7_24269000_24270000_+	Zfp93	sense upstream	control	-0.24112	-0.24112	0.257121	1.92022	0.0371222	0.148494	0.0767277	0.386217	-0.161348	0.00334465
7_24280000_24281000_+	none	intergenic	control	0.00459057	-0.480306	0.749395	0.930486	0.304078	0.308436	0.126918	-0.470625	0.64675	0.0565584
7_24854000_24855000_+	none	intergenic	control	0.217753	0.308496	1.66066	-1.42308	-0.160837	-0.0293532	-0.129602	-0.48862	-0.0842494	0.224131
7_25076000_25077000_-	Zfp574	antisense exon	control	-0.139839	0.199068	-0.541478	-1.67506	0.0508362	-0.0763126	-0.228268	-0.182109	0.246986	0.353009
7_25267000_25268000_-	Cic	antisense exon	very_up	1.1518	0.778417	0.0691153	-1.66157	-0.386514	-0.00184843	0.443601	0.573347	0.0406975	-0.361561
7_25396000_25397000_+	Lipe	antisense exon	control	0.492933	0	0.332147	-2.05345	0.100778	0.0775877	0.26872	0.0756291	0.450244	0.429554
7_25755000_25756000_-	Hnrnpul1	sense upstream	control	-0.146009	-0.716817	0.542895	0.694271	0.295564	-0.153843	-0.126375	0.265423	0.0558296	0.449794
7_25854000_25855000_-	none	intergenic	control	0.406909	0.308496	-1.77084	-1.73306	-0.43789	-0.200477	0.384493	0.748446	-0.229868	-0.217723
7_27309000_27310000_+	Ltbp4	antisense exon	up	0.574115	1.41625	0.754089	1.25012	-0.0257159	0.190738	0.26066	-0.369949	-0.0584025	-0.165616
7_27310000_27311000_+	Ltbp4	antisense exon	control	0.315429	0.562506	0.371065	0.659239	0.264375	-0.0442748	-0.0149835	-0.259487	0.354582	0.584871
7_27329000_27330000_+	Ltbp4	antisense exon	control	-0.197974	-0.733381	-0.241804	1.18456	0.292027	-0.0484181	-0.0252759	0.194057	-0.162371	-0.158593
7_27331000_27332000_+	Ltbp4	antisense intron	control	0.0452801	0.684648	-0.369255	-0.64394	-0.237401	-0.0468659	0.0675472	0.565917	0.728881	0.52978
7_27336000_27337000_+	Ltbp4	antisense intron	control	-0.128139	0.321386	-0.18692	2.62326	-0.249658	0.18195	0.254037	0.339494	0.000156455	0.145445
7_27337000_27338000_+	Ltbp4	antisense exon	control	-0.24112	0.321386	-1.33549	1.83632	-0.148643	-0.147308	-0.466134	-0.494555	0.0200053	0.0230575
7_27507000_27508000_-	Prx	antisense exon	control	0.369111	-0.370726	0.404865	0.0977411	-0.34535	-0.0920702	0.0822329	-0.030935	0.19561	0.128212
7_27521000_27522000_+	none	intergenic	control	0.112981	0	0.0665587	-1.88162	0.693825	-0.12597	-0.372	-0.717451	0.844689	0.179429
7_27806000_27807000_+	Zfp626	sense upstream	control	0.112981	0	0.617678	-2.29186	0.152245	-0.270171	-0.118085	-0.172141	0.130718	0.018916
7_28339000_28340000_+	Supt5	antisense upstream	down	-0.334672	-0.447653	0.162669	-1.39045	0.57613	0.156339	0.213505	0.255201	-0.0919077	0.303658
7_28740000_28741000_+	Sars2:Mrps12	sense upstream	control	-0.0233667	0.067376	0.0299528	-2.38351	-0.0199814	0.145341	-0.090456	0.00105521	-0.482745	-0.533567
7_28809000_28810000_-	Hnrnpl	antisense exon	control	0.0690547	0.23142	1.19732	-0.581184	0.288148	0.00921811	-0.0125142	-0.198413	0.577665	0.608371
7_28810000_28811000_-	Hnrnpl	antisense exon	very_up	1.20064	1.10779	0.245863	-1.75605	0.167587	0.341234	0.564023	0.0727515	0.428996	0.400701
7_28962000_28963000_+	Actn4	antisense exon	up	0.68189	-0.24112	-0.669329	2.14543	0.0384281	0.0589857	0.358269	0.70454	-0.299948	0.113556
7_29029000_29030000_+	Ryr1	antisense intron	control	0.112981	0	-0.161178	0.822341	0.0477445	-0.123447	-0.494997	-0.0314294	-0.0498217	0.0437695
7_30465000_30466000_-	Nphs1	antisense exon	control	0.112981	0	-0.363526	0.0859481	0.166029	0.22082	0.0184032	0.165849	0.230039	-0.015743
7_30729000_30730000_+	Gapdhs:Tmem147	antisense exon	control	0.112981	0	-0.0636896	-0.180839	0.290773	0.07649	-0.134212	0.0765968	0.177571	0.800318
7_30732000_30733000_+	Gapdhs	antisense exon	control	0.00459057	-0.788802	0.934002	-1.68592	0.252738	-0.000381216	-0.050344	-0.0855832	0.767697	1.02698
7_3201000_3202000_+	none	intergenic	down	-0.312859	-0.0657822	-0.258285	-0.675822	-0.0179147	-0.1521	0.0482979	0.0647949	0.120752	0.331086
7_3206000_3207000_+	none	intergenic	down	-0.447653	-0.447653	0.168777	1.32367	0.199833	0.171413	0.389731	0.639018	0.20445	0.31177
7_3207000_3208000_+	none	intergenic	control	0.332995	-0.24112	0.915215	-0.889336	0.311506	-0.305486	0.12945	0.204364	0.480197	0.595256
7_3212000_3213000_+	none	intergenic	control	0.217753	0	-0.031131	0.955279	-0.429377	0.24095	-0.0904681	-0.676439	-0.219514	-0.769383
7_3213000_3214000_-	none	intergenic	up	0.574115	1.1323	0.567217	-2.09839	0.0814221	0.586546	0.230852	0.498652	0.0704289	-0.267072
7_3423000_3424000_+	Cacng6	sense upstream	control	0.412003	-0.139157	-1.42953	-1.55933	0.321075	-0.252854	-0.151813	-0.585441	0.0129015	0.360222
7_34231000_34232000_-	Gpi1	sense upstream	control	0.217753	0	-0.606488	1.71111	-0.164766	-0.195398	-0.222899	-0.28607	-0.500962	0.0431015
7_34233000_34234000_-	none	intergenic	up	0.523512	0.504013	0.0703389	1.44465	0.091854	-0.0810069	-0.274353	-0.0436423	0.173233	-0.19048
7_39552000_39553000_+	none	intergenic	control	-0.128139	-0.24112	0.423075	-1.46569	-0.32088	-0.288236	-0.196163	-0.1618	-0.362663	0.236259
7_44606000_44607000_+	Myh14	antisense exon	control	0.112981	0.308496	-0.936337	-3.28483	-0.509171	-0.131767	-0.760416	-0.876978	-0.485055	-0.991568
7_44987000_44988000_+	Prmt1	antisense upstream	control	0.226969	-0.329705	-0.746072	0.329588	-0.486811	-0.129026	-0.26122	-0.315146	0.231407	0.192412
7_45124000_45125000_+	Rps11	antisense exon	down	-0.312859	-0.628288	0.712703	2.26542	0.302918	0.139111	0.0286038	0.666397	-0.10592	-0.246232
7_45367000_45368000_+	Lin7b:Ppfia3	antisense exon	control	0.492933	0	0.712923	0.435794	0.178573	-0.179794	-0.145566	0.195112	0.320045	0.64377
7_45396000_45397000_+	Snrnp70	antisense upstream	up	0.723939	0.308496	1.04888	0.272693	0.226066	0.399611	0.523336	0.703145	-0.130712	-0.168573
7_45419000_45420000_+	Lhb	sense upstream	control	0.112981	0	-0.669329	0.212599	-0.155561	-0.00211484	-0.328713	-0.259819	-0.478846	-0.691797
7_45558000_45559000_-	Hsd17b14	antisense intron	control	0.08729	-0.286093	-0.18221	-1.46569	-0.417857	-0.0408674	-0.143004	-0.0562499	-0.805513	-0.72913
7_45567000_45568000_-	Hsd17b14	antisense exon	control	0.112981	0	0.339237	-2.37317	-0.447721	0.0515559	-0.0639644	-0.409812	-0.471424	-0.0634815
7_45636000_45637000_-	Rasip1	antisense exon	control	0.0743092	-0.24112	1.21755	1.65429	-0.0369041	-0.0713689	-0.121194	-0.251083	-0.289917	0.0761571
7_45742000_45743000_+	Sult2b1	antisense exon	control	0.0708542	-0.480306	-0.244659	-1.62966	-0.24788	0.0891761	0.38614	0.557841	0.167695	0.466974
7_45745000_45746000_+	Sult2b1	antisense intron	control	0.112981	0	-0.401401	0.223922	-0.326737	-0.110101	-0.22724	-0.065523	-0.123437	0.00699506
7_4911000_4912000_-	none	intergenic	control	-0.128139	0.537297	-1.07829	-0.319436	0.132898	-0.195419	-0.52864	-0.728101	0.605878	0.376888
7_65065000_65066000_+	Fam189a1	antisense intron	down	-0.447653	-0.447653	-0.996729	-3.73051	0.0458579	-0.269169	-0.181707	0.229388	-0.0169083	0.149574
7_67645000_67646000_+	Lrrc28	antisense exon	up	0.505419	-0.370726	-0.729185	-0.257883	-0.31069	0.0631812	-0.104279	0.176484	-0.0642777	0.577613
7_73617000_73618000_+	none	intergenic	control	0.0743092	0.537297	0.508882	-1.57026	0.0493614	0.0950185	0.293625	0.670511	-0.191186	0.0783416
7_73617000_73618000_-	none	intergenic	down	-0.271117	-0.286093	-0.696102	-2.17608	0.144903	0.447766	0.285274	0.808624	0.859942	0.49292
7_73618000_73619000_+	none	intergenic	up	0.736749	-0.0416366	2.00361	0.541782	0.473292	-0.18794	0.0718376	0.0785843	0.675414	0.467867
7_73619000_73620000_+	none	intergenic	very_up	1.11553	-0.139157	0.366256	0.680943	0.304637	-0.157917	-0.0642429	-0.0468089	0.126029	-0.10751
7_79398000_79399000_-	Fanci	antisense intron	control	-0.24112	-0.24112	0.0649913	0.630797	-0.218093	0.126845	0.0101967	-0.707529	-0.0723662	-0.336983
7_79531000_79532000_+	none	intergenic	control	-0.128139	-0.24112	-0.552966	1.9901	-0.238539	-0.423918	0.0876016	-0.408379	-0.37307	-0.447221
7_80186000_80187000_-	Sema4b	antisense exon	control	0.355461	0.453738	0.349224	-1.09427	0.0276327	0.497064	-0.0656905	0.380624	-0.115963	0.135794
7_80261000_80262000_-	Ngrn	antisense exon	control	0.492933	0.966183	-0.606488	-1.56117	0.12084	-0.412268	-0.213508	-0.0859997	0.0921745	0.455757
7_90124000_90125000_-	none	intergenic	down	-0.675821	-0.226296	-0.396651	-2.74532	-0.0533626	0.237927	-0.114983	-0.609569	-0.780396	-0.676281
7_90125000_90126000_-	none	intergenic	control	-0.24112	-0.24112	-0.432044	-0.537411	0.34494	-0.115625	-0.0512861	-0.443734	-0.211993	-0.246232
7_97696000_97697000_-	Clns1a	antisense exon	very_up	1.02894	-0.226296	-0.489737	0.955279	-0.144526	-0.0954181	-0.127668	-0.447351	0.00929822	0.0935861
7_98656000_98657000_+	Emsy	antisense exon	very_up	1.32048	-0.51747	-0.71697	-1.01123	-0.0840641	-0.0614542	0.139595	0.175012	0.123681	0.288562
7_98657000_98658000_+	Emsy	antisense upstream	control	0.482818	0.067376	-0.162352	0.129948	-0.0990901	-0.0681078	-0.148406	-0.108148	-0.412154	0.125797
8_105289000_105290000_+	4931428F04Rik:Exoc3l	antisense exon	control	0.251813	0.067376	0.0640465	0.758892	0.139103	-0.0956341	-0.00368526	0.120179	-0.429852	-0.452707
8_105290000_105291000_+	Exoc3l:4931428F04Rik	antisense exon	control	0.315429	0	-0.211317	-0.746265	-0.215532	-0.22834	-0.374861	0.202312	-0.726977	-0.636584
8_105566000_105567000_+	Agrp:Atp6v0d1	antisense exon	down	-0.657601	-0.286093	0.908329	-1.72161	-0.128689	-0.000208931	0.0459199	0.473901	0.594224	1.03449
8_105973000_105974000_+	Dpep3	antisense exon	control	0.251813	0.067376	1.26437	-3.35757	0.752629	-0.0353016	-0.196811	-0.0744825	0.686581	-0.0174927
8_105974000_105975000_+	Dpep3	antisense exon	control	-0.24112	-0.24112	0.167014	0.888498	0.170805	0.0136624	-0.0450364	0.114395	0.303959	0.0376915
8_107048000_107049000_+	Cog8:Pdf	antisense exon	very_up	1.02581	0.475184	1.74107	0.782704	0.506169	0.00709557	0.223593	-0.42834	0.396118	0.137129
8_108722000_108723000_-	Zfhx3	antisense intron	control	0.112981	0	0.837858	1.24245	0.779595	-0.249532	-0.0900432	-0.554904	1.11216	1.43956
8_111643000_111644000_-	Zfp1	antisense exon	down	-0.573037	0.826055	0.0809136	1.69327	-0.387806	-0.475418	-0.29776	-0.363481	-0.533111	-0.320161
8_112025000_112026000_-	none	intergenic	down	-0.715479	-0.933232	-0.178127	0.644433	0.212342	0.0741857	-0.131926	-0.40426	0.0994662	-0.600718
8_11555000_11556000_-	Ing1	antisense exon	very_up	1.04578	0.366439	1.07001	1.96059	0.988016	-0.24055	-0.0651075	-0.17842	0.325221	0.0426093
8_11557000_11558000_-	Ing1	antisense exon	control	-0.0318436	0.379152	0.599643	0.549365	0.00540068	-0.251706	0.0945712	-0.232167	0.578517	0.750762
8_11635000_11636000_+	Ankrd10	antisense exon	control	-0.185883	1.15793	1.33098	-2.21545	0.318397	0.0042141	-0.0656415	0.290121	-0.120268	-0.15085
8_117461000_117462000_+	none	intergenic	down	-0.334672	0.330764	0.119832	-0.28716	0.192505	-0.171527	-0.233011	0.155815	1.28455	1.70711
8_121951000_121952000_-	Banp:Gm20388	antisense intron	control	0.0452801	-0.447653	-0.319271	2.58555	0.306923	-0.162268	0.48281	1.06214	0.766986	1.12343
8_122567000_122568000_-	Cdt1:Gm20388	antisense intron	up	0.64047	0.486894	0.0715263	2.29224	0.0204628	0.295523	0.941459	0.933411	0.24138	0.543961
8_123224000_123225000_-	Cdk10:Gm20388	antisense exon	control	0.413647	0.504013	0.506507	-0.759453	-0.430577	0.0321442	0.436715	0.578544	0.76103	0.220797
8_126594000_126595000_-	Irf2bp2	sense upstream	down	-0.431862	0.122479	0.364483	-0.306312	-0.073689	0.173946	0.286544	1.06797	-0.325826	0.214637
8_126971000_126972000_+	Rbm34	antisense exon	control	0.0504654	0.48302	0.0111377	0.917295	0.0614476	0.285115	0.0446047	0.584853	0.345417	0.192954
8_129263000_129264000_+	none	intergenic	control	0.112981	0	0.884938	-0.0378356	-0.42186	0.193366	0.128467	-0.203166	-0.164371	0.0438049
8_13338000_13339000_-	Tfdp1	antisense exon	control	0.406909	0.308496	0.197585	1.3866	0.400551	0.254041	0.072175	0.726233	0.636297	0.403452
8_13785000_13786000_-	Upf3a	antisense exon	very_up	1.7318	1.87578	0.404648	0.875473	0.00542977	-0.0739486	-0.389432	-0.305384	0.0489772	0.450605
8_19980000_19981000_+	none	intergenic	very_up	0.806234	0.330764	0.021841	-0.471445	0.441142	-0.0941301	-0.342628	-0.0384075	-0.213312	0.0709526
8_20550000_20551000_+	none	intergenic	down	-0.447653	-0.447653	-0.747566	0.936207	-0.301826	-0.448279	-0.408259	0.00498668	0.271166	0.602596
8_22411000_22412000_-	Mrps31	antisense exon	control	-0.128139	0.067376	-0.446573	-0.432845	-0.585245	0.0440592	-0.275059	-0.746939	-0.371431	-0.380493
8_23157000_23158000_-	Nkx6-3	antisense exon	control	0.409851	0.067376	-0.767666	0.732099	0.0463141	-0.253389	-0.207404	0.426971	-0.426296	-0.189848
8_23158000_23159000_-	Nkx6-3	antisense exon	control	0.112981	0.308496	0.226869	1.37286	0.0103831	0.000454167	0.0506827	0.641698	-0.00481752	-0.0537473
8_23165000_23166000_-	none	intergenic	control	-0.128139	0.321386	-0.183443	0.0977411	0.253143	0.358687	1.04112	1.54829	-0.204059	0.6597
8_31169000_31170000_+	Mak16	antisense upstream	up	0.774383	-0.010385	0.754089	1.57052	-0.127766	-0.194653	0.0582163	0.605465	0.595704	0.50791
8_33642000_33643000_+	Ubxn8	antisense upstream	control	0.492933	0.778417	-0.384797	1.46752	-0.41387	-0.0632335	-0.356	-0.15272	0.0639108	0.373161
8_43165000_43166000_-	none	intergenic	control	-0.24112	0.067376	-0.0752966	0.369688	-0.396893	0.0795402	-0.016686	-0.100977	0.140463	0.211727
8_57488000_57489000_-	Sap30	sense upstream	control	-0.0233667	-0.24112	0.713228	1.12042	-0.313599	0.211397	-0.0900917	0.255934	-0.115506	-0.465023
8_57511000_57512000_-	Hmgb2	antisense exon	up	0.707567	1.44684	0.598281	-0.333591	0.127645	-0.169531	0.0429767	0.148709	0.195681	0.0248769
8_69716000_69717000_-	none	intergenic	control	0.406909	2.33716	-0.143909	-3.95805	-0.0417178	0.579371	0.28709	0.409608	-0.338879	-0.00881853
8_69901000_69902000_+	Tssk6:Ndufa13:Yjefn3	sense upstream	control	0.465084	0.343498	-0.658724	0.659239	0.465553	0.230361	-0.109328	0.0907708	0.0458753	0.325744
8_69903000_69904000_-	Ndufa13:Yjefn3:Tssk6	sense upstream	down	-0.70588	0.578695	0.705901	1.0333	-0.0268709	-0.388553	-0.114783	0.215469	0.144011	-0.128286
8_70001000_70002000_+	none	intergenic	control	0.112981	0	0.248507	-1.94221	0.218077	0.215298	-0.0669456	-0.273533	0.72144	0.384027
8_70510000_70511000_+	Uba52:Kxd1	antisense exon	control	-0.0225745	-0.0983274	0.305178	0.613259	0.0920311	0.199504	0.0520988	0.462668	-0.115879	-0.181972
8_70897000_70898000_+	Rpl18a	antisense exon	control	-0.24112	-0.24112	-0.890702	1.06749	-0.0277271	-0.229304	-0.109152	-0.124997	0.147574	-0.11432
8_71405000_71406000_-	Ankle1	antisense upstream	control	0.203318	1.66932	0.583817	1.94047	0.0263253	0.177084	0.394718	0.708394	0.0411376	-0.0750252
8_72502000_72503000_+	Med26	antisense intron	control	0.112981	0.308496	-0.858702	-1.74261	-0.0951458	0.0793434	-0.164885	-0.959094	-0.204359	0.294838
8_75108000_75109000_-	Mcm5	antisense upstream	control	0.217753	0.308496	0.205725	-2.08818	-0.548372	0.263408	0.247808	-0.00557449	-0.183956	-0.081751
8_78073000_78074000_+	none	intergenic	control	-0.24112	-0.24112	0.404865	0.427783	0.025139	-0.279342	-0.49547	-1.05755	0.34976	0.212089
8_79295000_79296000_+	Mmaa	antisense upstream	very_up	0.82177	0.971546	0.398585	-1.34941	-0.148293	-0.176609	-0.348386	-0.46446	0.154669	-0.0808758
8_84066000_84067000_-	Gm10643:Rfx1	sense upstream	up	0.793393	0.308496	0.186872	0.822341	0.0346382	-0.0178235	0.142976	0.0494231	0.619047	0.923479
8_84187000_84188000_-	none	intergenic	control	0.492933	0.562506	0.922761	-1.46569	-0.119251	0.0691167	0.397155	0.297242	0.509938	0.844862
8_84192000_84193000_+	none	intergenic	very_up	0.85308	1.56587	1.44546	-0.0245947	0.440009	-0.21625	0.081668	0.53615	-0.117119	0.282772
8_84655000_84656000_-	none	intergenic	up	0.65026	0.684648	-0.819947	1.32367	-0.551285	0.46082	0.584778	0.0415647	0.166935	0.246856
8_84656000_84657000_+	none	intergenic	control	0.0452801	0.51853	-0.44878	1.06749	-0.226029	0.0701029	0.0950268	0.745312	0.51214	0.371078
8_84656000_84657000_-	none	intergenic	very_up	1.46203	1.89986	0.541988	-0.478803	-0.113858	0.133291	0.398612	0.581872	0.413834	0.191464
8_84660000_84661000_+	none	intergenic	very_up	1.28615	1.13051	0.363699	2.3106	0.362338	0.0355262	-0.049299	-0.284045	0.452672	0.599019
8_84663000_84664000_-	Ier2	sense upstream	control	0.217753	0.562506	-0.518428	1.79174	0.299519	-0.157855	-0.205472	-0.521153	0.17822	-0.293253
8_84664000_84665000_+	none	intergenic	up	0.780858	-0.154815	0.150794	-1.46569	-0.00865639	-0.327756	-0.0248422	0.0498047	0.203519	0.184328
8_84665000_84666000_+	none	intergenic	control	0.217753	0.562506	0.244296	0.955279	-0.15838	-0.348646	-0.490929	-0.489284	0.705191	0.383935
8_84665000_84666000_-	none	intergenic	control	0.194895	-0.480306	0.702214	-1.35156	0.664693	-0.265189	-0.0204635	-0.0599812	0.841582	1.04556
8_84893000_84894000_+	Gcdh	antisense exon	down	-0.436231	-0.0146361	-0.193404	1.54652	-0.191362	-0.271523	-0.536383	-0.733168	0.0817976	-0.561273
8_84970000_84971000_-	AC163703.1:Rnaseh2a:Prdx2	sense upstream	control	0.217753	0	-0.669329	1.39573	-0.0428688	-0.241194	-0.32732	-0.931916	-0.0737854	0.73108
8_84976000_84977000_+	Junb	antisense exon	very_up	1.64463	0.694288	0.779089	-0.3592	0.316266	0.177716	0.427148	0.37959	0.735032	0.82423
8_84977000_84978000_+	Junb	antisense exon	up	0.552273	0.321386	-0.203205	-1.98806	0.195013	-0.120239	-0.0519155	-0.366267	0.162835	0.56175
8_84990000_84991000_-	Hook2	antisense exon	control	0.315429	0.562506	0.341589	0.303886	0.295452	0.298629	0.0777218	0.686812	0.60315	0.690247
8_85035000_85036000_+	Tnpo2	sense upstream	control	0.492933	0.562506	0.35299	-2.15863	0.00687197	-0.135323	-0.0187877	0.487561	0.185103	-0.0182903
8_85070000_85071000_-	Dhps	antisense upstream	control	-0.24112	0.067376	-0.445416	-0.200038	0.0626002	-0.28322	-0.838525	-0.296986	0.378266	0.262234
8_85071000_85072000_-	Dhps	antisense exon	up	0.734054	1.90799	1.89327	0.118932	-0.115714	0.160734	0.177206	1.06973	0.283135	0.334468
8_87521000_87522000_+	none	intergenic	control	0.112981	0	-0.67101	-0.64394	-0.654928	-0.216687	-0.00332462	-0.904616	-0.0844672	-0.295763
8_87525000_87526000_+	none	intergenic	down	-0.334672	-0.139157	-1.72115	0.510935	-0.762668	0.144464	0.0880537	0.0764869	-0.482493	-0.246828
8_87960000_87961000_-	Zfp423	sense upstream	control	-0.184562	0.568602	-0.669369	-1.62892	0.00125836	-0.0849142	-0.192623	-0.082848	0.0105311	-0.128325
8_89012000_89013000_-	none	intergenic	control	-0.209294	0.0329502	0.287362	-0.528131	-0.36447	0.0336531	0.345591	-0.173684	0.320859	0.231567
8_89041000_89042000_+	Sall1	antisense intron	up	0.674055	0.150129	0.00234557	0.621327	0.0885962	-0.170177	0.345854	0.131404	0.253323	0.25897
8_89046000_89047000_-	none	intergenic	up	0.744586	0.0329502	0.863301	-0.149643	0.108692	-0.0324163	-0.175722	0.0110208	1.16693	1.17377
8_89048000_89049000_-	none	intergenic	control	0.165789	-0.24112	-0.424395	-0.511311	-0.447974	0.0344309	-0.21322	-0.246578	0.137979	0.188554
8_89049000_89050000_-	none	intergenic	control	0.112981	0	0.387606	0.252225	-0.483443	-0.0602748	-0.121427	0.00974822	0.1988	0.346899
8_89053000_89054000_+	none	intergenic	control	-0.128139	-0.24112	0.237341	0.177188	-0.0272076	-0.573069	-0.261528	-0.791257	0.0269043	0.295707
8_89057000_89058000_+	none	intergenic	control	-0.0233667	-0.24112	0.221851	2.14123	-0.214543	-0.0129578	-0.215137	0.31229	-0.338185	0.257365
8_95138000_95139000_+	Kifc3	antisense exon	control	0.409851	-0.24112	-0.693897	-1.44503	-0.447558	0.300052	0.531767	0.322246	-0.286214	-1.01685
8_95808000_95809000_-	Cnot1	sense upstream	down	-0.571049	-0.010385	0.689594	0.0724871	-0.281474	0.272907	0.0397526	-0.217113	-0.631311	-0.231219
9_110947000_110948000_-	Tdgf1	sense upstream	control	-0.0233667	-0.24112	2.53993	-1.05002	-0.136842	0.332637	0.97367	0.698652	0.578253	0.749981
9_110953000_110954000_-	Lrrc2	antisense exon	control	0.0189141	-0.876336	-0.0885424	-0.188721	-0.469994	0.379127	0.189302	-0.390543	0.603823	0.191669
9_114584000_114585000_+	none	intergenic	down	-0.312859	0.337894	-1.34116	-0.521605	-0.519497	0.10087	0.0083459	-0.0126231	0.11394	-0.699521
9_114584000_114585000_-	none	intergenic	control	0.320654	-0.933232	0.874743	0.909653	0.375849	0.264167	0.551093	0.0330364	0.423561	0.529991
9_114663000_114664000_-	none	intergenic	control	0.112981	0	-0.0126085	-0.385144	-0.0199569	-0.026356	0.0715043	-0.0270124	0.172159	-0.50378
9_114781000_114782000_+	Cmtm7	antisense exon	control	0.369111	1.10218	-0.535571	0.0289464	-0.732285	0.0537089	0.0523005	0.183575	-0.787149	-0.811463
9_121718000_121719000_-	Nktr	antisense upstream	very_up	1.58639	0.968599	0.464845	0.255265	0.360211	0.175091	0.974837	1.47497	0.890422	1.47213
9_123021000_123022000_-	Tmem42	antisense exon	very_up	0.974129	0.150129	-0.606488	0.605172	-0.213662	0.0642403	-0.479437	0.685242	-0.185776	0.0350136
9_124423000_124424000_+	Ppp2r3d	antisense exon	control	0.369111	0.606462	-0.199464	-0.903208	-0.187028	0.121935	-0.0807895	0.0875114	-0.0979079	0.0182748
9_124424000_124425000_+	Ppp2r3d	antisense exon	control	-0.0648637	0.492449	0.713228	0.806415	0.116444	0.2459	0.250795	-0.172881	-0.0118342	0.193864
9_13826000_13827000_+	Fam76b:Cep57	sense upstream	control	0.165789	1.17513	0.827788	0.0723594	-0.134745	0.153387	0.232451	0.742413	0.299571	0.435356
9_21412000_21413000_-	Qtrt1	antisense exon	control	0.113659	0.597083	-0.103979	-2.64098	0.559355	0.0159854	0.950401	1.11556	0.665345	1.01659
9_21955000_21956000_-	Swsap1	antisense exon	up	0.575458	0.504013	0.360362	-0.374197	0.165423	-0.0205779	0.037984	-0.674559	-0.118583	-0.300934
9_22389000_22390000_+	Anln	antisense exon	control	0.0504654	-0.370726	0.160694	-0.391601	0.0157877	-0.154624	0.347459	0.406487	0.211636	0.804288
9_31279000_31280000_-	Prdm10	antisense upstream	down	-0.357066	-1.399	0.922761	0.659239	0.436331	-0.428362	0.339349	0.115244	0.212676	0.139894
9_31280000_31281000_-	Prdm10	antisense exon	very_up	1.56571	0.284883	0.018199	2.78628	-0.0164774	0.0357076	0.763967	0.454143	0.342488	0.487523
9_40059000_40060000_-	none	intergenic	control	0.112981	0	-1.35906	2.0069	-0.609523	-0.0923888	-0.403194	-0.253929	-0.641699	-0.564639
9_40151000_40152000_-	none	intergenic	control	-0.0233667	-0.24112	-0.0749753	-1.66157	-0.456697	-0.324851	-0.345461	-0.206495	-0.846262	-1.22744
9_40202000_40203000_-	Zfp202	antisense intron	down	-0.447653	-0.139157	0.754089	-1.5291	-0.305312	-0.220498	-0.0747467	-0.00378211	-0.146269	-0.307966
9_40793000_40794000_-	none	intergenic	control	0.217753	0.308496	-0.0355733	-0.0371248	-0.347483	-0.140326	-0.0165635	0.271731	0.68977	0.637343
9_44603000_44604000_+	Ddx6	sense upstream	control	-0.2299	0.114853	-0.0506181	0.430624	-0.105543	0.0816641	-0.245054	-0.16464	-0.855066	-0.445869
9_57503000_57504000_-	Rpp25	antisense upstream	up	0.574115	0.308496	1.17418	-1.87177	-0.0529019	-0.0525183	-0.301845	-0.140036	0.117134	0.107679
9_57504000_57505000_-	Rpp25	antisense exon	up	0.723939	0.308496	-0.649954	-1.74261	-0.12202	-0.204163	-0.171195	-0.461552	0.11168	0.303438
9_57998000_57999000_+	none	intergenic	control	0.112981	0	-1.06165	-1.27664	-0.728827	-0.0921904	-0.384987	-0.4628	-0.301153	-1.12598
9_58005000_58006000_+	Cyp11a1	sense upstream	control	-0.24112	0.067376	-0.662522	-0.839816	-0.648383	-0.0296489	-0.460826	-0.557816	-0.884056	-1.66594
9_58250000_58251000_+	Pml	antisense upstream	control	0.315429	0.308496	0.307621	0.280375	0.199809	0.130081	0.186778	-0.118599	0.589259	0.560607
9_58275000_58276000_+	none	intergenic	down	-0.381893	0.492449	1.09126	-0.013497	-0.488631	0.111905	0.314082	0.224511	-0.173604	-0.452803
9_62828000_62829000_-	none	intergenic	control	0.406909	0.308496	1.38855	-0.241633	0.532938	0.0709608	0.258719	0.107656	-0.331436	0.0815596
9_64947000_64948000_+	Slc24a1	antisense exon	very_up	0.90419	0.325084	1.99733	2.64114	-0.339975	0.0906612	0.978528	0.928114	0.805557	1.05756
9_65193000_65194000_+	none	intergenic	very_up	1.59381	-0.0657822	-0.357277	1.44475	0.14094	-0.355475	0.114267	-0.634898	0.216623	0.065892
9_70542000_70543000_-	Sltm	antisense exon	very_up	0.926215	0.821085	1.67765	-1.30418	0.240147	-0.193503	0.229086	0.454322	0.647861	0.620552
9_72661000_72662000_-	Nedd4	antisense upstream	very_up	1.96307	0.114853	0.964345	-0.996787	0.0391621	-0.27002	0.160973	0.134693	0.198927	0.172178
9_72663000_72664000_-	Nedd4	antisense exon	very_up	1.56571	-0.618232	2.47067	2.57425	0.357795	0.108001	1.10448	1.01875	1.16804	1.31481
9_76319000_76320000_+	Hcrtr2	antisense intron	control	-0.24112	0.067376	-0.490907	-0.433746	-0.239453	-0.115835	0.268345	1.0027	0.249299	0.683673
9_78503000_78504000_-	none	intergenic	control	0.492933	0	-0.432771	-1.89529	0.596237	0.218652	0.324314	-0.166262	-0.0566567	0.136419
9_78520000_78521000_+	none	intergenic	control	0.332995	0.067376	1.67752	2.22335	-0.124606	0.0273131	0.303664	0.399517	0.665734	0.832086
9_95511000_95512000_+	U2surp	antisense exon	control	0.112981	0	0.348221	-0.181388	0.309335	0.143326	0.4546	0.573215	0.3314	0.309677
9_95512000_95513000_+	U2surp	antisense upstream	control	0.126462	0.330764	-0.328166	1.93195	-0.0641861	0.116442	0.267658	0.498955	-0.127937	-0.287268
9_97111000_97112000_+	Slc25a36	antisense exon	up	0.618536	0.067376	0.968982	-0.0424016	0.203707	0.0176952	0.136042	0.187913	-0.693366	-1.01188
9_97113000_97114000_-	none	intergenic	control	-0.0102225	0.606462	-0.341338	-1.04597	0.0554168	0.160309	0.795612	0.66241	0.105691	0.108572
GL456216.1_16000_17000_+	none	intergenic	control	0.414944	-0.010385	0.0303099	0.101686	0.0743958	-0.0255859	0.233293	0.503083	0.0912424	0.276063
GL456233.1_24000_25000_-	none	intergenic	down	-0.334672	-0.447653	0.204837	2.65011	0.206487	0.232813	0	-0.018792	-0.203455	-0.0108284
GL456233.1_258000_259000_+	none	intergenic	control	-0.24112	-0.24112	0.264815	-1.42015	0.05579	0.157458	0.117308	-0.436815	-0.443771	-0.17533
JH584295.1_1000_1976_-	none	intergenic	control	-0.0407436	-0.447653	-0.122209	-0.751456	0.184048	-0.0518973	-0.0967887	0.206859	-0.226515	0.526225
JH584304.1_34000_35000_+	none	intergenic	down	-0.334672	-0.447653	-0.675928	-0.204025	-0.590668	0.205672	0.014743	0.287547	-0.41972	-0.127359
JH584304.1_5000_6000_+	none	intergenic	control	0.492933	0.562506	-0.256123	1.25525	-0.605887	0.0145572	-0.299939	-0.129087	-0.638897	-0.395783
JH584304.1_57000_58000_-	none	intergenic	control	0.315429	0	-0.525207	1.11715	0.455364	-0.260838	-0.0949547	0.179843	0.744996	0.853868
JH584304.1_59000_60000_+	none	intergenic	control	0.355481	0.715916	0.104239	-0.437855	0.62216	0.432675	0.895611	0.797332	0.874982	1.4778
X_100493000_100494000_-	Igbp1	antisense upstream	control	0.0743092	0.067376	-0.259821	0.822341	-0.0258019	0.188243	0.362543	-0.0553089	-0.514976	-0.172582
X_101700000_101701000_+	none	intergenic	control	-0.128139	0.067376	-1.2566	-0.85318	0.710545	0.11245	-0.210014	1.03644	0.0359987	0.789621
X_103609000_103610000_-	none	intergenic	control	0.482818	0.321386	-0.203205	0.275536	0.336672	0.115744	-0.0742999	0.186227	0.325616	0.595813
X_103613000_103614000_-	none	intergenic	very_up	1.66546	-0.788802	0.404865	3.80447	0.325466	0.0743262	0.362424	-0.128912	0.212272	0.453418
X_103615000_103616000_-	none	intergenic	control	0.203318	0.330764	-0.151639	3.15551	0.330788	-0.212557	0.334151	-0.120853	0.023219	0.227093
X_13345000_13346000_+	none	intergenic	up	0.756093	-0.139157	0.749661	-0.0144688	-0.021111	0.250453	0.542696	0.96468	0.471663	0.544297
X_144316000_144317000_-	Alg13	antisense upstream	down	-0.447653	-0.447653	-0.75566	0.256108	-0.516547	0.464316	0.115889	0.367933	-0.62773	-0.44369
X_151169000_151170000_+	none	intergenic	control	-0.0407436	0.833598	-0.750011	1.16457	0.17174	0.161239	-0.0984633	0.358997	0.120247	0.184618
X_163958000_163959000_+	Zrsr2	antisense exon	up	0.599177	-0.0525314	0.0942106	2.44497	0.784107	-0.603158	-0.343474	0.132901	0.819519	1.10557
X_164030000_164031000_-	none	intergenic	control	0.112981	0	-0.0699138	-0.495874	-0.504951	-0.02135	0.0122936	0.636798	-0.535085	-0.0827992
X_166510000_166511000_+	Tceanc	antisense exon	control	-0.0407436	0.684648	-0.467458	1.3266	-0.411617	0.0045689	-0.237946	-0.341035	-0.228453	-0.256416
X_36903000_36904000_-	Nkrf	sense upstream	control	0.108703	0.606462	-0.303306	-0.262533	0.0978052	0.27941	0.049618	0.493084	0.0198357	0.0413057
X_58038000_58039000_-	Zic3	antisense intron	very_up	1.98098	1.51768	2.09157	1.3266	0.674281	-0.0966252	0.405333	0.349376	1.12743	1.30815
X_8060000_8061000_+	none	intergenic	control	0.217753	0	-1.33926	-2.71549	-0.494419	0.0477711	0.164205	0.118615	-0.144844	0.123539
X_93981000_93982000_+	none	intergenic	control	0.315429	0	-0.0277432	-1.82182	1.08306	-0.159218	0.751665	0.780431	1.52352	1.77952
X_93982000_93983000_+	none	intergenic	control	0.251813	-0.24112	0.424623	-2.7708	1.00838	0.0836877	0.749983	1.2731	1.3015	1.7
X_95931000_95932000_-	Zc3h12b	antisense exon	control	0.217753	0	-1.44289	0.822341	0.207284	-0.00771658	-0.195291	-0.436012	-0.278803	-0.335067
